# Supplementary material for: Template CoMFA Generates Single 3D-QSAR Models that, for Twelve of Twelve Biological Targets, Predict All ChEMBL-Tabulated Affinities
Source: PLoS One. 2015 Jun 12;10(6):e0129307. doi: 10.1371/journal.pone.0129307 (PMC4466312; doi:10.1371/journal.pone.0129307)
Supplement: S13 Text — The zip file contains, for each target, the template, training set, and prediction set, as “2D” structures, in. sdf format. (ZIP) [file pone.0129307.s014.zip › HERG_pred.sdf]

ZINC00000353
  -MTS-   02131516552D 0   0.00000     0.00000     0

 15 15  0  0  1  0  0  0  0  0999 V2000
    3.1146    1.8504    0.0000 C   0  0  0  0  0  0  0  0  0  0  0  0
    3.1156    0.8504    0.0000 O   0  0  0  0  0  0  0  0  0  0  0  0
    2.2501    0.3495    0.0000 C   0  0  0  0  0  0  0  0  0  0  0  0
    1.3801    0.8495    0.0000 C   0  0  0  0  0  0  0  0  0  0  0  0
    0.5201    0.3495    0.0000 C   0  0  0  0  0  0  0  0  0  0  0  0
    0.5201   -0.6505    0.0000 C   0  0  0  0  0  0  0  0  0  0  0  0
    1.3801   -1.1505    0.0000 C   0  0  0  0  0  0  0  0  0  0  0  0
    2.2501   -0.6505    0.0000 C   0  0  0  0  0  0  0  0  0  0  0  0
    3.1156   -1.1513    0.0000 O   0  0  0  0  0  0  0  0  0  0  0  0
    3.9851   -0.6505    0.0000 C   0  0  0  0  0  0  0  0  0  0  0  0
    4.8456   -1.1496    0.0000 C   0  0  2  0  0  0  0  0  0  0  0  0
    4.8441   -2.1496    0.0000 O   0  0  0  0  0  0  0  0  0  0  0  0
    5.7151   -0.6487    0.0000 C   0  0  0  0  0  0  0  0  0  0  0  0
    6.5756   -1.1479    0.0000 O   0  0  0  0  0  0  0  0  0  0  0  0
    4.3255   -1.4487    0.0000 H   0  0  0  0  0  0  0  0  0  0  0  0
  1  2  1  0  0  0  0
  2  3  1  0  0  0  0
  3  4  2  0  0  0  0
  4  5  1  0  0  0  0
  5  6  2  0  0  0  0
  6  7  1  0  0  0  0
  7  8  2  0  0  0  0
  8  3  1  0  0  0  0
  8  9  1  0  0  0  0
  9 10  1  0  0  0  0
 10 11  1  0  0  0  0
 11 15  1  6  0  0  0
 11 12  1  1  0  0  0
 11 13  1  0  0  0  0
 13 14  1  0  0  0  0
M  END
>  <EXTREG>  (ZINC00000353)
ZINC00000353

>  <LOGBIO>
2.5000

$$$$
ZINC00001246
  -MTS-   02131516552D 0   0.00000     0.00000     0

 24 27  0  0  0  0  0  0  0  0999 V2000
    4.6308   -3.2241    0.0000 C   0  0  0  0  0  0  0  0  0  0  0  0
    5.6247   -3.1142    0.0000 C   0  0  0  0  0  0  0  0  0  0  0  0
    6.2197   -3.9222    0.0000 C   0  0  0  0  0  0  0  0  0  0  0  0
    7.2082   -3.8109    0.0000 C   0  0  0  0  0  0  0  0  0  0  0  0
    7.6109   -2.8956    0.0000 C   0  0  0  0  0  0  0  0  0  0  0  0
    7.0251   -2.0916    0.0000 C   0  0  0  0  0  0  0  0  0  0  0  0
    6.0274   -2.1989    0.0000 C   0  0  0  0  0  0  0  0  0  0  0  0
    5.4369   -1.3919    0.0000 N   0  0  0  0  0  0  0  0  0  0  0  0
    5.8410   -0.4734    0.0000 C   0  0  0  0  0  0  0  0  0  0  0  0
    5.2519    0.3282    0.0000 C   0  0  0  0  0  0  0  0  0  0  0  0
    4.2576    0.2213    0.0000 N   0  0  0  0  0  0  0  0  0  0  0  0
    3.8524   -0.6873    0.0000 C   0  0  0  0  0  0  0  0  0  0  0  0
    4.4426   -1.4988    0.0000 C   0  0  0  0  0  0  0  0  0  0  0  0
    3.6691    1.0297    0.0000 C   0  0  0  0  0  0  0  0  0  0  0  0
    4.0750    1.9437    0.0000 C   0  0  0  0  0  0  0  0  0  0  0  0
    3.4865    2.7521    0.0000 C   0  0  0  0  0  0  0  0  0  0  0  0
    3.7965    3.7121    0.0000 N   0  0  0  0  0  0  0  0  0  0  0  0
    2.9865    4.2921    0.0000 N   0  0  0  0  0  0  0  0  0  0  0  0
    2.1765    3.7121    0.0000 C   0  0  0  0  0  0  0  0  0  0  0  0
    1.1973    3.9148    0.0000 C   0  0  0  0  0  0  0  0  0  0  0  0
    0.5291    3.1709    0.0000 C   0  0  0  0  0  0  0  0  0  0  0  0
    0.8422    2.2176    0.0000 C   0  0  0  0  0  0  0  0  0  0  0  0
    1.8161    2.0149    0.0000 C   0  0  0  0  0  0  0  0  0  0  0  0
    2.4865    2.7521    0.0000 N   0  0  0  0  0  0  0  0  0  0  0  0
  1  2  1  0  0  0  0
  2  3  2  0  0  0  0
  3  4  1  0  0  0  0
  4  5  2  0  0  0  0
  5  6  1  0  0  0  0
  6  7  2  0  0  0  0
  7  2  1  0  0  0  0
  7  8  1  0  0  0  0
  8  9  1  0  0  0  0
  9 10  1  0  0  0  0
 10 11  1  0  0  0  0
 11 12  1  0  0  0  0
 12 13  1  0  0  0  0
 13  8  1  0  0  0  0
 11 14  1  0  0  0  0
 14 15  1  0  0  0  0
 15 16  1  0  0  0  0
 16 17  2  0  0  0  0
 17 18  1  0  0  0  0
 18 19  2  0  0  0  0
 19 20  1  0  0  0  0
 20 21  1  0  0  0  0
 21 22  1  0  0  0  0
 22 23  1  0  0  0  0
 23 24  1  0  0  0  0
 24 16  1  0  0  0  0
 24 19  1  0  0  0  0
M  END
>  <EXTREG>  (ZINC00001246)
ZINC00001246

>  <LOGBIO>
2.5000

$$$$
ZINC00001447
  -MTS-   02131516552D 0   0.00000     0.00000     0

 14 15  0  0  0  0  0  0  0  0999 V2000
    3.9824    1.5509    0.0000 C   0  0  0  0  0  0  0  0  0  0  0  0
    3.1169    1.0500    0.0000 N   0  0  0  0  0  0  0  0  0  0  0  0
    2.2469    1.5500    0.0000 C   0  0  0  0  0  0  0  0  0  0  0  0
    2.2443    2.5500    0.0000 O   0  0  0  0  0  0  0  0  0  0  0  0
    1.3869    1.0500    0.0000 N   0  0  0  0  0  0  0  0  0  0  0  0
    0.5201    1.5487    0.0000 C   0  0  0  0  0  0  0  0  0  0  0  0
    1.3869    0.0500    0.0000 C   0  0  0  0  0  0  0  0  0  0  0  0
    0.5169   -0.4500    0.0000 N   0  0  0  0  0  0  0  0  0  0  0  0
    0.5169   -1.4500    0.0000 N   0  0  0  0  0  0  0  0  0  0  0  0
    1.3869   -1.9500    0.0000 C   0  0  0  0  0  0  0  0  0  0  0  0
    2.2469   -1.4500    0.0000 N   0  0  0  0  0  0  0  0  0  0  0  0
    2.2469   -0.4500    0.0000 C   0  0  0  0  0  0  0  0  0  0  0  0
    3.1169    0.0500    0.0000 C   0  0  0  0  0  0  0  0  0  0  0  0
    3.9824   -0.4509    0.0000 O   0  0  0  0  0  0  0  0  0  0  0  0
  1  2  1  0  0  0  0
  2  3  1  0  0  0  0
  3  4  2  0  0  0  0
  3  5  1  0  0  0  0
  5  6  1  0  0  0  0
  5  7  1  0  0  0  0
  7  8  1  0  0  0  0
  8  9  2  0  0  0  0
  9 10  1  0  0  0  0
 10 11  2  0  0  0  0
 11 12  1  0  0  0  0
 12  7  2  0  0  0  0
 12 13  1  0  0  0  0
 13  2  1  0  0  0  0
 13 14  2  0  0  0  0
M  END
>  <EXTREG>  (ZINC00001447)
ZINC00001447

>  <LOGBIO>
2.5000

$$$$
ZINC00006963
  -MTS-   02131516552D 0   0.00000     0.00000     0

 16 18  0  0  0  0  0  0  0  0999 V2000
    2.2265   -1.3216    0.0000 N   0  0  0  0  0  0  0  0  0  0  0  0
    3.2265   -1.3194    0.0000 C   0  0  0  0  0  0  0  0  0  0  0  0
    3.7316   -2.1864    0.0000 N   0  0  0  0  0  0  0  0  0  0  0  0
    4.7264   -2.1814    0.0000 C   0  0  0  0  0  0  0  0  0  0  0  0
    5.2247   -1.3144    0.0000 N   0  0  0  0  0  0  0  0  0  0  0  0
    4.7265   -0.4524    0.0000 C   0  0  0  0  0  0  0  0  0  0  0  0
    5.0365    0.5076    0.0000 N   0  0  0  0  0  0  0  0  0  0  0  0
    4.2265    1.0876    0.0000 C   0  0  0  0  0  0  0  0  0  0  0  0
    3.4165    0.5076    0.0000 C   0  0  0  0  0  0  0  0  0  0  0  0
    2.4668    0.8208    0.0000 C   0  0  0  0  0  0  0  0  0  0  0  0
    2.2614    1.8030    0.0000 C   0  0  0  0  0  0  0  0  0  0  0  0
    1.3161    2.1126    0.0000 C   0  0  0  0  0  0  0  0  0  0  0  0
    0.5693    1.4475    0.0000 C   0  0  0  0  0  0  0  0  0  0  0  0
    0.7680    0.4727    0.0000 C   0  0  0  0  0  0  0  0  0  0  0  0
    1.7201    0.1556    0.0000 C   0  0  0  0  0  0  0  0  0  0  0  0
    3.7265   -0.4524    0.0000 C   0  0  0  0  0  0  0  0  0  0  0  0
  1  2  1  0  0  0  0
  2  3  1  0  0  0  0
  3  4  2  0  0  0  0
  4  5  1  0  0  0  0
  5  6  2  0  0  0  0
  6  7  1  0  0  0  0
  7  8  1  0  0  0  0
  8  9  2  0  0  0  0
  9 10  1  0  0  0  0
 10 11  2  0  0  0  0
 11 12  1  0  0  0  0
 12 13  2  0  0  0  0
 13 14  1  0  0  0  0
 14 15  2  0  0  0  0
 15 10  1  0  0  0  0
  9 16  1  0  0  0  0
 16  2  2  0  0  0  0
 16  6  1  0  0  0  0
M  END
>  <EXTREG>  (ZINC00006963)
ZINC00006963

>  <LOGBIO>
2.5000

$$$$
ZINC00018720
  -MTS-   02131516552D 0   0.00000     0.00000     0

 13 14  0  0  0  0  0  0  0  0999 V2000
    5.1878    1.2004    0.0000 N   0  0  0  0  0  0  0  0  0  0  0  0
    4.3223    0.6996    0.0000 C   0  0  0  0  0  0  0  0  0  0  0  0
    3.4523    1.1996    0.0000 N   0  0  0  0  0  0  0  0  0  0  0  0
    2.5923    0.6996    0.0000 C   0  0  0  0  0  0  0  0  0  0  0  0
    1.7227    1.1978    0.0000 C   0  0  0  0  0  0  0  0  0  0  0  0
    0.8582    0.6952    0.0000 C   0  0  0  0  0  0  0  0  0  0  0  0
    0.8632   -0.3083    0.0000 C   0  0  0  0  0  0  0  0  0  0  0  0
    0.0000   -0.8131    0.0000 Cl  0  0  0  0  0  0  0  0  0  0  0  0
    1.7278   -0.8004    0.0000 C   0  0  0  0  0  0  0  0  0  0  0  0
    2.5923   -0.3004    0.0000 C   0  0  0  0  0  0  0  0  0  0  0  0
    3.4523   -0.8004    0.0000 N   0  3  0  0  0  0  0  0  0  0  0  0
    3.4498   -1.8004    0.0000 O   0  5  0  0  0  0  0  0  0  0  0  0
    4.3223   -0.3004    0.0000 N   0  0  0  0  0  0  0  0  0  0  0  0
  1  2  1  0  0  0  0
  2  3  2  0  0  0  0
  3  4  1  0  0  0  0
  4  5  1  0  0  0  0
  5  6  2  0  0  0  0
  6  7  1  0  0  0  0
  7  8  1  0  0  0  0
  7  9  2  0  0  0  0
  9 10  1  0  0  0  0
 10  4  2  0  0  0  0
 10 11  1  0  0  0  0
 11 12  1  0  0  0  0
 11 13  2  0  0  0  0
 13  2  1  0  0  0  0
M  CHG  2  11   1  12  -1
M  END
>  <EXTREG>  (ZINC00018720)
ZINC00018720

>  <LOGBIO>
2.5000

$$$$
ZINC00021865
  -MTS-   02131516552D 0   0.00000     0.00000     0

 14 14  0  0  1  0  0  0  0  0999 V2000
    3.9854   -0.5955    0.0000 N   0  0  0  0  0  0  0  0  0  0  0  0
    3.1156   -0.0951    0.0000 C   0  0  2  0  0  0  0  0  0  0  0  0
    3.1151    0.8997    0.0000 C   0  0  0  0  0  0  0  0  0  0  0  0
    3.9844    1.4009    0.0000 C   0  0  0  0  0  0  0  0  0  0  0  0
    3.9840    2.3957    0.0000 O   0  0  0  0  0  0  0  0  0  0  0  0
    4.8504    0.9009    0.0000 O   0  0  0  0  0  0  0  0  0  0  0  0
    2.2501   -0.5959    0.0000 C   0  0  0  0  0  0  0  0  0  0  0  0
    1.3801   -0.0959    0.0000 C   0  0  0  0  0  0  0  0  0  0  0  0
    0.5201   -0.5959    0.0000 C   0  0  0  0  0  0  0  0  0  0  0  0
    0.5201   -1.5959    0.0000 C   0  0  0  0  0  0  0  0  0  0  0  0
    1.3801   -2.0959    0.0000 C   0  0  0  0  0  0  0  0  0  0  0  0
    2.2501   -1.5959    0.0000 C   0  0  0  0  0  0  0  0  0  0  0  0
    3.1156   -2.0968    0.0000 O   0  0  0  0  0  0  0  0  0  0  0  0
    3.1164   -0.6951    0.0000 H   0  0  0  0  0  0  0  0  0  0  0  0
  2  1  1  1  0  0  0
  2 14  1  6  0  0  0
  2  3  1  0  0  0  0
  3  4  1  0  0  0  0
  4  5  1  0  0  0  0
  4  6  2  0  0  0  0
  2  7  1  0  0  0  0
  7  8  2  0  0  0  0
  8  9  1  0  0  0  0
  9 10  2  0  0  0  0
 10 11  1  0  0  0  0
 11 12  2  0  0  0  0
 12  7  1  0  0  0  0
 12 13  1  0  0  0  0
M  END
>  <EXTREG>  (ZINC00021865)
ZINC00021865

>  <LOGBIO>
2.5000

$$$$
ZINC00029232
  -MTS-   02131516552D 0   0.00000     0.00000     0

 17 18  0  0  0  0  0  0  0  0999 V2000
    3.9854   -0.9978    0.0000 C   0  0  0  0  0  0  0  0  0  0  0  0
    3.1156   -0.4974    0.0000 N   0  0  0  0  0  0  0  0  0  0  0  0
    2.2501   -0.9983    0.0000 C   0  0  0  0  0  0  0  0  0  0  0  0
    1.3801   -0.4983    0.0000 C   0  0  0  0  0  0  0  0  0  0  0  0
    0.5201   -0.9983    0.0000 C   0  0  0  0  0  0  0  0  0  0  0  0
    0.5201   -1.9983    0.0000 C   0  0  0  0  0  0  0  0  0  0  0  0
    1.3801   -2.4983    0.0000 C   0  0  0  0  0  0  0  0  0  0  0  0
    2.2501   -1.9983    0.0000 C   0  0  0  0  0  0  0  0  0  0  0  0
    3.1151    0.4974    0.0000 C   0  0  0  0  0  0  0  0  0  0  0  0
    2.2454    0.9978    0.0000 O   0  0  0  0  0  0  0  0  0  0  0  0
    3.9807    0.9983    0.0000 C   0  0  0  0  0  0  0  0  0  0  0  0
    4.8507    0.4983    0.0000 C   0  0  0  0  0  0  0  0  0  0  0  0
    5.7107    0.9983    0.0000 C   0  0  0  0  0  0  0  0  0  0  0  0
    5.7107    1.9983    0.0000 C   0  0  0  0  0  0  0  0  0  0  0  0
    6.5774    2.4969    0.0000 Cl  0  0  0  0  0  0  0  0  0  0  0  0
    4.8507    2.4983    0.0000 C   0  0  0  0  0  0  0  0  0  0  0  0
    3.9807    1.9983    0.0000 C   0  0  0  0  0  0  0  0  0  0  0  0
  1  2  1  0  0  0  0
  2  3  1  0  0  0  0
  3  4  2  0  0  0  0
  4  5  1  0  0  0  0
  5  6  2  0  0  0  0
  6  7  1  0  0  0  0
  7  8  2  0  0  0  0
  8  3  1  0  0  0  0
  2  9  1  0  0  0  0
  9 10  2  0  0  0  0
  9 11  1  0  0  0  0
 11 12  2  0  0  0  0
 12 13  1  0  0  0  0
 13 14  2  0  0  0  0
 14 15  1  0  0  0  0
 14 16  1  0  0  0  0
 16 17  2  0  0  0  0
 17 11  1  0  0  0  0
M  END
>  <EXTREG>  (ZINC00029232)
ZINC00029232

>  <LOGBIO>
2.5000

$$$$
ZINC00030981
  -MTS-   02131516552D 0   0.00000     0.00000     0

 19 20  0  0  0  0  0  0  0  0999 V2000
    8.4045    0.9723    0.0000 C   0  0  0  0  0  0  0  0  0  0  0  0
    7.5390    0.4715    0.0000 C   0  0  0  0  0  0  0  0  0  0  0  0
    6.6690    0.9715    0.0000 C   0  0  0  0  0  0  0  0  0  0  0  0
    5.8090    0.4715    0.0000 C   0  0  0  0  0  0  0  0  0  0  0  0
    5.8090   -0.5285    0.0000 C   0  0  0  0  0  0  0  0  0  0  0  0
    6.6690   -1.0285    0.0000 C   0  0  0  0  0  0  0  0  0  0  0  0
    7.5390   -0.5285    0.0000 C   0  0  0  0  0  0  0  0  0  0  0  0
    4.9422   -1.0272    0.0000 S   0  0  0  0  0  0  0  0  0  0  0  0
    5.4409   -1.8940    0.0000 O   0  0  0  0  0  0  0  0  0  0  0  0
    4.4435   -0.1604    0.0000 O   0  0  0  0  0  0  0  0  0  0  0  0
    4.0754   -1.5259    0.0000 N   0  0  0  0  0  0  0  0  0  0  0  0
    3.1237   -0.9745    0.0000 C   0  0  0  0  0  0  0  0  0  0  0  0
    3.1242    0.0290    0.0000 N   0  0  0  0  0  0  0  0  0  0  0  0
    2.2624    0.5259    0.0000 C   0  0  0  0  0  0  0  0  0  0  0  0
    2.2634    1.5259    0.0000 C   0  0  0  0  0  0  0  0  0  0  0  0
    1.3951    0.0281    0.0000 C   0  0  0  0  0  0  0  0  0  0  0  0
    1.3896   -0.9667    0.0000 C   0  0  0  0  0  0  0  0  0  0  0  0
    0.5211   -1.4623    0.0000 C   0  0  0  0  0  0  0  0  0  0  0  0
    2.2564   -1.4723    0.0000 N   0  0  0  0  0  0  0  0  0  0  0  0
  1  2  1  0  0  0  0
  2  3  2  0  0  0  0
  3  4  1  0  0  0  0
  4  5  2  0  0  0  0
  5  6  1  0  0  0  0
  6  7  2  0  0  0  0
  7  2  1  0  0  0  0
  5  8  1  0  0  0  0
  8  9  2  0  0  0  0
  8 10  2  0  0  0  0
  8 11  1  0  0  0  0
 11 12  1  0  0  0  0
 12 13  2  0  0  0  0
 13 14  1  0  0  0  0
 14 15  1  0  0  0  0
 14 16  2  0  0  0  0
 16 17  1  0  0  0  0
 17 18  1  0  0  0  0
 17 19  2  0  0  0  0
 19 12  1  0  0  0  0
M  END
>  <EXTREG>  (ZINC00030981)
ZINC00030981

>  <LOGBIO>
2.5000

$$$$
ZINC00031315
  -MTS-   02131516552D 0   0.00000     0.00000     0

 10 10  0  0  0  0  0  0  0  0999 V2000
    3.1156    1.1515    0.0000 C   0  0  0  0  0  0  0  0  0  0  0  0
    2.2501    0.6507    0.0000 C   0  0  0  0  0  0  0  0  0  0  0  0
    1.3801    1.1507    0.0000 C   0  0  0  0  0  0  0  0  0  0  0  0
    1.3776    2.1506    0.0000 Cl  0  0  0  0  0  0  0  0  0  0  0  0
    0.5201    0.6507    0.0000 C   0  0  0  0  0  0  0  0  0  0  0  0
    0.5201   -0.3493    0.0000 C   0  0  0  0  0  0  0  0  0  0  0  0
    1.3801   -0.8493    0.0000 C   0  0  0  0  0  0  0  0  0  0  0  0
    1.3776   -1.8493    0.0000 N   0  0  0  0  0  0  0  0  0  0  0  0
    2.2501   -0.3493    0.0000 C   0  0  0  0  0  0  0  0  0  0  0  0
    3.1156   -0.8502    0.0000 Cl  0  0  0  0  0  0  0  0  0  0  0  0
  1  2  1  0  0  0  0
  2  3  2  0  0  0  0
  3  4  1  0  0  0  0
  3  5  1  0  0  0  0
  5  6  2  0  0  0  0
  6  7  1  0  0  0  0
  7  8  1  0  0  0  0
  7  9  2  0  0  0  0
  9  2  1  0  0  0  0
  9 10  1  0  0  0  0
M  END
>  <EXTREG>  (ZINC00031315)
ZINC00031315

>  <LOGBIO>
2.5000

$$$$
ZINC00031979
  -MTS-   02131516552D 0   0.00000     0.00000     0

 26 28  0  0  1  0  0  0  0  0999 V2000
   10.9087    0.8884    0.0000 C   0  0  0  0  0  0  0  0  0  0  0  0
   10.0422    1.3875    0.0000 O   0  0  0  0  0  0  0  0  0  0  0  0
    9.1766    0.8867    0.0000 C   0  0  0  0  0  0  0  0  0  0  0  0
    8.3066    1.3867    0.0000 C   0  0  0  0  0  0  0  0  0  0  0  0
    7.4466    0.8867    0.0000 C   0  0  0  0  0  0  0  0  0  0  0  0
    7.4466   -0.1133    0.0000 C   0  0  0  0  0  0  0  0  0  0  0  0
    8.3066   -0.6133    0.0000 C   0  0  0  0  0  0  0  0  0  0  0  0
    9.1766   -0.1133    0.0000 C   0  0  0  0  0  0  0  0  0  0  0  0
    6.5799   -0.6120    0.0000 C   0  0  1  0  0  0  0  0  0  0  0  0
    5.7111   -0.1099    0.0000 C   0  0  0  0  0  0  0  0  0  0  0  0
    4.8499   -0.6077    0.0000 C   0  0  0  0  0  0  0  0  0  0  0  0
    4.8474   -1.6077    0.0000 N   0  0  0  0  0  0  0  0  0  0  0  0
    5.7061   -2.1099    0.0000 C   0  0  0  0  0  0  0  0  0  0  0  0
    5.7011   -3.1098    0.0000 N   0  0  0  0  0  0  0  0  0  0  0  0
    6.5773   -1.6120    0.0000 N   0  0  0  0  0  0  0  0  0  0  0  0
    3.9843   -0.1068    0.0000 C   0  0  0  0  0  0  0  0  0  0  0  0
    3.9843    0.8966    0.0000 C   0  0  0  0  0  0  0  0  0  0  0  0
    3.1223    1.3931    0.0000 C   0  0  0  0  0  0  0  0  0  0  0  0
    3.1228    2.3931    0.0000 O   0  0  0  0  0  0  0  0  0  0  0  0
    3.9890    2.8927    0.0000 C   0  0  0  0  0  0  0  0  0  0  0  0
    2.2553    0.8948    0.0000 C   0  0  0  0  0  0  0  0  0  0  0  0
    2.2503   -0.1000    0.0000 C   0  0  0  0  0  0  0  0  0  0  0  0
    1.3820   -0.5961    0.0000 O   0  0  0  0  0  0  0  0  0  0  0  0
    0.5183   -0.0922    0.0000 C   0  0  0  0  0  0  0  0  0  0  0  0
    3.1173   -0.6051    0.0000 C   0  0  0  0  0  0  0  0  0  0  0  0
    6.5805   -0.0120    0.0000 H   0  0  0  0  0  0  0  0  0  0  0  0
  1  2  1  0  0  0  0
  2  3  1  0  0  0  0
  3  4  2  0  0  0  0
  4  5  1  0  0  0  0
  5  6  2  0  0  0  0
  6  7  1  0  0  0  0
  7  8  2  0  0  0  0
  8  3  1  0  0  0  0
  9  6  1  6  0  0  0
  9 26  1  1  0  0  0
  9 10  1  0  0  0  0
 10 11  1  0  0  0  0
 11 12  2  0  0  0  0
 12 13  1  0  0  0  0
 13 14  1  0  0  0  0
 13 15  2  0  0  0  0
 15  9  1  0  0  0  0
 11 16  1  0  0  0  0
 16 17  2  0  0  0  0
 17 18  1  0  0  0  0
 18 19  1  0  0  0  0
 19 20  1  0  0  0  0
 18 21  2  0  0  0  0
 21 22  1  0  0  0  0
 22 23  1  0  0  0  0
 23 24  1  0  0  0  0
 22 25  2  0  0  0  0
 25 16  1  0  0  0  0
M  END
>  <EXTREG>  (ZINC00031979)
ZINC00031979

>  <LOGBIO>
2.5000

$$$$
ZINC00032889
  -MTS-   02131516552D 0   0.00000     0.00000     0

 20 21  0  0  0  0  0  0  0  0999 V2000
    4.2688   -1.1837    0.0000 O   0  0  0  0  0  0  0  0  0  0  0  0
    3.7679   -0.3182    0.0000 C   0  0  0  0  0  0  0  0  0  0  0  0
    4.2679    0.5518    0.0000 C   0  0  0  0  0  0  0  0  0  0  0  0
    3.7679    1.4118    0.0000 C   0  0  0  0  0  0  0  0  0  0  0  0
    4.0779    2.3718    0.0000 O   0  0  0  0  0  0  0  0  0  0  0  0
    3.2679    2.9518    0.0000 C   0  0  0  0  0  0  0  0  0  0  0  0
    2.4579    2.3718    0.0000 O   0  0  0  0  0  0  0  0  0  0  0  0
    2.7679    1.4118    0.0000 C   0  0  0  0  0  0  0  0  0  0  0  0
    2.2679    0.5518    0.0000 C   0  0  0  0  0  0  0  0  0  0  0  0
    2.7679   -0.3182    0.0000 C   0  0  0  0  0  0  0  0  0  0  0  0
    2.1669   -1.3568    0.0000 C   0  0  0  0  0  0  0  0  0  0  0  0
    3.1061   -1.7001    0.0000 O   0  0  0  0  0  0  0  0  0  0  0  0
    1.9574   -2.5331    0.0000 C   0  0  0  0  0  0  0  0  0  0  0  0
    2.7257   -3.1786    0.0000 F   0  0  0  0  0  0  0  0  0  0  0  0
    1.4566   -3.3986    0.0000 F   0  0  0  0  0  0  0  0  0  0  0  0
    1.0182   -2.1898    0.0000 F   0  0  0  0  0  0  0  0  0  0  0  0
    0.9392   -0.3254    0.0000 C   0  0  0  0  0  0  0  0  0  0  0  0
    1.1136    0.6540    0.0000 F   0  0  0  0  0  0  0  0  0  0  0  0
    0.4384   -1.1909    0.0000 F   0  0  0  0  0  0  0  0  0  0  0  0
    0.0000    0.0179    0.0000 F   0  0  0  0  0  0  0  0  0  0  0  0
  1  2  1  0  0  0  0
  2  3  2  0  0  0  0
  3  4  1  0  0  0  0
  4  5  1  0  0  0  0
  5  6  1  0  0  0  0
  6  7  1  0  0  0  0
  7  8  1  0  0  0  0
  8  4  2  0  0  0  0
  8  9  1  0  0  0  0
  9 10  2  0  0  0  0
 10  2  1  0  0  0  0
 10 11  1  0  0  0  0
 11 12  1  0  0  0  0
 11 13  1  0  0  0  0
 13 14  1  0  0  0  0
 13 15  1  0  0  0  0
 13 16  1  0  0  0  0
 11 17  1  0  0  0  0
 17 18  1  0  0  0  0
 17 19  1  0  0  0  0
 17 20  1  0  0  0  0
M  END
>  <EXTREG>  (ZINC00032889)
ZINC00032889

>  <LOGBIO>
2.5000

$$$$
ZINC00033349
  -MTS-   02131516552D 0   0.00000     0.00000     0

 21 23  0  0  1  0  0  0  0  0999 V2000
    3.5076   -4.0713    0.0000 C   0  0  0  0  0  0  0  0  0  0  0  0
    3.2289   -3.1109    0.0000 S   0  0  0  0  0  0  0  0  0  0  0  0
    3.9212   -2.3893    0.0000 C   0  0  1  0  0  0  0  0  0  0  0  0
    4.8959   -2.6280    0.0000 C   0  0  0  0  0  0  0  0  0  0  0  0
    5.5831   -1.9088    0.0000 C   0  0  0  0  0  0  0  0  0  0  0  0
    5.3054   -0.9481    0.0000 C   0  0  0  0  0  0  0  0  0  0  0  0
    4.3403   -0.7067    0.0000 C   0  0  0  0  0  0  0  0  0  0  0  0
    3.6434   -1.4287    0.0000 C   0  0  2  0  0  0  0  0  0  0  0  0
    2.7453   -1.8685    0.0000 O   0  0  0  0  0  0  0  0  0  0  0  0
    3.0549   -0.6202    0.0000 C   0  0  0  0  0  0  0  0  0  0  0  0
    3.4608    0.2937    0.0000 S   0  0  0  0  0  0  0  0  0  0  0  0
    2.8723    1.1022    0.0000 C   0  0  0  0  0  0  0  0  0  0  0  0
    3.1823    2.0622    0.0000 S   0  0  0  0  0  0  0  0  0  0  0  0
    2.3723    2.6422    0.0000 C   0  0  0  0  0  0  0  0  0  0  0  0
    2.2727    3.6403    0.0000 C   0  0  0  0  0  0  0  0  0  0  0  0
    1.3607    4.0506    0.0000 C   0  0  0  0  0  0  0  0  0  0  0  0
    0.5478    3.4623    0.0000 C   0  0  0  0  0  0  0  0  0  0  0  0
    0.6509    2.4729    0.0000 C   0  0  0  0  0  0  0  0  0  0  0  0
    1.5623    2.0622    0.0000 C   0  0  0  0  0  0  0  0  0  0  0  0
    1.8723    1.1022    0.0000 N   0  0  0  0  0  0  0  0  0  0  0  0
    4.0887   -2.9655    0.0000 H   0  0  0  0  0  0  0  0  0  0  0  0
  1  2  1  0  0  0  0
  3  2  1  6  0  0  0
  3 21  1  1  0  0  0
  3  4  1  0  0  0  0
  4  5  1  0  0  0  0
  5  6  1  0  0  0  0
  6  7  1  0  0  0  0
  7  8  1  0  0  0  0
  8  3  1  0  0  0  0
  8  9  1  1  0  0  0
  8 10  1  0  0  0  0
 10 11  1  0  0  0  0
 11 12  1  0  0  0  0
 12 13  1  0  0  0  0
 13 14  1  0  0  0  0
 14 15  2  0  0  0  0
 15 16  1  0  0  0  0
 16 17  2  0  0  0  0
 17 18  1  0  0  0  0
 18 19  2  0  0  0  0
 19 14  1  0  0  0  0
 19 20  1  0  0  0  0
 20 12  2  0  0  0  0
M  END
>  <EXTREG>  (ZINC00033349)
ZINC00033349

>  <LOGBIO>
2.5000

$$$$
ZINC00033532
  -MTS-   02131516552D 0   0.00000     0.00000     0

 17 18  0  0  1  0  0  0  0  0999 V2000
    4.9082   -2.1966    0.0000 O   0  0  0  0  0  0  0  0  0  0  0  0
    5.3150   -1.2793    0.0000 C   0  0  0  0  0  0  0  0  0  0  0  0
    6.3043   -1.1750    0.0000 O   0  0  0  0  0  0  0  0  0  0  0  0
    4.7265   -0.4708    0.0000 C   0  0  2  0  0  0  0  0  0  0  0  0
    5.0365    0.4892    0.0000 C   0  0  0  0  0  0  0  0  0  0  0  0
    4.2265    1.0692    0.0000 S   0  0  0  0  0  0  0  0  0  0  0  0
    3.4165    0.4892    0.0000 C   0  0  2  0  0  0  0  0  0  0  0  0
    3.7265   -0.4708    0.0000 N   0  0  0  0  0  0  0  0  0  0  0  0
    2.4668    0.8023    0.0000 C   0  0  0  0  0  0  0  0  0  0  0  0
    2.2614    1.7845    0.0000 C   0  0  0  0  0  0  0  0  0  0  0  0
    1.3161    2.0941    0.0000 C   0  0  0  0  0  0  0  0  0  0  0  0
    0.5693    1.4290    0.0000 C   0  0  0  0  0  0  0  0  0  0  0  0
    0.7680    0.4542    0.0000 C   0  0  0  0  0  0  0  0  0  0  0  0
    0.0196   -0.2090    0.0000 I   0  0  0  0  0  0  0  0  0  0  0  0
    1.7201    0.1372    0.0000 C   0  0  0  0  0  0  0  0  0  0  0  0
    3.3259    1.0823    0.0000 H   0  0  0  0  0  0  0  0  0  0  0  0
    5.3190   -0.3762    0.0000 H   0  0  0  0  0  0  0  0  0  0  0  0
  1  2  1  0  0  0  0
  2  3  2  0  0  0  0
  4  2  1  1  0  0  0
  4 17  1  6  0  0  0
  4  5  1  0  0  0  0
  5  6  1  0  0  0  0
  6  7  1  0  0  0  0
  7 16  1  1  0  0  0
  7  8  1  0  0  0  0
  8  4  1  0  0  0  0
  7  9  1  6  0  0  0
  9 10  2  0  0  0  0
 10 11  1  0  0  0  0
 11 12  2  0  0  0  0
 12 13  1  0  0  0  0
 13 14  1  0  0  0  0
 13 15  2  0  0  0  0
 15  9  1  0  0  0  0
M  END
>  <EXTREG>  (ZINC00033532)
ZINC00033532

>  <LOGBIO>
2.5000

$$$$
ZINC00033712
  -MTS-   02131516552D 0   0.00000     0.00000     0

 20 21  0  0  1  0  0  0  0  0999 V2000
    5.3080   -2.8494    0.0000 C   0  0  0  0  0  0  0  0  0  0  0  0
    4.3648   -2.5069    0.0000 C   0  0  0  0  0  0  0  0  0  0  0  0
    4.1924   -1.5272    0.0000 C   0  0  1  0  0  0  0  0  0  0  0  0
    3.6285   -1.3223    0.0000 C   0  0  0  0  0  0  0  0  0  0  0  0
    4.4004   -0.3453    0.0000 N   0  0  0  0  0  0  0  0  0  0  0  0
    3.3276    0.5542    0.0000 S   0  0  0  0  0  0  0  0  0  0  0  0
    2.6851   -0.2121    0.0000 O   0  0  0  0  0  0  0  0  0  0  0  0
    3.9702    1.3205    0.0000 O   0  0  0  0  0  0  0  0  0  0  0  0
    2.5614    1.1967    0.0000 C   0  0  0  0  0  0  0  0  0  0  0  0
    2.7336    2.1853    0.0000 C   0  0  0  0  0  0  0  0  0  0  0  0
    3.6723    2.5298    0.0000 C   0  0  0  0  0  0  0  0  0  0  0  0
    1.9695    2.8223    0.0000 C   0  0  0  0  0  0  0  0  0  0  0  0
    1.0298    2.4802    0.0000 C   0  0  0  0  0  0  0  0  0  0  0  0
    0.8556    1.4999    0.0000 C   0  0  0  0  0  0  0  0  0  0  0  0
    0.0000    0.9654    0.0000 N   0  0  0  0  0  0  0  0  0  0  0  0
    0.2459   -0.0000    0.0000 S   0  0  0  0  0  0  0  0  0  0  0  0
    1.2390   -0.0782    0.0000 N   0  0  0  0  0  0  0  0  0  0  0  0
    1.6204    0.8557    0.0000 C   0  0  0  0  0  0  0  0  0  0  0  0
    5.1924   -1.5272    0.0000 C   0  0  0  0  0  0  0  0  0  0  0  0
    6.1924   -1.5272    0.0000 C   0  0  0  0  0  0  0  0  0  0  0  0
  1  2  1  0  0  0  0
  3  2  1  1  0  0  0
  3  4  1  6  0  0  0
  3  5  1  0  0  0  0
  5  6  1  0  0  0  0
  6  7  2  0  0  0  0
  6  8  2  0  0  0  0
  6  9  1  0  0  0  0
  9 10  2  0  0  0  0
 10 11  1  0  0  0  0
 10 12  1  0  0  0  0
 12 13  2  0  0  0  0
 13 14  1  0  0  0  0
 14 15  2  0  0  0  0
 15 16  1  0  0  0  0
 16 17  1  0  0  0  0
 17 18  2  0  0  0  0
 18  9  1  0  0  0  0
 18 14  1  0  0  0  0
  3 19  1  0  0  0  0
 19 20  3  0  0  0  0
M  END
>  <EXTREG>  (ZINC00033712)
ZINC00033712

>  <LOGBIO>
2.5000

$$$$
ZINC00033915
  -MTS-   02131516552D 0   0.00000     0.00000     0

 21 23  0  0  0  0  0  0  0  0999 V2000
    5.0180    3.3868    0.0000 C   0  0  0  0  0  0  0  0  0  0  0  0
    5.8880    2.8868    0.0000 C   0  0  0  0  0  0  0  0  0  0  0  0
    5.8890    1.8921    0.0000 S   0  0  0  0  0  0  0  0  0  0  0  0
    5.0235    1.3912    0.0000 C   0  0  0  0  0  0  0  0  0  0  0  0
    4.1535    1.8912    0.0000 N   0  0  0  0  0  0  0  0  0  0  0  0
    3.2935    1.3912    0.0000 N   0  0  0  0  0  0  0  0  0  0  0  0
    3.2935    0.3912    0.0000 C   0  0  0  0  0  0  0  0  0  0  0  0
    2.2533   -0.2072    0.0000 C   0  0  0  0  0  0  0  0  0  0  0  0
    1.3846    0.2950    0.0000 C   0  0  0  0  0  0  0  0  0  0  0  0
    0.5233   -0.2029    0.0000 C   0  0  0  0  0  0  0  0  0  0  0  0
    0.5208   -1.2029    0.0000 C   0  0  0  0  0  0  0  0  0  0  0  0
    1.3796   -1.7050    0.0000 C   0  0  0  0  0  0  0  0  0  0  0  0
    2.2508   -1.2072    0.0000 C   0  0  0  0  0  0  0  0  0  0  0  0
    4.1535   -0.1088    0.0000 C   0  0  0  0  0  0  0  0  0  0  0  0
    5.0235    0.3912    0.0000 N   0  0  0  0  0  0  0  0  0  0  0  0
    4.1504   -1.3088    0.0000 C   0  0  0  0  0  0  0  0  0  0  0  0
    5.0177   -1.8136    0.0000 C   0  0  0  0  0  0  0  0  0  0  0  0
    5.0132   -2.8083    0.0000 C   0  0  0  0  0  0  0  0  0  0  0  0
    4.1464   -3.3070    0.0000 C   0  0  0  0  0  0  0  0  0  0  0  0
    3.2841   -2.8109    0.0000 C   0  0  0  0  0  0  0  0  0  0  0  0
    3.2837   -1.8075    0.0000 C   0  0  0  0  0  0  0  0  0  0  0  0
  1  2  1  0  0  0  0
  2  3  1  0  0  0  0
  3  4  1  0  0  0  0
  4  5  1  0  0  0  0
  5  6  1  0  0  0  0
  6  7  1  0  0  0  0
  7  8  1  0  0  0  0
  8  9  2  0  0  0  0
  9 10  1  0  0  0  0
 10 11  2  0  0  0  0
 11 12  1  0  0  0  0
 12 13  2  0  0  0  0
 13  8  1  0  0  0  0
  7 14  2  0  0  0  0
 14 15  1  0  0  0  0
 15  4  2  0  0  0  0
 14 16  1  0  0  0  0
 16 17  2  0  0  0  0
 17 18  1  0  0  0  0
 18 19  2  0  0  0  0
 19 20  1  0  0  0  0
 20 21  2  0  0  0  0
 21 16  1  0  0  0  0
M  END
>  <EXTREG>  (ZINC00033915)
ZINC00033915

>  <LOGBIO>
2.5000

$$$$
ZINC00034321
  -MTS-   02131516552D 0   0.00000     0.00000     0

 26 27  0  0  1  0  0  0  0  0999 V2000
    1.4551   -2.8592    0.0000 C   0  0  0  0  0  0  0  0  0  0  0  0
    1.2808   -1.8710    0.0000 C   0  0  0  0  0  0  0  0  0  0  0  0
    2.0435   -1.2323    0.0000 C   0  0  0  0  0  0  0  0  0  0  0  0
    1.8709   -0.2473    0.0000 C   0  0  2  0  0  0  0  0  0  0  0  0
    2.6396    0.3976    0.0000 C   0  0  2  0  0  0  0  0  0  0  0  0
    3.7674   -0.0122    0.0000 C   0  0  0  0  0  0  0  0  0  0  0  0
    3.9432   -1.0002    0.0000 C   0  0  0  0  0  0  0  0  0  0  0  0
    4.8788   -1.3381    0.0000 C   0  0  0  0  0  0  0  0  0  0  0  0
    5.6452   -0.6957    0.0000 C   0  0  0  0  0  0  0  0  0  0  0  0
    5.4759    0.2846    0.0000 C   0  0  0  0  0  0  0  0  0  0  0  0
    4.5338    0.6302    0.0000 C   0  0  0  0  0  0  0  0  0  0  0  0
    2.4659    1.3771    0.0000 C   0  0  0  0  0  0  0  0  0  0  0  0
    3.4659    1.3771    0.0000 C   0  0  0  0  0  0  0  0  0  0  0  0
    4.0659    1.3771    0.0000 N   0  0  0  0  0  0  0  0  0  0  0  0
    2.6405    2.3618    0.0000 C   0  0  0  0  0  0  0  0  0  0  0  0
    2.8152    3.3464    0.0000 N   0  0  0  0  0  0  0  0  0  0  0  0
    1.5269    1.7210    0.0000 C   0  0  0  0  0  0  0  0  0  0  0  0
    0.7616    1.0855    0.0000 C   0  0  0  0  0  0  0  0  0  0  0  0
    0.9319    0.0966    0.0000 C   0  0  0  0  0  0  0  0  0  0  0  0
    0.1639   -0.5439    0.0000 O   0  0  0  0  0  0  0  0  0  0  0  0
    2.0295    2.5856    0.0000 C   0  0  0  0  0  0  0  0  0  0  0  0
    2.5321    3.4501    0.0000 N   0  0  0  0  0  0  0  0  0  0  0  0
    0.7634    2.3669    0.0000 C   0  0  0  0  0  0  0  0  0  0  0  0
    0.0000    3.0128    0.0000 N   0  0  0  0  0  0  0  0  0  0  0  0
    2.7439   -0.1932    0.0000 H   0  0  0  0  0  0  0  0  0  0  0  0
    2.4346   -0.4529    0.0000 H   0  0  0  0  0  0  0  0  0  0  0  0
  1  2  1  0  0  0  0
  2  3  1  0  0  0  0
  4  3  1  1  0  0  0
  4 26  1  6  0  0  0
  4  5  1  0  0  0  0
  5 25  1  6  0  0  0
  5  6  1  1  0  0  0
  6  7  2  0  0  0  0
  7  8  1  0  0  0  0
  8  9  2  0  0  0  0
  9 10  1  0  0  0  0
 10 11  2  0  0  0  0
 11  6  1  0  0  0  0
  5 12  1  0  0  0  0
 12 13  1  0  0  0  0
 13 14  3  0  0  0  0
 12 15  1  0  0  0  0
 15 16  3  0  0  0  0
 12 17  1  0  0  0  0
 17 18  1  0  0  0  0
 18 19  1  0  0  0  0
 19  4  1  0  0  0  0
 19 20  2  0  0  0  0
 17 21  1  0  0  0  0
 21 22  3  0  0  0  0
 17 23  1  0  0  0  0
 23 24  3  0  0  0  0
M  END
>  <EXTREG>  (ZINC00034321)
ZINC00034321

>  <LOGBIO>
2.5000

$$$$
ZINC00035270
  -MTS-   02131516552D 0   0.00000     0.00000     0

 13 14  0  0  0  0  0  0  0  0999 V2000
    3.5471    1.4232    0.0000 N   0  0  0  0  0  0  0  0  0  0  0  0
    2.5471    1.4232    0.0000 C   0  0  0  0  0  0  0  0  0  0  0  0
    1.5471    1.4232    0.0000 C   0  0  0  0  0  0  0  0  0  0  0  0
    0.9534    2.2388    0.0000 C   0  0  0  0  0  0  0  0  0  0  0  0
    0.0078    1.9253    0.0000 N   0  0  0  0  0  0  0  0  0  0  0  0
    0.0000    0.9291    0.0000 O   0  0  0  0  0  0  0  0  0  0  0  0
    0.9586    0.6148    0.0000 C   0  0  0  0  0  0  0  0  0  0  0  0
    1.2659   -0.3369    0.0000 C   0  0  0  0  0  0  0  0  0  0  0  0
    0.5938   -1.0820    0.0000 C   0  0  0  0  0  0  0  0  0  0  0  0
    0.9014   -2.0280    0.0000 C   0  0  0  0  0  0  0  0  0  0  0  0
    1.8790   -2.2387    0.0000 C   0  0  0  0  0  0  0  0  0  0  0  0
    2.5490   -1.5033    0.0000 C   0  0  0  0  0  0  0  0  0  0  0  0
    2.2434   -0.5475    0.0000 C   0  0  0  0  0  0  0  0  0  0  0  0
  1  2  3  0  0  0  0
  2  3  1  0  0  0  0
  3  4  1  0  0  0  0
  4  5  2  0  0  0  0
  5  6  1  0  0  0  0
  6  7  1  0  0  0  0
  7  3  2  0  0  0  0
  7  8  1  0  0  0  0
  8  9  2  0  0  0  0
  9 10  1  0  0  0  0
 10 11  2  0  0  0  0
 11 12  1  0  0  0  0
 12 13  2  0  0  0  0
 13  8  1  0  0  0  0
M  END
>  <EXTREG>  (ZINC00035270)
ZINC00035270

>  <LOGBIO>
2.5000

$$$$
ZINC00036054
  -MTS-   02131516552D 0   0.00000     0.00000     0

 23 25  0  0  0  0  0  0  0  0999 V2000
    0.0000    3.2598    0.0000 Cl  0  0  0  0  0  0  0  0  0  0  0  0
    0.8640    2.7563    0.0000 C   0  0  0  0  0  0  0  0  0  0  0  0
    1.7355    3.2537    0.0000 C   0  0  0  0  0  0  0  0  0  0  0  0
    2.5940    2.7511    0.0000 C   0  0  0  0  0  0  0  0  0  0  0  0
    2.5910    1.7511    0.0000 C   0  0  0  0  0  0  0  0  0  0  0  0
    3.4562    1.2498    0.0000 N   0  0  0  0  0  0  0  0  0  0  0  0
    3.4547    0.2463    0.0000 C   0  0  0  0  0  0  0  0  0  0  0  0
    2.5919   -0.2489    0.0000 O   0  0  0  0  0  0  0  0  0  0  0  0
    4.3197   -0.2554    0.0000 C   0  0  0  0  0  0  0  0  0  0  0  0
    4.3177   -1.2554    0.0000 C   0  0  0  0  0  0  0  0  0  0  0  0
    5.1852   -1.7598    0.0000 C   0  0  0  0  0  0  0  0  0  0  0  0
    5.1811   -2.7546    0.0000 C   0  0  0  0  0  0  0  0  0  0  0  0
    4.3146   -3.2537    0.0000 C   0  0  0  0  0  0  0  0  0  0  0  0
    3.4521   -2.7580    0.0000 C   0  0  0  0  0  0  0  0  0  0  0  0
    3.4511   -1.7545    0.0000 C   0  0  0  0  0  0  0  0  0  0  0  0
    5.1868    0.2428    0.0000 C   0  0  0  0  0  0  0  0  0  0  0  0
    6.0552   -0.2598    0.0000 C   0  0  0  0  0  0  0  0  0  0  0  0
    6.9168    0.2376    0.0000 C   0  0  0  0  0  0  0  0  0  0  0  0
    6.9198    1.2375    0.0000 C   0  0  0  0  0  0  0  0  0  0  0  0
    6.0613    1.7401    0.0000 C   0  0  0  0  0  0  0  0  0  0  0  0
    5.1898    1.2428    0.0000 C   0  0  0  0  0  0  0  0  0  0  0  0
    1.7295    1.2537    0.0000 N   0  0  0  0  0  0  0  0  0  0  0  0
    0.8610    1.7563    0.0000 C   0  0  0  0  0  0  0  0  0  0  0  0
  1  2  1  0  0  0  0
  2  3  2  0  0  0  0
  3  4  1  0  0  0  0
  4  5  2  0  0  0  0
  5  6  1  0  0  0  0
  6  7  1  0  0  0  0
  7  8  2  0  0  0  0
  7  9  1  0  0  0  0
  9 10  1  0  0  0  0
 10 11  2  0  0  0  0
 11 12  1  0  0  0  0
 12 13  2  0  0  0  0
 13 14  1  0  0  0  0
 14 15  2  0  0  0  0
 15 10  1  0  0  0  0
  9 16  1  0  0  0  0
 16 17  2  0  0  0  0
 17 18  1  0  0  0  0
 18 19  2  0  0  0  0
 19 20  1  0  0  0  0
 20 21  2  0  0  0  0
 21 16  1  0  0  0  0
  5 22  1  0  0  0  0
 22 23  2  0  0  0  0
 23  2  1  0  0  0  0
M  END
>  <EXTREG>  (ZINC00036054)
ZINC00036054

>  <LOGBIO>
2.5000

$$$$
ZINC00036896
  -MTS-   02131516552D 0   0.00000     0.00000     0

 24 26  0  0  1  0  0  0  0  0999 V2000
    6.6051   -2.0108    0.0000 C   0  0  0  0  0  0  0  0  0  0  0  0
    5.7717   -1.4581    0.0000 C   0  0  0  0  0  0  0  0  0  0  0  0
    6.4603   -0.7329    0.0000 C   0  0  0  0  0  0  0  0  0  0  0  0
    5.1745   -0.6517    0.0000 C   0  0  0  0  0  0  0  0  0  0  0  0
    4.1863   -0.7657    0.0000 C   0  0  0  0  0  0  0  0  0  0  0  0
    3.7861   -1.6822    0.0000 C   0  0  0  0  0  0  0  0  0  0  0  0
    4.3741   -2.4846    0.0000 C   0  0  0  0  0  0  0  0  0  0  0  0
    3.4773   -2.9269    0.0000 C   0  0  0  0  0  0  0  0  0  0  0  0
    4.6543   -3.4445    0.0000 C   0  0  0  0  0  0  0  0  0  0  0  0
    5.3715   -2.3745    0.0000 N   0  0  0  0  0  0  0  0  0  0  0  0
    4.4963    0.1850    0.0000 O   0  0  0  0  0  0  0  0  0  0  0  0
    3.6863    0.7650    0.0000 C   0  0  0  0  0  0  0  0  0  0  0  0
    3.6863    1.7650    0.0000 O   0  0  0  0  0  0  0  0  0  0  0  0
    2.8763    0.1850    0.0000 N   0  0  0  0  0  0  0  0  0  0  0  0
    1.9266    0.4981    0.0000 C   0  0  0  0  0  0  0  0  0  0  0  0
    1.7230    1.4772    0.0000 C   0  0  0  0  0  0  0  0  0  0  0  0
    0.7703    1.7924    0.0000 C   0  0  0  0  0  0  0  0  0  0  0  0
    0.5697    2.7667    0.0000 C   0  0  0  0  0  0  0  0  0  0  0  0
    1.3151    3.4333    0.0000 C   0  0  0  0  0  0  0  0  0  0  0  0
    2.2611    3.1256    0.0000 C   0  0  0  0  0  0  0  0  0  0  0  0
    2.4684    2.1438    0.0000 N   0  0  0  0  0  0  0  0  0  0  0  0
    3.1863   -0.7750    0.0000 C   0  0  1  0  0  0  0  0  0  0  0  0
    2.2086   -0.9848    0.0000 C   0  0  0  0  0  0  0  0  0  0  0  0
    3.2964   -1.7689    0.0000 O   0  0  0  0  0  0  0  0  0  0  0  0
  1  2  1  0  0  0  0
  2  3  1  0  0  0  0
  2  4  1  0  0  0  0
  4  5  1  0  0  0  0
  5  6  1  0  0  0  0
  6  7  1  0  0  0  0
  7  8  1  0  0  0  0
  7  9  1  0  0  0  0
  7 10  1  0  0  0  0
 10  2  1  0  0  0  0
  5 11  1  0  0  0  0
 11 12  1  0  0  0  0
 12 13  2  0  0  0  0
 12 14  1  0  0  0  0
 14 15  1  0  0  0  0
 15 16  1  0  0  0  0
 16 17  2  0  0  0  0
 17 18  1  0  0  0  0
 18 19  2  0  0  0  0
 19 20  1  0  0  0  0
 20 21  2  0  0  0  0
 21 16  1  0  0  0  0
 14 22  1  0  0  0  0
 22  5  1  0  0  0  0
 22 23  1  6  0  0  0
 22 24  1  1  0  0  0
M  END
>  <EXTREG>  (ZINC00036896)
ZINC00036896

>  <LOGBIO>
2.5000

$$$$
ZINC00038810
  -MTS-   02131516552D 0   0.00000     0.00000     0

 20 22  0  0  0  0  0  0  0  0999 V2000
    4.8343   -1.9502    0.0000 O   0  0  0  0  0  0  0  0  0  0  0  0
    5.4308   -1.8855    0.0000 C   0  0  0  0  0  0  0  0  0  0  0  0
    6.0174   -2.6889    0.0000 O   0  0  0  0  0  0  0  0  0  0  0  0
    5.9157   -0.7878    0.0000 C   0  0  0  0  0  0  0  0  0  0  0  0
    6.9133   -0.6790    0.0000 C   0  0  0  0  0  0  0  0  0  0  0  0
    7.3134    0.2317    0.0000 C   0  0  0  0  0  0  0  0  0  0  0  0
    6.7241    1.0396    0.0000 C   0  0  0  0  0  0  0  0  0  0  0  0
    5.7346    0.9368    0.0000 C   0  0  0  0  0  0  0  0  0  0  0  0
    5.3264    0.0201    0.0000 C   0  0  0  0  0  0  0  0  0  0  0  0
    4.1331   -0.1064    0.0000 C   0  0  0  0  0  0  0  0  0  0  0  0
    3.7272   -1.0203    0.0000 O   0  0  0  0  0  0  0  0  0  0  0  0
    3.5446    0.7021    0.0000 N   0  0  0  0  0  0  0  0  0  0  0  0
    3.8546    1.6621    0.0000 C   0  0  0  0  0  0  0  0  0  0  0  0
    3.0446    2.2421    0.0000 C   0  0  0  0  0  0  0  0  0  0  0  0
    2.2346    1.6621    0.0000 C   0  0  0  0  0  0  0  0  0  0  0  0
    1.2554    1.8648    0.0000 C   0  0  0  0  0  0  0  0  0  0  0  0
    0.5872    1.1208    0.0000 C   0  0  0  0  0  0  0  0  0  0  0  0
    0.9003    0.1675    0.0000 C   0  0  0  0  0  0  0  0  0  0  0  0
    1.8742   -0.0352    0.0000 C   0  0  0  0  0  0  0  0  0  0  0  0
    2.5446    0.7021    0.0000 C   0  0  0  0  0  0  0  0  0  0  0  0
  1  2  1  0  0  0  0
  2  3  2  0  0  0  0
  2  4  1  0  0  0  0
  4  5  2  0  0  0  0
  5  6  1  0  0  0  0
  6  7  2  0  0  0  0
  7  8  1  0  0  0  0
  8  9  2  0  0  0  0
  9  4  1  0  0  0  0
  9 10  1  0  0  0  0
 10 11  2  0  0  0  0
 10 12  1  0  0  0  0
 12 13  1  0  0  0  0
 13 14  1  0  0  0  0
 14 15  1  0  0  0  0
 15 16  2  0  0  0  0
 16 17  1  0  0  0  0
 17 18  2  0  0  0  0
 18 19  1  0  0  0  0
 19 20  2  0  0  0  0
 20 12  1  0  0  0  0
 20 15  1  0  0  0  0
M  END
>  <EXTREG>  (ZINC00038810)
ZINC00038810

>  <LOGBIO>
2.5000

$$$$
ZINC00039092
  -MTS-   02131516552D 0   0.00000     0.00000     0

 23 25  0  0  1  0  0  0  0  0999 V2000
    8.3175    2.3489    0.0000 C   0  0  0  0  0  0  0  0  0  0  0  0
    7.4510    2.8480    0.0000 O   0  0  0  0  0  0  0  0  0  0  0  0
    6.5855    2.3472    0.0000 C   0  0  0  0  0  0  0  0  0  0  0  0
    5.7155    2.8472    0.0000 C   0  0  0  0  0  0  0  0  0  0  0  0
    4.8555    2.3472    0.0000 C   0  0  0  0  0  0  0  0  0  0  0  0
    4.8555    1.3472    0.0000 C   0  0  0  0  0  0  0  0  0  0  0  0
    5.7155    0.8472    0.0000 C   0  0  0  0  0  0  0  0  0  0  0  0
    6.5855    1.3472    0.0000 C   0  0  0  0  0  0  0  0  0  0  0  0
    7.4510    0.8463    0.0000 O   0  0  0  0  0  0  0  0  0  0  0  0
    3.9887    0.8485    0.0000 C   0  0  2  0  0  0  0  0  0  0  0  0
    3.1199    1.3507    0.0000 C   0  0  0  0  0  0  0  0  0  0  0  0
    2.2587    0.8528    0.0000 C   0  0  0  0  0  0  0  0  0  0  0  0
    1.3932    1.3537    0.0000 O   0  0  0  0  0  0  0  0  0  0  0  0
    2.2562   -0.1472    0.0000 C   0  0  0  0  0  0  0  0  0  0  0  0
    1.3849   -0.6450    0.0000 C   0  0  0  0  0  0  0  0  0  0  0  0
    0.5207   -0.1420    0.0000 O   0  0  0  0  0  0  0  0  0  0  0  0
    1.3824   -1.6450    0.0000 C   0  0  0  0  0  0  0  0  0  0  0  0
    2.2512   -2.1472    0.0000 C   0  0  0  0  0  0  0  0  0  0  0  0
    2.2512   -3.1472    0.0000 O   0  0  0  0  0  0  0  0  0  0  0  0
    3.1124   -1.6493    0.0000 C   0  0  0  0  0  0  0  0  0  0  0  0
    3.1149   -0.6493    0.0000 C   0  0  0  0  0  0  0  0  0  0  0  0
    3.9862   -0.1515    0.0000 O   0  0  0  0  0  0  0  0  0  0  0  0
    3.9893    1.4485    0.0000 H   0  0  0  0  0  0  0  0  0  0  0  0
  1  2  1  0  0  0  0
  2  3  1  0  0  0  0
  3  4  2  0  0  0  0
  4  5  1  0  0  0  0
  5  6  2  0  0  0  0
  6  7  1  0  0  0  0
  7  8  2  0  0  0  0
  8  3  1  0  0  0  0
  8  9  1  0  0  0  0
 10  6  1  1  0  0  0
 10 23  1  6  0  0  0
 10 11  1  0  0  0  0
 11 12  1  0  0  0  0
 12 13  2  0  0  0  0
 12 14  1  0  0  0  0
 14 15  1  0  0  0  0
 15 16  1  0  0  0  0
 15 17  2  0  0  0  0
 17 18  1  0  0  0  0
 18 19  1  0  0  0  0
 18 20  2  0  0  0  0
 20 21  1  0  0  0  0
 21 14  2  0  0  0  0
 21 22  1  0  0  0  0
 22 10  1  0  0  0  0
M  END
>  <EXTREG>  (ZINC00039092)
ZINC00039092

>  <LOGBIO>
2.5000

$$$$
ZINC00039213
  -MTS-   02131516552D 0   0.00000     0.00000     0

 21 22  0  0  0  0  0  0  0  0999 V2000
    3.4623    2.5013    0.0000 O   0  0  0  0  0  0  0  0  0  0  0  0
    2.5968    2.0004    0.0000 C   0  0  0  0  0  0  0  0  0  0  0  0
    1.7268    2.5004    0.0000 C   0  0  0  0  0  0  0  0  0  0  0  0
    0.8668    2.0004    0.0000 C   0  0  0  0  0  0  0  0  0  0  0  0
    0.8668    1.0004    0.0000 C   0  0  0  0  0  0  0  0  0  0  0  0
    0.0000    0.5017    0.0000 Cl  0  0  0  0  0  0  0  0  0  0  0  0
    1.7268    0.5004    0.0000 C   0  0  0  0  0  0  0  0  0  0  0  0
    2.5968    1.0004    0.0000 C   0  0  0  0  0  0  0  0  0  0  0  0
    3.4623    0.4995    0.0000 C   0  0  0  0  0  0  0  0  0  0  0  0
    3.4613   -0.5005    0.0000 N   0  0  0  0  0  0  0  0  0  0  0  0
    4.3269   -1.0013    0.0000 C   0  0  0  0  0  0  0  0  0  0  0  0
    4.3269   -2.0048    0.0000 C   0  0  0  0  0  0  0  0  0  0  0  0
    5.1889   -2.5013    0.0000 C   0  0  0  0  0  0  0  0  0  0  0  0
    6.0559   -2.0030    0.0000 C   0  0  0  0  0  0  0  0  0  0  0  0
    7.0066   -2.5563    0.0000 O   0  0  0  0  0  0  0  0  0  0  0  0
    7.8744   -2.0593    0.0000 C   0  0  0  0  0  0  0  0  0  0  0  0
    7.3774   -1.1916    0.0000 F   0  0  0  0  0  0  0  0  0  0  0  0
    8.3713   -2.9271    0.0000 F   0  0  0  0  0  0  0  0  0  0  0  0
    8.7421   -1.5624    0.0000 F   0  0  0  0  0  0  0  0  0  0  0  0
    6.0609   -1.0082    0.0000 C   0  0  0  0  0  0  0  0  0  0  0  0
    5.1939   -0.5030    0.0000 C   0  0  0  0  0  0  0  0  0  0  0  0
  1  2  1  0  0  0  0
  2  3  2  0  0  0  0
  3  4  1  0  0  0  0
  4  5  2  0  0  0  0
  5  6  1  0  0  0  0
  5  7  1  0  0  0  0
  7  8  2  0  0  0  0
  8  2  1  0  0  0  0
  8  9  1  0  0  0  0
  9 10  1  0  0  0  0
 10 11  1  0  0  0  0
 11 12  2  0  0  0  0
 12 13  1  0  0  0  0
 13 14  2  0  0  0  0
 14 15  1  0  0  0  0
 15 16  1  0  0  0  0
 16 17  1  0  0  0  0
 16 18  1  0  0  0  0
 16 19  1  0  0  0  0
 14 20  1  0  0  0  0
 20 21  2  0  0  0  0
 21 11  1  0  0  0  0
M  END
>  <EXTREG>  (ZINC00039213)
ZINC00039213

>  <LOGBIO>
2.5000

$$$$
ZINC00039647
  -MTS-   02131516552D 0   0.00000     0.00000     0

 11 12  0  0  0  0  0  0  0  0999 V2000
    3.4608   -2.1333    0.0000 C   0  0  0  0  0  0  0  0  0  0  0  0
    2.8723   -1.3248    0.0000 C   0  0  0  0  0  0  0  0  0  0  0  0
    3.1823   -0.3648    0.0000 S   0  0  0  0  0  0  0  0  0  0  0  0
    2.3723    0.2152    0.0000 C   0  0  0  0  0  0  0  0  0  0  0  0
    2.2727    1.2133    0.0000 C   0  0  0  0  0  0  0  0  0  0  0  0
    1.3607    1.6236    0.0000 C   0  0  0  0  0  0  0  0  0  0  0  0
    1.2591    2.6184    0.0000 Cl  0  0  0  0  0  0  0  0  0  0  0  0
    0.5478    1.0353    0.0000 C   0  0  0  0  0  0  0  0  0  0  0  0
    0.6509    0.0459    0.0000 C   0  0  0  0  0  0  0  0  0  0  0  0
    1.5623   -0.3648    0.0000 C   0  0  0  0  0  0  0  0  0  0  0  0
    1.8723   -1.3248    0.0000 N   0  0  0  0  0  0  0  0  0  0  0  0
  1  2  1  0  0  0  0
  2  3  1  0  0  0  0
  3  4  1  0  0  0  0
  4  5  2  0  0  0  0
  5  6  1  0  0  0  0
  6  7  1  0  0  0  0
  6  8  2  0  0  0  0
  8  9  1  0  0  0  0
  9 10  2  0  0  0  0
 10  4  1  0  0  0  0
 10 11  1  0  0  0  0
 11  2  2  0  0  0  0
M  END
>  <EXTREG>  (ZINC00039647)
ZINC00039647

>  <LOGBIO>
2.5000

$$$$
ZINC00040033
  -MTS-   02131516552D 0   0.00000     0.00000     0

 16 18  0  0  0  0  0  0  0  0999 V2000
    5.6369   -2.9509    0.0000 N   0  0  0  0  0  0  0  0  0  0  0  0
    5.0484   -2.1425    0.0000 C   0  0  0  0  0  0  0  0  0  0  0  0
    5.3584   -1.1825    0.0000 S   0  0  0  0  0  0  0  0  0  0  0  0
    4.5484   -0.6025    0.0000 C   0  0  0  0  0  0  0  0  0  0  0  0
    4.5484    0.3975    0.0000 C   0  0  0  0  0  0  0  0  0  0  0  0
    3.6824    0.8975    0.0000 C   0  0  0  0  0  0  0  0  0  0  0  0
    3.5760    1.9007    0.0000 N   0  0  0  0  0  0  0  0  0  0  0  0
    2.6003    2.1020    0.0000 C   0  0  0  0  0  0  0  0  0  0  0  0
    2.1041    2.9738    0.0000 C   0  0  0  0  0  0  0  0  0  0  0  0
    1.1042    2.9785    0.0000 C   0  0  0  0  0  0  0  0  0  0  0  0
    0.6000    2.1109    0.0000 C   0  0  0  0  0  0  0  0  0  0  0  0
    1.0959    1.2486    0.0000 C   0  0  0  0  0  0  0  0  0  0  0  0
    2.0955    1.2432    0.0000 C   0  0  0  0  0  0  0  0  0  0  0  0
    2.7685    0.4916    0.0000 N   0  0  0  0  0  0  0  0  0  0  0  0
    3.7384   -1.1825    0.0000 N   0  0  0  0  0  0  0  0  0  0  0  0
    4.0484   -2.1425    0.0000 N   0  0  0  0  0  0  0  0  0  0  0  0
  1  2  1  0  0  0  0
  2  3  1  0  0  0  0
  3  4  1  0  0  0  0
  4  5  1  0  0  0  0
  5  6  1  0  0  0  0
  6  7  1  0  0  0  0
  7  8  1  0  0  0  0
  8  9  2  0  0  0  0
  9 10  1  0  0  0  0
 10 11  2  0  0  0  0
 11 12  1  0  0  0  0
 12 13  2  0  0  0  0
 13  8  1  0  0  0  0
 13 14  1  0  0  0  0
 14  6  2  0  0  0  0
  4 15  2  0  0  0  0
 15 16  1  0  0  0  0
 16  2  2  0  0  0  0
M  END
>  <EXTREG>  (ZINC00040033)
ZINC00040033

>  <LOGBIO>
2.5000

$$$$
ZINC00040302
  -MTS-   02131516552D 0   0.00000     0.00000     0

 16 17  0  0  0  0  0  0  0  0999 V2000
    3.8033   -3.1566    0.0000 C   0  0  0  0  0  0  0  0  0  0  0  0
    4.2092   -2.2427    0.0000 S   0  0  0  0  0  0  0  0  0  0  0  0
    3.6207   -1.4342    0.0000 C   0  0  0  0  0  0  0  0  0  0  0  0
    3.9307   -0.4742    0.0000 S   0  0  0  0  0  0  0  0  0  0  0  0
    3.1207    0.1058    0.0000 C   0  0  0  0  0  0  0  0  0  0  0  0
    2.3107   -0.4742    0.0000 C   0  0  0  0  0  0  0  0  0  0  0  0
    1.3610   -0.1610    0.0000 N   0  0  0  0  0  0  0  0  0  0  0  0
    2.6207   -1.4342    0.0000 N   0  0  0  0  0  0  0  0  0  0  0  0
    3.1207    1.1058    0.0000 C   0  0  0  0  0  0  0  0  0  0  0  0
    3.9867    1.6058    0.0000 O   0  0  0  0  0  0  0  0  0  0  0  0
    2.2547    1.6058    0.0000 C   0  0  0  0  0  0  0  0  0  0  0  0
    2.2537    2.6093    0.0000 C   0  0  0  0  0  0  0  0  0  0  0  0
    1.3912    3.1049    0.0000 C   0  0  0  0  0  0  0  0  0  0  0  0
    0.5247    2.6058    0.0000 C   0  0  0  0  0  0  0  0  0  0  0  0
    0.5207    1.6110    0.0000 C   0  0  0  0  0  0  0  0  0  0  0  0
    1.3882    1.1067    0.0000 C   0  0  0  0  0  0  0  0  0  0  0  0
  1  2  1  0  0  0  0
  2  3  1  0  0  0  0
  3  4  1  0  0  0  0
  4  5  1  0  0  0  0
  5  6  2  0  0  0  0
  6  7  1  0  0  0  0
  6  8  1  0  0  0  0
  8  3  2  0  0  0  0
  5  9  1  0  0  0  0
  9 10  2  0  0  0  0
  9 11  1  0  0  0  0
 11 12  2  0  0  0  0
 12 13  1  0  0  0  0
 13 14  2  0  0  0  0
 14 15  1  0  0  0  0
 15 16  2  0  0  0  0
 16 11  1  0  0  0  0
M  END
>  <EXTREG>  (ZINC00040302)
ZINC00040302

>  <LOGBIO>
2.5000

$$$$
ZINC00040769
  -MTS-   02131516552D 0   0.00000     0.00000     0

 17 18  0  0  0  0  0  0  0  0999 V2000
    2.1424   -3.8619    0.0000 C   0  0  0  0  0  0  0  0  0  0  0  0
    2.5483   -2.9479    0.0000 C   0  0  0  0  0  0  0  0  0  0  0  0
    1.9598   -2.1395    0.0000 C   0  0  0  0  0  0  0  0  0  0  0  0
    2.2698   -1.1795    0.0000 S   0  0  0  0  0  0  0  0  0  0  0  0
    1.4598   -0.5995    0.0000 C   0  0  0  0  0  0  0  0  0  0  0  0
    1.4598    0.4005    0.0000 N   0  0  0  0  0  0  0  0  0  0  0  0
    0.5908    0.9023    0.0000 C   0  0  0  0  0  0  0  0  0  0  0  0
    0.5919    1.8970    0.0000 C   0  0  0  0  0  0  0  0  0  0  0  0
    1.4584    2.3961    0.0000 C   0  0  0  0  0  0  0  0  0  0  0  0
    2.3274    1.8944    0.0000 C   0  0  0  0  0  0  0  0  0  0  0  0
    3.1884    2.3926    0.0000 C   0  0  0  0  0  0  0  0  0  0  0  0
    3.1904    3.3926    0.0000 C   0  0  0  0  0  0  0  0  0  0  0  0
    4.0582    3.8895    0.0000 C   0  0  0  0  0  0  0  0  0  0  0  0
    2.3315    3.8944    0.0000 N   0  0  0  0  0  0  0  0  0  0  0  0
    1.4604    3.3961    0.0000 C   0  0  0  0  0  0  0  0  0  0  0  0
    0.6498   -1.1795    0.0000 N   0  0  0  0  0  0  0  0  0  0  0  0
    0.9598   -2.1395    0.0000 N   0  0  0  0  0  0  0  0  0  0  0  0
  1  2  1  0  0  0  0
  2  3  1  0  0  0  0
  3  4  1  0  0  0  0
  4  5  1  0  0  0  0
  5  6  1  0  0  0  0
  6  7  1  0  0  0  0
  7  8  1  0  0  0  0
  8  9  1  0  0  0  0
  9 10  2  0  0  0  0
 10 11  1  0  0  0  0
 11 12  2  0  0  0  0
 12 13  1  0  0  0  0
 12 14  1  0  0  0  0
 14 15  2  0  0  0  0
 15  9  1  0  0  0  0
  5 16  2  0  0  0  0
 16 17  1  0  0  0  0
 17  3  2  0  0  0  0
M  END
>  <EXTREG>  (ZINC00040769)
ZINC00040769

>  <LOGBIO>
2.5000

$$$$
ZINC00041130
  -MTS-   02131516552D 0   0.00000     0.00000     0

 20 22  0  0  0  0  0  0  0  0999 V2000
    4.1099   -4.4531    0.0000 F   0  0  0  0  0  0  0  0  0  0  0  0
    3.6069   -3.5888    0.0000 C   0  0  0  0  0  0  0  0  0  0  0  0
    4.1047   -2.7176    0.0000 C   0  0  0  0  0  0  0  0  0  0  0  0
    3.6026   -1.8588    0.0000 C   0  0  0  0  0  0  0  0  0  0  0  0
    2.6026   -1.8613    0.0000 C   0  0  0  0  0  0  0  0  0  0  0  0
    2.1017   -0.9958    0.0000 N   0  0  0  0  0  0  0  0  0  0  0  0
    2.6009   -0.1293    0.0000 C   0  0  0  0  0  0  0  0  0  0  0  0
    2.1000    0.7363    0.0000 C   0  0  0  0  0  0  0  0  0  0  0  0
    2.6000    1.6063    0.0000 C   0  0  0  0  0  0  0  0  0  0  0  0
    2.1000    2.4663    0.0000 C   0  0  0  0  0  0  0  0  0  0  0  0
    2.4100    3.4263    0.0000 O   0  0  0  0  0  0  0  0  0  0  0  0
    1.6000    4.0063    0.0000 C   0  0  0  0  0  0  0  0  0  0  0  0
    0.7900    3.4263    0.0000 O   0  0  0  0  0  0  0  0  0  0  0  0
    1.1000    2.4663    0.0000 C   0  0  0  0  0  0  0  0  0  0  0  0
    0.6000    1.6063    0.0000 C   0  0  0  0  0  0  0  0  0  0  0  0
    1.1000    0.7363    0.0000 C   0  0  0  0  0  0  0  0  0  0  0  0
    0.5991   -0.1293    0.0000 Br  0  0  0  0  0  0  0  0  0  0  0  0
    2.1047   -2.7226    0.0000 C   0  0  0  0  0  0  0  0  0  0  0  0
    1.1047   -2.7226    0.0000 F   0  0  0  0  0  0  0  0  0  0  0  0
    2.6069   -3.5913    0.0000 C   0  0  0  0  0  0  0  0  0  0  0  0
  1  2  1  0  0  0  0
  2  3  2  0  0  0  0
  3  4  1  0  0  0  0
  4  5  2  0  0  0  0
  5  6  1  0  0  0  0
  6  7  1  0  0  0  0
  7  8  1  0  0  0  0
  8  9  2  0  0  0  0
  9 10  1  0  0  0  0
 10 11  1  0  0  0  0
 11 12  1  0  0  0  0
 12 13  1  0  0  0  0
 13 14  1  0  0  0  0
 14 10  2  0  0  0  0
 14 15  1  0  0  0  0
 15 16  2  0  0  0  0
 16  8  1  0  0  0  0
 16 17  1  0  0  0  0
  5 18  1  0  0  0  0
 18 19  1  0  0  0  0
 18 20  2  0  0  0  0
 20  2  1  0  0  0  0
M  END
>  <EXTREG>  (ZINC00041130)
ZINC00041130

>  <LOGBIO>
2.5000

$$$$
ZINC00041556
  -MTS-   02131516552D 0   0.00000     0.00000     0

 20 22  0  0  1  0  0  0  0  0999 V2000
    5.3735   -2.4156    0.0000 C   0  0  0  0  0  0  0  0  0  0  0  0
    4.7849   -1.6071    0.0000 C   0  0  0  0  0  0  0  0  0  0  0  0
    5.0949   -0.6471    0.0000 S   0  0  0  0  0  0  0  0  0  0  0  0
    4.2849   -0.0671    0.0000 C   0  0  0  0  0  0  0  0  0  0  0  0
    3.4749   -0.6471    0.0000 C   0  0  0  0  0  0  0  0  0  0  0  0
    3.7849   -1.6071    0.0000 N   0  0  0  0  0  0  0  0  0  0  0  0
    2.5252   -0.3339    0.0000 C   0  0  1  0  0  0  0  0  0  0  0  0
    1.7726   -1.0057    0.0000 C   0  0  0  0  0  0  0  0  0  0  0  0
    0.9146   -0.4995    0.0000 C   0  0  0  0  0  0  0  0  0  0  0  0
    0.0000   -0.9039    0.0000 O   0  0  0  0  0  0  0  0  0  0  0  0
    1.1175    0.4759    0.0000 O   0  0  0  0  0  0  0  0  0  0  0  0
    2.1124    0.5768    0.0000 C   0  0  2  0  0  0  0  0  0  0  0  0
    1.6163    1.4491    0.0000 C   0  0  0  0  0  0  0  0  0  0  0  0
    2.1236    2.3108    0.0000 C   0  0  0  0  0  0  0  0  0  0  0  0
    3.1269    2.3004    0.0000 O   0  0  0  0  0  0  0  0  0  0  0  0
    3.6144    1.4332    0.0000 C   0  0  0  0  0  0  0  0  0  0  0  0
    4.3872    2.0680    0.0000 C   0  0  0  0  0  0  0  0  0  0  0  0
    4.3744    0.7832    0.0000 C   0  0  0  0  0  0  0  0  0  0  0  0
    3.1071    0.5714    0.0000 C   0  0  0  0  0  0  0  0  0  0  0  0
    2.9262    0.1124    0.0000 H   0  0  0  0  0  0  0  0  0  0  0  0
  1  2  1  0  0  0  0
  2  3  1  0  0  0  0
  3  4  1  0  0  0  0
  4  5  2  0  0  0  0
  5  6  1  0  0  0  0
  6  2  2  0  0  0  0
  7  5  1  1  0  0  0
  7 20  1  6  0  0  0
  7  8  1  0  0  0  0
  8  9  1  0  0  0  0
  9 10  2  0  0  0  0
  9 11  1  0  0  0  0
 12 11  1  1  0  0  0
 12  7  1  0  0  0  0
 12 13  1  0  0  0  0
 13 14  1  0  0  0  0
 14 15  1  0  0  0  0
 15 16  1  0  0  0  0
 16 17  1  0  0  0  0
 16 18  1  0  0  0  0
 16 19  1  0  0  0  0
 19 12  1  0  0  0  0
M  END
>  <EXTREG>  (ZINC00041556)
ZINC00041556

>  <LOGBIO>
2.5000

$$$$
ZINC00042743
  -MTS-   02131516552D 0   0.00000     0.00000     0

 21 23  0  0  1  0  0  0  0  0999 V2000
    7.1021   -2.4517    0.0000 C   0  0  0  0  0  0  0  0  0  0  0  0
    6.5991   -1.5874    0.0000 O   0  0  0  0  0  0  0  0  0  0  0  0
    5.5991   -1.5909    0.0000 C   0  0  0  0  0  0  0  0  0  0  0  0
    5.0935   -0.7242    0.0000 C   0  0  0  0  0  0  0  0  0  0  0  0
    4.0987   -0.7297    0.0000 C   0  0  0  0  0  0  0  0  0  0  0  0
    3.6009   -1.5970    0.0000 C   0  0  0  0  0  0  0  0  0  0  0  0
    4.0978   -2.4587    0.0000 C   0  0  0  0  0  0  0  0  0  0  0  0
    5.1012   -2.4582    0.0000 C   0  0  0  0  0  0  0  0  0  0  0  0
    2.6009   -1.5980    0.0000 C   0  0  1  0  0  0  0  0  0  0  0  0
    2.1017   -2.4645    0.0000 C   0  0  0  0  0  0  0  0  0  0  0  0
    2.1000   -0.7324    0.0000 C   0  0  0  0  0  0  0  0  0  0  0  0
    2.6000    0.1376    0.0000 C   0  0  0  0  0  0  0  0  0  0  0  0
    2.1000    0.9976    0.0000 C   0  0  0  0  0  0  0  0  0  0  0  0
    2.4100    1.9576    0.0000 O   0  0  0  0  0  0  0  0  0  0  0  0
    1.6000    2.5376    0.0000 C   0  0  0  0  0  0  0  0  0  0  0  0
    0.7900    1.9576    0.0000 O   0  0  0  0  0  0  0  0  0  0  0  0
    1.1000    0.9976    0.0000 C   0  0  0  0  0  0  0  0  0  0  0  0
    0.6000    0.1376    0.0000 C   0  0  0  0  0  0  0  0  0  0  0  0
    1.1000   -0.7324    0.0000 C   0  0  0  0  0  0  0  0  0  0  0  0
    0.5991   -1.5980    0.0000 O   0  0  0  0  0  0  0  0  0  0  0  0
    2.0009   -1.5985    0.0000 H   0  0  0  0  0  0  0  0  0  0  0  0
  1  2  1  0  0  0  0
  2  3  1  0  0  0  0
  3  4  2  0  0  0  0
  4  5  1  0  0  0  0
  5  6  2  0  0  0  0
  6  7  1  0  0  0  0
  7  8  2  0  0  0  0
  8  3  1  0  0  0  0
  6  9  1  0  0  0  0
  9 21  1  6  0  0  0
  9 10  1  1  0  0  0
  9 11  1  0  0  0  0
 11 12  2  0  0  0  0
 12 13  1  0  0  0  0
 13 14  1  0  0  0  0
 14 15  1  0  0  0  0
 15 16  1  0  0  0  0
 16 17  1  0  0  0  0
 17 13  2  0  0  0  0
 17 18  1  0  0  0  0
 18 19  2  0  0  0  0
 19 11  1  0  0  0  0
 19 20  1  0  0  0  0
M  END
>  <EXTREG>  (ZINC00042743)
ZINC00042743

>  <LOGBIO>
2.5000

$$$$
ZINC00043852
  -MTS-   02131516552D 0   0.00000     0.00000     0

 14 14  0  0  0  0  0  0  0  0999 V2000
    5.7148    1.0021    0.0000 C   0  0  0  0  0  0  0  0  0  0  0  0
    4.8483    1.5013    0.0000 O   0  0  0  0  0  0  0  0  0  0  0  0
    3.9827    1.0004    0.0000 C   0  0  0  0  0  0  0  0  0  0  0  0
    3.1127    1.5004    0.0000 C   0  0  0  0  0  0  0  0  0  0  0  0
    2.2527    1.0004    0.0000 C   0  0  0  0  0  0  0  0  0  0  0  0
    2.2527    0.0004    0.0000 C   0  0  0  0  0  0  0  0  0  0  0  0
    3.1127   -0.4996    0.0000 C   0  0  0  0  0  0  0  0  0  0  0  0
    3.9827    0.0004    0.0000 C   0  0  0  0  0  0  0  0  0  0  0  0
    4.8483   -0.5004    0.0000 O   0  0  0  0  0  0  0  0  0  0  0  0
    4.8473   -1.5004    0.0000 C   0  0  0  0  0  0  0  0  0  0  0  0
    1.3859   -0.4983    0.0000 S   0  0  0  0  0  0  0  0  0  0  0  0
    0.5192   -0.9969    0.0000 N   0  0  0  0  0  0  0  0  0  0  0  0
    1.8846   -1.3650    0.0000 O   0  0  0  0  0  0  0  0  0  0  0  0
    0.8873    0.3685    0.0000 O   0  0  0  0  0  0  0  0  0  0  0  0
  1  2  1  0  0  0  0
  2  3  1  0  0  0  0
  3  4  2  0  0  0  0
  4  5  1  0  0  0  0
  5  6  2  0  0  0  0
  6  7  1  0  0  0  0
  7  8  2  0  0  0  0
  8  3  1  0  0  0  0
  8  9  1  0  0  0  0
  9 10  1  0  0  0  0
  6 11  1  0  0  0  0
 11 12  1  0  0  0  0
 11 13  2  0  0  0  0
 11 14  2  0  0  0  0
M  END
>  <EXTREG>  (ZINC00043852)
ZINC00043852

>  <LOGBIO>
2.5000

$$$$
ZINC00044915
  -MTS-   02131516552D 0   0.00000     0.00000     0

 24 27  0  0  0  0  0  0  0  0999 V2000
    5.7577   -0.8193    0.0000 O   0  0  0  0  0  0  0  0  0  0  0  0
    5.3500   -1.7324    0.0000 C   0  0  0  0  0  0  0  0  0  0  0  0
    5.9382   -2.5454    0.0000 C   0  0  0  0  0  0  0  0  0  0  0  0
    5.5307   -3.4529    0.0000 C   0  0  0  0  0  0  0  0  0  0  0  0
    4.5362   -3.5574    0.0000 C   0  0  0  0  0  0  0  0  0  0  0  0
    3.9491   -2.7543    0.0000 C   0  0  0  0  0  0  0  0  0  0  0  0
    4.3555   -1.8368    0.0000 C   0  0  0  0  0  0  0  0  0  0  0  0
    3.7670   -1.0284    0.0000 C   0  0  0  0  0  0  0  0  0  0  0  0
    4.0770   -0.0684    0.0000 N   0  0  0  0  0  0  0  0  0  0  0  0
    3.2670    0.5116    0.0000 C   0  0  0  0  0  0  0  0  0  0  0  0
    2.4570   -0.0684    0.0000 N   0  0  0  0  0  0  0  0  0  0  0  0
    2.7670   -1.0284    0.0000 N   0  0  0  0  0  0  0  0  0  0  0  0
    2.1785   -1.8368    0.0000 C   0  0  0  0  0  0  0  0  0  0  0  0
    1.1805   -1.7320    0.0000 C   0  0  0  0  0  0  0  0  0  0  0  0
    0.5967   -2.5375    0.0000 C   0  0  0  0  0  0  0  0  0  0  0  0
    1.0017   -3.4518    0.0000 C   0  0  0  0  0  0  0  0  0  0  0  0
    1.9905   -3.5607    0.0000 C   0  0  0  0  0  0  0  0  0  0  0  0
    2.5835   -2.7512    0.0000 C   0  0  0  0  0  0  0  0  0  0  0  0
    3.2670    1.5116    0.0000 C   0  0  0  0  0  0  0  0  0  0  0  0
    4.1355    2.0142    0.0000 C   0  0  0  0  0  0  0  0  0  0  0  0
    4.1335    3.0090    0.0000 C   0  0  0  0  0  0  0  0  0  0  0  0
    3.2679    3.5099    0.0000 C   0  0  0  0  0  0  0  0  0  0  0  0
    2.4044    3.0159    0.0000 C   0  0  0  0  0  0  0  0  0  0  0  0
    2.4014    2.0125    0.0000 C   0  0  0  0  0  0  0  0  0  0  0  0
  1  2  1  0  0  0  0
  2  3  2  0  0  0  0
  3  4  1  0  0  0  0
  4  5  2  0  0  0  0
  5  6  1  0  0  0  0
  6  7  2  0  0  0  0
  7  2  1  0  0  0  0
  7  8  1  0  0  0  0
  8  9  2  0  0  0  0
  9 10  1  0  0  0  0
 10 11  2  0  0  0  0
 11 12  1  0  0  0  0
 12  8  1  0  0  0  0
 12 13  1  0  0  0  0
 13 14  2  0  0  0  0
 14 15  1  0  0  0  0
 15 16  2  0  0  0  0
 16 17  1  0  0  0  0
 17 18  2  0  0  0  0
 18 13  1  0  0  0  0
 10 19  1  0  0  0  0
 19 20  2  0  0  0  0
 20 21  1  0  0  0  0
 21 22  2  0  0  0  0
 22 23  1  0  0  0  0
 23 24  2  0  0  0  0
 24 19  1  0  0  0  0
M  END
>  <EXTREG>  (ZINC00044915)
ZINC00044915

>  <LOGBIO>
2.5000

$$$$
ZINC00048316
  -MTS-   02131516552D 0   0.00000     0.00000     0

 22 24  0  0  0  0  0  0  0  0999 V2000
    5.9384   -1.3272    0.0000 C   0  0  0  0  0  0  0  0  0  0  0  0
    4.9440   -1.4326    0.0000 S   0  0  0  0  0  0  0  0  0  0  0  0
    4.3555   -0.6241    0.0000 C   0  0  0  0  0  0  0  0  0  0  0  0
    4.6655    0.3359    0.0000 O   0  0  0  0  0  0  0  0  0  0  0  0
    3.8555    0.9159    0.0000 C   0  0  0  0  0  0  0  0  0  0  0  0
    3.0455    0.3359    0.0000 N   0  0  0  0  0  0  0  0  0  0  0  0
    3.3555   -0.6241    0.0000 C   0  0  0  0  0  0  0  0  0  0  0  0
    2.7670   -1.4326    0.0000 S   0  0  0  0  0  0  0  0  0  0  0  0
    3.5755   -2.0211    0.0000 O   0  0  0  0  0  0  0  0  0  0  0  0
    1.9585   -0.8441    0.0000 O   0  0  0  0  0  0  0  0  0  0  0  0
    2.1785   -2.2411    0.0000 C   0  0  0  0  0  0  0  0  0  0  0  0
    1.1805   -2.1363    0.0000 C   0  0  0  0  0  0  0  0  0  0  0  0
    0.5967   -2.9417    0.0000 C   0  0  0  0  0  0  0  0  0  0  0  0
    1.0017   -3.8561    0.0000 C   0  0  0  0  0  0  0  0  0  0  0  0
    1.9905   -3.9649    0.0000 C   0  0  0  0  0  0  0  0  0  0  0  0
    2.5835   -3.1554    0.0000 C   0  0  0  0  0  0  0  0  0  0  0  0
    3.8555    1.9159    0.0000 C   0  0  0  0  0  0  0  0  0  0  0  0
    4.7240    2.4185    0.0000 C   0  0  0  0  0  0  0  0  0  0  0  0
    4.7220    3.4133    0.0000 C   0  0  0  0  0  0  0  0  0  0  0  0
    3.8564    3.9141    0.0000 C   0  0  0  0  0  0  0  0  0  0  0  0
    2.9929    3.4202    0.0000 C   0  0  0  0  0  0  0  0  0  0  0  0
    2.9900    2.4167    0.0000 C   0  0  0  0  0  0  0  0  0  0  0  0
  1  2  1  0  0  0  0
  2  3  1  0  0  0  0
  3  4  1  0  0  0  0
  4  5  1  0  0  0  0
  5  6  2  0  0  0  0
  6  7  1  0  0  0  0
  7  3  2  0  0  0  0
  7  8  1  0  0  0  0
  8  9  2  0  0  0  0
  8 10  2  0  0  0  0
  8 11  1  0  0  0  0
 11 12  2  0  0  0  0
 12 13  1  0  0  0  0
 13 14  2  0  0  0  0
 14 15  1  0  0  0  0
 15 16  2  0  0  0  0
 16 11  1  0  0  0  0
  5 17  1  0  0  0  0
 17 18  2  0  0  0  0
 18 19  1  0  0  0  0
 19 20  2  0  0  0  0
 20 21  1  0  0  0  0
 21 22  2  0  0  0  0
 22 17  1  0  0  0  0
M  END
>  <EXTREG>  (ZINC00048316)
ZINC00048316

>  <LOGBIO>
2.5000

$$$$
ZINC00048489
  -MTS-   02131516552D 0   0.00000     0.00000     0

 24 25  0  0  1  0  0  0  0  0999 V2000
    8.9110   -1.3387    0.0000 C   0  0  0  0  0  0  0  0  0  0  0  0
    7.9326   -1.1320    0.0000 C   0  0  0  0  0  0  0  0  0  0  0  0
    8.1394   -0.1536    0.0000 C   0  0  0  0  0  0  0  0  0  0  0  0
    7.7259   -2.1104    0.0000 C   0  0  0  0  0  0  0  0  0  0  0  0
    6.5629   -0.8426    0.0000 C   0  0  2  0  0  0  0  0  0  0  0  0
    6.4589   -1.8372    0.0000 O   0  0  0  0  0  0  0  0  0  0  0  0
    6.8729    0.1174    0.0000 C   0  0  0  0  0  0  0  0  0  0  0  0
    6.0629    0.6974    0.0000 C   0  0  0  0  0  0  0  0  0  0  0  0
    5.2529    0.1174    0.0000 N   0  0  0  0  0  0  0  0  0  0  0  0
    5.5629   -0.8426    0.0000 N   0  0  0  0  0  0  0  0  0  0  0  0
    4.9744   -1.6511    0.0000 C   0  0  0  0  0  0  0  0  0  0  0  0
    5.3812   -2.5683    0.0000 O   0  0  0  0  0  0  0  0  0  0  0  0
    3.9851   -1.5467    0.0000 C   0  0  0  0  0  0  0  0  0  0  0  0
    3.5782   -0.6294    0.0000 C   0  0  0  0  0  0  0  0  0  0  0  0
    2.5839   -0.5235    0.0000 C   0  0  0  0  0  0  0  0  0  0  0  0
    1.9921   -1.3338    0.0000 C   0  0  0  0  0  0  0  0  0  0  0  0
    1.0031   -1.2264    0.0000 C   0  0  0  0  0  0  0  0  0  0  0  0
    0.5968   -0.3127    0.0000 C   0  0  0  0  0  0  0  0  0  0  0  0
    1.1794    0.4936    0.0000 C   0  0  0  0  0  0  0  0  0  0  0  0
    2.1775    0.3903    0.0000 C   0  0  0  0  0  0  0  0  0  0  0  0
    6.0629    1.6974    0.0000 C   0  0  0  0  0  0  0  0  0  0  0  0
    5.0629    1.6974    0.0000 F   0  0  0  0  0  0  0  0  0  0  0  0
    7.0629    1.6974    0.0000 F   0  0  0  0  0  0  0  0  0  0  0  0
    6.0629    2.6974    0.0000 F   0  0  0  0  0  0  0  0  0  0  0  0
  1  2  1  0  0  0  0
  2  3  1  0  0  0  0
  2  4  1  0  0  0  0
  5  2  1  1  0  0  0
  5  6  1  6  0  0  0
  5  7  1  0  0  0  0
  7  8  1  0  0  0  0
  8  9  2  0  0  0  0
  9 10  1  0  0  0  0
 10  5  1  0  0  0  0
 10 11  1  0  0  0  0
 11 12  2  0  0  0  0
 11 13  1  0  0  0  0
 13 14  1  0  0  0  0
 14 15  1  0  0  0  0
 15 16  2  0  0  0  0
 16 17  1  0  0  0  0
 17 18  2  0  0  0  0
 18 19  1  0  0  0  0
 19 20  2  0  0  0  0
 20 15  1  0  0  0  0
  8 21  1  0  0  0  0
 21 22  1  0  0  0  0
 21 23  1  0  0  0  0
 21 24  1  0  0  0  0
M  END
>  <EXTREG>  (ZINC00048489)
ZINC00048489

>  <LOGBIO>
2.5000

$$$$
ZINC00049141
  -MTS-   02131516552D 0   0.00000     0.00000     0

 19 20  0  0  0  0  0  0  0  0999 V2000
    5.8074    2.8761    0.0000 C   0  0  0  0  0  0  0  0  0  0  0  0
    4.9409    3.3753    0.0000 O   0  0  0  0  0  0  0  0  0  0  0  0
    4.0754    2.8744    0.0000 C   0  0  0  0  0  0  0  0  0  0  0  0
    3.2054    3.3744    0.0000 C   0  0  0  0  0  0  0  0  0  0  0  0
    2.3454    2.8744    0.0000 C   0  0  0  0  0  0  0  0  0  0  0  0
    2.3454    1.8744    0.0000 C   0  0  0  0  0  0  0  0  0  0  0  0
    1.3919    1.3259    0.0000 N   0  0  0  0  0  0  0  0  0  0  0  0
    1.3904    0.3259    0.0000 S   0  0  0  0  0  0  0  0  0  0  0  0
    2.3904    0.3244    0.0000 O   0  0  0  0  0  0  0  0  0  0  0  0
    0.3904    0.3274    0.0000 O   0  0  0  0  0  0  0  0  0  0  0  0
    1.3889   -0.6741    0.0000 C   0  0  0  0  0  0  0  0  0  0  0  0
    0.5196   -1.1754    0.0000 C   0  0  0  0  0  0  0  0  0  0  0  0
    0.5201   -2.1702    0.0000 C   0  0  0  0  0  0  0  0  0  0  0  0
    1.3849   -2.6723    0.0000 C   0  0  0  0  0  0  0  0  0  0  0  0
    1.3809   -3.6723    0.0000 N   0  0  0  0  0  0  0  0  0  0  0  0
    2.2492   -2.1797    0.0000 C   0  0  0  0  0  0  0  0  0  0  0  0
    2.2537   -1.1763    0.0000 C   0  0  0  0  0  0  0  0  0  0  0  0
    3.2054    1.3744    0.0000 N   0  0  0  0  0  0  0  0  0  0  0  0
    4.0754    1.8744    0.0000 N   0  0  0  0  0  0  0  0  0  0  0  0
  1  2  1  0  0  0  0
  2  3  1  0  0  0  0
  3  4  2  0  0  0  0
  4  5  1  0  0  0  0
  5  6  2  0  0  0  0
  6  7  1  0  0  0  0
  7  8  1  0  0  0  0
  8  9  2  0  0  0  0
  8 10  2  0  0  0  0
  8 11  1  0  0  0  0
 11 12  2  0  0  0  0
 12 13  1  0  0  0  0
 13 14  2  0  0  0  0
 14 15  1  0  0  0  0
 14 16  1  0  0  0  0
 16 17  2  0  0  0  0
 17 11  1  0  0  0  0
  6 18  1  0  0  0  0
 18 19  2  0  0  0  0
 19  3  1  0  0  0  0
M  END
>  <EXTREG>  (ZINC00049141)
ZINC00049141

>  <LOGBIO>
2.5000

$$$$
ZINC00049843
  -MTS-   02131516552D 0   0.00000     0.00000     0

 18 19  0  0  1  0  0  0  0  0999 V2000
    0.5907    1.9798    0.0000 N   0  0  0  0  0  0  0  0  0  0  0  0
    0.9322    1.0362    0.0000 C   0  0  0  0  0  0  0  0  0  0  0  0
    0.2906    0.2760    0.0000 O   0  0  0  0  0  0  0  0  0  0  0  0
    1.9166    0.8603    0.0000 C   0  0  1  0  0  0  0  0  0  0  0  0
    2.6832    0.2128    0.0000 C   0  0  2  0  0  0  0  0  0  0  0  0
    3.0239   -0.7274    0.0000 C   0  0  0  0  0  0  0  0  0  0  0  0
    2.3787   -1.4959    0.0000 C   0  0  0  0  0  0  0  0  0  0  0  0
    2.7196   -2.4304    0.0000 C   0  0  0  0  0  0  0  0  0  0  0  0
    3.7040   -2.6063    0.0000 C   0  0  0  0  0  0  0  0  0  0  0  0
    4.3475   -1.8477    0.0000 C   0  0  0  0  0  0  0  0  0  0  0  0
    4.0083   -0.9033    0.0000 C   0  0  0  0  0  0  0  0  0  0  0  0
    2.8568    1.2011    0.0000 C   0  0  0  0  0  0  0  0  0  0  0  0
    3.8568    1.2011    0.0000 C   0  0  0  0  0  0  0  0  0  0  0  0
    4.8568    1.2011    0.0000 N   0  0  0  0  0  0  0  0  0  0  0  0
    2.6838    2.1860    0.0000 C   0  0  0  0  0  0  0  0  0  0  0  0
    2.5108    3.1709    0.0000 N   0  0  0  0  0  0  0  0  0  0  0  0
    2.1909   -0.1302    0.0000 H   0  0  0  0  0  0  0  0  0  0  0  0
    1.6615    0.3172    0.0000 H   0  0  0  0  0  0  0  0  0  0  0  0
  1  2  1  0  0  0  0
  2  3  2  0  0  0  0
  4  2  1  6  0  0  0
  4 18  1  1  0  0  0
  4  5  1  0  0  0  0
  5 17  1  6  0  0  0
  5  6  1  1  0  0  0
  6  7  2  0  0  0  0
  7  8  1  0  0  0  0
  8  9  2  0  0  0  0
  9 10  1  0  0  0  0
 10 11  2  0  0  0  0
 11  6  1  0  0  0  0
  5 12  1  0  0  0  0
 12  4  1  0  0  0  0
 12 13  1  0  0  0  0
 13 14  3  0  0  0  0
 12 15  1  0  0  0  0
 15 16  3  0  0  0  0
M  END
>  <EXTREG>  (ZINC00049843)
ZINC00049843

>  <LOGBIO>
2.5000

$$$$
ZINC00050016
  -MTS-   02131516552D 0   0.00000     0.00000     0

 13 13  0  0  0  0  0  0  0  0999 V2000
    4.5034   -0.5749    0.0000 C   0  0  0  0  0  0  0  0  0  0  0  0
    4.2978   -0.0112    0.0000 C   0  0  0  0  0  0  0  0  0  0  0  0
    3.1159    0.1964    0.0000 C   0  0  0  0  0  0  0  0  0  0  0  0
    3.4567    1.1366    0.0000 C   0  0  0  0  0  0  0  0  0  0  0  0
    4.4413    1.3115    0.0000 C   0  0  0  0  0  0  0  0  0  0  0  0
    2.2459    0.6964    0.0000 C   0  0  0  0  0  0  0  0  0  0  0  0
    2.2434    1.6964    0.0000 O   0  0  0  0  0  0  0  0  0  0  0  0
    1.3859    0.1964    0.0000 N   0  0  0  0  0  0  0  0  0  0  0  0
    1.3859   -0.8036    0.0000 C   0  0  0  0  0  0  0  0  0  0  0  0
    0.5192   -1.3023    0.0000 N   0  0  0  0  0  0  0  0  0  0  0  0
    2.2459   -1.3036    0.0000 N   0  0  0  0  0  0  0  0  0  0  0  0
    3.1159   -0.8036    0.0000 C   0  0  0  0  0  0  0  0  0  0  0  0
    3.6353   -1.1041    0.0000 O   0  0  0  0  0  0  0  0  0  0  0  0
  1  2  1  0  0  0  0
  2  3  1  0  0  0  0
  3  4  1  0  0  0  0
  4  5  1  0  0  0  0
  3  6  1  0  0  0  0
  6  7  2  0  0  0  0
  6  8  1  0  0  0  0
  8  9  1  0  0  0  0
  9 10  1  0  0  0  0
  9 11  2  0  0  0  0
 11 12  1  0  0  0  0
 12  3  1  0  0  0  0
 12 13  2  0  0  0  0
M  END
>  <EXTREG>  (ZINC00050016)
ZINC00050016

>  <LOGBIO>
2.5000

$$$$
ZINC00050867
  -MTS-   02131516552D 0   0.00000     0.00000     0

 22 24  0  0  1  0  0  0  0  0999 V2000
    6.3831   -3.2466    0.0000 O   0  0  0  0  0  0  0  0  0  0  0  0
    6.7876   -2.3284    0.0000 C   0  0  0  0  0  0  0  0  0  0  0  0
    7.7766   -2.2215    0.0000 O   0  0  0  0  0  0  0  0  0  0  0  0
    6.1971   -1.5213    0.0000 C   0  0  0  0  0  0  0  0  0  0  0  0
    6.6012   -0.6029    0.0000 C   0  0  0  0  0  0  0  0  0  0  0  0
    6.0121    0.1987    0.0000 C   0  0  0  0  0  0  0  0  0  0  0  0
    5.0178    0.0918    0.0000 C   0  0  0  0  0  0  0  0  0  0  0  0
    4.6126   -0.8167    0.0000 C   0  0  0  0  0  0  0  0  0  0  0  0
    5.2028   -1.6283    0.0000 C   0  0  0  0  0  0  0  0  0  0  0  0
    4.4293    0.9003    0.0000 N   0  0  0  0  0  0  0  0  0  0  0  0
    4.7393    1.8603    0.0000 C   0  0  0  0  0  0  0  0  0  0  0  0
    5.6890    2.1734    0.0000 O   0  0  0  0  0  0  0  0  0  0  0  0
    3.9293    2.4403    0.0000 C   0  0  0  0  0  0  0  0  0  0  0  0
    3.1193    1.8603    0.0000 C   0  0  2  0  0  0  0  0  0  0  0  0
    2.1696    2.1734    0.0000 N   0  0  0  0  0  0  0  0  0  0  0  0
    1.8611    3.1339    0.0000 C   0  0  0  0  0  0  0  0  0  0  0  0
    0.8649    3.1323    0.0000 C   0  0  0  0  0  0  0  0  0  0  0  0
    0.5455    2.1886    0.0000 C   0  0  0  0  0  0  0  0  0  0  0  0
    1.3575    1.5899    0.0000 C   0  0  0  0  0  0  0  0  0  0  0  0
    3.4293    0.9003    0.0000 C   0  0  0  0  0  0  0  0  0  0  0  0
    2.8408    0.0918    0.0000 O   0  0  0  0  0  0  0  0  0  0  0  0
    3.0287    2.4534    0.0000 H   0  0  0  0  0  0  0  0  0  0  0  0
  1  2  1  0  0  0  0
  2  3  2  0  0  0  0
  2  4  1  0  0  0  0
  4  5  2  0  0  0  0
  5  6  1  0  0  0  0
  6  7  2  0  0  0  0
  7  8  1  0  0  0  0
  8  9  2  0  0  0  0
  9  4  1  0  0  0  0
  7 10  1  0  0  0  0
 10 11  1  0  0  0  0
 11 12  2  0  0  0  0
 11 13  1  0  0  0  0
 13 14  1  0  0  0  0
 14 22  1  6  0  0  0
 14 15  1  1  0  0  0
 15 16  1  0  0  0  0
 16 17  1  0  0  0  0
 17 18  1  0  0  0  0
 18 19  1  0  0  0  0
 19 15  1  0  0  0  0
 14 20  1  0  0  0  0
 20 10  1  0  0  0  0
 20 21  2  0  0  0  0
M  END
>  <EXTREG>  (ZINC00050867)
ZINC00050867

>  <LOGBIO>
2.5000

$$$$
ZINC00051011
  -MTS-   02131516552D 0   0.00000     0.00000     0

 20 21  0  0  1  0  0  0  0  0999 V2000
    7.8198    0.1049    0.0000 C   0  0  0  0  0  0  0  0  0  0  0  0
    6.8348    0.2779    0.0000 C   0  0  0  0  0  0  0  0  0  0  0  0
    7.1756    1.2180    0.0000 C   0  0  0  0  0  0  0  0  0  0  0  0
    5.9648    0.7779    0.0000 C   0  0  0  0  0  0  0  0  0  0  0  0
    5.1048    0.2779    0.0000 C   0  0  0  0  0  0  0  0  0  0  0  0
    4.2381    0.7765    0.0000 C   0  0  0  0  0  0  0  0  0  0  0  0
    3.1997    0.1750    0.0000 C   0  0  2  0  0  0  0  0  0  0  0  0
    3.8432   -0.5905    0.0000 C   0  0  0  0  0  0  0  0  0  0  0  0
    2.5549   -0.5938    0.0000 C   0  0  0  0  0  0  0  0  0  0  0  0
    1.5754   -0.4203    0.0000 C   0  0  0  0  0  0  0  0  0  0  0  0
    0.5908   -0.5951    0.0000 C   0  0  0  0  0  0  0  0  0  0  0  0
    1.5755   -1.4203    0.0000 C   0  0  0  0  0  0  0  0  0  0  0  0
    1.2313    0.5187    0.0000 N   0  0  0  0  0  0  0  0  0  0  0  0
    1.8668    1.2841    0.0000 C   0  0  0  0  0  0  0  0  0  0  0  0
    1.5204    2.2221    0.0000 S   0  0  0  0  0  0  0  0  0  0  0  0
    2.8557    1.1139    0.0000 N   0  0  0  0  0  0  0  0  0  0  0  0
    5.1048   -0.7221    0.0000 N   0  0  0  0  0  0  0  0  0  0  0  0
    5.9648   -1.2221    0.0000 C   0  0  0  0  0  0  0  0  0  0  0  0
    5.9623   -2.2221    0.0000 S   0  0  0  0  0  0  0  0  0  0  0  0
    6.8348   -0.7221    0.0000 N   0  0  0  0  0  0  0  0  0  0  0  0
  1  2  1  0  0  0  0
  2  3  1  0  0  0  0
  2  4  1  0  0  0  0
  4  5  1  0  0  0  0
  5  6  1  0  0  0  0
  7  6  1  6  0  0  0
  7  8  1  1  0  0  0
  7  9  1  0  0  0  0
  9 10  1  0  0  0  0
 10 11  1  0  0  0  0
 10 12  1  0  0  0  0
 10 13  1  0  0  0  0
 13 14  1  0  0  0  0
 14 15  2  0  0  0  0
 14 16  1  0  0  0  0
 16  7  1  0  0  0  0
  5 17  2  0  0  0  0
 17 18  1  0  0  0  0
 18 19  2  0  0  0  0
 18 20  1  0  0  0  0
 20  2  1  0  0  0  0
M  END
>  <EXTREG>  (ZINC00051011)
ZINC00051011

>  <LOGBIO>
2.5000

$$$$
ZINC00051402
  -MTS-   02131516552D 0   0.00000     0.00000     0

 19 21  0  0  0  0  0  0  0  0999 V2000
    6.4914   -2.8849    0.0000 F   0  0  0  0  0  0  0  0  0  0  0  0
    5.9009   -2.0779    0.0000 C   0  0  0  0  0  0  0  0  0  0  0  0
    6.3050   -1.1594    0.0000 C   0  0  0  0  0  0  0  0  0  0  0  0
    5.7159   -0.3578    0.0000 C   0  0  0  0  0  0  0  0  0  0  0  0
    4.7216   -0.4648    0.0000 C   0  0  0  0  0  0  0  0  0  0  0  0
    4.3165   -1.3733    0.0000 C   0  0  0  0  0  0  0  0  0  0  0  0
    4.9066   -2.1849    0.0000 C   0  0  0  0  0  0  0  0  0  0  0  0
    4.1331    0.3437    0.0000 S   0  0  0  0  0  0  0  0  0  0  0  0
    3.3246   -0.2448    0.0000 O   0  0  0  0  0  0  0  0  0  0  0  0
    4.9416    0.9322    0.0000 O   0  0  0  0  0  0  0  0  0  0  0  0
    3.5446    1.1522    0.0000 N   0  0  0  0  0  0  0  0  0  0  0  0
    3.8546    2.1122    0.0000 C   0  0  0  0  0  0  0  0  0  0  0  0
    3.0446    2.6922    0.0000 N   0  0  0  0  0  0  0  0  0  0  0  0
    2.2346    2.1122    0.0000 C   0  0  0  0  0  0  0  0  0  0  0  0
    1.2554    2.3149    0.0000 C   0  0  0  0  0  0  0  0  0  0  0  0
    0.5872    1.5709    0.0000 C   0  0  0  0  0  0  0  0  0  0  0  0
    0.9003    0.6176    0.0000 C   0  0  0  0  0  0  0  0  0  0  0  0
    1.8742    0.4149    0.0000 C   0  0  0  0  0  0  0  0  0  0  0  0
    2.5446    1.1522    0.0000 C   0  0  0  0  0  0  0  0  0  0  0  0
  1  2  1  0  0  0  0
  2  3  2  0  0  0  0
  3  4  1  0  0  0  0
  4  5  2  0  0  0  0
  5  6  1  0  0  0  0
  6  7  2  0  0  0  0
  7  2  1  0  0  0  0
  5  8  1  0  0  0  0
  8  9  2  0  0  0  0
  8 10  2  0  0  0  0
  8 11  1  0  0  0  0
 11 12  1  0  0  0  0
 12 13  2  0  0  0  0
 13 14  1  0  0  0  0
 14 15  2  0  0  0  0
 15 16  1  0  0  0  0
 16 17  2  0  0  0  0
 17 18  1  0  0  0  0
 18 19  2  0  0  0  0
 19 11  1  0  0  0  0
 19 14  1  0  0  0  0
M  END
>  <EXTREG>  (ZINC00051402)
ZINC00051402

>  <LOGBIO>
2.5000

$$$$
ZINC00051449
  -MTS-   02131516552D 0   0.00000     0.00000     0

 14 14  0  0  0  0  0  0  0  0999 V2000
    2.4420   -1.8695    0.0000 C   0  0  0  0  0  0  0  0  0  0  0  0
    2.8488   -0.9522    0.0000 C   0  0  0  0  0  0  0  0  0  0  0  0
    3.8381   -0.8478    0.0000 O   0  0  0  0  0  0  0  0  0  0  0  0
    4.2450    0.0695    0.0000 C   0  0  0  0  0  0  0  0  0  0  0  0
    5.2343    0.1738    0.0000 O   0  0  0  0  0  0  0  0  0  0  0  0
    3.6564    0.8779    0.0000 C   0  0  0  0  0  0  0  0  0  0  0  0
    3.9664    1.8379    0.0000 N   0  0  0  0  0  0  0  0  0  0  0  0
    3.1564    2.4179    0.0000 O   0  0  0  0  0  0  0  0  0  0  0  0
    2.3464    1.8379    0.0000 N   0  0  0  0  0  0  0  0  0  0  0  0
    2.6564    0.8779    0.0000 C   0  0  0  0  0  0  0  0  0  0  0  0
    2.0679    0.0695    0.0000 N   0  0  0  0  0  0  0  0  0  0  0  0
    1.0701    0.1752    0.0000 C   0  0  0  0  0  0  0  0  0  0  0  0
    0.4855   -0.6296    0.0000 C   0  0  0  0  0  0  0  0  0  0  0  0
    0.6637    1.0889    0.0000 O   0  0  0  0  0  0  0  0  0  0  0  0
  1  2  1  0  0  0  0
  2  3  1  0  0  0  0
  3  4  1  0  0  0  0
  4  5  2  0  0  0  0
  4  6  1  0  0  0  0
  6  7  2  0  0  0  0
  7  8  1  0  0  0  0
  8  9  1  0  0  0  0
  9 10  2  0  0  0  0
 10  6  1  0  0  0  0
 10 11  1  0  0  0  0
 11 12  1  0  0  0  0
 12 13  1  0  0  0  0
 12 14  2  0  0  0  0
M  END
>  <EXTREG>  (ZINC00051449)
ZINC00051449

>  <LOGBIO>
2.5000

$$$$
ZINC00051525
  -MTS-   02131516552D 0   0.00000     0.00000     0

 25 28  0  0  0  0  0  0  0  0999 V2000
    5.3150   -1.6655    0.0000 N   0  0  0  0  0  0  0  0  0  0  0  0
    4.7265   -0.8570    0.0000 C   0  0  0  0  0  0  0  0  0  0  0  0
    5.0365    0.1030    0.0000 N   0  0  0  0  0  0  0  0  0  0  0  0
    5.9862    0.4162    0.0000 C   0  0  0  0  0  0  0  0  0  0  0  0
    6.1898    1.3952    0.0000 C   0  0  0  0  0  0  0  0  0  0  0  0
    7.1425    1.7104    0.0000 C   0  0  0  0  0  0  0  0  0  0  0  0
    7.3431    2.6847    0.0000 C   0  0  0  0  0  0  0  0  0  0  0  0
    6.5977    3.3514    0.0000 C   0  0  0  0  0  0  0  0  0  0  0  0
    5.6517    3.0436    0.0000 C   0  0  0  0  0  0  0  0  0  0  0  0
    5.4444    2.0618    0.0000 C   0  0  0  0  0  0  0  0  0  0  0  0
    4.2265    0.6830    0.0000 N   0  0  0  0  0  0  0  0  0  0  0  0
    3.4165    0.1030    0.0000 C   0  0  0  0  0  0  0  0  0  0  0  0
    2.4668    0.4162    0.0000 C   0  0  0  0  0  0  0  0  0  0  0  0
    2.2614    1.3984    0.0000 C   0  0  0  0  0  0  0  0  0  0  0  0
    1.3161    1.7080    0.0000 C   0  0  0  0  0  0  0  0  0  0  0  0
    0.5693    1.0428    0.0000 C   0  0  0  0  0  0  0  0  0  0  0  0
    0.7680    0.0681    0.0000 C   0  0  0  0  0  0  0  0  0  0  0  0
    1.7201   -0.2490    0.0000 C   0  0  0  0  0  0  0  0  0  0  0  0
    3.7265   -0.8570    0.0000 C   0  0  0  0  0  0  0  0  0  0  0  0
    3.1379   -1.6655    0.0000 C   0  0  0  0  0  0  0  0  0  0  0  0
    2.1400   -1.5607    0.0000 C   0  0  0  0  0  0  0  0  0  0  0  0
    1.5562   -2.3661    0.0000 C   0  0  0  0  0  0  0  0  0  0  0  0
    1.9612   -3.2804    0.0000 C   0  0  0  0  0  0  0  0  0  0  0  0
    2.9500   -3.3893    0.0000 C   0  0  0  0  0  0  0  0  0  0  0  0
    3.5430   -2.5798    0.0000 C   0  0  0  0  0  0  0  0  0  0  0  0
  1  2  1  0  0  0  0
  2  3  1  0  0  0  0
  3  4  1  0  0  0  0
  4  5  1  0  0  0  0
  5  6  2  0  0  0  0
  6  7  1  0  0  0  0
  7  8  2  0  0  0  0
  8  9  1  0  0  0  0
  9 10  2  0  0  0  0
 10  5  1  0  0  0  0
  3 11  1  0  0  0  0
 11 12  2  0  0  0  0
 12 13  1  0  0  0  0
 13 14  2  0  0  0  0
 14 15  1  0  0  0  0
 15 16  2  0  0  0  0
 16 17  1  0  0  0  0
 17 18  2  0  0  0  0
 18 13  1  0  0  0  0
 12 19  1  0  0  0  0
 19  2  2  0  0  0  0
 19 20  1  0  0  0  0
 20 21  2  0  0  0  0
 21 22  1  0  0  0  0
 22 23  2  0  0  0  0
 23 24  1  0  0  0  0
 24 25  2  0  0  0  0
 25 20  1  0  0  0  0
M  END
>  <EXTREG>  (ZINC00051525)
ZINC00051525

>  <LOGBIO>
2.5000

$$$$
ZINC00051987
  -MTS-   02131516552D 0   0.00000     0.00000     0

 16 17  0  0  0  0  0  0  0  0999 V2000
    3.1213   -2.0084    0.0000 C   0  0  0  0  0  0  0  0  0  0  0  0
    3.5254   -1.0937    0.0000 C   0  0  0  0  0  0  0  0  0  0  0  0
    4.5229   -0.9849    0.0000 C   0  0  0  0  0  0  0  0  0  0  0  0
    4.9230   -0.0742    0.0000 C   0  0  0  0  0  0  0  0  0  0  0  0
    5.9172    0.0337    0.0000 F   0  0  0  0  0  0  0  0  0  0  0  0
    4.3337    0.7337    0.0000 C   0  0  0  0  0  0  0  0  0  0  0  0
    4.7401    1.6474    0.0000 F   0  0  0  0  0  0  0  0  0  0  0  0
    3.3443    0.6309    0.0000 C   0  0  0  0  0  0  0  0  0  0  0  0
    2.9361   -0.2858    0.0000 C   0  0  0  0  0  0  0  0  0  0  0  0
    1.9416   -0.3912    0.0000 C   0  0  0  0  0  0  0  0  0  0  0  0
    1.5357   -1.3051    0.0000 O   0  0  0  0  0  0  0  0  0  0  0  0
    1.3531    0.4173    0.0000 N   0  0  0  0  0  0  0  0  0  0  0  0
    1.6631    1.3773    0.0000 C   0  0  0  0  0  0  0  0  0  0  0  0
    0.8531    1.9573    0.0000 C   0  0  0  0  0  0  0  0  0  0  0  0
    0.0431    1.3773    0.0000 N   0  0  0  0  0  0  0  0  0  0  0  0
    0.3531    0.4173    0.0000 C   0  0  0  0  0  0  0  0  0  0  0  0
  1  2  1  0  0  0  0
  2  3  2  0  0  0  0
  3  4  1  0  0  0  0
  4  5  1  0  0  0  0
  4  6  2  0  0  0  0
  6  7  1  0  0  0  0
  6  8  1  0  0  0  0
  8  9  2  0  0  0  0
  9  2  1  0  0  0  0
  9 10  1  0  0  0  0
 10 11  2  0  0  0  0
 10 12  1  0  0  0  0
 12 13  1  0  0  0  0
 13 14  2  0  0  0  0
 14 15  1  0  0  0  0
 15 16  2  0  0  0  0
 16 12  1  0  0  0  0
M  END
>  <EXTREG>  (ZINC00051987)
ZINC00051987

>  <LOGBIO>
2.5000

$$$$
ZINC00052352
  -MTS-   02131516552D 0   0.00000     0.00000     0

 16 17  0  0  0  0  0  0  0  0999 V2000
    0.4955    3.4072    0.0000 C   0  0  0  0  0  0  0  0  0  0  0  0
    1.2322    2.7310    0.0000 N   0  0  0  0  0  0  0  0  0  0  0  0
    2.2211    2.9303    0.0000 N   0  0  0  0  0  0  0  0  0  0  0  0
    2.7057    2.0599    0.0000 N   0  0  0  0  0  0  0  0  0  0  0  0
    2.0377    1.3207    0.0000 C   0  0  0  0  0  0  0  0  0  0  0  0
    2.2414    0.3417    0.0000 N   0  0  0  0  0  0  0  0  0  0  0  0
    1.4928   -0.3265    0.0000 C   0  0  0  0  0  0  0  0  0  0  0  0
    0.5483   -0.0140    0.0000 O   0  0  0  0  0  0  0  0  0  0  0  0
    1.6959   -1.3057    0.0000 C   0  0  0  0  0  0  0  0  0  0  0  0
    2.6484   -1.6213    0.0000 C   0  0  0  0  0  0  0  0  0  0  0  0
    2.8485   -2.5958    0.0000 C   0  0  0  0  0  0  0  0  0  0  0  0
    2.1027   -3.2620    0.0000 C   0  0  0  0  0  0  0  0  0  0  0  0
    1.1569   -2.9538    0.0000 C   0  0  0  0  0  0  0  0  0  0  0  0
    0.9502   -1.9719    0.0000 C   0  0  0  0  0  0  0  0  0  0  0  0
    0.0000   -1.6601    0.0000 F   0  0  0  0  0  0  0  0  0  0  0  0
    1.1190    1.7374    0.0000 N   0  0  0  0  0  0  0  0  0  0  0  0
  1  2  1  0  0  0  0
  2  3  1  0  0  0  0
  3  4  2  0  0  0  0
  4  5  1  0  0  0  0
  5  6  1  0  0  0  0
  6  7  1  0  0  0  0
  7  8  2  0  0  0  0
  7  9  1  0  0  0  0
  9 10  2  0  0  0  0
 10 11  1  0  0  0  0
 11 12  2  0  0  0  0
 12 13  1  0  0  0  0
 13 14  2  0  0  0  0
 14  9  1  0  0  0  0
 14 15  1  0  0  0  0
  5 16  2  0  0  0  0
 16  2  1  0  0  0  0
M  END
>  <EXTREG>  (ZINC00052352)
ZINC00052352

>  <LOGBIO>
2.5000

$$$$
ZINC00052613
  -MTS-   02131516552D 0   0.00000     0.00000     0

 13 13  0  0  0  0  0  0  0  0999 V2000
    5.0241    1.5504    0.0000 N   0  0  0  0  0  0  0  0  0  0  0  0
    4.1586    1.0496    0.0000 C   0  0  0  0  0  0  0  0  0  0  0  0
    3.2886    1.5496    0.0000 C   0  0  0  0  0  0  0  0  0  0  0  0
    2.4286    1.0496    0.0000 C   0  0  0  0  0  0  0  0  0  0  0  0
    2.4286    0.0496    0.0000 C   0  0  0  0  0  0  0  0  0  0  0  0
    1.3884   -0.5489    0.0000 C   0  0  0  0  0  0  0  0  0  0  0  0
    0.5199   -0.0463    0.0000 O   0  0  0  0  0  0  0  0  0  0  0  0
    1.3872   -1.1489    0.0000 O   0  0  0  0  0  0  0  0  0  0  0  0
    3.2886   -0.4504    0.0000 C   0  0  0  0  0  0  0  0  0  0  0  0
    4.1586    0.0496    0.0000 C   0  0  0  0  0  0  0  0  0  0  0  0
    3.2856   -1.6504    0.0000 N   0  3  0  0  0  0  0  0  0  0  0  0
    2.4156   -2.1504    0.0000 O   0  5  0  0  0  0  0  0  0  0  0  0
    4.1456   -2.1504    0.0000 O   0  0  0  0  0  0  0  0  0  0  0  0
  1  2  1  0  0  0  0
  2  3  2  0  0  0  0
  3  4  1  0  0  0  0
  4  5  2  0  0  0  0
  5  6  1  0  0  0  0
  6  7  1  0  0  0  0
  6  8  2  0  0  0  0
  5  9  1  0  0  0  0
  9 10  2  0  0  0  0
 10  2  1  0  0  0  0
  9 11  1  0  0  0  0
 11 12  1  0  0  0  0
 11 13  2  0  0  0  0
M  CHG  2  11   1  12  -1
M  END
>  <EXTREG>  (ZINC00052613)
ZINC00052613

>  <LOGBIO>
2.5000

$$$$
ZINC00052762
  -MTS-   02131516552D 0   0.00000     0.00000     0

 22 25  0  0  0  0  0  0  0  0999 V2000
    3.1674    2.0892    0.0000 Br  0  0  0  0  0  0  0  0  0  0  0  0
    2.2875    1.6142    0.0000 C   0  0  0  0  0  0  0  0  0  0  0  0
    1.4326    2.1396    0.0000 C   0  0  0  0  0  0  0  0  0  0  0  0
    0.5582    1.6653    0.0000 C   0  0  0  0  0  0  0  0  0  0  0  0
    0.5287    0.6657    0.0000 C   0  0  0  0  0  0  0  0  0  0  0  0
    1.3735    0.1405    0.0000 C   0  0  0  0  0  0  0  0  0  0  0  0
    1.3415   -0.8590    0.0000 N   0  0  0  0  0  0  0  0  0  0  0  0
    2.1940   -1.3883    0.0000 C   0  0  0  0  0  0  0  0  0  0  0  0
    2.1610   -2.3825    0.0000 O   0  0  0  0  0  0  0  0  0  0  0  0
    3.0758   -0.9168    0.0000 C   0  0  0  0  0  0  0  0  0  0  0  0
    4.0858   -0.9637    0.0000 C   0  0  2  0  0  0  0  0  0  0  0  0
    5.0958   -1.3037    0.0000 C   0  0  1  0  0  0  0  0  0  0  0  0
    6.0158   -0.7237    0.0000 C   0  0  0  0  0  0  0  0  0  0  0  0
    5.5058   -0.0237    0.0000 C   0  0  0  0  0  0  0  0  0  0  0  0
    4.7058   -0.3737    0.0000 C   0  0  2  0  0  0  0  0  0  0  0  0
    4.5558   -2.2737    0.0000 C   0  0  0  0  0  0  0  0  0  0  0  0
    3.5958   -0.0537    0.0000 C   0  0  2  0  0  0  0  0  0  0  0  0
    2.2579    0.6146    0.0000 C   0  0  0  0  0  0  0  0  0  0  0  0
    3.3767    0.5048    0.0000 H   0  0  0  0  0  0  0  0  0  0  0  0
    4.6663    0.2250    0.0000 H   0  0  0  0  0  0  0  0  0  0  0  0
    5.5315   -1.7163    0.0000 H   0  0  0  0  0  0  0  0  0  0  0  0
    3.9751   -1.5534    0.0000 H   0  0  0  0  0  0  0  0  0  0  0  0
  1  2  1  0  0  0  0
  2  3  2  0  0  0  0
  3  4  1  0  0  0  0
  4  5  2  0  0  0  0
  5  6  1  0  0  0  0
  6  7  1  0  0  0  0
  7  8  1  0  0  0  0
  8  9  2  0  0  0  0
  8 10  1  0  0  0  0
 11 10  1  1  0  0  0
 11 22  1  6  0  0  0
 11 12  1  0  0  0  0
 12 21  1  6  0  0  0
 12 13  1  1  0  0  0
 13 14  1  0  0  0  0
 15 14  1  6  0  0  0
 15 20  1  1  0  0  0
 15 16  1  0  0  0  0
 16 12  1  0  0  0  0
 15 17  1  0  0  0  0
 17 19  1  6  0  0  0
 17 10  1  1  0  0  0
 17 11  1  0  0  0  0
  6 18  2  0  0  0  0
 18  2  1  0  0  0  0
M  END
>  <EXTREG>  (ZINC00052762)
ZINC00052762

>  <LOGBIO>
2.5000

$$$$
ZINC00053458
  -MTS-   02131516552D 0   0.00000     0.00000     0

 18 19  0  0  1  0  0  0  0  0999 V2000
    4.9082   -2.1966    0.0000 O   0  0  0  0  0  0  0  0  0  0  0  0
    5.3150   -1.2793    0.0000 C   0  0  0  0  0  0  0  0  0  0  0  0
    6.3043   -1.1750    0.0000 O   0  0  0  0  0  0  0  0  0  0  0  0
    4.7265   -0.4708    0.0000 C   0  0  2  0  0  0  0  0  0  0  0  0
    5.0365    0.4892    0.0000 C   0  0  0  0  0  0  0  0  0  0  0  0
    4.2265    1.0692    0.0000 S   0  0  0  0  0  0  0  0  0  0  0  0
    3.4165    0.4892    0.0000 C   0  0  2  0  0  0  0  0  0  0  0  0
    3.7265   -0.4708    0.0000 N   0  0  0  0  0  0  0  0  0  0  0  0
    2.4668    0.8023    0.0000 C   0  0  0  0  0  0  0  0  0  0  0  0
    2.2614    1.7845    0.0000 C   0  0  0  0  0  0  0  0  0  0  0  0
    1.3161    2.0941    0.0000 C   0  0  0  0  0  0  0  0  0  0  0  0
    0.5693    1.4290    0.0000 C   0  0  0  0  0  0  0  0  0  0  0  0
    0.7680    0.4542    0.0000 C   0  0  0  0  0  0  0  0  0  0  0  0
    0.0196   -0.2090    0.0000 O   0  0  0  0  0  0  0  0  0  0  0  0
    1.7201    0.1372    0.0000 C   0  0  0  0  0  0  0  0  0  0  0  0
    1.9218   -0.8423    0.0000 O   0  0  0  0  0  0  0  0  0  0  0  0
    3.3259    1.0823    0.0000 H   0  0  0  0  0  0  0  0  0  0  0  0
    5.3190   -0.3762    0.0000 H   0  0  0  0  0  0  0  0  0  0  0  0
  1  2  1  0  0  0  0
  2  3  2  0  0  0  0
  4  2  1  1  0  0  0
  4 18  1  6  0  0  0
  4  5  1  0  0  0  0
  5  6  1  0  0  0  0
  6  7  1  0  0  0  0
  7 17  1  1  0  0  0
  7  8  1  0  0  0  0
  8  4  1  0  0  0  0
  7  9  1  6  0  0  0
  9 10  2  0  0  0  0
 10 11  1  0  0  0  0
 11 12  2  0  0  0  0
 12 13  1  0  0  0  0
 13 14  1  0  0  0  0
 13 15  2  0  0  0  0
 15  9  1  0  0  0  0
 15 16  1  0  0  0  0
M  END
>  <EXTREG>  (ZINC00053458)
ZINC00053458

>  <LOGBIO>
2.5000

$$$$
ZINC00053611
  -MTS-   02131516552D 0   0.00000     0.00000     0

 20 21  0  0  1  0  0  0  0  0999 V2000
    3.5619    2.6611    0.0000 O   0  0  0  0  0  0  0  0  0  0  0  0
    3.4929    1.6634    0.0000 C   0  0  1  0  0  0  0  0  0  0  0  0
    3.0050    0.5633    0.0000 C   0  0  0  0  0  0  0  0  0  0  0  0
    3.8276   -0.5630    0.0000 C   0  0  0  0  0  0  0  0  0  0  0  0
    4.8252   -0.4546    0.0000 O   0  0  0  0  0  0  0  0  0  0  0  0
    3.4236   -1.4778    0.0000 C   0  0  0  0  0  0  0  0  0  0  0  0
    2.4377   -1.6914    0.0000 S   0  0  0  0  0  0  0  0  0  0  0  0
    2.3424   -2.6831    0.0000 C   0  0  0  0  0  0  0  0  0  0  0  0
    3.2506   -3.0926    0.0000 C   0  0  0  0  0  0  0  0  0  0  0  0
    3.9254   -2.3428    0.0000 C   0  0  0  0  0  0  0  0  0  0  0  0
    2.5223    1.9043    0.0000 C   0  0  0  0  0  0  0  0  0  0  0  0
    1.8253    1.1824    0.0000 C   0  0  0  0  0  0  0  0  0  0  0  0
    0.8603    1.4240    0.0000 C   0  0  0  0  0  0  0  0  0  0  0  0
    0.5827    2.3847    0.0000 C   0  0  0  0  0  0  0  0  0  0  0  0
    1.2701    3.1038    0.0000 C   0  0  0  0  0  0  0  0  0  0  0  0
    2.2447    2.8650    0.0000 C   0  0  0  0  0  0  0  0  0  0  0  0
    4.4822    1.7678    0.0000 C   0  0  0  0  0  0  0  0  0  0  0  0
    4.8890    2.6851    0.0000 F   0  0  0  0  0  0  0  0  0  0  0  0
    5.4527    1.5269    0.0000 F   0  0  0  0  0  0  0  0  0  0  0  0
    4.4131    0.7702    0.0000 F   0  0  0  0  0  0  0  0  0  0  0  0
  2  1  1  1  0  0  0
  2  3  1  0  0  0  0
  3  4  1  0  0  0  0
  4  5  2  0  0  0  0
  4  6  1  0  0  0  0
  6  7  1  0  0  0  0
  7  8  1  0  0  0  0
  8  9  2  0  0  0  0
  9 10  1  0  0  0  0
 10  6  2  0  0  0  0
  2 11  1  0  0  0  0
 11 12  2  0  0  0  0
 12 13  1  0  0  0  0
 13 14  2  0  0  0  0
 14 15  1  0  0  0  0
 15 16  2  0  0  0  0
 16 11  1  0  0  0  0
  2 17  1  0  0  0  0
 17 18  1  0  0  0  0
 17 19  1  0  0  0  0
 17 20  1  0  0  0  0
M  END
>  <EXTREG>  (ZINC00053611)
ZINC00053611

>  <LOGBIO>
2.5000

$$$$
ZINC00053864
  -MTS-   02131516552D 0   0.00000     0.00000     0

 11 11  0  0  0  0  0  0  0  0999 V2000
    0.6000    0.2545    0.0000 C   0  0  0  0  0  0  0  0  0  0  0  0
    1.6000    0.2570    0.0000 C   0  0  0  0  0  0  0  0  0  0  0  0
    2.1048   -0.6102    0.0000 C   0  0  0  0  0  0  0  0  0  0  0  0
    3.0995   -0.6057    0.0000 C   0  0  0  0  0  0  0  0  0  0  0  0
    3.6021   -1.4702    0.0000 C   0  0  0  0  0  0  0  0  0  0  0  0
    3.5982    0.2611    0.0000 C   0  0  0  0  0  0  0  0  0  0  0  0
    4.5982    0.2611    0.0000 C   0  0  0  0  0  0  0  0  0  0  0  0
    5.5982    0.2611    0.0000 N   0  0  0  0  0  0  0  0  0  0  0  0
    3.1021    1.1234    0.0000 C   0  0  0  0  0  0  0  0  0  0  0  0
    3.6030    1.9889    0.0000 Cl  0  0  0  0  0  0  0  0  0  0  0  0
    2.0987    1.1238    0.0000 N   0  0  0  0  0  0  0  0  0  0  0  0
  1  2  1  0  0  0  0
  2  3  2  0  0  0  0
  3  4  1  0  0  0  0
  4  5  1  0  0  0  0
  4  6  2  0  0  0  0
  6  7  1  0  0  0  0
  7  8  3  0  0  0  0
  6  9  1  0  0  0  0
  9 10  1  0  0  0  0
  9 11  2  0  0  0  0
 11  2  1  0  0  0  0
M  END
>  <EXTREG>  (ZINC00053864)
ZINC00053864

>  <LOGBIO>
2.5000

$$$$
ZINC00054343
  -MTS-   02131516552D 0   0.00000     0.00000     0

 17 18  0  0  0  0  0  0  0  0999 V2000
    6.1158   -0.2290    0.0000 Cl  0  0  0  0  0  0  0  0  0  0  0  0
    5.1216   -0.3370    0.0000 C   0  0  0  0  0  0  0  0  0  0  0  0
    4.5282    0.4722    0.0000 N   0  0  0  0  0  0  0  0  0  0  0  0
    3.5395    0.3629    0.0000 C   0  0  0  0  0  0  0  0  0  0  0  0
    2.9485    1.1696    0.0000 Cl  0  0  0  0  0  0  0  0  0  0  0  0
    3.1349   -0.5517    0.0000 C   0  0  0  0  0  0  0  0  0  0  0  0
    3.7192   -1.3568    0.0000 C   0  0  0  0  0  0  0  0  0  0  0  0
    3.3124   -2.2703    0.0000 Cl  0  0  0  0  0  0  0  0  0  0  0  0
    4.7171   -1.2515    0.0000 C   0  0  0  0  0  0  0  0  0  0  0  0
    5.3060   -2.0597    0.0000 Cl  0  0  0  0  0  0  0  0  0  0  0  0
    1.9416   -0.6782    0.0000 C   0  0  0  0  0  0  0  0  0  0  0  0
    1.5357   -1.5921    0.0000 O   0  0  0  0  0  0  0  0  0  0  0  0
    1.3531    0.1303    0.0000 N   0  0  0  0  0  0  0  0  0  0  0  0
    1.6631    1.0903    0.0000 C   0  0  0  0  0  0  0  0  0  0  0  0
    0.8531    1.6703    0.0000 C   0  0  0  0  0  0  0  0  0  0  0  0
    0.0431    1.0903    0.0000 N   0  0  0  0  0  0  0  0  0  0  0  0
    0.3531    0.1303    0.0000 C   0  0  0  0  0  0  0  0  0  0  0  0
  1  2  1  0  0  0  0
  2  3  1  0  0  0  0
  3  4  2  0  0  0  0
  4  5  1  0  0  0  0
  4  6  1  0  0  0  0
  6  7  2  0  0  0  0
  7  8  1  0  0  0  0
  7  9  1  0  0  0  0
  9  2  2  0  0  0  0
  9 10  1  0  0  0  0
  6 11  1  0  0  0  0
 11 12  2  0  0  0  0
 11 13  1  0  0  0  0
 13 14  1  0  0  0  0
 14 15  2  0  0  0  0
 15 16  1  0  0  0  0
 16 17  2  0  0  0  0
 17 13  1  0  0  0  0
M  END
>  <EXTREG>  (ZINC00054343)
ZINC00054343

>  <LOGBIO>
2.5000

$$$$
ZINC00054632
  -MTS-   02131516552D 0   0.00000     0.00000     0

 17 19  0  0  1  0  0  0  0  0999 V2000
    2.0624   -1.6887    0.0000 O   0  0  0  0  0  0  0  0  0  0  0  0
    2.4683   -0.7747    0.0000 C   0  0  1  0  0  0  0  0  0  0  0  0
    1.8798    0.0337    0.0000 C   0  0  0  0  0  0  0  0  0  0  0  0
    2.1898    0.9937    0.0000 S   0  0  0  0  0  0  0  0  0  0  0  0
    1.3798    1.5737    0.0000 C   0  0  0  0  0  0  0  0  0  0  0  0
    0.5698    0.9937    0.0000 C   0  0  0  0  0  0  0  0  0  0  0  0
    0.8798    0.0337    0.0000 C   0  0  0  0  0  0  0  0  0  0  0  0
    3.4628   -0.6693    0.0000 C   0  0  0  0  0  0  0  0  0  0  0  0
    4.0541   -1.4800    0.0000 C   0  0  0  0  0  0  0  0  0  0  0  0
    5.0431   -1.3731    0.0000 C   0  0  0  0  0  0  0  0  0  0  0  0
    5.4515   -0.4617    0.0000 C   0  0  0  0  0  0  0  0  0  0  0  0
    6.4113   -0.1512    0.0000 O   0  0  0  0  0  0  0  0  0  0  0  0
    6.4075    0.8450    0.0000 C   0  0  0  0  0  0  0  0  0  0  0  0
    5.4632    1.1624    0.0000 O   0  0  0  0  0  0  0  0  0  0  0  0
    4.8662    0.3491    0.0000 C   0  0  0  0  0  0  0  0  0  0  0  0
    3.8696    0.2442    0.0000 C   0  0  0  0  0  0  0  0  0  0  0  0
    1.8717   -0.8380    0.0000 H   0  0  0  0  0  0  0  0  0  0  0  0
  2  1  1  1  0  0  0
  2 17  1  6  0  0  0
  2  3  1  0  0  0  0
  3  4  1  0  0  0  0
  4  5  1  0  0  0  0
  5  6  2  0  0  0  0
  6  7  1  0  0  0  0
  7  3  2  0  0  0  0
  2  8  1  0  0  0  0
  8  9  2  0  0  0  0
  9 10  1  0  0  0  0
 10 11  2  0  0  0  0
 11 12  1  0  0  0  0
 12 13  1  0  0  0  0
 13 14  1  0  0  0  0
 14 15  1  0  0  0  0
 15 11  1  0  0  0  0
 15 16  2  0  0  0  0
 16  8  1  0  0  0  0
M  END
>  <EXTREG>  (ZINC00054632)
ZINC00054632

>  <LOGBIO>
2.5000

$$$$
ZINC00054761
  -MTS-   02131516552D 0   0.00000     0.00000     0

 13 14  0  0  0  0  0  0  0  0999 V2000
    3.8345   -2.8673    0.0000 C   0  0  0  0  0  0  0  0  0  0  0  0
    4.2381   -1.9524    0.0000 O   0  0  0  0  0  0  0  0  0  0  0  0
    3.6476   -1.1454    0.0000 C   0  0  0  0  0  0  0  0  0  0  0  0
    4.0517   -0.2269    0.0000 C   0  0  0  0  0  0  0  0  0  0  0  0
    3.4626    0.5747    0.0000 C   0  0  0  0  0  0  0  0  0  0  0  0
    2.4683    0.4678    0.0000 C   0  0  0  0  0  0  0  0  0  0  0  0
    2.0632   -0.4408    0.0000 C   0  0  0  0  0  0  0  0  0  0  0  0
    2.6533   -1.2523    0.0000 C   0  0  0  0  0  0  0  0  0  0  0  0
    1.8798    1.2763    0.0000 C   0  0  0  0  0  0  0  0  0  0  0  0
    2.1898    2.2363    0.0000 N   0  0  0  0  0  0  0  0  0  0  0  0
    1.3798    2.8163    0.0000 C   0  0  0  0  0  0  0  0  0  0  0  0
    0.5698    2.2363    0.0000 C   0  0  0  0  0  0  0  0  0  0  0  0
    0.8798    1.2763    0.0000 C   0  0  0  0  0  0  0  0  0  0  0  0
  1  2  1  0  0  0  0
  2  3  1  0  0  0  0
  3  4  2  0  0  0  0
  4  5  1  0  0  0  0
  5  6  2  0  0  0  0
  6  7  1  0  0  0  0
  7  8  2  0  0  0  0
  8  3  1  0  0  0  0
  6  9  1  0  0  0  0
  9 10  1  0  0  0  0
 10 11  1  0  0  0  0
 11 12  2  0  0  0  0
 12 13  1  0  0  0  0
 13  9  2  0  0  0  0
M  END
>  <EXTREG>  (ZINC00054761)
ZINC00054761

>  <LOGBIO>
2.5000

$$$$
ZINC00054884
  -MTS-   02131516552D 0   0.00000     0.00000     0

 19 20  0  0  0  0  0  0  0  0999 V2000
    3.7372    1.2836    0.0000 C   0  0  0  0  0  0  0  0  0  0  0  0
    3.8426    0.2891    0.0000 N   0  3  0  0  0  0  0  0  0  0  0  0
    4.8371    0.3946    0.0000 C   0  0  0  0  0  0  0  0  0  0  0  0
    2.8482    0.1837    0.0000 C   0  0  0  0  0  0  0  0  0  0  0  0
    2.2597    0.9922    0.0000 C   0  0  0  0  0  0  0  0  0  0  0  0
    2.5697    1.9522    0.0000 S   0  0  0  0  0  0  0  0  0  0  0  0
    1.7597    2.5322    0.0000 C   0  0  0  0  0  0  0  0  0  0  0  0
    1.7597    3.5322    0.0000 Cl  0  0  0  0  0  0  0  0  0  0  0  0
    0.9497    1.9522    0.0000 C   0  0  0  0  0  0  0  0  0  0  0  0
    0.0000    2.2654    0.0000 Cl  0  0  0  0  0  0  0  0  0  0  0  0
    1.2597    0.9922    0.0000 C   0  0  0  0  0  0  0  0  0  0  0  0
    0.6712    0.1837    0.0000 Cl  0  0  0  0  0  0  0  0  0  0  0  0
    3.9481   -0.7053    0.0000 C   0  0  0  0  0  0  0  0  0  0  0  0
    3.0587   -1.3527    0.0000 C   0  0  0  0  0  0  0  0  0  0  0  0
    2.1413   -0.9463    0.0000 C   0  0  0  0  0  0  0  0  0  0  0  0
    1.3382   -1.5333    0.0000 C   0  0  0  0  0  0  0  0  0  0  0  0
    1.4427   -2.5279    0.0000 C   0  0  0  0  0  0  0  0  0  0  0  0
    2.3502   -2.9353    0.0000 C   0  0  0  0  0  0  0  0  0  0  0  0
    3.1632   -2.3472    0.0000 C   0  0  0  0  0  0  0  0  0  0  0  0
  1  2  1  0  0  0  0
  2  3  1  0  0  0  0
  2  4  1  0  0  0  0
  4  5  1  0  0  0  0
  5  6  1  0  0  0  0
  6  7  1  0  0  0  0
  7  8  1  0  0  0  0
  7  9  2  0  0  0  0
  9 10  1  0  0  0  0
  9 11  1  0  0  0  0
 11  5  2  0  0  0  0
 11 12  1  0  0  0  0
  2 13  1  0  0  0  0
 13 14  1  0  0  0  0
 14 15  2  0  0  0  0
 15 16  1  0  0  0  0
 16 17  2  0  0  0  0
 17 18  1  0  0  0  0
 18 19  2  0  0  0  0
 19 14  1  0  0  0  0
M  CHG  1   2   1
M  END
>  <EXTREG>  (ZINC00054884)
ZINC00054884

>  <LOGBIO>
2.5000

$$$$
ZINC00055391
  -MTS-   02131516552D 0   0.00000     0.00000     0

 13 14  0  0  0  0  0  0  0  0999 V2000
    3.2647   -2.5673    0.0000 C   0  0  0  0  0  0  0  0  0  0  0  0
    3.6683   -1.6524    0.0000 C   0  0  0  0  0  0  0  0  0  0  0  0
    3.0778   -0.8454    0.0000 C   0  0  0  0  0  0  0  0  0  0  0  0
    3.4819    0.0731    0.0000 C   0  0  0  0  0  0  0  0  0  0  0  0
    2.8928    0.8747    0.0000 C   0  0  0  0  0  0  0  0  0  0  0  0
    1.8985    0.7678    0.0000 C   0  0  0  0  0  0  0  0  0  0  0  0
    1.4933   -0.1408    0.0000 C   0  0  0  0  0  0  0  0  0  0  0  0
    2.0835   -0.9523    0.0000 C   0  0  0  0  0  0  0  0  0  0  0  0
    1.3100    1.5763    0.0000 N   0  0  0  0  0  0  0  0  0  0  0  0
    1.6200    2.5363    0.0000 C   0  0  0  0  0  0  0  0  0  0  0  0
    0.8100    3.1163    0.0000 N   0  0  0  0  0  0  0  0  0  0  0  0
    0.0000    2.5363    0.0000 N   0  0  0  0  0  0  0  0  0  0  0  0
    0.3100    1.5763    0.0000 N   0  0  0  0  0  0  0  0  0  0  0  0
  1  2  1  0  0  0  0
  2  3  1  0  0  0  0
  3  4  2  0  0  0  0
  4  5  1  0  0  0  0
  5  6  2  0  0  0  0
  6  7  1  0  0  0  0
  7  8  2  0  0  0  0
  8  3  1  0  0  0  0
  6  9  1  0  0  0  0
  9 10  1  0  0  0  0
 10 11  2  0  0  0  0
 11 12  1  0  0  0  0
 12 13  2  0  0  0  0
 13  9  1  0  0  0  0
M  END
>  <EXTREG>  (ZINC00055391)
ZINC00055391

>  <LOGBIO>
2.5000

$$$$
ZINC00056410
  -MTS-   02131516552D 0   0.00000     0.00000     0

 23 25  0  0  1  0  0  0  0  0999 V2000
    3.9848    1.6005    0.0000 C   0  0  0  0  0  0  0  0  0  0  0  0
    3.4655    1.3000    0.0000 N   0  0  0  0  0  0  0  0  0  0  0  0
    2.5955    1.8000    0.0000 C   0  0  0  0  0  0  0  0  0  0  0  0
    1.7355    1.3000    0.0000 C   0  0  0  0  0  0  0  0  0  0  0  0
    1.7355    0.3000    0.0000 C   0  0  0  0  0  0  0  0  0  0  0  0
    0.8655   -0.2000    0.0000 C   0  0  0  0  0  0  0  0  0  0  0  0
    0.8655   -1.2000    0.0000 C   0  0  0  0  0  0  0  0  0  0  0  0
    0.0000   -1.7009    0.0000 O   0  0  0  0  0  0  0  0  0  0  0  0
    1.7355   -1.7000    0.0000 C   0  0  0  0  0  0  0  0  0  0  0  0
    1.7380   -2.7000    0.0000 O   0  0  0  0  0  0  0  0  0  0  0  0
    2.5955   -1.2000    0.0000 C   0  0  0  0  0  0  0  0  0  0  0  0
    2.5955   -0.2000    0.0000 C   0  0  0  0  0  0  0  0  0  0  0  0
    3.4655    0.3000    0.0000 C   0  0  2  0  0  0  0  0  0  0  0  0
    4.5042   -0.3010    0.0000 C   0  0  0  0  0  0  0  0  0  0  0  0
    5.3707    0.1981    0.0000 C   0  0  0  0  0  0  0  0  0  0  0  0
    6.2397   -0.3036    0.0000 C   0  0  0  0  0  0  0  0  0  0  0  0
    7.1007    0.1947    0.0000 C   0  0  0  0  0  0  0  0  0  0  0  0
    7.1027    1.1947    0.0000 C   0  0  0  0  0  0  0  0  0  0  0  0
    7.9704    1.6917    0.0000 O   0  0  0  0  0  0  0  0  0  0  0  0
    6.2437    1.6964    0.0000 C   0  0  0  0  0  0  0  0  0  0  0  0
    6.2481    2.6964    0.0000 O   0  0  0  0  0  0  0  0  0  0  0  0
    5.3727    1.1981    0.0000 C   0  0  0  0  0  0  0  0  0  0  0  0
    3.9853    0.5997    0.0000 H   0  0  0  0  0  0  0  0  0  0  0  0
  1  2  1  0  0  0  0
  2  3  1  0  0  0  0
  3  4  1  0  0  0  0
  4  5  1  0  0  0  0
  5  6  1  0  0  0  0
  6  7  2  0  0  0  0
  7  8  1  0  0  0  0
  7  9  1  0  0  0  0
  9 10  1  0  0  0  0
  9 11  2  0  0  0  0
 11 12  1  0  0  0  0
 12  5  2  0  0  0  0
 12 13  1  0  0  0  0
 13 23  1  6  0  0  0
 13  2  1  0  0  0  0
 13 14  1  1  0  0  0
 14 15  1  0  0  0  0
 15 16  2  0  0  0  0
 16 17  1  0  0  0  0
 17 18  2  0  0  0  0
 18 19  1  0  0  0  0
 18 20  1  0  0  0  0
 20 21  1  0  0  0  0
 20 22  2  0  0  0  0
 22 15  1  0  0  0  0
M  END
>  <EXTREG>  (ZINC00056410)
ZINC00056410

>  <LOGBIO>
2.5000

$$$$
ZINC00056686
  -MTS-   02131516552D 0   0.00000     0.00000     0

 15 15  0  0  0  0  0  0  0  0999 V2000
    5.1898    1.0006    0.0000 C   0  0  0  0  0  0  0  0  0  0  0  0
    4.3233    1.4998    0.0000 O   0  0  0  0  0  0  0  0  0  0  0  0
    3.4578    0.9989    0.0000 C   0  0  0  0  0  0  0  0  0  0  0  0
    2.5878    1.4989    0.0000 C   0  0  0  0  0  0  0  0  0  0  0  0
    1.7278    0.9989    0.0000 C   0  0  0  0  0  0  0  0  0  0  0  0
    1.7278   -0.0011    0.0000 C   0  0  0  0  0  0  0  0  0  0  0  0
    2.5878   -0.5011    0.0000 C   0  0  0  0  0  0  0  0  0  0  0  0
    3.4578   -0.0011    0.0000 C   0  0  0  0  0  0  0  0  0  0  0  0
    2.5853   -1.5011    0.0000 C   0  0  0  0  0  0  0  0  0  0  0  0
    3.5853   -1.5036    0.0000 F   0  0  0  0  0  0  0  0  0  0  0  0
    1.5853   -1.4986    0.0000 F   0  0  0  0  0  0  0  0  0  0  0  0
    2.5828   -2.5011    0.0000 F   0  0  0  0  0  0  0  0  0  0  0  0
    0.8610    1.4976    0.0000 N   0  3  0  0  0  0  0  0  0  0  0  0
    0.8590    2.5011    0.0000 O   0  5  0  0  0  0  0  0  0  0  0  0
    0.0000    0.9994    0.0000 O   0  0  0  0  0  0  0  0  0  0  0  0
  1  2  1  0  0  0  0
  2  3  1  0  0  0  0
  3  4  2  0  0  0  0
  4  5  1  0  0  0  0
  5  6  2  0  0  0  0
  6  7  1  0  0  0  0
  7  8  2  0  0  0  0
  8  3  1  0  0  0  0
  7  9  1  0  0  0  0
  9 10  1  0  0  0  0
  9 11  1  0  0  0  0
  9 12  1  0  0  0  0
  5 13  1  0  0  0  0
 13 14  1  0  0  0  0
 13 15  2  0  0  0  0
M  CHG  2  13   1  14  -1
M  END
>  <EXTREG>  (ZINC00056686)
ZINC00056686

>  <LOGBIO>
2.5000

$$$$
ZINC00056755
  -MTS-   02131516552D 0   0.00000     0.00000     0

 14 14  0  0  0  0  0  0  0  0999 V2000
    3.4613    1.7355    0.0000 C   0  0  0  0  0  0  0  0  0  0  0  0
    3.4618    0.7321    0.0000 C   0  0  0  0  0  0  0  0  0  0  0  0
    4.3241    0.2360    0.0000 O   0  0  0  0  0  0  0  0  0  0  0  0
    2.2501    0.0309    0.0000 C   0  0  0  0  0  0  0  0  0  0  0  0
    1.3801    0.5309    0.0000 C   0  0  0  0  0  0  0  0  0  0  0  0
    1.3776    1.5309    0.0000 F   0  0  0  0  0  0  0  0  0  0  0  0
    0.5201    0.0309    0.0000 C   0  0  0  0  0  0  0  0  0  0  0  0
    0.5201   -0.9691    0.0000 C   0  0  0  0  0  0  0  0  0  0  0  0
    1.3801   -1.4691    0.0000 C   0  0  0  0  0  0  0  0  0  0  0  0
    2.2501   -0.9691    0.0000 C   0  0  0  0  0  0  0  0  0  0  0  0
    3.1156   -1.4700    0.0000 C   0  0  0  0  0  0  0  0  0  0  0  0
    3.6165   -0.6045    0.0000 F   0  0  0  0  0  0  0  0  0  0  0  0
    2.6147   -2.3355    0.0000 F   0  0  0  0  0  0  0  0  0  0  0  0
    3.9811   -1.9708    0.0000 F   0  0  0  0  0  0  0  0  0  0  0  0
  1  2  1  0  0  0  0
  2  3  2  0  0  0  0
  2  4  1  0  0  0  0
  4  5  2  0  0  0  0
  5  6  1  0  0  0  0
  5  7  1  0  0  0  0
  7  8  2  0  0  0  0
  8  9  1  0  0  0  0
  9 10  2  0  0  0  0
 10  4  1  0  0  0  0
 10 11  1  0  0  0  0
 11 12  1  0  0  0  0
 11 13  1  0  0  0  0
 11 14  1  0  0  0  0
M  END
>  <EXTREG>  (ZINC00056755)
ZINC00056755

>  <LOGBIO>
2.5000

$$$$
ZINC00056815
  -MTS-   02131516552D 0   0.00000     0.00000     0

 14 14  0  0  0  0  0  0  0  0999 V2000
    4.3308    1.1976    0.0000 F   0  0  0  0  0  0  0  0  0  0  0  0
    3.4653    0.6967    0.0000 C   0  0  0  0  0  0  0  0  0  0  0  0
    2.5953    1.1967    0.0000 C   0  0  0  0  0  0  0  0  0  0  0  0
    1.7353    0.6967    0.0000 C   0  0  0  0  0  0  0  0  0  0  0  0
    1.7353   -0.3033    0.0000 C   0  0  0  0  0  0  0  0  0  0  0  0
    2.5953   -0.8033    0.0000 C   0  0  0  0  0  0  0  0  0  0  0  0
    3.4653   -0.3033    0.0000 C   0  0  0  0  0  0  0  0  0  0  0  0
    4.3308   -0.8041    0.0000 C   0  0  0  0  0  0  0  0  0  0  0  0
    4.8317    0.0614    0.0000 F   0  0  0  0  0  0  0  0  0  0  0  0
    3.8300   -1.6697    0.0000 F   0  0  0  0  0  0  0  0  0  0  0  0
    5.1964   -1.3050    0.0000 F   0  0  0  0  0  0  0  0  0  0  0  0
    0.8685   -0.8020    0.0000 N   0  3  0  0  0  0  0  0  0  0  0  0
    0.0000   -0.2994    0.0000 O   0  5  0  0  0  0  0  0  0  0  0  0
    0.8665   -1.7967    0.0000 O   0  0  0  0  0  0  0  0  0  0  0  0
  1  2  1  0  0  0  0
  2  3  2  0  0  0  0
  3  4  1  0  0  0  0
  4  5  2  0  0  0  0
  5  6  1  0  0  0  0
  6  7  2  0  0  0  0
  7  2  1  0  0  0  0
  7  8  1  0  0  0  0
  8  9  1  0  0  0  0
  8 10  1  0  0  0  0
  8 11  1  0  0  0  0
  5 12  1  0  0  0  0
 12 13  1  0  0  0  0
 12 14  2  0  0  0  0
M  CHG  2  12   1  13  -1
M  END
>  <EXTREG>  (ZINC00056815)
ZINC00056815

>  <LOGBIO>
2.5000

$$$$
ZINC00057482
  -MTS-   02131516552D 0   0.00000     0.00000     0

 23 24  0  0  1  0  0  0  0  0999 V2000
    3.4565    2.1520    0.0000 C   0  0  0  0  0  0  0  0  0  0  0  0
    4.3228    1.6524    0.0000 C   0  0  2  0  0  0  0  0  0  0  0  0
    4.3238    0.6490    0.0000 N   0  0  0  0  0  0  0  0  0  0  0  0
    3.4622    0.1516    0.0000 C   0  0  0  0  0  0  0  0  0  0  0  0
    3.4632   -0.8518    0.0000 C   0  0  0  0  0  0  0  0  0  0  0  0
    2.5977   -1.3527    0.0000 C   0  0  0  0  0  0  0  0  0  0  0  0
    1.7277   -0.8527    0.0000 C   0  0  0  0  0  0  0  0  0  0  0  0
    0.8677   -1.3527    0.0000 C   0  0  0  0  0  0  0  0  0  0  0  0
    0.8677   -2.3527    0.0000 C   0  0  0  0  0  0  0  0  0  0  0  0
    0.0009   -2.8514    0.0000 O   0  0  0  0  0  0  0  0  0  0  0  0
    1.7277   -2.8527    0.0000 C   0  0  0  0  0  0  0  0  0  0  0  0
    2.5977   -2.3527    0.0000 C   0  0  0  0  0  0  0  0  0  0  0  0
    5.1843    2.1498    0.0000 C   0  0  1  0  0  0  0  0  0  0  0  0
    5.1833    3.1532    0.0000 O   0  0  0  0  0  0  0  0  0  0  0  0
    6.0506    1.6502    0.0000 C   0  0  0  0  0  0  0  0  0  0  0  0
    6.0520    0.6467    0.0000 C   0  0  0  0  0  0  0  0  0  0  0  0
    6.9148    0.1515    0.0000 C   0  0  0  0  0  0  0  0  0  0  0  0
    7.7811    0.6510    0.0000 C   0  0  0  0  0  0  0  0  0  0  0  0
    8.6461    0.1493    0.0000 O   0  0  0  0  0  0  0  0  0  0  0  0
    7.7846    1.6458    0.0000 C   0  0  0  0  0  0  0  0  0  0  0  0
    6.9169    2.1497    0.0000 C   0  0  0  0  0  0  0  0  0  0  0  0
    5.1844    1.5498    0.0000 H   0  0  0  0  0  0  0  0  0  0  0  0
    3.8034    1.3520    0.0000 H   0  0  0  0  0  0  0  0  0  0  0  0
  2  1  1  1  0  0  0
  2 23  1  6  0  0  0
  2  3  1  0  0  0  0
  3  4  1  0  0  0  0
  4  5  1  0  0  0  0
  5  6  1  0  0  0  0
  6  7  2  0  0  0  0
  7  8  1  0  0  0  0
  8  9  2  0  0  0  0
  9 10  1  0  0  0  0
  9 11  1  0  0  0  0
 11 12  2  0  0  0  0
 12  6  1  0  0  0  0
  2 13  1  0  0  0  0
 13 22  1  6  0  0  0
 13 14  1  6  0  0  0
 13 15  1  0  0  0  0
 15 16  2  0  0  0  0
 16 17  1  0  0  0  0
 17 18  2  0  0  0  0
 18 19  1  0  0  0  0
 18 20  1  0  0  0  0
 20 21  2  0  0  0  0
 21 15  1  0  0  0  0
M  END
>  <EXTREG>  (ZINC00057482)
ZINC00057482

>  <LOGBIO>
2.5000

$$$$
ZINC00057638
  -MTS-   02131516552D 0   0.00000     0.00000     0

 16 16  0  0  1  0  0  0  0  0999 V2000
    4.3269   -0.6528    0.0000 C   0  0  0  0  0  0  0  0  0  0  0  0
    4.3254    0.3506    0.0000 C   0  0  1  0  0  0  0  0  0  0  0  0
    3.4588    0.8497    0.0000 O   0  0  0  0  0  0  0  0  0  0  0  0
    2.5933    0.3489    0.0000 C   0  0  0  0  0  0  0  0  0  0  0  0
    2.5933   -0.6546    0.0000 C   0  0  0  0  0  0  0  0  0  0  0  0
    1.7313   -1.1510    0.0000 C   0  0  0  0  0  0  0  0  0  0  0  0
    1.7318   -2.1510    0.0000 Cl  0  0  0  0  0  0  0  0  0  0  0  0
    0.8643   -0.6528    0.0000 C   0  0  0  0  0  0  0  0  0  0  0  0
    0.0000   -1.1558    0.0000 Cl  0  0  0  0  0  0  0  0  0  0  0  0
    0.8593    0.3420    0.0000 C   0  0  0  0  0  0  0  0  0  0  0  0
    1.7263    0.8472    0.0000 C   0  0  0  0  0  0  0  0  0  0  0  0
    1.7233    1.8472    0.0000 Cl  0  0  0  0  0  0  0  0  0  0  0  0
    5.1866    0.8484    0.0000 C   0  0  0  0  0  0  0  0  0  0  0  0
    5.1851    1.8518    0.0000 O   0  0  0  0  0  0  0  0  0  0  0  0
    6.0532    0.3493    0.0000 O   0  0  0  0  0  0  0  0  0  0  0  0
    3.8061    0.0499    0.0000 H   0  0  0  0  0  0  0  0  0  0  0  0
  2  1  1  1  0  0  0
  2 16  1  6  0  0  0
  2  3  1  0  0  0  0
  3  4  1  0  0  0  0
  4  5  2  0  0  0  0
  5  6  1  0  0  0  0
  6  7  1  0  0  0  0
  6  8  2  0  0  0  0
  8  9  1  0  0  0  0
  8 10  1  0  0  0  0
 10 11  2  0  0  0  0
 11  4  1  0  0  0  0
 11 12  1  0  0  0  0
  2 13  1  0  0  0  0
 13 14  1  0  0  0  0
 13 15  2  0  0  0  0
M  END
>  <EXTREG>  (ZINC00057638)
ZINC00057638

>  <LOGBIO>
2.5000

$$$$
ZINC00058193
  -MTS-   02131516552D 0   0.00000     0.00000     0

 13 14  0  0  0  0  0  0  0  0999 V2000
    0.6000   -2.1457    0.0000 C   0  0  0  0  0  0  0  0  0  0  0  0
    1.6034   -2.1412    0.0000 C   0  0  0  0  0  0  0  0  0  0  0  0
    2.1038   -3.0009    0.0000 O   0  0  0  0  0  0  0  0  0  0  0  0
    2.0999   -1.2731    0.0000 C   0  0  0  0  0  0  0  0  0  0  0  0
    3.1034   -1.2681    0.0000 C   0  0  0  0  0  0  0  0  0  0  0  0
    3.5955   -0.4036    0.0000 C   0  0  0  0  0  0  0  0  0  0  0  0
    3.0955    0.4609    0.0000 C   0  0  0  0  0  0  0  0  0  0  0  0
    3.4055    1.4209    0.0000 N   0  0  0  0  0  0  0  0  0  0  0  0
    2.5955    2.0009    0.0000 C   0  0  0  0  0  0  0  0  0  0  0  0
    2.5955    3.0009    0.0000 O   0  0  0  0  0  0  0  0  0  0  0  0
    1.7855    1.4209    0.0000 O   0  0  0  0  0  0  0  0  0  0  0  0
    2.0955    0.4609    0.0000 C   0  0  0  0  0  0  0  0  0  0  0  0
    1.5973   -0.4086    0.0000 C   0  0  0  0  0  0  0  0  0  0  0  0
  1  2  1  0  0  0  0
  2  3  2  0  0  0  0
  2  4  1  0  0  0  0
  4  5  2  0  0  0  0
  5  6  1  0  0  0  0
  6  7  2  0  0  0  0
  7  8  1  0  0  0  0
  8  9  1  0  0  0  0
  9 10  2  0  0  0  0
  9 11  1  0  0  0  0
 11 12  1  0  0  0  0
 12  7  1  0  0  0  0
 12 13  2  0  0  0  0
 13  4  1  0  0  0  0
M  END
>  <EXTREG>  (ZINC00058193)
ZINC00058193

>  <LOGBIO>
2.5000

$$$$
ZINC00059900
  -MTS-   02131516552D 0   0.00000     0.00000     0

 17 18  0  0  0  0  0  0  0  0999 V2000
    5.6411   -0.5630    0.0000 C   0  0  0  0  0  0  0  0  0  0  0  0
    5.2343   -1.4802    0.0000 O   0  0  0  0  0  0  0  0  0  0  0  0
    4.2450   -1.5846    0.0000 C   0  0  0  0  0  0  0  0  0  0  0  0
    3.8381   -2.5019    0.0000 O   0  0  0  0  0  0  0  0  0  0  0  0
    3.6564   -0.7761    0.0000 C   0  0  0  0  0  0  0  0  0  0  0  0
    3.9664    0.1839    0.0000 O   0  0  0  0  0  0  0  0  0  0  0  0
    3.1564    0.7639    0.0000 C   0  0  0  0  0  0  0  0  0  0  0  0
    3.0568    1.7620    0.0000 C   0  0  0  0  0  0  0  0  0  0  0  0
    2.1448    2.1723    0.0000 C   0  0  0  0  0  0  0  0  0  0  0  0
    1.3319    1.5840    0.0000 C   0  0  0  0  0  0  0  0  0  0  0  0
    1.4351    0.5946    0.0000 C   0  0  0  0  0  0  0  0  0  0  0  0
    2.3464    0.1839    0.0000 C   0  0  0  0  0  0  0  0  0  0  0  0
    2.6564   -0.7761    0.0000 C   0  0  0  0  0  0  0  0  0  0  0  0
    2.0679   -1.5846    0.0000 N   0  0  0  0  0  0  0  0  0  0  0  0
    1.0701   -1.4788    0.0000 C   0  0  0  0  0  0  0  0  0  0  0  0
    0.4855   -2.2837    0.0000 C   0  0  0  0  0  0  0  0  0  0  0  0
    0.6637   -0.5651    0.0000 O   0  0  0  0  0  0  0  0  0  0  0  0
  1  2  1  0  0  0  0
  2  3  1  0  0  0  0
  3  4  2  0  0  0  0
  3  5  1  0  0  0  0
  5  6  1  0  0  0  0
  6  7  1  0  0  0  0
  7  8  2  0  0  0  0
  8  9  1  0  0  0  0
  9 10  2  0  0  0  0
 10 11  1  0  0  0  0
 11 12  2  0  0  0  0
 12  7  1  0  0  0  0
 12 13  1  0  0  0  0
 13  5  2  0  0  0  0
 13 14  1  0  0  0  0
 14 15  1  0  0  0  0
 15 16  1  0  0  0  0
 15 17  2  0  0  0  0
M  END
>  <EXTREG>  (ZINC00059900)
ZINC00059900

>  <LOGBIO>
2.5000

$$$$
ZINC00060166
  -MTS-   02131516552D 0   0.00000     0.00000     0

 14 15  0  0  0  0  0  0  0  0999 V2000
    2.5922    2.5379    0.0000 C   0  0  0  0  0  0  0  0  0  0  0  0
    3.4622    2.0379    0.0000 O   0  0  0  0  0  0  0  0  0  0  0  0
    3.4632    1.0431    0.0000 C   0  0  0  0  0  0  0  0  0  0  0  0
    2.5977    0.5423    0.0000 C   0  0  0  0  0  0  0  0  0  0  0  0
    1.7277    1.0423    0.0000 C   0  0  0  0  0  0  0  0  0  0  0  0
    0.8677    0.5423    0.0000 C   0  0  0  0  0  0  0  0  0  0  0  0
    0.8677   -0.4577    0.0000 C   0  0  0  0  0  0  0  0  0  0  0  0
    0.0009   -0.9564    0.0000 O   0  0  0  0  0  0  0  0  0  0  0  0
    1.7277   -0.9577    0.0000 C   0  0  0  0  0  0  0  0  0  0  0  0
    1.7305   -1.9590    0.0000 N   0  0  0  0  0  0  0  0  0  0  0  0
    2.5971   -2.4581    0.0000 C   0  0  0  0  0  0  0  0  0  0  0  0
    3.4645   -1.9537    0.0000 C   0  0  0  0  0  0  0  0  0  0  0  0
    3.4605   -0.9590    0.0000 C   0  0  0  0  0  0  0  0  0  0  0  0
    2.5977   -0.4577    0.0000 C   0  0  0  0  0  0  0  0  0  0  0  0
  1  2  1  0  0  0  0
  2  3  1  0  0  0  0
  3  4  1  0  0  0  0
  4  5  2  0  0  0  0
  5  6  1  0  0  0  0
  6  7  2  0  0  0  0
  7  8  1  0  0  0  0
  7  9  1  0  0  0  0
  9 10  1  0  0  0  0
 10 11  2  0  0  0  0
 11 12  1  0  0  0  0
 12 13  2  0  0  0  0
 13 14  1  0  0  0  0
 14  4  1  0  0  0  0
 14  9  2  0  0  0  0
M  END
>  <EXTREG>  (ZINC00060166)
ZINC00060166

>  <LOGBIO>
2.5000

$$$$
ZINC00060414
  -MTS-   02131516552D 0   0.00000     0.00000     0

 20 23  0  0  0  0  0  0  0  0999 V2000
    6.9108   -2.0429    0.0000 C   0  0  0  0  0  0  0  0  0  0  0  0
    6.3222   -1.2344    0.0000 C   0  0  0  0  0  0  0  0  0  0  0  0
    6.6322   -0.2744    0.0000 S   0  0  0  0  0  0  0  0  0  0  0  0
    5.8222    0.3056    0.0000 C   0  0  0  0  0  0  0  0  0  0  0  0
    5.7226    1.3037    0.0000 N   0  0  0  0  0  0  0  0  0  0  0  0
    4.8106    1.7139    0.0000 C   0  0  0  0  0  0  0  0  0  0  0  0
    3.9977    1.1257    0.0000 N   0  0  0  0  0  0  0  0  0  0  0  0
    3.0809    1.5336    0.0000 C   0  0  0  0  0  0  0  0  0  0  0  0
    2.9752    2.5280    0.0000 O   0  0  0  0  0  0  0  0  0  0  0  0
    2.2732    0.9441    0.0000 C   0  0  0  0  0  0  0  0  0  0  0  0
    1.3549    1.3431    0.0000 C   0  0  0  0  0  0  0  0  0  0  0  0
    0.5501    0.7495    0.0000 C   0  0  0  0  0  0  0  0  0  0  0  0
    0.6641   -0.2474    0.0000 C   0  0  0  0  0  0  0  0  0  0  0  0
    1.5770   -0.6427    0.0000 C   0  0  0  0  0  0  0  0  0  0  0  0
    2.3823   -0.0534    0.0000 C   0  0  0  0  0  0  0  0  0  0  0  0
    3.2931   -0.4533    0.0000 N   0  0  0  0  0  0  0  0  0  0  0  0
    4.1009    0.1362    0.0000 C   0  0  0  0  0  0  0  0  0  0  0  0
    5.0122   -0.2744    0.0000 C   0  0  0  0  0  0  0  0  0  0  0  0
    5.3222   -1.2344    0.0000 C   0  0  0  0  0  0  0  0  0  0  0  0
    4.7337   -2.0429    0.0000 C   0  0  0  0  0  0  0  0  0  0  0  0
  1  2  1  0  0  0  0
  2  3  1  0  0  0  0
  3  4  1  0  0  0  0
  4  5  1  0  0  0  0
  5  6  2  0  0  0  0
  6  7  1  0  0  0  0
  7  8  1  0  0  0  0
  8  9  2  0  0  0  0
  8 10  1  0  0  0  0
 10 11  1  0  0  0  0
 11 12  2  0  0  0  0
 12 13  1  0  0  0  0
 13 14  2  0  0  0  0
 14 15  1  0  0  0  0
 15 10  2  0  0  0  0
 15 16  1  0  0  0  0
 16 17  2  0  0  0  0
 17  7  1  0  0  0  0
 17 18  1  0  0  0  0
 18  4  2  0  0  0  0
 18 19  1  0  0  0  0
 19  2  2  0  0  0  0
 19 20  1  0  0  0  0
M  END
>  <EXTREG>  (ZINC00060414)
ZINC00060414

>  <LOGBIO>
2.5000

$$$$
ZINC00061488
  -MTS-   02131516552D 0   0.00000     0.00000     0

 16 17  0  0  0  0  0  0  0  0999 V2000
    6.9301    1.9437    0.0000 I   0  0  0  0  0  0  0  0  0  0  0  0
    6.0646    1.4428    0.0000 C   0  0  0  0  0  0  0  0  0  0  0  0
    5.1946    1.9428    0.0000 C   0  0  0  0  0  0  0  0  0  0  0  0
    4.3346    1.4428    0.0000 C   0  0  0  0  0  0  0  0  0  0  0  0
    4.3346    0.4428    0.0000 C   0  0  0  0  0  0  0  0  0  0  0  0
    5.1946   -0.0572    0.0000 C   0  0  0  0  0  0  0  0  0  0  0  0
    6.0646    0.4428    0.0000 C   0  0  0  0  0  0  0  0  0  0  0  0
    3.4678   -0.0559    0.0000 C   0  0  0  0  0  0  0  0  0  0  0  0
    2.5990    0.4463    0.0000 C   0  0  0  0  0  0  0  0  0  0  0  0
    1.7378   -0.0515    0.0000 C   0  0  0  0  0  0  0  0  0  0  0  0
    1.7353   -1.0515    0.0000 C   0  0  0  0  0  0  0  0  0  0  0  0
    2.5940   -1.5537    0.0000 C   0  0  0  0  0  0  0  0  0  0  0  0
    3.4653   -1.0559    0.0000 C   0  0  0  0  0  0  0  0  0  0  0  0
    0.8672   -1.5480    0.0000 N   0  3  0  0  0  0  0  0  0  0  0  0
    0.0000   -1.0433    0.0000 O   0  5  0  0  0  0  0  0  0  0  0  0
    0.8627   -2.5428    0.0000 O   0  0  0  0  0  0  0  0  0  0  0  0
  1  2  1  0  0  0  0
  2  3  2  0  0  0  0
  3  4  1  0  0  0  0
  4  5  2  0  0  0  0
  5  6  1  0  0  0  0
  6  7  2  0  0  0  0
  7  2  1  0  0  0  0
  5  8  1  0  0  0  0
  8  9  2  0  0  0  0
  9 10  1  0  0  0  0
 10 11  2  0  0  0  0
 11 12  1  0  0  0  0
 12 13  2  0  0  0  0
 13  8  1  0  0  0  0
 11 14  1  0  0  0  0
 14 15  1  0  0  0  0
 14 16  2  0  0  0  0
M  CHG  2  14   1  15  -1
M  END
>  <EXTREG>  (ZINC00061488)
ZINC00061488

>  <LOGBIO>
2.5000

$$$$
ZINC00063598
  -MTS-   02131516552D 0   0.00000     0.00000     0

 22 24  0  0  1  0  0  0  0  0999 V2000
    6.0623    1.1006    0.0000 N   0  0  0  0  0  0  0  0  0  0  0  0
    5.1968    0.5997    0.0000 C   0  0  0  0  0  0  0  0  0  0  0  0
    4.3268    1.0997    0.0000 N   0  0  0  0  0  0  0  0  0  0  0  0
    3.4668    0.5997    0.0000 C   0  0  2  0  0  0  0  0  0  0  0  0
    3.4668   -0.4003    0.0000 N   0  0  0  0  0  0  0  0  0  0  0  0
    4.3268   -0.9003    0.0000 C   0  0  0  0  0  0  0  0  0  0  0  0
    4.3243   -1.9003    0.0000 N   0  0  0  0  0  0  0  0  0  0  0  0
    5.1968   -0.4003    0.0000 N   0  0  0  0  0  0  0  0  0  0  0  0
    2.2533   -1.0984    0.0000 C   0  0  0  0  0  0  0  0  0  0  0  0
    1.3846   -0.5962    0.0000 C   0  0  0  0  0  0  0  0  0  0  0  0
    0.5233   -1.0941    0.0000 C   0  0  0  0  0  0  0  0  0  0  0  0
    0.5208   -2.0941    0.0000 C   0  0  0  0  0  0  0  0  0  0  0  0
    1.3796   -2.5962    0.0000 C   0  0  0  0  0  0  0  0  0  0  0  0
    2.2508   -2.0984    0.0000 C   0  0  0  0  0  0  0  0  0  0  0  0
    3.1151   -2.6014    0.0000 Cl  0  0  0  0  0  0  0  0  0  0  0  0
    2.6000    1.0984    0.0000 C   0  0  0  0  0  0  0  0  0  0  0  0
    1.7313    0.5962    0.0000 C   0  0  0  0  0  0  0  0  0  0  0  0
    0.8700    1.0941    0.0000 C   0  0  0  0  0  0  0  0  0  0  0  0
    0.8675    2.0941    0.0000 C   0  0  0  0  0  0  0  0  0  0  0  0
    1.7263    2.5962    0.0000 C   0  0  0  0  0  0  0  0  0  0  0  0
    2.5975    2.0984    0.0000 C   0  0  0  0  0  0  0  0  0  0  0  0
    3.4654    1.1997    0.0000 H   0  0  0  0  0  0  0  0  0  0  0  0
  1  2  1  0  0  0  0
  2  3  2  0  0  0  0
  3  4  1  0  0  0  0
  4 22  1  1  0  0  0
  4  5  1  0  0  0  0
  5  6  1  0  0  0  0
  6  7  1  0  0  0  0
  6  8  2  0  0  0  0
  8  2  1  0  0  0  0
  5  9  1  0  0  0  0
  9 10  2  0  0  0  0
 10 11  1  0  0  0  0
 11 12  2  0  0  0  0
 12 13  1  0  0  0  0
 13 14  2  0  0  0  0
 14  9  1  0  0  0  0
 14 15  1  0  0  0  0
  4 16  1  6  0  0  0
 16 17  2  0  0  0  0
 17 18  1  0  0  0  0
 18 19  2  0  0  0  0
 19 20  1  0  0  0  0
 20 21  2  0  0  0  0
 21 16  1  0  0  0  0
M  END
>  <EXTREG>  (ZINC00063598)
ZINC00063598

>  <LOGBIO>
2.5000

$$$$
ZINC00064020
  -MTS-   02131516552D 0   0.00000     0.00000     0

 18 18  0  0  0  0  0  0  0  0999 V2000
    4.3186    2.0384    0.0000 C   0  0  0  0  0  0  0  0  0  0  0  0
    5.1884    1.5380    0.0000 C   0  0  0  0  0  0  0  0  0  0  0  0
    5.1889    0.5432    0.0000 N   0  0  0  0  0  0  0  0  0  0  0  0
    6.0586    0.0428    0.0000 C   0  0  0  0  0  0  0  0  0  0  0  0
    6.0591   -0.9520    0.0000 C   0  0  0  0  0  0  0  0  0  0  0  0
    4.3233    0.0424    0.0000 S   0  0  0  0  0  0  0  0  0  0  0  0
    4.8242   -0.8232    0.0000 O   0  0  0  0  0  0  0  0  0  0  0  0
    3.8225    0.9079    0.0000 O   0  0  0  0  0  0  0  0  0  0  0  0
    3.4578   -0.4585    0.0000 C   0  0  0  0  0  0  0  0  0  0  0  0
    2.5878    0.0415    0.0000 C   0  0  0  0  0  0  0  0  0  0  0  0
    1.7278   -0.4585    0.0000 C   0  0  0  0  0  0  0  0  0  0  0  0
    1.7278   -1.4585    0.0000 C   0  0  0  0  0  0  0  0  0  0  0  0
    2.5878   -1.9585    0.0000 C   0  0  0  0  0  0  0  0  0  0  0  0
    3.4578   -1.4585    0.0000 C   0  0  0  0  0  0  0  0  0  0  0  0
    4.3233   -1.9593    0.0000 F   0  0  0  0  0  0  0  0  0  0  0  0
    0.8610    0.0402    0.0000 C   0  0  0  0  0  0  0  0  0  0  0  0
    0.8590    1.0436    0.0000 O   0  0  0  0  0  0  0  0  0  0  0  0
    0.0000   -0.4580    0.0000 O   0  0  0  0  0  0  0  0  0  0  0  0
  1  2  1  0  0  0  0
  2  3  1  0  0  0  0
  3  4  1  0  0  0  0
  4  5  1  0  0  0  0
  3  6  1  0  0  0  0
  6  7  2  0  0  0  0
  6  8  2  0  0  0  0
  6  9  1  0  0  0  0
  9 10  2  0  0  0  0
 10 11  1  0  0  0  0
 11 12  2  0  0  0  0
 12 13  1  0  0  0  0
 13 14  2  0  0  0  0
 14  9  1  0  0  0  0
 14 15  1  0  0  0  0
 11 16  1  0  0  0  0
 16 17  1  0  0  0  0
 16 18  2  0  0  0  0
M  END
>  <EXTREG>  (ZINC00064020)
ZINC00064020

>  <LOGBIO>
2.5000

$$$$
ZINC00065182
  -MTS-   02131516552D 0   0.00000     0.00000     0

 14 16  0  0  0  0  0  0  0  0999 V2000
    3.1193    1.9991    0.0000 C   0  0  0  0  0  0  0  0  0  0  0  0
    2.2493    2.4991    0.0000 C   0  0  0  0  0  0  0  0  0  0  0  0
    1.3893    1.9991    0.0000 N   0  0  0  0  0  0  0  0  0  0  0  0
    1.3893    0.9991    0.0000 C   0  0  0  0  0  0  0  0  0  0  0  0
    0.5193    0.4991    0.0000 C   0  0  0  0  0  0  0  0  0  0  0  0
    0.5193   -0.5009    0.0000 C   0  0  0  0  0  0  0  0  0  0  0  0
    1.3893   -1.0009    0.0000 C   0  0  0  0  0  0  0  0  0  0  0  0
    1.3934   -2.0044    0.0000 N   0  0  0  0  0  0  0  0  0  0  0  0
    2.2624   -2.4991    0.0000 C   0  0  0  0  0  0  0  0  0  0  0  0
    3.1274   -1.9904    0.0000 C   0  0  0  0  0  0  0  0  0  0  0  0
    3.1184   -0.9957    0.0000 C   0  0  0  0  0  0  0  0  0  0  0  0
    2.2493   -0.5009    0.0000 C   0  0  0  0  0  0  0  0  0  0  0  0
    2.2493    0.4991    0.0000 C   0  0  0  0  0  0  0  0  0  0  0  0
    3.1193    0.9991    0.0000 C   0  0  0  0  0  0  0  0  0  0  0  0
  1  2  2  0  0  0  0
  2  3  1  0  0  0  0
  3  4  2  0  0  0  0
  4  5  1  0  0  0  0
  5  6  2  0  0  0  0
  6  7  1  0  0  0  0
  7  8  1  0  0  0  0
  8  9  2  0  0  0  0
  9 10  1  0  0  0  0
 10 11  2  0  0  0  0
 11 12  1  0  0  0  0
 12  7  2  0  0  0  0
 12 13  1  0  0  0  0
 13  4  1  0  0  0  0
 13 14  2  0  0  0  0
 14  1  1  0  0  0  0
M  END
>  <EXTREG>  (ZINC00065182)
ZINC00065182

>  <LOGBIO>
2.5000

$$$$
ZINC00067013
  -MTS-   02131516552D 0   0.00000     0.00000     0

 24 27  0  0  0  0  0  0  0  0999 V2000
    7.5073   -3.1044    0.0000 C   0  0  0  0  0  0  0  0  0  0  0  0
    7.0043   -2.2401    0.0000 C   0  0  0  0  0  0  0  0  0  0  0  0
    7.5021   -1.3688    0.0000 C   0  0  0  0  0  0  0  0  0  0  0  0
    6.9999   -0.5101    0.0000 C   0  0  0  0  0  0  0  0  0  0  0  0
    5.9999   -0.5126    0.0000 N   0  0  0  0  0  0  0  0  0  0  0  0
    5.5021   -1.3739    0.0000 C   0  0  0  0  0  0  0  0  0  0  0  0
    6.0043   -2.2426    0.0000 C   0  0  0  0  0  0  0  0  0  0  0  0
    5.4991    0.3529    0.0000 C   0  0  0  0  0  0  0  0  0  0  0  0
    5.9991    1.2229    0.0000 N   0  0  0  0  0  0  0  0  0  0  0  0
    5.4991    2.0829    0.0000 C   0  0  0  0  0  0  0  0  0  0  0  0
    5.8091    3.0429    0.0000 N   0  0  0  0  0  0  0  0  0  0  0  0
    4.9991    3.6229    0.0000 O   0  0  0  0  0  0  0  0  0  0  0  0
    4.1891    3.0429    0.0000 N   0  0  0  0  0  0  0  0  0  0  0  0
    4.4991    2.0829    0.0000 C   0  0  0  0  0  0  0  0  0  0  0  0
    3.9991    1.2229    0.0000 N   0  0  0  0  0  0  0  0  0  0  0  0
    4.4991    0.3529    0.0000 C   0  0  0  0  0  0  0  0  0  0  0  0
    3.9982   -0.5126    0.0000 N   0  0  0  0  0  0  0  0  0  0  0  0
    2.9982   -0.5116    0.0000 C   0  0  0  0  0  0  0  0  0  0  0  0
    2.4948   -1.3796    0.0000 C   0  0  0  0  0  0  0  0  0  0  0  0
    1.5000   -1.3766    0.0000 C   0  0  0  0  0  0  0  0  0  0  0  0
    1.0000   -0.5106    0.0000 C   0  0  0  0  0  0  0  0  0  0  0  0
    0.0000   -0.5121    0.0000 F   0  0  0  0  0  0  0  0  0  0  0  0
    1.4948    0.3524    0.0000 C   0  0  0  0  0  0  0  0  0  0  0  0
    2.4982    0.3544    0.0000 C   0  0  0  0  0  0  0  0  0  0  0  0
  1  2  1  0  0  0  0
  2  3  1  0  0  0  0
  3  4  1  0  0  0  0
  4  5  1  0  0  0  0
  5  6  1  0  0  0  0
  6  7  1  0  0  0  0
  7  2  1  0  0  0  0
  5  8  1  0  0  0  0
  8  9  2  0  0  0  0
  9 10  1  0  0  0  0
 10 11  2  0  0  0  0
 11 12  1  0  0  0  0
 12 13  1  0  0  0  0
 13 14  2  0  0  0  0
 14 10  1  0  0  0  0
 14 15  1  0  0  0  0
 15 16  2  0  0  0  0
 16  8  1  0  0  0  0
 16 17  1  0  0  0  0
 17 18  1  0  0  0  0
 18 19  2  0  0  0  0
 19 20  1  0  0  0  0
 20 21  2  0  0  0  0
 21 22  1  0  0  0  0
 21 23  1  0  0  0  0
 23 24  2  0  0  0  0
 24 18  1  0  0  0  0
M  END
>  <EXTREG>  (ZINC00067013)
ZINC00067013

>  <LOGBIO>
2.5000

$$$$
ZINC00067499
  -MTS-   02131516552D 0   0.00000     0.00000     0

 22 24  0  0  0  0  0  0  0  0999 V2000
    6.3079   -3.5455    0.0000 O   0  0  0  0  0  0  0  0  0  0  0  0
    5.7174   -2.7385    0.0000 C   0  0  0  0  0  0  0  0  0  0  0  0
    6.1215   -1.8200    0.0000 C   0  0  0  0  0  0  0  0  0  0  0  0
    5.5324   -1.0184    0.0000 C   0  0  0  0  0  0  0  0  0  0  0  0
    4.5381   -1.1254    0.0000 C   0  0  0  0  0  0  0  0  0  0  0  0
    3.9496   -0.3169    0.0000 C   0  0  0  0  0  0  0  0  0  0  0  0
    4.3555    0.5970    0.0000 C   0  0  0  0  0  0  0  0  0  0  0  0
    3.7670    1.4055    0.0000 C   0  0  0  0  0  0  0  0  0  0  0  0
    4.0770    2.3655    0.0000 N   0  0  0  0  0  0  0  0  0  0  0  0
    3.2670    2.9455    0.0000 N   0  0  0  0  0  0  0  0  0  0  0  0
    2.4570    2.3655    0.0000 C   0  0  0  0  0  0  0  0  0  0  0  0
    1.5073    2.6787    0.0000 S   0  0  0  0  0  0  0  0  0  0  0  0
    2.7670    1.4055    0.0000 N   0  0  0  0  0  0  0  0  0  0  0  0
    2.1785    0.5970    0.0000 C   0  0  0  0  0  0  0  0  0  0  0  0
    1.1805    0.7018    0.0000 C   0  0  0  0  0  0  0  0  0  0  0  0
    0.5967   -0.1036    0.0000 C   0  0  0  0  0  0  0  0  0  0  0  0
    1.0017   -1.0179    0.0000 C   0  0  0  0  0  0  0  0  0  0  0  0
    0.4112   -1.8249    0.0000 Cl  0  0  0  0  0  0  0  0  0  0  0  0
    1.9905   -1.1268    0.0000 C   0  0  0  0  0  0  0  0  0  0  0  0
    2.5835   -0.3173    0.0000 C   0  0  0  0  0  0  0  0  0  0  0  0
    4.1329   -2.0339    0.0000 C   0  0  0  0  0  0  0  0  0  0  0  0
    4.7231   -2.8454    0.0000 C   0  0  0  0  0  0  0  0  0  0  0  0
  1  2  1  0  0  0  0
  2  3  2  0  0  0  0
  3  4  1  0  0  0  0
  4  5  2  0  0  0  0
  5  6  1  0  0  0  0
  6  7  1  0  0  0  0
  7  8  1  0  0  0  0
  8  9  2  0  0  0  0
  9 10  1  0  0  0  0
 10 11  1  0  0  0  0
 11 12  2  0  0  0  0
 11 13  1  0  0  0  0
 13  8  1  0  0  0  0
 13 14  1  0  0  0  0
 14 15  2  0  0  0  0
 15 16  1  0  0  0  0
 16 17  2  0  0  0  0
 17 18  1  0  0  0  0
 17 19  1  0  0  0  0
 19 20  2  0  0  0  0
 20 14  1  0  0  0  0
  5 21  1  0  0  0  0
 21 22  2  0  0  0  0
 22  2  1  0  0  0  0
M  END
>  <EXTREG>  (ZINC00067499)
ZINC00067499

>  <LOGBIO>
2.5000

$$$$
ZINC00067617
  -MTS-   02131516552D 0   0.00000     0.00000     0

 20 22  0  0  0  0  0  0  0  0999 V2000
    0.6000   -0.9382    0.0000 C   0  0  0  0  0  0  0  0  0  0  0  0
    1.6000   -0.9359    0.0000 N   0  0  0  0  0  0  0  0  0  0  0  0
    2.1052   -1.8030    0.0000 C   0  0  0  0  0  0  0  0  0  0  0  0
    1.6090   -2.6712    0.0000 O   0  0  0  0  0  0  0  0  0  0  0  0
    3.0999   -1.7980    0.0000 N   0  0  0  0  0  0  0  0  0  0  0  0
    3.5982   -0.9310    0.0000 C   0  0  0  0  0  0  0  0  0  0  0  0
    4.5982   -0.9297    0.0000 O   0  0  0  0  0  0  0  0  0  0  0  0
    3.1000   -0.0689    0.0000 C   0  0  0  0  0  0  0  0  0  0  0  0
    3.4100    0.8911    0.0000 N   0  0  0  0  0  0  0  0  0  0  0  0
    4.3597    1.2042    0.0000 C   0  0  0  0  0  0  0  0  0  0  0  0
    5.1058    0.5383    0.0000 C   0  0  0  0  0  0  0  0  0  0  0  0
    6.0555    0.8515    0.0000 N   0  0  0  0  0  0  0  0  0  0  0  0
    6.8047    0.1841    0.0000 C   0  0  0  0  0  0  0  0  0  0  0  0
    7.7489    0.4975    0.0000 C   0  0  0  0  0  0  0  0  0  0  0  0
    7.9535    1.4764    0.0000 C   0  0  0  0  0  0  0  0  0  0  0  0
    7.2140    2.1417    0.0000 C   0  0  0  0  0  0  0  0  0  0  0  0
    6.2601    1.8303    0.0000 C   0  0  0  0  0  0  0  0  0  0  0  0
    2.6000    1.4711    0.0000 C   0  0  0  0  0  0  0  0  0  0  0  0
    1.7900    0.8911    0.0000 N   0  0  0  0  0  0  0  0  0  0  0  0
    2.1000   -0.0689    0.0000 C   0  0  0  0  0  0  0  0  0  0  0  0
  1  2  1  0  0  0  0
  2  3  1  0  0  0  0
  3  4  2  0  0  0  0
  3  5  1  0  0  0  0
  5  6  1  0  0  0  0
  6  7  2  0  0  0  0
  6  8  1  0  0  0  0
  8  9  1  0  0  0  0
  9 10  1  0  0  0  0
 10 11  1  0  0  0  0
 11 12  1  0  0  0  0
 12 13  1  0  0  0  0
 13 14  1  0  0  0  0
 14 15  1  0  0  0  0
 15 16  1  0  0  0  0
 16 17  1  0  0  0  0
 17 12  1  0  0  0  0
  9 18  1  0  0  0  0
 18 19  2  0  0  0  0
 19 20  1  0  0  0  0
 20  2  1  0  0  0  0
 20  8  2  0  0  0  0
M  END
>  <EXTREG>  (ZINC00067617)
ZINC00067617

>  <LOGBIO>
2.5000

$$$$
ZINC00068268
  -MTS-   02131516552D 0   0.00000     0.00000     0

 24 26  0  0  0  0  0  0  0  0999 V2000
    5.7137    2.4966    0.0000 O   0  0  0  0  0  0  0  0  0  0  0  0
    6.5838    1.9967    0.0000 C   0  0  0  0  0  0  0  0  0  0  0  0
    6.5848    1.0019    0.0000 N   0  0  0  0  0  0  0  0  0  0  0  0
    5.7192    0.5010    0.0000 C   0  0  0  0  0  0  0  0  0  0  0  0
    4.8492    1.0010    0.0000 C   0  0  0  0  0  0  0  0  0  0  0  0
    3.9892    0.5010    0.0000 C   0  0  0  0  0  0  0  0  0  0  0  0
    3.9892   -0.4990    0.0000 C   0  0  0  0  0  0  0  0  0  0  0  0
    3.1224   -0.9976    0.0000 N   0  0  0  0  0  0  0  0  0  0  0  0
    3.1209   -2.0011    0.0000 C   0  0  0  0  0  0  0  0  0  0  0  0
    3.9822   -2.4989    0.0000 O   0  0  0  0  0  0  0  0  0  0  0  0
    2.2544   -2.5002    0.0000 C   0  0  0  0  0  0  0  0  0  0  0  0
    2.2524   -3.5037    0.0000 C   0  0  0  0  0  0  0  0  0  0  0  0
    1.3894   -3.9985    0.0000 C   0  0  0  0  0  0  0  0  0  0  0  0
    0.5234   -3.4985    0.0000 N   0  0  0  0  0  0  0  0  0  0  0  0
    0.5204   -2.5037    0.0000 C   0  0  0  0  0  0  0  0  0  0  0  0
    1.3884   -2.0002    0.0000 C   0  0  0  0  0  0  0  0  0  0  0  0
    4.8492   -0.9990    0.0000 C   0  0  0  0  0  0  0  0  0  0  0  0
    5.7192   -0.4990    0.0000 C   0  0  0  0  0  0  0  0  0  0  0  0
    7.4490    2.4980    0.0000 C   0  0  0  0  0  0  0  0  0  0  0  0
    8.3193    1.9985    0.0000 C   0  0  0  0  0  0  0  0  0  0  0  0
    9.1790    2.4989    0.0000 C   0  0  0  0  0  0  0  0  0  0  0  0
    9.1785    3.4989    0.0000 N   0  0  0  0  0  0  0  0  0  0  0  0
    8.3183    3.9985    0.0000 C   0  0  0  0  0  0  0  0  0  0  0  0
    7.4485    3.4980    0.0000 C   0  0  0  0  0  0  0  0  0  0  0  0
  1  2  2  0  0  0  0
  2  3  1  0  0  0  0
  3  4  1  0  0  0  0
  4  5  2  0  0  0  0
  5  6  1  0  0  0  0
  6  7  2  0  0  0  0
  7  8  1  0  0  0  0
  8  9  1  0  0  0  0
  9 10  2  0  0  0  0
  9 11  1  0  0  0  0
 11 12  2  0  0  0  0
 12 13  1  0  0  0  0
 13 14  2  0  0  0  0
 14 15  1  0  0  0  0
 15 16  2  0  0  0  0
 16 11  1  0  0  0  0
  7 17  1  0  0  0  0
 17 18  2  0  0  0  0
 18  4  1  0  0  0  0
  2 19  1  0  0  0  0
 19 20  2  0  0  0  0
 20 21  1  0  0  0  0
 21 22  2  0  0  0  0
 22 23  1  0  0  0  0
 23 24  2  0  0  0  0
 24 19  1  0  0  0  0
M  END
>  <EXTREG>  (ZINC00068268)
ZINC00068268

>  <LOGBIO>
2.5000

$$$$
ZINC00069569
  -MTS-   02131516552D 0   0.00000     0.00000     0

 19 20  0  0  0  0  0  0  0  0999 V2000
    6.9080    1.2604    0.0000 C   0  0  0  0  0  0  0  0  0  0  0  0
    6.0415    1.7595    0.0000 O   0  0  0  0  0  0  0  0  0  0  0  0
    5.1760    1.2587    0.0000 C   0  0  0  0  0  0  0  0  0  0  0  0
    4.3060    1.7587    0.0000 C   0  0  0  0  0  0  0  0  0  0  0  0
    3.4460    1.2587    0.0000 C   0  0  0  0  0  0  0  0  0  0  0  0
    2.5764    1.7569    0.0000 N   0  0  0  0  0  0  0  0  0  0  0  0
    1.7119    1.2542    0.0000 C   0  0  0  0  0  0  0  0  0  0  0  0
    0.8439    1.7508    0.0000 O   0  0  0  0  0  0  0  0  0  0  0  0
    1.7170    0.2508    0.0000 N   0  0  0  0  0  0  0  0  0  0  0  0
    0.8537   -0.2540    0.0000 C   0  0  0  0  0  0  0  0  0  0  0  0
    0.8593   -1.2574    0.0000 C   0  0  0  0  0  0  0  0  0  0  0  0
    0.0000   -1.7587    0.0000 O   0  0  0  0  0  0  0  0  0  0  0  0
    2.5815   -0.2414    0.0000 C   0  0  0  0  0  0  0  0  0  0  0  0
    2.5849   -1.2414    0.0000 O   0  0  0  0  0  0  0  0  0  0  0  0
    3.4460    0.2587    0.0000 C   0  0  0  0  0  0  0  0  0  0  0  0
    4.3060   -0.2413    0.0000 C   0  0  0  0  0  0  0  0  0  0  0  0
    5.1760    0.2587    0.0000 C   0  0  0  0  0  0  0  0  0  0  0  0
    6.0415   -0.2422    0.0000 O   0  0  0  0  0  0  0  0  0  0  0  0
    6.0405   -1.2422    0.0000 C   0  0  0  0  0  0  0  0  0  0  0  0
  1  2  1  0  0  0  0
  2  3  1  0  0  0  0
  3  4  2  0  0  0  0
  4  5  1  0  0  0  0
  5  6  1  0  0  0  0
  6  7  1  0  0  0  0
  7  8  2  0  0  0  0
  7  9  1  0  0  0  0
  9 10  1  0  0  0  0
 10 11  1  0  0  0  0
 11 12  1  0  0  0  0
  9 13  1  0  0  0  0
 13 14  2  0  0  0  0
 13 15  1  0  0  0  0
 15  5  2  0  0  0  0
 15 16  1  0  0  0  0
 16 17  2  0  0  0  0
 17  3  1  0  0  0  0
 17 18  1  0  0  0  0
 18 19  1  0  0  0  0
M  END
>  <EXTREG>  (ZINC00069569)
ZINC00069569

>  <LOGBIO>
2.5000

$$$$
ZINC00071487
  -MTS-   02131516552D 0   0.00000     0.00000     0

 12 13  0  0  0  0  0  0  0  0999 V2000
    1.6061   -1.8106    0.0000 C   0  0  0  0  0  0  0  0  0  0  0  0
    2.1026   -0.9426    0.0000 C   0  0  0  0  0  0  0  0  0  0  0  0
    3.1060   -0.9376    0.0000 C   0  0  0  0  0  0  0  0  0  0  0  0
    3.6108   -1.8008    0.0000 Br  0  0  0  0  0  0  0  0  0  0  0  0
    3.5982   -0.0731    0.0000 C   0  0  0  0  0  0  0  0  0  0  0  0
    3.0982    0.7914    0.0000 C   0  0  0  0  0  0  0  0  0  0  0  0
    3.4082    1.7514    0.0000 N   0  0  0  0  0  0  0  0  0  0  0  0
    2.5982    2.3314    0.0000 S   0  0  0  0  0  0  0  0  0  0  0  0
    1.7882    1.7514    0.0000 N   0  0  0  0  0  0  0  0  0  0  0  0
    2.0982    0.7914    0.0000 C   0  0  0  0  0  0  0  0  0  0  0  0
    1.6000   -0.0781    0.0000 C   0  0  0  0  0  0  0  0  0  0  0  0
    0.6000   -0.0813    0.0000 C   0  0  0  0  0  0  0  0  0  0  0  0
  1  2  1  0  0  0  0
  2  3  1  0  0  0  0
  3  4  1  0  0  0  0
  3  5  2  0  0  0  0
  5  6  1  0  0  0  0
  6  7  2  0  0  0  0
  7  8  1  0  0  0  0
  8  9  1  0  0  0  0
  9 10  2  0  0  0  0
 10  6  1  0  0  0  0
 10 11  1  0  0  0  0
 11  2  2  0  0  0  0
 11 12  1  0  0  0  0
M  END
>  <EXTREG>  (ZINC00071487)
ZINC00071487

>  <LOGBIO>
2.5000

$$$$
ZINC00073083
  -MTS-   02131516552D 0   0.00000     0.00000     0

 17 18  0  0  0  0  0  0  0  0999 V2000
    6.7858   -0.8979    0.0000 O   0  0  0  0  0  0  0  0  0  0  0  0
    6.1972   -0.0894    0.0000 C   0  0  0  0  0  0  0  0  0  0  0  0
    6.5072    0.8706    0.0000 N   0  0  0  0  0  0  0  0  0  0  0  0
    5.6972    1.4506    0.0000 C   0  0  0  0  0  0  0  0  0  0  0  0
    5.6972    2.4506    0.0000 O   0  0  0  0  0  0  0  0  0  0  0  0
    4.8872    0.8706    0.0000 C   0  0  0  0  0  0  0  0  0  0  0  0
    3.9375    1.1837    0.0000 C   0  0  0  0  0  0  0  0  0  0  0  0
    3.1915    0.5179    0.0000 C   0  0  0  0  0  0  0  0  0  0  0  0
    2.2382    0.8312    0.0000 C   0  0  0  0  0  0  0  0  0  0  0  0
    1.4974    0.1672    0.0000 C   0  0  0  0  0  0  0  0  0  0  0  0
    1.7001   -0.8120    0.0000 C   0  0  0  0  0  0  0  0  0  0  0  0
    2.6436   -1.1273    0.0000 C   0  0  0  0  0  0  0  0  0  0  0  0
    3.3942   -0.4614    0.0000 C   0  0  0  0  0  0  0  0  0  0  0  0
    0.9523   -1.4760    0.0000 N   0  3  0  0  0  0  0  0  0  0  0  0
    0.0000   -1.1599    0.0000 O   0  5  0  0  0  0  0  0  0  0  0  0
    1.1520   -2.4506    0.0000 O   0  0  0  0  0  0  0  0  0  0  0  0
    5.1972   -0.0894    0.0000 N   0  0  0  0  0  0  0  0  0  0  0  0
  1  2  2  0  0  0  0
  2  3  1  0  0  0  0
  3  4  1  0  0  0  0
  4  5  2  0  0  0  0
  4  6  1  0  0  0  0
  6  7  1  0  0  0  0
  7  8  1  0  0  0  0
  8  9  2  0  0  0  0
  9 10  1  0  0  0  0
 10 11  2  0  0  0  0
 11 12  1  0  0  0  0
 12 13  2  0  0  0  0
 13  8  1  0  0  0  0
 11 14  1  0  0  0  0
 14 15  1  0  0  0  0
 14 16  2  0  0  0  0
  6 17  2  0  0  0  0
 17  2  1  0  0  0  0
M  CHG  2  14   1  15  -1
M  END
>  <EXTREG>  (ZINC00073083)
ZINC00073083

>  <LOGBIO>
2.5000

$$$$
ZINC00073542
  -MTS-   02131516552D 0   0.00000     0.00000     0

 19 21  0  0  0  0  0  0  0  0999 V2000
    8.4859   -2.6824    0.0000 O   0  0  0  0  0  0  0  0  0  0  0  0
    7.8945   -1.8760    0.0000 C   0  0  0  0  0  0  0  0  0  0  0  0
    8.2977   -0.9571    0.0000 C   0  0  0  0  0  0  0  0  0  0  0  0
    7.7078   -0.1561    0.0000 C   0  0  0  0  0  0  0  0  0  0  0  0
    6.7137   -0.2640    0.0000 C   0  0  0  0  0  0  0  0  0  0  0  0
    6.3094   -1.1730    0.0000 C   0  0  0  0  0  0  0  0  0  0  0  0
    5.3150   -1.2784    0.0000 N   0  0  0  0  0  0  0  0  0  0  0  0
    4.7265   -0.4699    0.0000 C   0  0  0  0  0  0  0  0  0  0  0  0
    5.0365    0.4901    0.0000 S   0  0  0  0  0  0  0  0  0  0  0  0
    4.2265    1.0701    0.0000 C   0  0  0  0  0  0  0  0  0  0  0  0
    3.4165    0.4901    0.0000 C   0  0  0  0  0  0  0  0  0  0  0  0
    3.7265   -0.4699    0.0000 N   0  0  0  0  0  0  0  0  0  0  0  0
    2.4668    0.8032    0.0000 C   0  0  0  0  0  0  0  0  0  0  0  0
    2.2614    1.7855    0.0000 C   0  0  0  0  0  0  0  0  0  0  0  0
    1.3161    2.0951    0.0000 C   0  0  0  0  0  0  0  0  0  0  0  0
    0.5693    1.4299    0.0000 C   0  0  0  0  0  0  0  0  0  0  0  0
    0.7680    0.4552    0.0000 C   0  0  0  0  0  0  0  0  0  0  0  0
    1.7201    0.1381    0.0000 C   0  0  0  0  0  0  0  0  0  0  0  0
    6.9004   -1.9839    0.0000 C   0  0  0  0  0  0  0  0  0  0  0  0
  1  2  1  0  0  0  0
  2  3  2  0  0  0  0
  3  4  1  0  0  0  0
  4  5  2  0  0  0  0
  5  6  1  0  0  0  0
  6  7  1  0  0  0  0
  7  8  1  0  0  0  0
  8  9  1  0  0  0  0
  9 10  1  0  0  0  0
 10 11  2  0  0  0  0
 11 12  1  0  0  0  0
 12  8  2  0  0  0  0
 11 13  1  0  0  0  0
 13 14  2  0  0  0  0
 14 15  1  0  0  0  0
 15 16  2  0  0  0  0
 16 17  1  0  0  0  0
 17 18  2  0  0  0  0
 18 13  1  0  0  0  0
  6 19  2  0  0  0  0
 19  2  1  0  0  0  0
M  END
>  <EXTREG>  (ZINC00073542)
ZINC00073542

>  <LOGBIO>
2.5000

$$$$
ZINC00073955
  -MTS-   02131516552D 0   0.00000     0.00000     0

 24 26  0  0  0  0  0  0  0  0999 V2000
    8.4922    2.5907    0.0000 C   0  0  0  0  0  0  0  0  0  0  0  0
    7.6235    2.0886    0.0000 C   0  0  0  0  0  0  0  0  0  0  0  0
    7.6250    1.0938    0.0000 O   0  0  0  0  0  0  0  0  0  0  0  0
    6.7562    0.5917    0.0000 C   0  0  0  0  0  0  0  0  0  0  0  0
    6.7571   -0.0083    0.0000 O   0  0  0  0  0  0  0  0  0  0  0  0
    5.8897    1.0908    0.0000 C   0  0  0  0  0  0  0  0  0  0  0  0
    4.8510    0.4898    0.0000 N   0  0  0  0  0  0  0  0  0  0  0  0
    3.9810    0.9898    0.0000 C   0  0  0  0  0  0  0  0  0  0  0  0
    3.9785    1.9898    0.0000 O   0  0  0  0  0  0  0  0  0  0  0  0
    3.1210    0.4898    0.0000 N   0  0  0  0  0  0  0  0  0  0  0  0
    2.2542    0.9885    0.0000 C   0  0  0  0  0  0  0  0  0  0  0  0
    2.2517    1.9919    0.0000 C   0  0  0  0  0  0  0  0  0  0  0  0
    1.3885    2.4863    0.0000 C   0  0  0  0  0  0  0  0  0  0  0  0
    0.5227    1.9858    0.0000 C   0  0  0  0  0  0  0  0  0  0  0  0
    0.5202    0.9910    0.0000 C   0  0  0  0  0  0  0  0  0  0  0  0
    1.3885    0.4880    0.0000 C   0  0  0  0  0  0  0  0  0  0  0  0
    3.1210   -0.5102    0.0000 C   0  0  0  0  0  0  0  0  0  0  0  0
    2.2510   -1.0102    0.0000 C   0  0  0  0  0  0  0  0  0  0  0  0
    2.2510   -2.0102    0.0000 C   0  0  0  0  0  0  0  0  0  0  0  0
    3.1210   -2.5102    0.0000 C   0  0  0  0  0  0  0  0  0  0  0  0
    3.9810   -2.0102    0.0000 C   0  0  0  0  0  0  0  0  0  0  0  0
    3.9810   -1.0102    0.0000 C   0  0  0  0  0  0  0  0  0  0  0  0
    4.8510   -0.5102    0.0000 C   0  0  0  0  0  0  0  0  0  0  0  0
    5.7166   -1.0111    0.0000 O   0  0  0  0  0  0  0  0  0  0  0  0
  1  2  1  0  0  0  0
  2  3  1  0  0  0  0
  3  4  1  0  0  0  0
  4  5  2  0  0  0  0
  4  6  1  0  0  0  0
  6  7  1  0  0  0  0
  7  8  1  0  0  0  0
  8  9  2  0  0  0  0
  8 10  1  0  0  0  0
 10 11  1  0  0  0  0
 11 12  2  0  0  0  0
 12 13  1  0  0  0  0
 13 14  2  0  0  0  0
 14 15  1  0  0  0  0
 15 16  2  0  0  0  0
 16 11  1  0  0  0  0
 10 17  1  0  0  0  0
 17 18  1  0  0  0  0
 18 19  2  0  0  0  0
 19 20  1  0  0  0  0
 20 21  2  0  0  0  0
 21 22  1  0  0  0  0
 22 17  2  0  0  0  0
 22 23  1  0  0  0  0
 23  7  1  0  0  0  0
 23 24  2  0  0  0  0
M  END
>  <EXTREG>  (ZINC00073955)
ZINC00073955

>  <LOGBIO>
2.5000

$$$$
ZINC00074423
  -MTS-   02131516552D 0   0.00000     0.00000     0

 25 27  0  0  0  0  0  0  0  0999 V2000
    7.7909    1.8057    0.0000 C   0  0  0  0  0  0  0  0  0  0  0  0
    6.9244    2.3048    0.0000 O   0  0  0  0  0  0  0  0  0  0  0  0
    6.0589    1.8040    0.0000 C   0  0  0  0  0  0  0  0  0  0  0  0
    5.1889    2.3040    0.0000 C   0  0  0  0  0  0  0  0  0  0  0  0
    4.3289    1.8040    0.0000 C   0  0  0  0  0  0  0  0  0  0  0  0
    3.4593    2.3022    0.0000 C   0  0  0  0  0  0  0  0  0  0  0  0
    2.5948    1.7995    0.0000 C   0  0  0  0  0  0  0  0  0  0  0  0
    2.2493    2.7380    0.0000 C   0  0  0  0  0  0  0  0  0  0  0  0
    1.6108    1.6216    0.0000 C   0  0  0  0  0  0  0  0  0  0  0  0
    2.5999    0.7961    0.0000 N   0  0  0  0  0  0  0  0  0  0  0  0
    3.4644    0.3039    0.0000 C   0  0  0  0  0  0  0  0  0  0  0  0
    3.4678   -0.6960    0.0000 N   0  0  0  0  0  0  0  0  0  0  0  0
    2.6035   -1.1990    0.0000 C   0  0  0  0  0  0  0  0  0  0  0  0
    2.6059   -2.2024    0.0000 C   0  0  0  0  0  0  0  0  0  0  0  0
    1.7451   -2.7010    0.0000 C   0  0  0  0  0  0  0  0  0  0  0  0
    0.8769   -2.2048    0.0000 C   0  0  0  0  0  0  0  0  0  0  0  0
    0.0138   -2.7100    0.0000 F   0  0  0  0  0  0  0  0  0  0  0  0
    0.8695   -1.2101    0.0000 C   0  0  0  0  0  0  0  0  0  0  0  0
    0.0000   -0.7161    0.0000 F   0  0  0  0  0  0  0  0  0  0  0  0
    1.7352   -0.7028    0.0000 C   0  0  0  0  0  0  0  0  0  0  0  0
    4.3289    0.8040    0.0000 C   0  0  0  0  0  0  0  0  0  0  0  0
    5.1889    0.3040    0.0000 C   0  0  0  0  0  0  0  0  0  0  0  0
    6.0589    0.8040    0.0000 C   0  0  0  0  0  0  0  0  0  0  0  0
    6.9244    0.3031    0.0000 O   0  0  0  0  0  0  0  0  0  0  0  0
    6.9234   -0.6969    0.0000 C   0  0  0  0  0  0  0  0  0  0  0  0
  1  2  1  0  0  0  0
  2  3  1  0  0  0  0
  3  4  2  0  0  0  0
  4  5  1  0  0  0  0
  5  6  1  0  0  0  0
  6  7  1  0  0  0  0
  7  8  1  0  0  0  0
  7  9  1  0  0  0  0
  7 10  1  0  0  0  0
 10 11  2  0  0  0  0
 11 12  1  0  0  0  0
 12 13  1  0  0  0  0
 13 14  2  0  0  0  0
 14 15  1  0  0  0  0
 15 16  2  0  0  0  0
 16 17  1  0  0  0  0
 16 18  1  0  0  0  0
 18 19  1  0  0  0  0
 18 20  2  0  0  0  0
 20 13  1  0  0  0  0
 11 21  1  0  0  0  0
 21  5  2  0  0  0  0
 21 22  1  0  0  0  0
 22 23  2  0  0  0  0
 23  3  1  0  0  0  0
 23 24  1  0  0  0  0
 24 25  1  0  0  0  0
M  END
>  <EXTREG>  (ZINC00074423)
ZINC00074423

>  <LOGBIO>
2.5000

$$$$
ZINC00074745
  -MTS-   02131516552D 0   0.00000     0.00000     0

 20 22  0  0  0  0  0  0  0  0999 V2000
    3.4733    3.2532    0.0000 C   0  0  0  0  0  0  0  0  0  0  0  0
    2.6078    2.7523    0.0000 C   0  0  0  0  0  0  0  0  0  0  0  0
    1.7378    3.2523    0.0000 C   0  0  0  0  0  0  0  0  0  0  0  0
    0.8778    2.7523    0.0000 C   0  0  0  0  0  0  0  0  0  0  0  0
    0.8778    1.7523    0.0000 C   0  0  0  0  0  0  0  0  0  0  0  0
    1.7378    1.2523    0.0000 C   0  0  0  0  0  0  0  0  0  0  0  0
    2.6078    1.7523    0.0000 C   0  0  0  0  0  0  0  0  0  0  0  0
    1.7353    0.2523    0.0000 N   0  0  0  0  0  0  0  0  0  0  0  0
    0.8655   -0.2481    0.0000 C   0  0  0  0  0  0  0  0  0  0  0  0
    0.0000    0.2528    0.0000 O   0  0  0  0  0  0  0  0  0  0  0  0
    0.8651   -1.2429    0.0000 O   0  0  0  0  0  0  0  0  0  0  0  0
    1.7293   -1.7459    0.0000 C   0  0  0  0  0  0  0  0  0  0  0  0
    1.7238   -2.7493    0.0000 C   0  0  0  0  0  0  0  0  0  0  0  0
    2.5881   -3.2523    0.0000 C   0  0  0  0  0  0  0  0  0  0  0  0
    3.4579   -2.7519    0.0000 C   0  0  0  0  0  0  0  0  0  0  0  0
    3.4583   -1.7571    0.0000 C   0  0  0  0  0  0  0  0  0  0  0  0
    4.3254   -1.2589    0.0000 F   0  0  0  0  0  0  0  0  0  0  0  0
    2.5941   -1.2541    0.0000 C   0  0  0  0  0  0  0  0  0  0  0  0
    2.5996   -0.2507    0.0000 C   0  0  0  0  0  0  0  0  0  0  0  0
    3.4678    0.2454    0.0000 O   0  0  0  0  0  0  0  0  0  0  0  0
  1  2  1  0  0  0  0
  2  3  2  0  0  0  0
  3  4  1  0  0  0  0
  4  5  2  0  0  0  0
  5  6  1  0  0  0  0
  6  7  2  0  0  0  0
  7  2  1  0  0  0  0
  6  8  1  0  0  0  0
  8  9  1  0  0  0  0
  9 10  2  0  0  0  0
  9 11  1  0  0  0  0
 11 12  1  0  0  0  0
 12 13  1  0  0  0  0
 13 14  2  0  0  0  0
 14 15  1  0  0  0  0
 15 16  2  0  0  0  0
 16 17  1  0  0  0  0
 16 18  1  0  0  0  0
 18 12  2  0  0  0  0
 18 19  1  0  0  0  0
 19  8  1  0  0  0  0
 19 20  2  0  0  0  0
M  END
>  <EXTREG>  (ZINC00074745)
ZINC00074745

>  <LOGBIO>
2.5000

$$$$
ZINC00076277
  -MTS-   02131516552D 0   0.00000     0.00000     0

 18 18  0  0  1  0  0  0  0  0999 V2000
    1.0303   -2.5951    0.0000 C   0  0  0  0  0  0  0  0  0  0  0  0
    0.5281   -1.7264    0.0000 C   0  0  0  0  0  0  0  0  0  0  0  0
    1.0260   -0.8651    0.0000 C   0  0  2  0  0  0  0  0  0  0  0  0
    0.5238    0.0036    0.0000 O   0  0  0  0  0  0  0  0  0  0  0  0
    1.0216    0.8649    0.0000 C   0  0  0  0  0  0  0  0  0  0  0  0
    0.5195    1.7336    0.0000 C   0  0  0  0  0  0  0  0  0  0  0  0
    2.0216    0.8649    0.0000 O   0  0  0  0  0  0  0  0  0  0  0  0
    2.0260   -0.8651    0.0000 C   0  0  0  0  0  0  0  0  0  0  0  0
    3.0260   -0.8651    0.0000 C   0  0  0  0  0  0  0  0  0  0  0  0
    4.0260   -0.8651    0.0000 C   0  0  0  0  0  0  0  0  0  0  0  0
    4.5260    0.0009    0.0000 N   0  0  0  0  0  0  0  0  0  0  0  0
    5.5294    0.0019    0.0000 C   0  0  0  0  0  0  0  0  0  0  0  0
    6.0250    0.8644    0.0000 C   0  0  0  0  0  0  0  0  0  0  0  0
    5.5259    1.7309    0.0000 N   0  0  0  0  0  0  0  0  0  0  0  0
    6.0281    2.5957    0.0000 C   0  0  0  0  0  0  0  0  0  0  0  0
    4.5311    1.7349    0.0000 C   0  0  0  0  0  0  0  0  0  0  0  0
    4.0268    0.8674    0.0000 C   0  0  0  0  0  0  0  0  0  0  0  0
    1.3258   -1.3848    0.0000 H   0  0  0  0  0  0  0  0  0  0  0  0
  1  2  1  0  0  0  0
  3  2  1  6  0  0  0
  3 18  1  1  0  0  0
  3  4  1  0  0  0  0
  4  5  1  0  0  0  0
  5  6  1  0  0  0  0
  5  7  2  0  0  0  0
  3  8  1  0  0  0  0
  8  9  3  0  0  0  0
  9 10  1  0  0  0  0
 10 11  1  0  0  0  0
 11 12  1  0  0  0  0
 12 13  1  0  0  0  0
 13 14  1  0  0  0  0
 14 15  1  0  0  0  0
 14 16  1  0  0  0  0
 16 17  1  0  0  0  0
 17 11  1  0  0  0  0
M  END
>  <EXTREG>  (ZINC00076277)
ZINC00076277

>  <LOGBIO>
2.5000

$$$$
ZINC00077457
  -MTS-   02131516552D 0   0.00000     0.00000     0

 18 19  0  0  0  0  0  0  0  0999 V2000
    0.0000    2.9578    0.0000 Cl  0  0  0  0  0  0  0  0  0  0  0  0
    0.8640    2.4544    0.0000 C   0  0  0  0  0  0  0  0  0  0  0  0
    1.7355    2.9517    0.0000 C   0  0  0  0  0  0  0  0  0  0  0  0
    2.5940    2.4491    0.0000 C   0  0  0  0  0  0  0  0  0  0  0  0
    2.5910    1.4491    0.0000 C   0  0  0  0  0  0  0  0  0  0  0  0
    3.4562    0.9478    0.0000 O   0  0  0  0  0  0  0  0  0  0  0  0
    3.4547   -0.0522    0.0000 C   0  0  0  0  0  0  0  0  0  0  0  0
    2.5855   -0.5535    0.0000 C   0  0  0  0  0  0  0  0  0  0  0  0
    2.5860   -1.5482    0.0000 C   0  0  0  0  0  0  0  0  0  0  0  0
    3.4507   -2.0504    0.0000 C   0  0  0  0  0  0  0  0  0  0  0  0
    4.3150   -1.5578    0.0000 C   0  0  0  0  0  0  0  0  0  0  0  0
    4.3195   -0.5544    0.0000 C   0  0  0  0  0  0  0  0  0  0  0  0
    5.1873   -0.0574    0.0000 Cl  0  0  0  0  0  0  0  0  0  0  0  0
    3.4467   -3.0504    0.0000 N   0  3  0  0  0  0  0  0  0  0  0  0
    2.5760   -3.5491    0.0000 O   0  5  0  0  0  0  0  0  0  0  0  0
    4.3060   -3.5517    0.0000 O   0  0  0  0  0  0  0  0  0  0  0  0
    1.7295    0.9517    0.0000 C   0  0  0  0  0  0  0  0  0  0  0  0
    0.8610    1.4544    0.0000 C   0  0  0  0  0  0  0  0  0  0  0  0
  1  2  1  0  0  0  0
  2  3  2  0  0  0  0
  3  4  1  0  0  0  0
  4  5  2  0  0  0  0
  5  6  1  0  0  0  0
  6  7  1  0  0  0  0
  7  8  2  0  0  0  0
  8  9  1  0  0  0  0
  9 10  2  0  0  0  0
 10 11  1  0  0  0  0
 11 12  2  0  0  0  0
 12  7  1  0  0  0  0
 12 13  1  0  0  0  0
 10 14  1  0  0  0  0
 14 15  1  0  0  0  0
 14 16  2  0  0  0  0
  5 17  1  0  0  0  0
 17 18  2  0  0  0  0
 18  2  1  0  0  0  0
M  CHG  2  14   1  15  -1
M  END
>  <EXTREG>  (ZINC00077457)
ZINC00077457

>  <LOGBIO>
2.5000

$$$$
ZINC00077617
  -MTS-   02131516552D 0   0.00000     0.00000     0

 13 13  0  0  0  0  0  0  0  0999 V2000
    2.4541   -2.1597    0.0000 C   0  0  0  0  0  0  0  0  0  0  0  0
    2.5600   -1.1618    0.0000 O   0  0  0  0  0  0  0  0  0  0  0  0
    1.7551   -0.5772    0.0000 C   0  0  0  0  0  0  0  0  0  0  0  0
    0.8389   -0.9863    0.0000 O   0  0  0  0  0  0  0  0  0  0  0  0
    1.8798    0.6163    0.0000 C   0  0  0  0  0  0  0  0  0  0  0  0
    2.1898    1.5763    0.0000 C   0  0  0  0  0  0  0  0  0  0  0  0
    1.3798    2.1563    0.0000 C   0  0  0  0  0  0  0  0  0  0  0  0
    0.5698    1.5763    0.0000 C   0  0  0  0  0  0  0  0  0  0  0  0
    0.8798    0.6163    0.0000 C   0  0  0  0  0  0  0  0  0  0  0  0
    3.0539    0.3683    0.0000 C   0  0  0  0  0  0  0  0  0  0  0  0
    3.2403   -0.2021    0.0000 O   0  0  0  0  0  0  0  0  0  0  0  0
    3.7190    1.1080    0.0000 O   0  0  0  0  0  0  0  0  0  0  0  0
    4.7005    0.8990    0.0000 C   0  0  0  0  0  0  0  0  0  0  0  0
  1  2  1  0  0  0  0
  2  3  1  0  0  0  0
  3  4  2  0  0  0  0
  3  5  1  0  0  0  0
  5  6  1  0  0  0  0
  6  7  1  0  0  0  0
  7  8  2  0  0  0  0
  8  9  1  0  0  0  0
  9  5  1  0  0  0  0
  5 10  1  0  0  0  0
 10 11  2  0  0  0  0
 10 12  1  0  0  0  0
 12 13  1  0  0  0  0
M  END
>  <EXTREG>  (ZINC00077617)
ZINC00077617

>  <LOGBIO>
2.5000

$$$$
ZINC00077722
  -MTS-   02131516552D 0   0.00000     0.00000     0

 20 21  0  0  0  0  0  0  0  0999 V2000
    3.1749   -0.0226    0.0000 C   0  0  0  0  0  0  0  0  0  0  0  0
    2.5864    0.7859    0.0000 N   0  0  0  0  0  0  0  0  0  0  0  0
    2.8964    1.7459    0.0000 N   0  0  0  0  0  0  0  0  0  0  0  0
    2.0864    2.3259    0.0000 C   0  0  0  0  0  0  0  0  0  0  0  0
    1.2764    1.7459    0.0000 C   0  0  0  0  0  0  0  0  0  0  0  0
    1.5864    0.7859    0.0000 C   0  0  0  0  0  0  0  0  0  0  0  0
    0.9979   -0.0226    0.0000 C   0  0  0  0  0  0  0  0  0  0  0  0
    0.0000    0.0827    0.0000 O   0  0  0  0  0  0  0  0  0  0  0  0
    1.4012   -0.9319    0.0000 N   0  0  0  0  0  0  0  0  0  0  0  0
    2.3991   -1.0372    0.0000 C   0  0  0  0  0  0  0  0  0  0  0  0
    2.8055   -1.9509    0.0000 C   0  0  0  0  0  0  0  0  0  0  0  0
    2.2162   -2.7631    0.0000 C   0  0  0  0  0  0  0  0  0  0  0  0
    2.6223   -3.6712    0.0000 C   0  0  0  0  0  0  0  0  0  0  0  0
    3.6167   -3.7771    0.0000 C   0  0  0  0  0  0  0  0  0  0  0  0
    4.2050   -2.9749    0.0000 N   0  0  0  0  0  0  0  0  0  0  0  0
    3.7999   -2.0568    0.0000 C   0  0  0  0  0  0  0  0  0  0  0  0
    2.0864    3.3259    0.0000 C   0  0  0  0  0  0  0  0  0  0  0  0
    1.0864    3.3259    0.0000 F   0  0  0  0  0  0  0  0  0  0  0  0
    3.0864    3.3259    0.0000 F   0  0  0  0  0  0  0  0  0  0  0  0
    2.0864    4.3259    0.0000 F   0  0  0  0  0  0  0  0  0  0  0  0
  1  2  1  0  0  0  0
  2  3  1  0  0  0  0
  3  4  2  0  0  0  0
  4  5  1  0  0  0  0
  5  6  2  0  0  0  0
  6  2  1  0  0  0  0
  6  7  1  0  0  0  0
  7  8  2  0  0  0  0
  7  9  1  0  0  0  0
  9 10  1  0  0  0  0
 10 11  1  0  0  0  0
 11 12  2  0  0  0  0
 12 13  1  0  0  0  0
 13 14  2  0  0  0  0
 14 15  1  0  0  0  0
 15 16  2  0  0  0  0
 16 11  1  0  0  0  0
  4 17  1  0  0  0  0
 17 18  1  0  0  0  0
 17 19  1  0  0  0  0
 17 20  1  0  0  0  0
M  END
>  <EXTREG>  (ZINC00077722)
ZINC00077722

>  <LOGBIO>
2.5000

$$$$
ZINC00078256
  -MTS-   02131516552D 0   0.00000     0.00000     0

 18 20  0  0  0  0  0  0  0  0999 V2000
    5.3150   -0.8439    0.0000 O   0  0  0  0  0  0  0  0  0  0  0  0
    4.7265   -0.0354    0.0000 C   0  0  0  0  0  0  0  0  0  0  0  0
    5.0365    0.9246    0.0000 O   0  0  0  0  0  0  0  0  0  0  0  0
    4.2265    1.5046    0.0000 N   0  0  0  0  0  0  0  0  0  0  0  0
    3.4165    0.9246    0.0000 C   0  0  0  0  0  0  0  0  0  0  0  0
    3.7265   -0.0354    0.0000 N   0  0  0  0  0  0  0  0  0  0  0  0
    3.1379   -0.8439    0.0000 C   0  0  0  0  0  0  0  0  0  0  0  0
    2.1400   -0.7391    0.0000 C   0  0  0  0  0  0  0  0  0  0  0  0
    1.5562   -1.5446    0.0000 C   0  0  0  0  0  0  0  0  0  0  0  0
    1.9612   -2.4589    0.0000 C   0  0  0  0  0  0  0  0  0  0  0  0
    2.9500   -2.5677    0.0000 C   0  0  0  0  0  0  0  0  0  0  0  0
    3.5430   -1.7582    0.0000 C   0  0  0  0  0  0  0  0  0  0  0  0
    2.4668    1.2377    0.0000 C   0  0  0  0  0  0  0  0  0  0  0  0
    2.2614    2.2200    0.0000 C   0  0  0  0  0  0  0  0  0  0  0  0
    1.3161    2.5296    0.0000 C   0  0  0  0  0  0  0  0  0  0  0  0
    0.5693    1.8644    0.0000 C   0  0  0  0  0  0  0  0  0  0  0  0
    0.7680    0.8897    0.0000 N   0  0  0  0  0  0  0  0  0  0  0  0
    1.7201    0.5726    0.0000 C   0  0  0  0  0  0  0  0  0  0  0  0
  1  2  2  0  0  0  0
  2  3  1  0  0  0  0
  3  4  1  0  0  0  0
  4  5  2  0  0  0  0
  5  6  1  0  0  0  0
  6  2  1  0  0  0  0
  6  7  1  0  0  0  0
  7  8  2  0  0  0  0
  8  9  1  0  0  0  0
  9 10  2  0  0  0  0
 10 11  1  0  0  0  0
 11 12  2  0  0  0  0
 12  7  1  0  0  0  0
  5 13  1  0  0  0  0
 13 14  2  0  0  0  0
 14 15  1  0  0  0  0
 15 16  2  0  0  0  0
 16 17  1  0  0  0  0
 17 18  2  0  0  0  0
 18 13  1  0  0  0  0
M  END
>  <EXTREG>  (ZINC00078256)
ZINC00078256

>  <LOGBIO>
2.5000

$$$$
ZINC00078570
  -MTS-   02131516552D 0   0.00000     0.00000     0

 20 22  0  0  0  0  0  0  0  0999 V2000
    3.2456   -1.1558    0.0000 F   0  0  0  0  0  0  0  0  0  0  0  0
    4.2398   -1.0484    0.0000 C   0  0  0  0  0  0  0  0  0  0  0  0
    4.8328   -1.8579    0.0000 C   0  0  0  0  0  0  0  0  0  0  0  0
    5.8216   -1.7491    0.0000 C   0  0  0  0  0  0  0  0  0  0  0  0
    6.2266   -0.8348    0.0000 C   0  0  0  0  0  0  0  0  0  0  0  0
    5.6428   -0.0293    0.0000 C   0  0  0  0  0  0  0  0  0  0  0  0
    4.6448   -0.1341    0.0000 C   0  0  0  0  0  0  0  0  0  0  0  0
    4.0563    0.6744    0.0000 C   0  0  0  0  0  0  0  0  0  0  0  0
    4.3663    1.6344    0.0000 N   0  0  0  0  0  0  0  0  0  0  0  0
    3.5563    2.2144    0.0000 N   0  0  0  0  0  0  0  0  0  0  0  0
    2.7463    1.6344    0.0000 C   0  0  0  0  0  0  0  0  0  0  0  0
    1.7671    1.8371    0.0000 C   0  0  0  0  0  0  0  0  0  0  0  0
    1.0989    1.0931    0.0000 C   0  0  0  0  0  0  0  0  0  0  0  0
    1.4120    0.1398    0.0000 C   0  0  0  0  0  0  0  0  0  0  0  0
    2.3859   -0.0629    0.0000 C   0  0  0  0  0  0  0  0  0  0  0  0
    3.0563    0.6744    0.0000 N   0  0  0  0  0  0  0  0  0  0  0  0
    0.7456   -0.6058    0.0000 C   0  0  0  0  0  0  0  0  0  0  0  0
    1.4913   -1.2722    0.0000 F   0  0  0  0  0  0  0  0  0  0  0  0
    0.0000    0.0605    0.0000 F   0  0  0  0  0  0  0  0  0  0  0  0
    0.0793   -1.3515    0.0000 F   0  0  0  0  0  0  0  0  0  0  0  0
  1  2  1  0  0  0  0
  2  3  2  0  0  0  0
  3  4  1  0  0  0  0
  4  5  2  0  0  0  0
  5  6  1  0  0  0  0
  6  7  2  0  0  0  0
  7  2  1  0  0  0  0
  7  8  1  0  0  0  0
  8  9  2  0  0  0  0
  9 10  1  0  0  0  0
 10 11  2  0  0  0  0
 11 12  1  0  0  0  0
 12 13  2  0  0  0  0
 13 14  1  0  0  0  0
 14 15  2  0  0  0  0
 15 16  1  0  0  0  0
 16  8  1  0  0  0  0
 16 11  1  0  0  0  0
 14 17  1  0  0  0  0
 17 18  1  0  0  0  0
 17 19  1  0  0  0  0
 17 20  1  0  0  0  0
M  END
>  <EXTREG>  (ZINC00078570)
ZINC00078570

>  <LOGBIO>
2.5000

$$$$
ZINC00078831
  -MTS-   02131516552D 0   0.00000     0.00000     0

 16 16  0  0  1  0  0  0  0  0999 V2000
    1.6096   -2.5587    0.0000 C   0  0  0  0  0  0  0  0  0  0  0  0
    1.7135   -1.5642    0.0000 C   0  0  0  0  0  0  0  0  0  0  0  0
    1.1167   -1.5018    0.0000 C   0  0  0  0  0  0  0  0  0  0  0  0
    2.7081   -1.6681    0.0000 C   0  0  0  0  0  0  0  0  0  0  0  0
    1.8590   -0.1717    0.0000 C   0  0  1  0  0  0  0  0  0  0  0  0
    2.8374   -0.3785    0.0000 C   0  0  0  0  0  0  0  0  0  0  0  0
    2.1690    0.7883    0.0000 O   0  0  0  0  0  0  0  0  0  0  0  0
    1.3590    1.3683    0.0000 C   0  0  1  0  0  0  0  0  0  0  0  0
    0.6916    2.1129    0.0000 O   0  0  0  0  0  0  0  0  0  0  0  0
    0.5490    0.7883    0.0000 C   0  0  0  0  0  0  0  0  0  0  0  0
    0.8590   -0.1717    0.0000 C   0  0  0  0  0  0  0  0  0  0  0  0
    0.5059   -0.6568    0.0000 O   0  0  0  0  0  0  0  0  0  0  0  0
    2.2934    2.4108    0.0000 C   0  0  0  0  0  0  0  0  0  0  0  0
    1.5487    3.0782    0.0000 F   0  0  0  0  0  0  0  0  0  0  0  0
    3.0380    1.7434    0.0000 F   0  0  0  0  0  0  0  0  0  0  0  0
    2.9608    3.1555    0.0000 F   0  0  0  0  0  0  0  0  0  0  0  0
  1  2  1  0  0  0  0
  2  3  1  0  0  0  0
  2  4  1  0  0  0  0
  5  2  1  6  0  0  0
  5  6  1  1  0  0  0
  5  7  1  0  0  0  0
  7  8  1  0  0  0  0
  8  9  1  6  0  0  0
  8 10  1  0  0  0  0
 10 11  1  0  0  0  0
 11  5  1  0  0  0  0
 11 12  2  0  0  0  0
  8 13  1  0  0  0  0
 13 14  1  0  0  0  0
 13 15  1  0  0  0  0
 13 16  1  0  0  0  0
M  END
>  <EXTREG>  (ZINC00078831)
ZINC00078831

>  <LOGBIO>
2.5000

$$$$
ZINC00079336
  -MTS-   02131516552D 0   0.00000     0.00000     0

 22 24  0  0  0  0  0  0  0  0999 V2000
    9.2534   -1.4391    0.0000 O   0  0  0  0  0  0  0  0  0  0  0  0
    8.2555   -1.5449    0.0000 C   0  0  0  0  0  0  0  0  0  0  0  0
    7.8491   -2.4586    0.0000 O   0  0  0  0  0  0  0  0  0  0  0  0
    7.6709   -0.7400    0.0000 C   0  0  0  0  0  0  0  0  0  0  0  0
    6.6731   -0.8458    0.0000 S   0  0  0  0  0  0  0  0  0  0  0  0
    6.0845   -0.0373    0.0000 C   0  0  0  0  0  0  0  0  0  0  0  0
    6.3945    0.9227    0.0000 N   0  0  0  0  0  0  0  0  0  0  0  0
    5.5845    1.5027    0.0000 N   0  0  0  0  0  0  0  0  0  0  0  0
    4.7745    0.9227    0.0000 C   0  0  0  0  0  0  0  0  0  0  0  0
    5.0845   -0.0373    0.0000 N   0  0  0  0  0  0  0  0  0  0  0  0
    4.4960   -0.8458    0.0000 C   0  0  0  0  0  0  0  0  0  0  0  0
    4.9033   -1.7629    0.0000 C   0  0  0  0  0  0  0  0  0  0  0  0
    4.3170   -2.5665    0.0000 C   0  0  0  0  0  0  0  0  0  0  0  0
    3.8248    1.2358    0.0000 C   0  0  0  0  0  0  0  0  0  0  0  0
    3.6195    2.2180    0.0000 C   0  0  0  0  0  0  0  0  0  0  0  0
    2.6741    2.5276    0.0000 C   0  0  0  0  0  0  0  0  0  0  0  0
    1.9269    1.8650    0.0000 C   0  0  0  0  0  0  0  0  0  0  0  0
    0.9243    1.9771    0.0000 O   0  0  0  0  0  0  0  0  0  0  0  0
    0.5178    1.0676    0.0000 C   0  0  0  0  0  0  0  0  0  0  0  0
    1.2479    0.3897    0.0000 O   0  0  0  0  0  0  0  0  0  0  0  0
    2.1266    0.8852    0.0000 C   0  0  0  0  0  0  0  0  0  0  0  0
    3.0781    0.5707    0.0000 C   0  0  0  0  0  0  0  0  0  0  0  0
  1  2  1  0  0  0  0
  2  3  2  0  0  0  0
  2  4  1  0  0  0  0
  4  5  1  0  0  0  0
  5  6  1  0  0  0  0
  6  7  2  0  0  0  0
  7  8  1  0  0  0  0
  8  9  2  0  0  0  0
  9 10  1  0  0  0  0
 10  6  1  0  0  0  0
 10 11  1  0  0  0  0
 11 12  1  0  0  0  0
 12 13  2  0  0  0  0
  9 14  1  0  0  0  0
 14 15  2  0  0  0  0
 15 16  1  0  0  0  0
 16 17  2  0  0  0  0
 17 18  1  0  0  0  0
 18 19  1  0  0  0  0
 19 20  1  0  0  0  0
 20 21  1  0  0  0  0
 21 17  1  0  0  0  0
 21 22  2  0  0  0  0
 22 14  1  0  0  0  0
M  END
>  <EXTREG>  (ZINC00079336)
ZINC00079336

>  <LOGBIO>
2.5000

$$$$
ZINC00079544
  -MTS-   02131516552D 0   0.00000     0.00000     0

 19 20  0  0  0  0  0  0  0  0999 V2000
    3.3553    0.1661    0.0000 C   0  0  0  0  0  0  0  0  0  0  0  0
    3.0022    0.6512    0.0000 N   0  0  0  0  0  0  0  0  0  0  0  0
    3.3122    1.6112    0.0000 N   0  0  0  0  0  0  0  0  0  0  0  0
    2.5022    2.1912    0.0000 C   0  0  0  0  0  0  0  0  0  0  0  0
    2.5022    3.1912    0.0000 C   0  0  0  0  0  0  0  0  0  0  0  0
    1.6922    1.6112    0.0000 C   0  0  0  0  0  0  0  0  0  0  0  0
    2.0022    0.6512    0.0000 C   0  0  0  0  0  0  0  0  0  0  0  0
    1.2960   -0.3190    0.0000 O   0  0  0  0  0  0  0  0  0  0  0  0
    1.7831   -1.4157    0.0000 C   0  0  0  0  0  0  0  0  0  0  0  0
    1.1933   -2.2275    0.0000 C   0  0  0  0  0  0  0  0  0  0  0  0
    0.1988   -2.1236    0.0000 Cl  0  0  0  0  0  0  0  0  0  0  0  0
    1.5990   -3.1358    0.0000 C   0  0  0  0  0  0  0  0  0  0  0  0
    2.5933   -3.2423    0.0000 C   0  0  0  0  0  0  0  0  0  0  0  0
    3.1820   -2.4403    0.0000 C   0  0  0  0  0  0  0  0  0  0  0  0
    2.7774   -1.5221    0.0000 C   0  0  0  0  0  0  0  0  0  0  0  0
    3.1315   -1.0377    0.0000 Cl  0  0  0  0  0  0  0  0  0  0  0  0
    0.7425    1.9244    0.0000 N   0  3  0  0  0  0  0  0  0  0  0  0
    0.5376    2.9067    0.0000 O   0  5  0  0  0  0  0  0  0  0  0  0
    0.0000    1.2623    0.0000 O   0  0  0  0  0  0  0  0  0  0  0  0
  1  2  1  0  0  0  0
  2  3  1  0  0  0  0
  3  4  2  0  0  0  0
  4  5  1  0  0  0  0
  4  6  1  0  0  0  0
  6  7  2  0  0  0  0
  7  2  1  0  0  0  0
  7  8  1  0  0  0  0
  8  9  1  0  0  0  0
  9 10  2  0  0  0  0
 10 11  1  0  0  0  0
 10 12  1  0  0  0  0
 12 13  2  0  0  0  0
 13 14  1  0  0  0  0
 14 15  2  0  0  0  0
 15  9  1  0  0  0  0
 15 16  1  0  0  0  0
  6 17  1  0  0  0  0
 17 18  1  0  0  0  0
 17 19  2  0  0  0  0
M  CHG  2  17   1  18  -1
M  END
>  <EXTREG>  (ZINC00079544)
ZINC00079544

>  <LOGBIO>
2.5000

$$$$
ZINC00080354
  -MTS-   02131516552D 0   0.00000     0.00000     0

 14 15  0  0  0  0  0  0  0  0999 V2000
    3.9848    1.9519    0.0000 C   0  0  0  0  0  0  0  0  0  0  0  0
    3.1193    1.4511    0.0000 C   0  0  0  0  0  0  0  0  0  0  0  0
    2.2493    1.9511    0.0000 C   0  0  0  0  0  0  0  0  0  0  0  0
    1.3893    1.4511    0.0000 C   0  0  0  0  0  0  0  0  0  0  0  0
    1.3893    0.4511    0.0000 C   0  0  0  0  0  0  0  0  0  0  0  0
    0.5193   -0.0489    0.0000 C   0  0  0  0  0  0  0  0  0  0  0  0
    0.5193   -1.0489    0.0000 C   0  0  0  0  0  0  0  0  0  0  0  0
    1.3893   -1.5489    0.0000 C   0  0  0  0  0  0  0  0  0  0  0  0
    2.2493   -1.0489    0.0000 C   0  0  0  0  0  0  0  0  0  0  0  0
    2.2493   -0.0489    0.0000 C   0  0  0  0  0  0  0  0  0  0  0  0
    3.1193    0.4511    0.0000 N   0  0  0  0  0  0  0  0  0  0  0  0
    3.1161   -1.5476    0.0000 N   0  3  0  0  0  0  0  0  0  0  0  0
    3.1181   -2.5511    0.0000 O   0  5  0  0  0  0  0  0  0  0  0  0
    3.9771   -1.0494    0.0000 O   0  0  0  0  0  0  0  0  0  0  0  0
  1  2  1  0  0  0  0
  2  3  2  0  0  0  0
  3  4  1  0  0  0  0
  4  5  2  0  0  0  0
  5  6  1  0  0  0  0
  6  7  2  0  0  0  0
  7  8  1  0  0  0  0
  8  9  2  0  0  0  0
  9 10  1  0  0  0  0
 10  5  1  0  0  0  0
 10 11  2  0  0  0  0
 11  2  1  0  0  0  0
  9 12  1  0  0  0  0
 12 13  1  0  0  0  0
 12 14  2  0  0  0  0
M  CHG  2  12   1  13  -1
M  END
>  <EXTREG>  (ZINC00080354)
ZINC00080354

>  <LOGBIO>
2.5000

$$$$
ZINC00080933
  -MTS-   02131516552D 0   0.00000     0.00000     0

 17 18  0  0  0  0  0  0  0  0999 V2000
    5.4154   -2.9496    0.0000 N   0  0  0  0  0  0  0  0  0  0  0  0
    4.8269   -2.1411    0.0000 C   0  0  0  0  0  0  0  0  0  0  0  0
    5.1369   -1.1811    0.0000 O   0  0  0  0  0  0  0  0  0  0  0  0
    4.3269   -0.6011    0.0000 C   0  0  0  0  0  0  0  0  0  0  0  0
    4.3269    0.3989    0.0000 C   0  0  0  0  0  0  0  0  0  0  0  0
    3.4608    0.8989    0.0000 S   0  0  0  0  0  0  0  0  0  0  0  0
    2.9608    0.0329    0.0000 O   0  0  0  0  0  0  0  0  0  0  0  0
    3.9608    1.7649    0.0000 O   0  0  0  0  0  0  0  0  0  0  0  0
    2.5948    1.3989    0.0000 C   0  0  0  0  0  0  0  0  0  0  0  0
    2.5938    2.4023    0.0000 C   0  0  0  0  0  0  0  0  0  0  0  0
    1.7313    2.8980    0.0000 C   0  0  0  0  0  0  0  0  0  0  0  0
    0.8648    2.3988    0.0000 C   0  0  0  0  0  0  0  0  0  0  0  0
    0.0000    2.9010    0.0000 Cl  0  0  0  0  0  0  0  0  0  0  0  0
    0.8608    1.4040    0.0000 C   0  0  0  0  0  0  0  0  0  0  0  0
    1.7283    0.8997    0.0000 C   0  0  0  0  0  0  0  0  0  0  0  0
    3.5169   -1.1811    0.0000 N   0  0  0  0  0  0  0  0  0  0  0  0
    3.8269   -2.1411    0.0000 N   0  0  0  0  0  0  0  0  0  0  0  0
  1  2  1  0  0  0  0
  2  3  1  0  0  0  0
  3  4  1  0  0  0  0
  4  5  1  0  0  0  0
  5  6  1  0  0  0  0
  6  7  2  0  0  0  0
  6  8  2  0  0  0  0
  6  9  1  0  0  0  0
  9 10  2  0  0  0  0
 10 11  1  0  0  0  0
 11 12  2  0  0  0  0
 12 13  1  0  0  0  0
 12 14  1  0  0  0  0
 14 15  2  0  0  0  0
 15  9  1  0  0  0  0
  4 16  2  0  0  0  0
 16 17  1  0  0  0  0
 17  2  2  0  0  0  0
M  END
>  <EXTREG>  (ZINC00080933)
ZINC00080933

>  <LOGBIO>
2.5000

$$$$
ZINC00081972
  -MTS-   02131516552D 0   0.00000     0.00000     0

 24 27  0  0  0  0  0  0  0  0999 V2000
    1.1717   -3.8234    0.0000 C   0  0  0  0  0  0  0  0  0  0  0  0
    1.6683   -2.9553    0.0000 N   0  0  0  0  0  0  0  0  0  0  0  0
    2.6717   -2.9503    0.0000 C   0  0  0  0  0  0  0  0  0  0  0  0
    3.1765   -3.8136    0.0000 O   0  0  0  0  0  0  0  0  0  0  0  0
    3.1638   -2.0858    0.0000 N   0  0  0  0  0  0  0  0  0  0  0  0
    4.1638   -2.0824    0.0000 C   0  0  0  0  0  0  0  0  0  0  0  0
    2.6638   -1.2213    0.0000 C   0  0  0  0  0  0  0  0  0  0  0  0
    2.9738   -0.2613    0.0000 N   0  0  0  0  0  0  0  0  0  0  0  0
    2.1638    0.3187    0.0000 C   0  0  0  0  0  0  0  0  0  0  0  0
    1.3538   -0.2613    0.0000 N   0  0  0  0  0  0  0  0  0  0  0  0
    0.5449    0.3414    0.0000 C   0  0  0  0  0  0  0  0  0  0  0  0
    0.8670    1.2881    0.0000 C   0  0  0  0  0  0  0  0  0  0  0  0
    0.2912    2.1057    0.0000 O   0  0  0  0  0  0  0  0  0  0  0  0
    1.8757    1.2724    0.0000 N   0  0  0  0  0  0  0  0  0  0  0  0
    2.4780    2.0706    0.0000 C   0  0  0  0  0  0  0  0  0  0  0  0
    3.4740    1.9486    0.0000 C   0  0  0  0  0  0  0  0  0  0  0  0
    4.0717    2.7438    0.0000 C   0  0  0  0  0  0  0  0  0  0  0  0
    3.6825    3.6650    0.0000 C   0  0  0  0  0  0  0  0  0  0  0  0
    2.6957    3.7909    0.0000 C   0  0  0  0  0  0  0  0  0  0  0  0
    2.0889    2.9917    0.0000 C   0  0  0  0  0  0  0  0  0  0  0  0
    1.0967    3.1163    0.0000 F   0  0  0  0  0  0  0  0  0  0  0  0
    1.6638   -1.2213    0.0000 C   0  0  0  0  0  0  0  0  0  0  0  0
    1.1656   -2.0908    0.0000 C   0  0  0  0  0  0  0  0  0  0  0  0
    0.1656   -2.0940    0.0000 O   0  0  0  0  0  0  0  0  0  0  0  0
  1  2  1  0  0  0  0
  2  3  1  0  0  0  0
  3  4  2  0  0  0  0
  3  5  1  0  0  0  0
  5  6  1  0  0  0  0
  5  7  1  0  0  0  0
  7  8  1  0  0  0  0
  8  9  2  0  0  0  0
  9 10  1  0  0  0  0
 10 11  1  0  0  0  0
 11 12  1  0  0  0  0
 12 13  2  0  0  0  0
 12 14  1  0  0  0  0
 14  9  1  0  0  0  0
 14 15  1  0  0  0  0
 15 16  2  0  0  0  0
 16 17  1  0  0  0  0
 17 18  2  0  0  0  0
 18 19  1  0  0  0  0
 19 20  2  0  0  0  0
 20 15  1  0  0  0  0
 20 21  1  0  0  0  0
 10 22  1  0  0  0  0
 22  7  2  0  0  0  0
 22 23  1  0  0  0  0
 23  2  1  0  0  0  0
 23 24  2  0  0  0  0
M  END
>  <EXTREG>  (ZINC00081972)
ZINC00081972

>  <LOGBIO>
2.5000

$$$$
ZINC00082819
  -MTS-   02131516552D 0   0.00000     0.00000     0

 18 19  0  0  0  0  0  0  0  0999 V2000
    1.7845    3.4134    0.0000 C   0  0  0  0  0  0  0  0  0  0  0  0
    1.0366    2.7444    0.0000 O   0  0  0  0  0  0  0  0  0  0  0  0
    1.2413    1.7709    0.0000 C   0  0  0  0  0  0  0  0  0  0  0  0
    0.4934    1.1018    0.0000 O   0  0  0  0  0  0  0  0  0  0  0  0
    2.1915    1.4593    0.0000 C   0  0  0  0  0  0  0  0  0  0  0  0
    3.0098    2.0493    0.0000 S   0  0  0  0  0  0  0  0  0  0  0  0
    3.8107    1.4567    0.0000 C   0  0  0  0  0  0  0  0  0  0  0  0
    3.5076    0.5076    0.0000 C   0  0  0  0  0  0  0  0  0  0  0  0
    2.4988    0.5076    0.0000 C   0  0  0  0  0  0  0  0  0  0  0  0
    1.9103   -0.3008    0.0000 N   0  0  0  0  0  0  0  0  0  0  0  0
    0.9015   -0.3008    0.0000 N   0  0  0  0  0  0  0  0  0  0  0  0
    0.5985   -1.2499    0.0000 N   0  0  0  0  0  0  0  0  0  0  0  0
    1.3993   -1.8425    0.0000 C   0  0  0  0  0  0  0  0  0  0  0  0
    1.3931   -2.8424    0.0000 C   0  0  0  0  0  0  0  0  0  0  0  0
    0.5213   -3.3393    0.0000 C   0  0  0  0  0  0  0  0  0  0  0  0
    2.2513   -3.3456    0.0000 O   0  0  0  0  0  0  0  0  0  0  0  0
    2.2176   -1.2525    0.0000 C   0  0  0  0  0  0  0  0  0  0  0  0
    3.1678   -1.5641    0.0000 C   0  0  0  0  0  0  0  0  0  0  0  0
  1  2  1  0  0  0  0
  2  3  1  0  0  0  0
  3  4  2  0  0  0  0
  3  5  1  0  0  0  0
  5  6  1  0  0  0  0
  6  7  1  0  0  0  0
  7  8  2  0  0  0  0
  8  9  1  0  0  0  0
  9  5  2  0  0  0  0
  9 10  1  0  0  0  0
 10 11  1  0  0  0  0
 11 12  2  0  0  0  0
 12 13  1  0  0  0  0
 13 14  1  0  0  0  0
 14 15  1  0  0  0  0
 14 16  2  0  0  0  0
 13 17  2  0  0  0  0
 17 10  1  0  0  0  0
 17 18  1  0  0  0  0
M  END
>  <EXTREG>  (ZINC00082819)
ZINC00082819

>  <LOGBIO>
2.5000

$$$$
ZINC00083996
  -MTS-   02131516552D 0   0.00000     0.00000     0

 25 27  0  0  1  0  0  0  0  0999 V2000
    2.3972   -1.4194    0.0000 Cl  0  0  0  0  0  0  0  0  0  0  0  0
    1.9936   -2.3343    0.0000 C   0  0  0  0  0  0  0  0  0  0  0  0
    0.9961   -2.4436    0.0000 C   0  0  0  0  0  0  0  0  0  0  0  0
    0.5965   -3.3545    0.0000 C   0  0  0  0  0  0  0  0  0  0  0  0
    1.1862   -4.1621    0.0000 C   0  0  0  0  0  0  0  0  0  0  0  0
    2.1756   -4.0587    0.0000 C   0  0  0  0  0  0  0  0  0  0  0  0
    2.5833   -3.1419    0.0000 C   0  0  0  0  0  0  0  0  0  0  0  0
    3.5777   -3.0359    0.0000 C   0  0  0  0  0  0  0  0  0  0  0  0
    3.9845   -2.1187    0.0000 C   0  0  0  0  0  0  0  0  0  0  0  0
    4.9738   -2.0143    0.0000 N   0  0  0  0  0  0  0  0  0  0  0  0
    5.3807   -1.0970    0.0000 C   0  0  0  0  0  0  0  0  0  0  0  0
    6.3700   -0.9927    0.0000 O   0  0  0  0  0  0  0  0  0  0  0  0
    4.7921   -0.2885    0.0000 C   0  0  1  0  0  0  0  0  0  0  0  0
    5.1021    0.6715    0.0000 C   0  0  0  0  0  0  0  0  0  0  0  0
    4.2921    1.2515    0.0000 N   0  0  0  0  0  0  0  0  0  0  0  0
    4.2921    2.2515    0.0000 C   0  0  0  0  0  0  0  0  0  0  0  0
    5.1606    2.7541    0.0000 C   0  0  0  0  0  0  0  0  0  0  0  0
    5.1586    3.7488    0.0000 C   0  0  0  0  0  0  0  0  0  0  0  0
    4.2931    4.2497    0.0000 C   0  0  0  0  0  0  0  0  0  0  0  0
    3.4296    3.7558    0.0000 C   0  0  0  0  0  0  0  0  0  0  0  0
    3.4266    2.7523    0.0000 C   0  0  0  0  0  0  0  0  0  0  0  0
    3.4821    0.6715    0.0000 C   0  0  0  0  0  0  0  0  0  0  0  0
    2.5324    0.9846    0.0000 O   0  0  0  0  0  0  0  0  0  0  0  0
    3.7921   -0.2885    0.0000 C   0  0  0  0  0  0  0  0  0  0  0  0
    5.3846   -0.1939    0.0000 H   0  0  0  0  0  0  0  0  0  0  0  0
  1  2  1  0  0  0  0
  2  3  2  0  0  0  0
  3  4  1  0  0  0  0
  4  5  2  0  0  0  0
  5  6  1  0  0  0  0
  6  7  2  0  0  0  0
  7  2  1  0  0  0  0
  7  8  1  0  0  0  0
  8  9  1  0  0  0  0
  9 10  1  0  0  0  0
 10 11  1  0  0  0  0
 11 12  2  0  0  0  0
 13 11  1  6  0  0  0
 13 25  1  1  0  0  0
 13 14  1  0  0  0  0
 14 15  1  0  0  0  0
 15 16  1  0  0  0  0
 16 17  1  0  0  0  0
 17 18  1  0  0  0  0
 18 19  1  0  0  0  0
 19 20  1  0  0  0  0
 20 21  1  0  0  0  0
 21 16  1  0  0  0  0
 15 22  1  0  0  0  0
 22 23  2  0  0  0  0
 22 24  1  0  0  0  0
 24 13  1  0  0  0  0
M  END
>  <EXTREG>  (ZINC00083996)
ZINC00083996

>  <LOGBIO>
2.5000

$$$$
ZINC00084295
  -MTS-   02131516552D 0   0.00000     0.00000     0

 20 20  0  0  0  0  0  0  0  0999 V2000
    3.0785    4.0718    0.0000 C   0  0  0  0  0  0  0  0  0  0  0  0
    3.5819    3.2038    0.0000 C   0  0  0  0  0  0  0  0  0  0  0  0
    3.0854    2.3418    0.0000 O   0  0  0  0  0  0  0  0  0  0  0  0
    3.5888    1.4738    0.0000 C   0  0  0  0  0  0  0  0  0  0  0  0
    4.5888    1.4752    0.0000 O   0  0  0  0  0  0  0  0  0  0  0  0
    3.0922    0.6118    0.0000 C   0  0  0  0  0  0  0  0  0  0  0  0
    3.5956   -0.2562    0.0000 O   0  0  0  0  0  0  0  0  0  0  0  0
    3.0974   -1.1232    0.0000 C   0  0  0  0  0  0  0  0  0  0  0  0
    2.0939   -1.1262    0.0000 N   0  0  0  0  0  0  0  0  0  0  0  0
    1.6000   -1.9897    0.0000 C   0  0  0  0  0  0  0  0  0  0  0  0
    0.6000   -1.9922    0.0000 C   0  0  0  0  0  0  0  0  0  0  0  0
    2.1009   -2.8552    0.0000 C   0  0  0  0  0  0  0  0  0  0  0  0
    3.0956   -2.8572    0.0000 C   0  0  0  0  0  0  0  0  0  0  0  0
    3.5982   -1.9887    0.0000 C   0  0  0  0  0  0  0  0  0  0  0  0
    4.5982   -1.9887    0.0000 C   0  0  0  0  0  0  0  0  0  0  0  0
    5.5982   -1.9887    0.0000 N   0  0  0  0  0  0  0  0  0  0  0  0
    3.5943   -3.7240    0.0000 C   0  0  0  0  0  0  0  0  0  0  0  0
    4.4611   -3.2253    0.0000 F   0  0  0  0  0  0  0  0  0  0  0  0
    2.7275   -4.2227    0.0000 F   0  0  0  0  0  0  0  0  0  0  0  0
    4.0930   -4.5908    0.0000 F   0  0  0  0  0  0  0  0  0  0  0  0
  1  2  1  0  0  0  0
  2  3  1  0  0  0  0
  3  4  1  0  0  0  0
  4  5  2  0  0  0  0
  4  6  1  0  0  0  0
  6  7  1  0  0  0  0
  7  8  1  0  0  0  0
  8  9  1  0  0  0  0
  9 10  2  0  0  0  0
 10 11  1  0  0  0  0
 10 12  1  0  0  0  0
 12 13  2  0  0  0  0
 13 14  1  0  0  0  0
 14  8  2  0  0  0  0
 14 15  1  0  0  0  0
 15 16  3  0  0  0  0
 13 17  1  0  0  0  0
 17 18  1  0  0  0  0
 17 19  1  0  0  0  0
 17 20  1  0  0  0  0
M  END
>  <EXTREG>  (ZINC00084295)
ZINC00084295

>  <LOGBIO>
2.5000

$$$$
ZINC00085338
  -MTS-   02131516552D 0   0.00000     0.00000     0

 13 15  0  0  0  0  0  0  0  0999 V2000
    2.1424   -2.4138    0.0000 C   0  0  0  0  0  0  0  0  0  0  0  0
    2.4524   -1.4538    0.0000 C   0  0  0  0  0  0  0  0  0  0  0  0
    1.6424   -0.8738    0.0000 N   0  0  0  0  0  0  0  0  0  0  0  0
    0.8324   -1.4538    0.0000 C   0  0  0  0  0  0  0  0  0  0  0  0
    0.0234   -0.8511    0.0000 S   0  0  0  0  0  0  0  0  0  0  0  0
    0.3455    0.0956    0.0000 C   0  0  0  0  0  0  0  0  0  0  0  0
    1.3542    0.0799    0.0000 C   0  0  0  0  0  0  0  0  0  0  0  0
    1.9566    0.8781    0.0000 C   0  0  0  0  0  0  0  0  0  0  0  0
    2.9652    0.8607    0.0000 S   0  0  0  0  0  0  0  0  0  0  0  0
    3.2846    1.8044    0.0000 C   0  0  0  0  0  0  0  0  0  0  0  0
    2.4941    2.4107    0.0000 C   0  0  0  0  0  0  0  0  0  0  0  0
    1.6657    1.8349    0.0000 C   0  0  0  0  0  0  0  0  0  0  0  0
    1.1424   -2.4138    0.0000 N   0  0  0  0  0  0  0  0  0  0  0  0
  1  2  1  0  0  0  0
  2  3  1  0  0  0  0
  3  4  1  0  0  0  0
  4  5  1  0  0  0  0
  5  6  1  0  0  0  0
  6  7  2  0  0  0  0
  7  3  1  0  0  0  0
  7  8  1  0  0  0  0
  8  9  1  0  0  0  0
  9 10  1  0  0  0  0
 10 11  2  0  0  0  0
 11 12  1  0  0  0  0
 12  8  2  0  0  0  0
  4 13  2  0  0  0  0
 13  1  1  0  0  0  0
M  END
>  <EXTREG>  (ZINC00085338)
ZINC00085338

>  <LOGBIO>
2.5000

$$$$
ZINC00085369
  -MTS-   02131516552D 0   0.00000     0.00000     0

 20 22  0  0  1  0  0  0  0  0999 V2000
    5.8899    0.9529    0.0000 O   0  0  0  0  0  0  0  0  0  0  0  0
    5.0244    0.4521    0.0000 C   0  0  0  0  0  0  0  0  0  0  0  0
    4.1544    0.9521    0.0000 C   0  0  0  0  0  0  0  0  0  0  0  0
    3.2944    0.4521    0.0000 C   0  0  1  0  0  0  0  0  0  0  0  0
    2.2542    1.0505    0.0000 C   0  0  0  0  0  0  0  0  0  0  0  0
    2.2517    2.0540    0.0000 C   0  0  0  0  0  0  0  0  0  0  0  0
    1.3885    2.5483    0.0000 C   0  0  0  0  0  0  0  0  0  0  0  0
    0.5227    2.0478    0.0000 C   0  0  0  0  0  0  0  0  0  0  0  0
    0.5202    1.0531    0.0000 C   0  0  0  0  0  0  0  0  0  0  0  0
    1.3885    0.5501    0.0000 C   0  0  0  0  0  0  0  0  0  0  0  0
    3.2944   -0.5479    0.0000 S   0  0  0  0  0  0  0  0  0  0  0  0
    2.9505   -1.4869    0.0000 O   0  0  0  0  0  0  0  0  0  0  0  0
    2.3098   -0.3733    0.0000 O   0  0  0  0  0  0  0  0  0  0  0  0
    4.1544   -1.0479    0.0000 C   0  0  0  0  0  0  0  0  0  0  0  0
    4.1572   -2.0492    0.0000 C   0  0  0  0  0  0  0  0  0  0  0  0
    5.0238   -2.5483    0.0000 C   0  0  0  0  0  0  0  0  0  0  0  0
    5.8912   -2.0439    0.0000 C   0  0  0  0  0  0  0  0  0  0  0  0
    5.8872   -1.0492    0.0000 C   0  0  0  0  0  0  0  0  0  0  0  0
    5.0244   -0.5479    0.0000 C   0  0  0  0  0  0  0  0  0  0  0  0
    3.2930    1.0521    0.0000 H   0  0  0  0  0  0  0  0  0  0  0  0
  1  2  2  0  0  0  0
  2  3  1  0  0  0  0
  3  4  1  0  0  0  0
  4 20  1  1  0  0  0
  4  5  1  6  0  0  0
  5  6  2  0  0  0  0
  6  7  1  0  0  0  0
  7  8  2  0  0  0  0
  8  9  1  0  0  0  0
  9 10  2  0  0  0  0
 10  5  1  0  0  0  0
  4 11  1  0  0  0  0
 11 12  2  0  0  0  0
 11 13  2  0  0  0  0
 11 14  1  0  0  0  0
 14 15  1  0  0  0  0
 15 16  2  0  0  0  0
 16 17  1  0  0  0  0
 17 18  2  0  0  0  0
 18 19  1  0  0  0  0
 19  2  1  0  0  0  0
 19 14  2  0  0  0  0
M  END
>  <EXTREG>  (ZINC00085369)
ZINC00085369

>  <LOGBIO>
2.5000

$$$$
ZINC00085920
  -MTS-   02131516552D 0   0.00000     0.00000     0

 19 20  0  0  1  0  0  0  0  0999 V2000
    3.5817   -0.9581    0.0000 C   0  0  0  0  0  0  0  0  0  0  0  0
    2.5968   -0.7851    0.0000 C   0  0  0  0  0  0  0  0  0  0  0  0
    2.9376    0.1551    0.0000 C   0  0  0  0  0  0  0  0  0  0  0  0
    1.7268   -0.2851    0.0000 C   0  0  2  0  0  0  0  0  0  0  0  0
    0.8668   -0.7851    0.0000 O   0  0  0  0  0  0  0  0  0  0  0  0
    0.8668   -1.7851    0.0000 C   0  0  0  0  0  0  0  0  0  0  0  0
    0.0000   -2.2838    0.0000 O   0  0  0  0  0  0  0  0  0  0  0  0
    1.7268   -2.2851    0.0000 C   0  0  0  0  0  0  0  0  0  0  0  0
    1.0819   -3.0494    0.0000 C   0  0  0  0  0  0  0  0  0  0  0  0
    2.3678   -3.0526    0.0000 C   0  0  0  0  0  0  0  0  0  0  0  0
    2.5968   -1.7851    0.0000 C   0  0  0  0  0  0  0  0  0  0  0  0
    3.4623   -2.2859    0.0000 O   0  0  0  0  0  0  0  0  0  0  0  0
    1.7238    0.9149    0.0000 C   0  0  0  0  0  0  0  0  0  0  0  0
    2.5910    1.4197    0.0000 C   0  0  0  0  0  0  0  0  0  0  0  0
    2.5865    2.4145    0.0000 C   0  0  0  0  0  0  0  0  0  0  0  0
    1.7197    2.9131    0.0000 C   0  0  0  0  0  0  0  0  0  0  0  0
    0.8575    2.4171    0.0000 C   0  0  0  0  0  0  0  0  0  0  0  0
    0.8570    1.4136    0.0000 C   0  0  0  0  0  0  0  0  0  0  0  0
    2.2457    0.0161    0.0000 H   0  0  0  0  0  0  0  0  0  0  0  0
  1  2  1  0  0  0  0
  2  3  1  0  0  0  0
  2  4  1  0  0  0  0
  4 19  1  1  0  0  0
  4  5  1  0  0  0  0
  5  6  1  0  0  0  0
  6  7  2  0  0  0  0
  6  8  1  0  0  0  0
  8  9  1  0  0  0  0
  8 10  1  0  0  0  0
  8 11  1  0  0  0  0
 11  2  1  0  0  0  0
 11 12  2  0  0  0  0
  4 13  1  6  0  0  0
 13 14  2  0  0  0  0
 14 15  1  0  0  0  0
 15 16  2  0  0  0  0
 16 17  1  0  0  0  0
 17 18  2  0  0  0  0
 18 13  1  0  0  0  0
M  END
>  <EXTREG>  (ZINC00085920)
ZINC00085920

>  <LOGBIO>
2.5000

$$$$
ZINC00086528
  -MTS-   02131516552D 0   0.00000     0.00000     0

 18 19  0  0  1  0  0  0  0  0999 V2000
    4.8527    2.4989    0.0000 O   0  0  0  0  0  0  0  0  0  0  0  0
    3.9872    1.9980    0.0000 C   0  0  1  0  0  0  0  0  0  0  0  0
    3.1172    2.4980    0.0000 C   0  0  0  0  0  0  0  0  0  0  0  0
    2.2572    1.9980    0.0000 O   0  0  0  0  0  0  0  0  0  0  0  0
    2.2572    0.9980    0.0000 C   0  0  1  0  0  0  0  0  0  0  0  0
    3.1172    0.4980    0.0000 C   0  0  0  0  0  0  0  0  0  0  0  0
    3.9872    0.9980    0.0000 C   0  0  1  0  0  0  0  0  0  0  0  0
    4.8527    0.4972    0.0000 O   0  0  0  0  0  0  0  0  0  0  0  0
    1.3904    0.4993    0.0000 N   0  0  0  0  0  0  0  0  0  0  0  0
    1.3889   -0.5007    0.0000 C   0  0  0  0  0  0  0  0  0  0  0  0
    0.5196   -1.0019    0.0000 C   0  0  0  0  0  0  0  0  0  0  0  0
    0.5201   -1.9967    0.0000 C   0  0  0  0  0  0  0  0  0  0  0  0
    1.3849   -2.4989    0.0000 C   0  0  0  0  0  0  0  0  0  0  0  0
    2.2492   -2.0063    0.0000 C   0  0  0  0  0  0  0  0  0  0  0  0
    2.2537   -1.0028    0.0000 C   0  0  0  0  0  0  0  0  0  0  0  0
    4.5069    1.2978    0.0000 H   0  0  0  0  0  0  0  0  0  0  0  0
    1.7378    1.2984    0.0000 H   0  0  0  0  0  0  0  0  0  0  0  0
    3.9863    2.5980    0.0000 H   0  0  0  0  0  0  0  0  0  0  0  0
  2  1  1  6  0  0  0
  2 18  1  1  0  0  0
  2  3  1  0  0  0  0
  3  4  1  0  0  0  0
  4  5  1  0  0  0  0
  5 17  1  6  0  0  0
  5  6  1  0  0  0  0
  6  7  1  0  0  0  0
  7 16  1  1  0  0  0
  7  2  1  0  0  0  0
  7  8  1  6  0  0  0
  5  9  1  1  0  0  0
  9 10  1  0  0  0  0
 10 11  2  0  0  0  0
 11 12  1  0  0  0  0
 12 13  2  0  0  0  0
 13 14  1  0  0  0  0
 14 15  2  0  0  0  0
 15 10  1  0  0  0  0
M  END
>  <EXTREG>  (ZINC00086528)
ZINC00086528

>  <LOGBIO>
2.5000

$$$$
ZINC00087235
  -MTS-   02131516552D 0   0.00000     0.00000     0

 19 22  0  0  0  0  0  0  0  0999 V2000
    4.7882   -2.8159    0.0000 S   0  0  0  0  0  0  0  0  0  0  0  0
    4.1997   -2.0074    0.0000 C   0  0  0  0  0  0  0  0  0  0  0  0
    4.5097   -1.0474    0.0000 N   0  0  0  0  0  0  0  0  0  0  0  0
    3.6997   -0.4674    0.0000 N   0  0  0  0  0  0  0  0  0  0  0  0
    2.8897   -1.0474    0.0000 C   0  0  0  0  0  0  0  0  0  0  0  0
    3.1997   -2.0074    0.0000 N   0  0  0  0  0  0  0  0  0  0  0  0
    2.5240   -2.7445    0.0000 C   0  0  0  0  0  0  0  0  0  0  0  0
    1.5469   -2.5318    0.0000 N   0  0  0  0  0  0  0  0  0  0  0  0
    1.2433   -1.5754    0.0000 C   0  0  0  0  0  0  0  0  0  0  0  0
    0.3240   -1.1581    0.0000 S   0  0  0  0  0  0  0  0  0  0  0  0
    0.4427   -0.1690    0.0000 C   0  0  0  0  0  0  0  0  0  0  0  0
    1.4174    0.0372    0.0000 C   0  0  0  0  0  0  0  0  0  0  0  0
    1.8284    0.9488    0.0000 C   0  0  0  0  0  0  0  0  0  0  0  0
    2.8268    1.0500    0.0000 C   0  0  0  0  0  0  0  0  0  0  0  0
    3.2339    1.9577    0.0000 C   0  0  0  0  0  0  0  0  0  0  0  0
    2.6507    2.7700    0.0000 C   0  0  0  0  0  0  0  0  0  0  0  0
    1.6605    2.6747    0.0000 C   0  0  0  0  0  0  0  0  0  0  0  0
    1.2453    1.7612    0.0000 C   0  0  0  0  0  0  0  0  0  0  0  0
    1.9147   -0.8414    0.0000 C   0  0  0  0  0  0  0  0  0  0  0  0
  1  2  2  0  0  0  0
  2  3  1  0  0  0  0
  3  4  1  0  0  0  0
  4  5  2  0  0  0  0
  5  6  1  0  0  0  0
  6  2  1  0  0  0  0
  6  7  1  0  0  0  0
  7  8  2  0  0  0  0
  8  9  1  0  0  0  0
  9 10  1  0  0  0  0
 10 11  1  0  0  0  0
 11 12  2  0  0  0  0
 12 13  1  0  0  0  0
 13 14  2  0  0  0  0
 14 15  1  0  0  0  0
 15 16  2  0  0  0  0
 16 17  1  0  0  0  0
 17 18  2  0  0  0  0
 18 13  1  0  0  0  0
 12 19  1  0  0  0  0
 19  5  1  0  0  0  0
 19  9  2  0  0  0  0
M  END
>  <EXTREG>  (ZINC00087235)
ZINC00087235

>  <LOGBIO>
2.5000

$$$$
ZINC00087777
  -MTS-   02131516552D 0   0.00000     0.00000     0

 21 24  0  0  0  0  0  0  0  0999 V2000
    5.0718    0.9263    0.0000 C   0  0  0  0  0  0  0  0  0  0  0  0
    4.4833    1.7348    0.0000 C   0  0  0  0  0  0  0  0  0  0  0  0
    4.7933    2.6948    0.0000 O   0  0  0  0  0  0  0  0  0  0  0  0
    3.9833    3.2748    0.0000 N   0  0  0  0  0  0  0  0  0  0  0  0
    3.1733    2.6948    0.0000 C   0  0  0  0  0  0  0  0  0  0  0  0
    2.2236    3.0079    0.0000 C   0  0  0  0  0  0  0  0  0  0  0  0
    3.4833    1.7348    0.0000 C   0  0  0  0  0  0  0  0  0  0  0  0
    2.8948    0.9263    0.0000 C   0  0  0  0  0  0  0  0  0  0  0  0
    1.9004    1.0317    0.0000 S   0  0  0  0  0  0  0  0  0  0  0  0
    1.3118    0.2233    0.0000 C   0  0  0  0  0  0  0  0  0  0  0  0
    0.3030    0.2233    0.0000 N   0  0  0  0  0  0  0  0  0  0  0  0
    0.0000   -0.7258    0.0000 N   0  0  0  0  0  0  0  0  0  0  0  0
    0.8008   -1.3184    0.0000 C   0  0  0  0  0  0  0  0  0  0  0  0
    1.1191   -2.2737    0.0000 S   0  0  0  0  0  0  0  0  0  0  0  0
    2.1191   -2.2704    0.0000 C   0  0  0  0  0  0  0  0  0  0  0  0
    2.7972   -3.0053    0.0000 C   0  0  0  0  0  0  0  0  0  0  0  0
    3.7736   -2.7894    0.0000 C   0  0  0  0  0  0  0  0  0  0  0  0
    4.0741   -1.8320    0.0000 C   0  0  0  0  0  0  0  0  0  0  0  0
    3.4002   -1.1002    0.0000 C   0  0  0  0  0  0  0  0  0  0  0  0
    2.4259   -1.3094    0.0000 C   0  0  0  0  0  0  0  0  0  0  0  0
    1.6191   -0.7284    0.0000 N   0  0  0  0  0  0  0  0  0  0  0  0
  1  2  1  0  0  0  0
  2  3  1  0  0  0  0
  3  4  1  0  0  0  0
  4  5  2  0  0  0  0
  5  6  1  0  0  0  0
  5  7  1  0  0  0  0
  7  2  2  0  0  0  0
  7  8  1  0  0  0  0
  8  9  1  0  0  0  0
  9 10  1  0  0  0  0
 10 11  2  0  0  0  0
 11 12  1  0  0  0  0
 12 13  2  0  0  0  0
 13 14  1  0  0  0  0
 14 15  1  0  0  0  0
 15 16  2  0  0  0  0
 16 17  1  0  0  0  0
 17 18  2  0  0  0  0
 18 19  1  0  0  0  0
 19 20  2  0  0  0  0
 20 15  1  0  0  0  0
 20 21  1  0  0  0  0
 21 10  1  0  0  0  0
 21 13  1  0  0  0  0
M  END
>  <EXTREG>  (ZINC00087777)
ZINC00087777

>  <LOGBIO>
2.5000

$$$$
ZINC00088637
  -MTS-   02131516552D 0   0.00000     0.00000     0

 21 23  0  0  1  0  0  0  0  0999 V2000
    4.5246    0.4998    0.0000 C   0  0  0  0  0  0  0  0  0  0  0  0
    3.9360    1.3082    0.0000 C   0  0  0  0  0  0  0  0  0  0  0  0
    4.2460    2.2682    0.0000 N   0  0  0  0  0  0  0  0  0  0  0  0
    3.4360    2.8482    0.0000 N   0  0  0  0  0  0  0  0  0  0  0  0
    2.6260    2.2682    0.0000 C   0  0  0  0  0  0  0  0  0  0  0  0
    1.6468    2.4709    0.0000 N   0  0  0  0  0  0  0  0  0  0  0  0
    0.9786    1.7270    0.0000 C   0  0  0  0  0  0  0  0  0  0  0  0
    0.0000    1.9327    0.0000 O   0  0  0  0  0  0  0  0  0  0  0  0
    1.2917    0.7737    0.0000 C   0  0  0  0  0  0  0  0  0  0  0  0
    2.2657    0.5710    0.0000 C   0  0  2  0  0  0  0  0  0  0  0  0
    2.6361   -0.5704    0.0000 C   0  0  0  0  0  0  0  0  0  0  0  0
    3.6174   -0.7803    0.0000 C   0  0  0  0  0  0  0  0  0  0  0  0
    3.9225   -1.7271    0.0000 C   0  0  0  0  0  0  0  0  0  0  0  0
    3.2539   -2.4707    0.0000 C   0  0  0  0  0  0  0  0  0  0  0  0
    2.2801   -2.2675    0.0000 C   0  0  0  0  0  0  0  0  0  0  0  0
    1.9675   -1.3140    0.0000 C   0  0  0  0  0  0  0  0  0  0  0  0
    0.7933   -1.0665    0.0000 N   0  3  0  0  0  0  0  0  0  0  0  0
    0.6066   -0.4963    0.0000 O   0  5  0  0  0  0  0  0  0  0  0  0
    0.1285   -1.8065    0.0000 O   0  0  0  0  0  0  0  0  0  0  0  0
    2.9360    1.3082    0.0000 C   0  0  0  0  0  0  0  0  0  0  0  0
    1.8650    0.1243    0.0000 H   0  0  0  0  0  0  0  0  0  0  0  0
  1  2  1  0  0  0  0
  2  3  1  0  0  0  0
  3  4  1  0  0  0  0
  4  5  2  0  0  0  0
  5  6  1  0  0  0  0
  6  7  1  0  0  0  0
  7  8  2  0  0  0  0
  7  9  1  0  0  0  0
  9 10  1  0  0  0  0
 10 21  1  6  0  0  0
 10 11  1  1  0  0  0
 11 12  2  0  0  0  0
 12 13  1  0  0  0  0
 13 14  2  0  0  0  0
 14 15  1  0  0  0  0
 15 16  2  0  0  0  0
 16 11  1  0  0  0  0
 16 17  1  0  0  0  0
 17 18  1  0  0  0  0
 17 19  2  0  0  0  0
 10 20  1  0  0  0  0
 20  2  2  0  0  0  0
 20  5  1  0  0  0  0
M  CHG  2  17   1  18  -1
M  END
>  <EXTREG>  (ZINC00088637)
ZINC00088637

>  <LOGBIO>
2.5000

$$$$
ZINC00090146
  -MTS-   02131516552D 0   0.00000     0.00000     0

 25 28  0  0  0  0  0  0  0  0999 V2000
    7.1754   -1.9323    0.0000 C   0  0  0  0  0  0  0  0  0  0  0  0
    6.7686   -2.8496    0.0000 O   0  0  0  0  0  0  0  0  0  0  0  0
    5.7793   -2.9539    0.0000 C   0  0  0  0  0  0  0  0  0  0  0  0
    5.3724   -3.8712    0.0000 O   0  0  0  0  0  0  0  0  0  0  0  0
    5.1907   -2.1455    0.0000 C   0  0  0  0  0  0  0  0  0  0  0  0
    5.5007   -1.1855    0.0000 C   0  0  0  0  0  0  0  0  0  0  0  0
    6.4504   -0.8723    0.0000 N   0  0  0  0  0  0  0  0  0  0  0  0
    4.6907   -0.6055    0.0000 N   0  0  0  0  0  0  0  0  0  0  0  0
    4.6907    0.3945    0.0000 C   0  0  0  0  0  0  0  0  0  0  0  0
    5.5592    0.8971    0.0000 C   0  0  0  0  0  0  0  0  0  0  0  0
    5.5572    1.8919    0.0000 C   0  0  0  0  0  0  0  0  0  0  0  0
    4.6917    2.3928    0.0000 C   0  0  0  0  0  0  0  0  0  0  0  0
    4.6942    3.3928    0.0000 C   0  0  0  0  0  0  0  0  0  0  0  0
    3.8282    1.8988    0.0000 C   0  0  0  0  0  0  0  0  0  0  0  0
    3.8252    0.8954    0.0000 C   0  0  0  0  0  0  0  0  0  0  0  0
    3.8807   -1.1855    0.0000 C   0  0  0  0  0  0  0  0  0  0  0  0
    2.9015   -0.9828    0.0000 N   0  0  0  0  0  0  0  0  0  0  0  0
    2.2333   -1.7267    0.0000 C   0  0  0  0  0  0  0  0  0  0  0  0
    1.2523   -1.5264    0.0000 C   0  0  0  0  0  0  0  0  0  0  0  0
    0.5878   -2.2737    0.0000 C   0  0  0  0  0  0  0  0  0  0  0  0
    0.9057   -3.2254    0.0000 C   0  0  0  0  0  0  0  0  0  0  0  0
    1.8806   -3.4232    0.0000 C   0  0  0  0  0  0  0  0  0  0  0  0
    2.5464   -2.6800    0.0000 C   0  0  0  0  0  0  0  0  0  0  0  0
    3.5204   -2.8827    0.0000 N   0  0  0  0  0  0  0  0  0  0  0  0
    4.1907   -2.1455    0.0000 C   0  0  0  0  0  0  0  0  0  0  0  0
  1  2  1  0  0  0  0
  2  3  1  0  0  0  0
  3  4  2  0  0  0  0
  3  5  1  0  0  0  0
  5  6  2  0  0  0  0
  6  7  1  0  0  0  0
  6  8  1  0  0  0  0
  8  9  1  0  0  0  0
  9 10  2  0  0  0  0
 10 11  1  0  0  0  0
 11 12  2  0  0  0  0
 12 13  1  0  0  0  0
 12 14  1  0  0  0  0
 14 15  2  0  0  0  0
 15  9  1  0  0  0  0
  8 16  1  0  0  0  0
 16 17  1  0  0  0  0
 17 18  2  0  0  0  0
 18 19  1  0  0  0  0
 19 20  2  0  0  0  0
 20 21  1  0  0  0  0
 21 22  2  0  0  0  0
 22 23  1  0  0  0  0
 23 18  1  0  0  0  0
 23 24  2  0  0  0  0
 24 25  1  0  0  0  0
 25  5  1  0  0  0  0
 25 16  2  0  0  0  0
M  END
>  <EXTREG>  (ZINC00090146)
ZINC00090146

>  <LOGBIO>
2.5000

$$$$
ZINC00090653
  -MTS-   02131516552D 0   0.00000     0.00000     0

 23 24  0  0  0  0  0  0  0  0999 V2000
    8.3171    2.1141    0.0000 F   0  0  0  0  0  0  0  0  0  0  0  0
    7.4516    1.6133    0.0000 C   0  0  0  0  0  0  0  0  0  0  0  0
    7.9525    0.7478    0.0000 F   0  0  0  0  0  0  0  0  0  0  0  0
    6.9507    2.4788    0.0000 F   0  0  0  0  0  0  0  0  0  0  0  0
    6.5861    1.1124    0.0000 C   0  0  0  0  0  0  0  0  0  0  0  0
    5.7161    1.6124    0.0000 C   0  0  0  0  0  0  0  0  0  0  0  0
    4.8561    1.1124    0.0000 C   0  0  0  0  0  0  0  0  0  0  0  0
    4.8561    0.1124    0.0000 C   0  0  0  0  0  0  0  0  0  0  0  0
    3.9893   -0.3863    0.0000 O   0  0  0  0  0  0  0  0  0  0  0  0
    3.1210    0.1168    0.0000 C   0  0  0  0  0  0  0  0  0  0  0  0
    3.1236    1.1116    0.0000 O   0  0  0  0  0  0  0  0  0  0  0  0
    2.2540   -0.3815    0.0000 C   0  0  0  0  0  0  0  0  0  0  0  0
    1.3855    0.1212    0.0000 C   0  0  0  0  0  0  0  0  0  0  0  0
    0.5240   -0.3762    0.0000 C   0  0  0  0  0  0  0  0  0  0  0  0
    0.5210   -1.3762    0.0000 C   0  0  0  0  0  0  0  0  0  0  0  0
    1.3795   -1.8788    0.0000 C   0  0  0  0  0  0  0  0  0  0  0  0
    2.2510   -1.3815    0.0000 C   0  0  0  0  0  0  0  0  0  0  0  0
    3.1150   -1.8849    0.0000 Cl  0  0  0  0  0  0  0  0  0  0  0  0
    5.7161   -0.3876    0.0000 C   0  0  0  0  0  0  0  0  0  0  0  0
    6.5861    0.1124    0.0000 C   0  0  0  0  0  0  0  0  0  0  0  0
    5.7136   -1.3876    0.0000 N   0  3  0  0  0  0  0  0  0  0  0  0
    6.5810   -1.8919    0.0000 O   0  5  0  0  0  0  0  0  0  0  0  0
    4.8511   -1.8833    0.0000 O   0  0  0  0  0  0  0  0  0  0  0  0
  1  2  1  0  0  0  0
  2  3  1  0  0  0  0
  2  4  1  0  0  0  0
  2  5  1  0  0  0  0
  5  6  2  0  0  0  0
  6  7  1  0  0  0  0
  7  8  2  0  0  0  0
  8  9  1  0  0  0  0
  9 10  1  0  0  0  0
 10 11  2  0  0  0  0
 10 12  1  0  0  0  0
 12 13  2  0  0  0  0
 13 14  1  0  0  0  0
 14 15  2  0  0  0  0
 15 16  1  0  0  0  0
 16 17  2  0  0  0  0
 17 12  1  0  0  0  0
 17 18  1  0  0  0  0
  8 19  1  0  0  0  0
 19 20  2  0  0  0  0
 20  5  1  0  0  0  0
 19 21  1  0  0  0  0
 21 22  1  0  0  0  0
 21 23  2  0  0  0  0
M  CHG  2  21   1  22  -1
M  END
>  <EXTREG>  (ZINC00090653)
ZINC00090653

>  <LOGBIO>
2.5000

$$$$
ZINC00091000
  -MTS-   02131516552D 0   0.00000     0.00000     0

 17 19  0  0  0  0  0  0  0  0999 V2000
    2.6060   -1.3179    0.0000 Cl  0  0  0  0  0  0  0  0  0  0  0  0
    3.6060   -1.3157    0.0000 C   0  0  0  0  0  0  0  0  0  0  0  0
    4.1112   -2.1827    0.0000 C   0  0  0  0  0  0  0  0  0  0  0  0
    5.1060   -2.1777    0.0000 C   0  0  0  0  0  0  0  0  0  0  0  0
    5.6042   -1.3107    0.0000 C   0  0  0  0  0  0  0  0  0  0  0  0
    5.1060   -0.4487    0.0000 C   0  0  0  0  0  0  0  0  0  0  0  0
    5.4160    0.5113    0.0000 N   0  0  0  0  0  0  0  0  0  0  0  0
    4.6060    1.0913    0.0000 N   0  0  0  0  0  0  0  0  0  0  0  0
    3.7960    0.5113    0.0000 C   0  0  0  0  0  0  0  0  0  0  0  0
    4.1060   -0.4487    0.0000 N   0  0  0  0  0  0  0  0  0  0  0  0
    2.8463    0.8245    0.0000 C   0  0  0  0  0  0  0  0  0  0  0  0
    2.6410    1.8067    0.0000 C   0  0  0  0  0  0  0  0  0  0  0  0
    1.6956    2.1163    0.0000 C   0  0  0  0  0  0  0  0  0  0  0  0
    0.9489    1.4511    0.0000 C   0  0  0  0  0  0  0  0  0  0  0  0
    0.0000    1.7667    0.0000 Br  0  0  0  0  0  0  0  0  0  0  0  0
    1.1476    0.4764    0.0000 C   0  0  0  0  0  0  0  0  0  0  0  0
    2.0996    0.1593    0.0000 C   0  0  0  0  0  0  0  0  0  0  0  0
  1  2  1  0  0  0  0
  2  3  2  0  0  0  0
  3  4  1  0  0  0  0
  4  5  2  0  0  0  0
  5  6  1  0  0  0  0
  6  7  2  0  0  0  0
  7  8  1  0  0  0  0
  8  9  2  0  0  0  0
  9 10  1  0  0  0  0
 10  2  1  0  0  0  0
 10  6  1  0  0  0  0
  9 11  1  0  0  0  0
 11 12  2  0  0  0  0
 12 13  1  0  0  0  0
 13 14  2  0  0  0  0
 14 15  1  0  0  0  0
 14 16  1  0  0  0  0
 16 17  2  0  0  0  0
 17 11  1  0  0  0  0
M  END
>  <EXTREG>  (ZINC00091000)
ZINC00091000

>  <LOGBIO>
2.5000

$$$$
ZINC00091350
  -MTS-   02131516552D 0   0.00000     0.00000     0

 18 20  0  0  0  0  0  0  0  0999 V2000
    5.0960   -3.3002    0.0000 Br  0  0  0  0  0  0  0  0  0  0  0  0
    5.4987   -2.3849    0.0000 C   0  0  0  0  0  0  0  0  0  0  0  0
    6.4961   -2.2746    0.0000 C   0  0  0  0  0  0  0  0  0  0  0  0
    6.8948   -1.3632    0.0000 C   0  0  0  0  0  0  0  0  0  0  0  0
    6.3043   -0.5562    0.0000 C   0  0  0  0  0  0  0  0  0  0  0  0
    5.3150   -0.6606    0.0000 C   0  0  0  0  0  0  0  0  0  0  0  0
    4.9082   -1.5779    0.0000 C   0  0  0  0  0  0  0  0  0  0  0  0
    4.7265    0.1479    0.0000 C   0  0  0  0  0  0  0  0  0  0  0  0
    5.0365    1.1079    0.0000 O   0  0  0  0  0  0  0  0  0  0  0  0
    4.2265    1.6879    0.0000 N   0  0  0  0  0  0  0  0  0  0  0  0
    3.4165    1.1079    0.0000 C   0  0  0  0  0  0  0  0  0  0  0  0
    3.7265    0.1479    0.0000 N   0  0  0  0  0  0  0  0  0  0  0  0
    2.4668    1.4210    0.0000 C   0  0  0  0  0  0  0  0  0  0  0  0
    2.2614    2.4033    0.0000 C   0  0  0  0  0  0  0  0  0  0  0  0
    1.3161    2.7129    0.0000 C   0  0  0  0  0  0  0  0  0  0  0  0
    0.5693    2.0477    0.0000 C   0  0  0  0  0  0  0  0  0  0  0  0
    0.7680    1.0730    0.0000 C   0  0  0  0  0  0  0  0  0  0  0  0
    1.7201    0.7559    0.0000 N   0  0  0  0  0  0  0  0  0  0  0  0
  1  2  1  0  0  0  0
  2  3  2  0  0  0  0
  3  4  1  0  0  0  0
  4  5  2  0  0  0  0
  5  6  1  0  0  0  0
  6  7  2  0  0  0  0
  7  2  1  0  0  0  0
  6  8  1  0  0  0  0
  8  9  1  0  0  0  0
  9 10  1  0  0  0  0
 10 11  2  0  0  0  0
 11 12  1  0  0  0  0
 12  8  2  0  0  0  0
 11 13  1  0  0  0  0
 13 14  2  0  0  0  0
 14 15  1  0  0  0  0
 15 16  2  0  0  0  0
 16 17  1  0  0  0  0
 17 18  2  0  0  0  0
 18 13  1  0  0  0  0
M  END
>  <EXTREG>  (ZINC00091350)
ZINC00091350

>  <LOGBIO>
2.5000

$$$$
ZINC00091749
  -MTS-   02131516552D 0   0.00000     0.00000     0

 23 25  0  0  1  0  0  0  0  0999 V2000
    4.9087   -2.9402    0.0000 F   0  0  0  0  0  0  0  0  0  0  0  0
    5.3128   -2.0255    0.0000 C   0  0  0  0  0  0  0  0  0  0  0  0
    4.3980   -1.6214    0.0000 F   0  0  0  0  0  0  0  0  0  0  0  0
    6.2275   -2.4296    0.0000 F   0  0  0  0  0  0  0  0  0  0  0  0
    5.7169   -1.1108    0.0000 C   0  0  0  0  0  0  0  0  0  0  0  0
    6.7144   -1.0020    0.0000 C   0  0  0  0  0  0  0  0  0  0  0  0
    7.1145   -0.0912    0.0000 C   0  0  0  0  0  0  0  0  0  0  0  0
    8.1087    0.0167    0.0000 Cl  0  0  0  0  0  0  0  0  0  0  0  0
    6.5252    0.7167    0.0000 C   0  0  0  0  0  0  0  0  0  0  0  0
    5.5358    0.6138    0.0000 C   0  0  0  0  0  0  0  0  0  0  0  0
    5.1275   -0.3029    0.0000 C   0  0  0  0  0  0  0  0  0  0  0  0
    4.1331   -0.4083    0.0000 N   0  0  0  0  0  0  0  0  0  0  0  0
    3.5446    0.4002    0.0000 C   0  0  2  0  0  0  0  0  0  0  0  0
    3.8546    1.3602    0.0000 O   0  0  0  0  0  0  0  0  0  0  0  0
    3.0446    1.9402    0.0000 C   0  0  0  0  0  0  0  0  0  0  0  0
    3.0446    2.9402    0.0000 O   0  0  0  0  0  0  0  0  0  0  0  0
    2.2346    1.3602    0.0000 C   0  0  0  0  0  0  0  0  0  0  0  0
    1.2554    1.5629    0.0000 C   0  0  0  0  0  0  0  0  0  0  0  0
    0.5872    0.8189    0.0000 C   0  0  0  0  0  0  0  0  0  0  0  0
    0.9003   -0.1344    0.0000 C   0  0  0  0  0  0  0  0  0  0  0  0
    1.8742   -0.3371    0.0000 C   0  0  0  0  0  0  0  0  0  0  0  0
    2.5446    0.4002    0.0000 C   0  0  0  0  0  0  0  0  0  0  0  0
    4.1371    0.4949    0.0000 H   0  0  0  0  0  0  0  0  0  0  0  0
  1  2  1  0  0  0  0
  2  3  1  0  0  0  0
  2  4  1  0  0  0  0
  2  5  1  0  0  0  0
  5  6  2  0  0  0  0
  6  7  1  0  0  0  0
  7  8  1  0  0  0  0
  7  9  2  0  0  0  0
  9 10  1  0  0  0  0
 10 11  2  0  0  0  0
 11  5  1  0  0  0  0
 11 12  1  0  0  0  0
 13 12  1  1  0  0  0
 13 23  1  6  0  0  0
 13 14  1  0  0  0  0
 14 15  1  0  0  0  0
 15 16  2  0  0  0  0
 15 17  1  0  0  0  0
 17 18  2  0  0  0  0
 18 19  1  0  0  0  0
 19 20  2  0  0  0  0
 20 21  1  0  0  0  0
 21 22  2  0  0  0  0
 22 13  1  0  0  0  0
 22 17  1  0  0  0  0
M  END
>  <EXTREG>  (ZINC00091749)
ZINC00091749

>  <LOGBIO>
2.5000

$$$$
ZINC00091928
  -MTS-   02131516552D 0   0.00000     0.00000     0

 23 25  0  0  0  0  0  0  0  0999 V2000
    6.8665   -0.3959    0.0000 C   0  0  0  0  0  0  0  0  0  0  0  0
    5.8686   -0.5012    0.0000 C   0  0  0  0  0  0  0  0  0  0  0  0
    5.4653   -1.4105    0.0000 O   0  0  0  0  0  0  0  0  0  0  0  0
    4.4673   -1.5158    0.0000 C   0  0  0  0  0  0  0  0  0  0  0  0
    4.0640   -2.4252    0.0000 O   0  0  0  0  0  0  0  0  0  0  0  0
    3.8788   -0.7073    0.0000 C   0  0  0  0  0  0  0  0  0  0  0  0
    4.1888    0.2527    0.0000 N   0  0  0  0  0  0  0  0  0  0  0  0
    3.3788    0.8327    0.0000 N   0  0  0  0  0  0  0  0  0  0  0  0
    2.5688    0.2527    0.0000 N   0  0  0  0  0  0  0  0  0  0  0  0
    1.6191    0.5659    0.0000 C   0  0  0  0  0  0  0  0  0  0  0  0
    0.7999   -0.0228    0.0000 N   0  0  0  0  0  0  0  0  0  0  0  0
    0.0000    0.5711    0.0000 O   0  0  0  0  0  0  0  0  0  0  0  0
    0.3046    1.5196    0.0000 N   0  0  0  0  0  0  0  0  0  0  0  0
    1.3134    1.5180    0.0000 C   0  0  0  0  0  0  0  0  0  0  0  0
    1.9032    2.3255    0.0000 O   0  0  0  0  0  0  0  0  0  0  0  0
    1.4988    3.2401    0.0000 C   0  0  0  0  0  0  0  0  0  0  0  0
    2.8788   -0.7073    0.0000 C   0  0  0  0  0  0  0  0  0  0  0  0
    2.2903   -1.5158    0.0000 C   0  0  0  0  0  0  0  0  0  0  0  0
    1.2924   -1.4110    0.0000 C   0  0  0  0  0  0  0  0  0  0  0  0
    0.7085   -2.2164    0.0000 C   0  0  0  0  0  0  0  0  0  0  0  0
    1.1135   -3.1308    0.0000 C   0  0  0  0  0  0  0  0  0  0  0  0
    2.1024   -3.2396    0.0000 C   0  0  0  0  0  0  0  0  0  0  0  0
    2.6953   -2.4301    0.0000 C   0  0  0  0  0  0  0  0  0  0  0  0
  1  2  1  0  0  0  0
  2  3  1  0  0  0  0
  3  4  1  0  0  0  0
  4  5  2  0  0  0  0
  4  6  1  0  0  0  0
  6  7  1  0  0  0  0
  7  8  2  0  0  0  0
  8  9  1  0  0  0  0
  9 10  1  0  0  0  0
 10 11  2  0  0  0  0
 11 12  1  0  0  0  0
 12 13  1  0  0  0  0
 13 14  2  0  0  0  0
 14 10  1  0  0  0  0
 14 15  1  0  0  0  0
 15 16  1  0  0  0  0
  9 17  1  0  0  0  0
 17  6  2  0  0  0  0
 17 18  1  0  0  0  0
 18 19  2  0  0  0  0
 19 20  1  0  0  0  0
 20 21  2  0  0  0  0
 21 22  1  0  0  0  0
 22 23  2  0  0  0  0
 23 18  1  0  0  0  0
M  END
>  <EXTREG>  (ZINC00091928)
ZINC00091928

>  <LOGBIO>
2.5000

$$$$
ZINC00092395
  -MTS-   02131516552D 0   0.00000     0.00000     0

 17 19  0  0  0  0  0  0  0  0999 V2000
    3.8880   -3.6611    0.0000 F   0  0  0  0  0  0  0  0  0  0  0  0
    3.3850   -2.7969    0.0000 C   0  0  0  0  0  0  0  0  0  0  0  0
    3.8828   -1.9256    0.0000 C   0  0  0  0  0  0  0  0  0  0  0  0
    3.3807   -1.0669    0.0000 C   0  0  0  0  0  0  0  0  0  0  0  0
    2.3807   -1.0694    0.0000 C   0  0  0  0  0  0  0  0  0  0  0  0
    1.8828   -1.9306    0.0000 C   0  0  0  0  0  0  0  0  0  0  0  0
    2.3850   -2.7994    0.0000 C   0  0  0  0  0  0  0  0  0  0  0  0
    1.8863   -3.6662    0.0000 F   0  0  0  0  0  0  0  0  0  0  0  0
    1.8798   -0.2038    0.0000 C   0  0  0  0  0  0  0  0  0  0  0  0
    2.3798    0.6662    0.0000 C   0  0  0  0  0  0  0  0  0  0  0  0
    1.8798    1.5262    0.0000 N   0  0  0  0  0  0  0  0  0  0  0  0
    2.1898    2.4862    0.0000 C   0  0  0  0  0  0  0  0  0  0  0  0
    1.3798    3.0662    0.0000 C   0  0  0  0  0  0  0  0  0  0  0  0
    0.5698    2.4862    0.0000 N   0  0  0  0  0  0  0  0  0  0  0  0
    0.8798    1.5262    0.0000 C   0  0  0  0  0  0  0  0  0  0  0  0
    0.3798    0.6662    0.0000 N   0  0  0  0  0  0  0  0  0  0  0  0
    0.8798   -0.2038    0.0000 N   0  0  0  0  0  0  0  0  0  0  0  0
  1  2  1  0  0  0  0
  2  3  2  0  0  0  0
  3  4  1  0  0  0  0
  4  5  2  0  0  0  0
  5  6  1  0  0  0  0
  6  7  2  0  0  0  0
  7  2  1  0  0  0  0
  7  8  1  0  0  0  0
  5  9  1  0  0  0  0
  9 10  1  0  0  0  0
 10 11  1  0  0  0  0
 11 12  1  0  0  0  0
 12 13  2  0  0  0  0
 13 14  1  0  0  0  0
 14 15  1  0  0  0  0
 15 11  1  0  0  0  0
 15 16  2  0  0  0  0
 16 17  1  0  0  0  0
 17  9  1  0  0  0  0
M  END
>  <EXTREG>  (ZINC00092395)
ZINC00092395

>  <LOGBIO>
2.5000

$$$$
ZINC00092917
  -MTS-   02131516552D 0   0.00000     0.00000     0

 14 14  0  0  0  0  0  0  0  0999 V2000
    5.1971   -0.3694    0.0000 C   0  0  0  0  0  0  0  0  0  0  0  0
    5.1956    0.6340    0.0000 C   0  0  0  0  0  0  0  0  0  0  0  0
    6.0569    1.1318    0.0000 O   0  0  0  0  0  0  0  0  0  0  0  0
    4.3291    1.1332    0.0000 N   0  0  0  0  0  0  0  0  0  0  0  0
    3.4636    0.6323    0.0000 C   0  0  0  0  0  0  0  0  0  0  0  0
    2.5936    1.1323    0.0000 C   0  0  0  0  0  0  0  0  0  0  0  0
    1.7336    0.6323    0.0000 C   0  0  0  0  0  0  0  0  0  0  0  0
    1.7336   -0.3677    0.0000 C   0  0  0  0  0  0  0  0  0  0  0  0
    2.5936   -0.8677    0.0000 C   0  0  0  0  0  0  0  0  0  0  0  0
    3.4636   -0.3677    0.0000 C   0  0  0  0  0  0  0  0  0  0  0  0
    0.8668   -0.8664    0.0000 C   0  0  0  0  0  0  0  0  0  0  0  0
    1.3655   -1.7332    0.0000 F   0  0  0  0  0  0  0  0  0  0  0  0
    0.3681    0.0004    0.0000 F   0  0  0  0  0  0  0  0  0  0  0  0
    0.0000   -1.3651    0.0000 F   0  0  0  0  0  0  0  0  0  0  0  0
  1  2  1  0  0  0  0
  2  3  2  0  0  0  0
  2  4  1  0  0  0  0
  4  5  1  0  0  0  0
  5  6  2  0  0  0  0
  6  7  1  0  0  0  0
  7  8  2  0  0  0  0
  8  9  1  0  0  0  0
  9 10  2  0  0  0  0
 10  5  1  0  0  0  0
  8 11  1  0  0  0  0
 11 12  1  0  0  0  0
 11 13  1  0  0  0  0
 11 14  1  0  0  0  0
M  END
>  <EXTREG>  (ZINC00092917)
ZINC00092917

>  <LOGBIO>
2.5000

$$$$
ZINC00093826
  -MTS-   02131516552D 0   0.00000     0.00000     0

 13 14  0  0  0  0  0  0  0  0999 V2000
    0.5965   -1.3594    0.0000 C   0  0  0  0  0  0  0  0  0  0  0  0
    1.5907   -1.2520    0.0000 C   0  0  0  0  0  0  0  0  0  0  0  0
    2.1837   -2.0616    0.0000 C   0  0  0  0  0  0  0  0  0  0  0  0
    3.1725   -1.9527    0.0000 C   0  0  0  0  0  0  0  0  0  0  0  0
    3.5775   -1.0384    0.0000 C   0  0  0  0  0  0  0  0  0  0  0  0
    2.9937   -0.2329    0.0000 C   0  0  0  0  0  0  0  0  0  0  0  0
    3.4010    0.6804    0.0000 Cl  0  0  0  0  0  0  0  0  0  0  0  0
    1.9957   -0.3377    0.0000 C   0  0  0  0  0  0  0  0  0  0  0  0
    1.4072    0.4708    0.0000 C   0  0  0  0  0  0  0  0  0  0  0  0
    1.7172    1.4308    0.0000 N   0  0  0  0  0  0  0  0  0  0  0  0
    0.9072    2.0108    0.0000 N   0  0  0  0  0  0  0  0  0  0  0  0
    0.0972    1.4308    0.0000 N   0  0  0  0  0  0  0  0  0  0  0  0
    0.4072    0.4708    0.0000 N   0  0  0  0  0  0  0  0  0  0  0  0
  1  2  1  0  0  0  0
  2  3  2  0  0  0  0
  3  4  1  0  0  0  0
  4  5  2  0  0  0  0
  5  6  1  0  0  0  0
  6  7  1  0  0  0  0
  6  8  2  0  0  0  0
  8  2  1  0  0  0  0
  8  9  1  0  0  0  0
  9 10  2  0  0  0  0
 10 11  1  0  0  0  0
 11 12  1  0  0  0  0
 12 13  2  0  0  0  0
 13  9  1  0  0  0  0
M  END
>  <EXTREG>  (ZINC00093826)
ZINC00093826

>  <LOGBIO>
2.5000

$$$$
ZINC00094270
  -MTS-   02131516552D 0   0.00000     0.00000     0

 23 24  0  0  0  0  0  0  0  0999 V2000
    7.4513   -0.4976    0.0000 C   0  0  0  0  0  0  0  0  0  0  0  0
    6.5848    0.0015    0.0000 O   0  0  0  0  0  0  0  0  0  0  0  0
    5.7192   -0.4993    0.0000 C   0  0  0  0  0  0  0  0  0  0  0  0
    4.8492    0.0007    0.0000 C   0  0  0  0  0  0  0  0  0  0  0  0
    3.9892   -0.4993    0.0000 C   0  0  0  0  0  0  0  0  0  0  0  0
    3.1224   -0.0006    0.0000 N   0  0  0  0  0  0  0  0  0  0  0  0
    3.1209    1.0028    0.0000 C   0  0  0  0  0  0  0  0  0  0  0  0
    3.9822    1.5006    0.0000 O   0  0  0  0  0  0  0  0  0  0  0  0
    2.2544    1.5020    0.0000 C   0  0  0  0  0  0  0  0  0  0  0  0
    2.2524    2.5054    0.0000 C   0  0  0  0  0  0  0  0  0  0  0  0
    1.3894    3.0002    0.0000 C   0  0  0  0  0  0  0  0  0  0  0  0
    0.5234    2.5002    0.0000 C   0  0  0  0  0  0  0  0  0  0  0  0
    0.5204    1.5054    0.0000 C   0  0  0  0  0  0  0  0  0  0  0  0
    1.3884    1.0020    0.0000 C   0  0  0  0  0  0  0  0  0  0  0  0
    1.3874    0.0020    0.0000 F   0  0  0  0  0  0  0  0  0  0  0  0
    3.9892   -1.4993    0.0000 C   0  0  0  0  0  0  0  0  0  0  0  0
    4.8492   -1.9993    0.0000 C   0  0  0  0  0  0  0  0  0  0  0  0
    5.7192   -1.4993    0.0000 C   0  0  0  0  0  0  0  0  0  0  0  0
    6.5848   -2.0002    0.0000 O   0  0  0  0  0  0  0  0  0  0  0  0
    6.5838   -3.0002    0.0000 C   0  0  0  0  0  0  0  0  0  0  0  0
    3.1224   -1.9980    0.0000 C   0  0  0  0  0  0  0  0  0  0  0  0
    3.1204   -3.0014    0.0000 O   0  0  0  0  0  0  0  0  0  0  0  0
    2.2614   -1.4998    0.0000 O   0  0  0  0  0  0  0  0  0  0  0  0
  1  2  1  0  0  0  0
  2  3  1  0  0  0  0
  3  4  2  0  0  0  0
  4  5  1  0  0  0  0
  5  6  1  0  0  0  0
  6  7  1  0  0  0  0
  7  8  2  0  0  0  0
  7  9  1  0  0  0  0
  9 10  2  0  0  0  0
 10 11  1  0  0  0  0
 11 12  2  0  0  0  0
 12 13  1  0  0  0  0
 13 14  2  0  0  0  0
 14  9  1  0  0  0  0
 14 15  1  0  0  0  0
  5 16  2  0  0  0  0
 16 17  1  0  0  0  0
 17 18  2  0  0  0  0
 18  3  1  0  0  0  0
 18 19  1  0  0  0  0
 19 20  1  0  0  0  0
 16 21  1  0  0  0  0
 21 22  1  0  0  0  0
 21 23  2  0  0  0  0
M  END
>  <EXTREG>  (ZINC00094270)
ZINC00094270

>  <LOGBIO>
2.5000

$$$$
ZINC00094861
  -MTS-   02131516552D 0   0.00000     0.00000     0

 24 26  0  0  0  0  0  0  0  0999 V2000
    7.0597   -2.4422    0.0000 C   0  0  0  0  0  0  0  0  0  0  0  0
    6.4692   -1.6352    0.0000 C   0  0  0  0  0  0  0  0  0  0  0  0
    6.8733   -0.7167    0.0000 C   0  0  0  0  0  0  0  0  0  0  0  0
    6.2842    0.0849    0.0000 C   0  0  0  0  0  0  0  0  0  0  0  0
    5.2899   -0.0221    0.0000 C   0  0  0  0  0  0  0  0  0  0  0  0
    4.8847   -0.9306    0.0000 C   0  0  0  0  0  0  0  0  0  0  0  0
    5.4749   -1.7421    0.0000 C   0  0  0  0  0  0  0  0  0  0  0  0
    4.7014    0.7864    0.0000 C   0  0  0  0  0  0  0  0  0  0  0  0
    5.0114    1.7464    0.0000 C   0  0  0  0  0  0  0  0  0  0  0  0
    4.2014    2.3264    0.0000 C   0  0  0  0  0  0  0  0  0  0  0  0
    3.3914    1.7464    0.0000 C   0  0  0  0  0  0  0  0  0  0  0  0
    2.4417    2.0596    0.0000 C   0  0  0  0  0  0  0  0  0  0  0  0
    1.6930    1.3914    0.0000 C   0  0  0  0  0  0  0  0  0  0  0  0
    0.7486    1.7039    0.0000 C   0  0  0  0  0  0  0  0  0  0  0  0
    0.0000    1.0357    0.0000 O   0  0  0  0  0  0  0  0  0  0  0  0
    0.5455    2.6831    0.0000 O   0  0  0  0  0  0  0  0  0  0  0  0
    3.7014    0.7864    0.0000 N   0  0  0  0  0  0  0  0  0  0  0  0
    3.1129   -0.0221    0.0000 C   0  0  0  0  0  0  0  0  0  0  0  0
    2.1149    0.0827    0.0000 C   0  0  0  0  0  0  0  0  0  0  0  0
    1.5311   -0.7227    0.0000 C   0  0  0  0  0  0  0  0  0  0  0  0
    1.9361   -1.6370    0.0000 C   0  0  0  0  0  0  0  0  0  0  0  0
    1.3455   -2.4440    0.0000 Cl  0  0  0  0  0  0  0  0  0  0  0  0
    2.9249   -1.7459    0.0000 C   0  0  0  0  0  0  0  0  0  0  0  0
    3.5179   -0.9364    0.0000 C   0  0  0  0  0  0  0  0  0  0  0  0
  1  2  1  0  0  0  0
  2  3  2  0  0  0  0
  3  4  1  0  0  0  0
  4  5  2  0  0  0  0
  5  6  1  0  0  0  0
  6  7  2  0  0  0  0
  7  2  1  0  0  0  0
  5  8  1  0  0  0  0
  8  9  2  0  0  0  0
  9 10  1  0  0  0  0
 10 11  2  0  0  0  0
 11 12  1  0  0  0  0
 12 13  1  0  0  0  0
 13 14  1  0  0  0  0
 14 15  1  0  0  0  0
 14 16  2  0  0  0  0
 11 17  1  0  0  0  0
 17  8  1  0  0  0  0
 17 18  1  0  0  0  0
 18 19  2  0  0  0  0
 19 20  1  0  0  0  0
 20 21  2  0  0  0  0
 21 22  1  0  0  0  0
 21 23  1  0  0  0  0
 23 24  2  0  0  0  0
 24 18  1  0  0  0  0
M  END
>  <EXTREG>  (ZINC00094861)
ZINC00094861

>  <LOGBIO>
2.5000

$$$$
ZINC00095109
  -MTS-   02131516552D 0   0.00000     0.00000     0

 19 19  0  0  0  0  0  0  0  0999 V2000
    5.8818    2.0016    0.0000 C   0  0  0  0  0  0  0  0  0  0  0  0
    5.8833    0.9981    0.0000 C   0  0  0  0  0  0  0  0  0  0  0  0
    5.0220    0.5003    0.0000 N   0  0  0  0  0  0  0  0  0  0  0  0
    5.0235   -0.5031    0.0000 C   0  0  0  0  0  0  0  0  0  0  0  0
    5.8863   -0.9983    0.0000 C   0  0  0  0  0  0  0  0  0  0  0  0
    4.1555    0.9995    0.0000 C   0  0  0  0  0  0  0  0  0  0  0  0
    4.1545    1.9995    0.0000 O   0  0  0  0  0  0  0  0  0  0  0  0
    3.1169    0.3984    0.0000 C   0  0  0  0  0  0  0  0  0  0  0  0
    2.2469    0.8984    0.0000 C   0  0  0  0  0  0  0  0  0  0  0  0
    2.2443    1.8984    0.0000 Cl  0  0  0  0  0  0  0  0  0  0  0  0
    1.3869    0.3984    0.0000 N   0  0  0  0  0  0  0  0  0  0  0  0
    1.3869   -0.6016    0.0000 C   0  0  0  0  0  0  0  0  0  0  0  0
    0.5201   -1.1003    0.0000 C   0  0  0  0  0  0  0  0  0  0  0  0
    2.2469   -1.1016    0.0000 C   0  0  0  0  0  0  0  0  0  0  0  0
    3.1169   -0.6016    0.0000 C   0  0  0  0  0  0  0  0  0  0  0  0
    3.6362   -0.9021    0.0000 C   0  0  0  0  0  0  0  0  0  0  0  0
    2.2443   -2.1016    0.0000 N   0  3  0  0  0  0  0  0  0  0  0  0
    1.3743   -2.6016    0.0000 O   0  5  0  0  0  0  0  0  0  0  0  0
    3.1043   -2.6016    0.0000 O   0  0  0  0  0  0  0  0  0  0  0  0
  1  2  1  0  0  0  0
  2  3  1  0  0  0  0
  3  4  1  0  0  0  0
  4  5  1  0  0  0  0
  3  6  1  0  0  0  0
  6  7  2  0  0  0  0
  6  8  1  0  0  0  0
  8  9  2  0  0  0  0
  9 10  1  0  0  0  0
  9 11  1  0  0  0  0
 11 12  2  0  0  0  0
 12 13  1  0  0  0  0
 12 14  1  0  0  0  0
 14 15  2  0  0  0  0
 15  8  1  0  0  0  0
 15 16  1  0  0  0  0
 14 17  1  0  0  0  0
 17 18  1  0  0  0  0
 17 19  2  0  0  0  0
M  CHG  2  17   1  18  -1
M  END
>  <EXTREG>  (ZINC00095109)
ZINC00095109

>  <LOGBIO>
2.5000

$$$$
ZINC00096292
  -MTS-   02131516552D 0   0.00000     0.00000     0

 16 16  0  0  0  0  0  0  0  0999 V2000
    6.9477   -1.0296    0.0000 C   0  0  0  0  0  0  0  0  0  0  0  0
    5.9498   -1.1348    0.0000 C   0  0  0  0  0  0  0  0  0  0  0  0
    5.5430   -2.0483    0.0000 C   0  0  0  0  0  0  0  0  0  0  0  0
    5.3656   -0.3297    0.0000 S   0  0  0  0  0  0  0  0  0  0  0  0
    4.3677   -0.4349    0.0000 C   0  0  0  0  0  0  0  0  0  0  0  0
    3.9644   -1.3443    0.0000 O   0  0  0  0  0  0  0  0  0  0  0  0
    3.7792    0.3736    0.0000 C   0  0  0  0  0  0  0  0  0  0  0  0
    4.0892    1.3336    0.0000 S   0  0  0  0  0  0  0  0  0  0  0  0
    3.2792    1.9136    0.0000 C   0  0  0  0  0  0  0  0  0  0  0  0
    2.4692    1.3336    0.0000 C   0  0  0  0  0  0  0  0  0  0  0  0
    2.7792    0.3736    0.0000 C   0  0  0  0  0  0  0  0  0  0  0  0
    2.1907   -0.4349    0.0000 Cl  0  0  0  0  0  0  0  0  0  0  0  0
    1.5195    1.6467    0.0000 S   0  0  0  0  0  0  0  0  0  0  0  0
    0.5698    1.9599    0.0000 C   0  0  0  0  0  0  0  0  0  0  0  0
    1.2064    0.6970    0.0000 O   0  0  0  0  0  0  0  0  0  0  0  0
    1.8327    2.5964    0.0000 O   0  0  0  0  0  0  0  0  0  0  0  0
  1  2  1  0  0  0  0
  2  3  1  0  0  0  0
  2  4  1  0  0  0  0
  4  5  1  0  0  0  0
  5  6  2  0  0  0  0
  5  7  1  0  0  0  0
  7  8  1  0  0  0  0
  8  9  1  0  0  0  0
  9 10  2  0  0  0  0
 10 11  1  0  0  0  0
 11  7  2  0  0  0  0
 11 12  1  0  0  0  0
 10 13  1  0  0  0  0
 13 14  1  0  0  0  0
 13 15  2  0  0  0  0
 13 16  2  0  0  0  0
M  END
>  <EXTREG>  (ZINC00096292)
ZINC00096292

>  <LOGBIO>
2.5000

$$$$
ZINC00097692
  -MTS-   02131516552D 0   0.00000     0.00000     0

 15 16  0  0  0  0  0  0  0  0999 V2000
    3.5063   -1.9832    0.0000 C   0  0  0  0  0  0  0  0  0  0  0  0
    3.8055   -1.4632    0.0000 N   0  0  0  0  0  0  0  0  0  0  0  0
    4.8003   -1.4627    0.0000 C   0  0  0  0  0  0  0  0  0  0  0  0
    3.2045   -0.4245    0.0000 C   0  0  0  0  0  0  0  0  0  0  0  0
    3.7045    0.4455    0.0000 N   0  0  0  0  0  0  0  0  0  0  0  0
    3.2045    1.3055    0.0000 C   0  0  0  0  0  0  0  0  0  0  0  0
    3.5145    2.2655    0.0000 N   0  0  0  0  0  0  0  0  0  0  0  0
    2.7045    2.8455    0.0000 O   0  0  0  0  0  0  0  0  0  0  0  0
    1.8945    2.2655    0.0000 N   0  0  0  0  0  0  0  0  0  0  0  0
    2.2045    1.3055    0.0000 C   0  0  0  0  0  0  0  0  0  0  0  0
    1.7045    0.4455    0.0000 N   0  0  0  0  0  0  0  0  0  0  0  0
    2.2045   -0.4245    0.0000 C   0  0  0  0  0  0  0  0  0  0  0  0
    1.6034   -1.4632    0.0000 N   0  0  0  0  0  0  0  0  0  0  0  0
    0.6000   -1.4627    0.0000 C   0  0  0  0  0  0  0  0  0  0  0  0
    2.0995   -2.3254    0.0000 C   0  0  0  0  0  0  0  0  0  0  0  0
  1  2  1  0  0  0  0
  2  3  1  0  0  0  0
  2  4  1  0  0  0  0
  4  5  2  0  0  0  0
  5  6  1  0  0  0  0
  6  7  2  0  0  0  0
  7  8  1  0  0  0  0
  8  9  1  0  0  0  0
  9 10  2  0  0  0  0
 10  6  1  0  0  0  0
 10 11  1  0  0  0  0
 11 12  2  0  0  0  0
 12  4  1  0  0  0  0
 12 13  1  0  0  0  0
 13 14  1  0  0  0  0
 13 15  1  0  0  0  0
M  END
>  <EXTREG>  (ZINC00097692)
ZINC00097692

>  <LOGBIO>
2.5000

$$$$
ZINC00097848
  -MTS-   02131516552D 0   0.00000     0.00000     0

 22 25  0  0  0  0  0  0  0  0999 V2000
    3.4660   -3.0947    0.0000 F   0  0  0  0  0  0  0  0  0  0  0  0
    3.9625   -2.2267    0.0000 C   0  0  0  0  0  0  0  0  0  0  0  0
    3.0945   -1.7302    0.0000 F   0  0  0  0  0  0  0  0  0  0  0  0
    4.8306   -2.7232    0.0000 F   0  0  0  0  0  0  0  0  0  0  0  0
    4.4591   -1.3586    0.0000 C   0  0  0  0  0  0  0  0  0  0  0  0
    5.4625   -1.3536    0.0000 C   0  0  0  0  0  0  0  0  0  0  0  0
    5.9547   -0.4891    0.0000 C   0  0  0  0  0  0  0  0  0  0  0  0
    5.4546    0.3754    0.0000 C   0  0  0  0  0  0  0  0  0  0  0  0
    5.7646    1.3354    0.0000 N   0  0  0  0  0  0  0  0  0  0  0  0
    4.9546    1.9154    0.0000 N   0  0  0  0  0  0  0  0  0  0  0  0
    4.1446    1.3354    0.0000 C   0  0  0  0  0  0  0  0  0  0  0  0
    4.4546    0.3754    0.0000 N   0  0  0  0  0  0  0  0  0  0  0  0
    3.9564   -0.4941    0.0000 C   0  0  0  0  0  0  0  0  0  0  0  0
    3.1949    1.6486    0.0000 C   0  0  0  0  0  0  0  0  0  0  0  0
    2.8865    2.6091    0.0000 C   0  0  0  0  0  0  0  0  0  0  0  0
    1.8903    2.6074    0.0000 N   0  0  0  0  0  0  0  0  0  0  0  0
    1.5709    1.6638    0.0000 C   0  0  0  0  0  0  0  0  0  0  0  0
    0.6574    1.2570    0.0000 C   0  0  0  0  0  0  0  0  0  0  0  0
    0.5489    0.2629    0.0000 C   0  0  0  0  0  0  0  0  0  0  0  0
    1.3595   -0.3286    0.0000 C   0  0  0  0  0  0  0  0  0  0  0  0
    2.2686    0.0751    0.0000 C   0  0  0  0  0  0  0  0  0  0  0  0
    2.3828    1.0650    0.0000 C   0  0  0  0  0  0  0  0  0  0  0  0
  1  2  1  0  0  0  0
  2  3  1  0  0  0  0
  2  4  1  0  0  0  0
  2  5  1  0  0  0  0
  5  6  1  0  0  0  0
  6  7  2  0  0  0  0
  7  8  1  0  0  0  0
  8  9  2  0  0  0  0
  9 10  1  0  0  0  0
 10 11  2  0  0  0  0
 11 12  1  0  0  0  0
 12  8  1  0  0  0  0
 12 13  1  0  0  0  0
 13  5  2  0  0  0  0
 11 14  1  0  0  0  0
 14 15  2  0  0  0  0
 15 16  1  0  0  0  0
 16 17  1  0  0  0  0
 17 18  2  0  0  0  0
 18 19  1  0  0  0  0
 19 20  2  0  0  0  0
 20 21  1  0  0  0  0
 21 22  2  0  0  0  0
 22 14  1  0  0  0  0
 22 17  1  0  0  0  0
M  END
>  <EXTREG>  (ZINC00097848)
ZINC00097848

>  <LOGBIO>
2.5000

$$$$
ZINC00099147
  -MTS-   02131516552D 0   0.00000     0.00000     0

 19 21  0  0  1  0  0  0  0  0999 V2000
    3.1863    2.5446    0.0000 C   0  0  0  0  0  0  0  0  0  0  0  0
    2.3208    2.0438    0.0000 C   0  0  1  0  0  0  0  0  0  0  0  0
    1.4508    2.5438    0.0000 C   0  0  0  0  0  0  0  0  0  0  0  0
    0.5908    2.0438    0.0000 C   0  0  0  0  0  0  0  0  0  0  0  0
    0.5908    1.0438    0.0000 C   0  0  0  0  0  0  0  0  0  0  0  0
    1.4508    0.5438    0.0000 N   0  0  0  0  0  0  0  0  0  0  0  0
    2.3208    1.0438    0.0000 C   0  0  0  0  0  0  0  0  0  0  0  0
    1.4483   -0.4562    0.0000 C   0  0  0  0  0  0  0  0  0  0  0  0
    0.5785   -0.9566    0.0000 N   0  0  0  0  0  0  0  0  0  0  0  0
    0.5780   -1.9514    0.0000 C   0  0  0  0  0  0  0  0  0  0  0  0
    1.4423   -2.4545    0.0000 N   0  0  0  0  0  0  0  0  0  0  0  0
    2.3071   -1.9627    0.0000 C   0  0  0  0  0  0  0  0  0  0  0  0
    3.1739   -2.4639    0.0000 C   0  0  0  0  0  0  0  0  0  0  0  0
    4.0411   -1.9661    0.0000 C   0  0  0  0  0  0  0  0  0  0  0  0
    4.0416   -0.9626    0.0000 C   0  0  0  0  0  0  0  0  0  0  0  0
    4.9076   -0.4626    0.0000 Br  0  0  0  0  0  0  0  0  0  0  0  0
    3.1798   -0.4657    0.0000 C   0  0  0  0  0  0  0  0  0  0  0  0
    2.3125   -0.9593    0.0000 C   0  0  0  0  0  0  0  0  0  0  0  0
    2.3199    2.6438    0.0000 H   0  0  0  0  0  0  0  0  0  0  0  0
  2  1  1  6  0  0  0
  2 19  1  1  0  0  0
  2  3  1  0  0  0  0
  3  4  1  0  0  0  0
  4  5  1  0  0  0  0
  5  6  1  0  0  0  0
  6  7  1  0  0  0  0
  7  2  1  0  0  0  0
  6  8  1  0  0  0  0
  8  9  2  0  0  0  0
  9 10  1  0  0  0  0
 10 11  2  0  0  0  0
 11 12  1  0  0  0  0
 12 13  1  0  0  0  0
 13 14  2  0  0  0  0
 14 15  1  0  0  0  0
 15 16  1  0  0  0  0
 15 17  2  0  0  0  0
 17 18  1  0  0  0  0
 18  8  1  0  0  0  0
 18 12  2  0  0  0  0
M  END
>  <EXTREG>  (ZINC00099147)
ZINC00099147

>  <LOGBIO>
2.5000

$$$$
ZINC00099557
  -MTS-   02131516552D 0   0.00000     0.00000     0

 17 19  0  0  0  0  0  0  0  0999 V2000
    3.1715    0.7448    0.0000 N   0  0  0  0  0  0  0  0  0  0  0  0
    2.5829    1.5533    0.0000 C   0  0  0  0  0  0  0  0  0  0  0  0
    2.8929    2.5133    0.0000 N   0  0  0  0  0  0  0  0  0  0  0  0
    2.0829    3.0933    0.0000 N   0  0  0  0  0  0  0  0  0  0  0  0
    1.2729    2.5133    0.0000 C   0  0  0  0  0  0  0  0  0  0  0  0
    1.5829    1.5533    0.0000 N   0  0  0  0  0  0  0  0  0  0  0  0
    0.9944    0.7448    0.0000 C   0  0  0  0  0  0  0  0  0  0  0  0
    0.0000    0.8502    0.0000 O   0  0  0  0  0  0  0  0  0  0  0  0
    1.4003   -0.1691    0.0000 C   0  0  0  0  0  0  0  0  0  0  0  0
    0.8106   -0.9810    0.0000 C   0  0  0  0  0  0  0  0  0  0  0  0
    1.2162   -1.8893    0.0000 C   0  0  0  0  0  0  0  0  0  0  0  0
    2.2090   -1.9978    0.0000 C   0  0  0  0  0  0  0  0  0  0  0  0
    2.7994   -2.8158    0.0000 O   0  0  0  0  0  0  0  0  0  0  0  0
    3.7463   -2.5061    0.0000 C   0  0  0  0  0  0  0  0  0  0  0  0
    3.7581   -1.5099    0.0000 O   0  0  0  0  0  0  0  0  0  0  0  0
    2.8008   -1.1917    0.0000 C   0  0  0  0  0  0  0  0  0  0  0  0
    2.3947   -0.2755    0.0000 C   0  0  0  0  0  0  0  0  0  0  0  0
  1  2  1  0  0  0  0
  2  3  2  0  0  0  0
  3  4  1  0  0  0  0
  4  5  2  0  0  0  0
  5  6  1  0  0  0  0
  6  2  1  0  0  0  0
  6  7  1  0  0  0  0
  7  8  2  0  0  0  0
  7  9  1  0  0  0  0
  9 10  2  0  0  0  0
 10 11  1  0  0  0  0
 11 12  2  0  0  0  0
 12 13  1  0  0  0  0
 13 14  1  0  0  0  0
 14 15  1  0  0  0  0
 15 16  1  0  0  0  0
 16 12  1  0  0  0  0
 16 17  2  0  0  0  0
 17  9  1  0  0  0  0
M  END
>  <EXTREG>  (ZINC00099557)
ZINC00099557

>  <LOGBIO>
2.5000

$$$$
ZINC00100293
  -MTS-   02131516552D 0   0.00000     0.00000     0

 15 16  0  0  0  0  0  0  0  0999 V2000
    5.6312   -1.0704    0.0000 C   0  0  0  0  0  0  0  0  0  0  0  0
    5.2271   -1.9889    0.0000 C   0  0  0  0  0  0  0  0  0  0  0  0
    4.2381   -2.0962    0.0000 C   0  0  0  0  0  0  0  0  0  0  0  0
    3.6476   -1.2892    0.0000 C   0  0  0  0  0  0  0  0  0  0  0  0
    4.0517   -0.3707    0.0000 C   0  0  0  0  0  0  0  0  0  0  0  0
    3.4626    0.4309    0.0000 C   0  0  0  0  0  0  0  0  0  0  0  0
    2.4683    0.3239    0.0000 C   0  0  0  0  0  0  0  0  0  0  0  0
    2.0632   -0.5846    0.0000 C   0  0  0  0  0  0  0  0  0  0  0  0
    2.6533   -1.3962    0.0000 C   0  0  0  0  0  0  0  0  0  0  0  0
    1.8798    1.1324    0.0000 N   0  0  0  0  0  0  0  0  0  0  0  0
    2.1898    2.0924    0.0000 N   0  0  0  0  0  0  0  0  0  0  0  0
    1.3798    2.6724    0.0000 N   0  0  0  0  0  0  0  0  0  0  0  0
    0.5698    2.0924    0.0000 N   0  0  0  0  0  0  0  0  0  0  0  0
    0.8798    1.1324    0.0000 C   0  0  0  0  0  0  0  0  0  0  0  0
    0.2913    0.3239    0.0000 S   0  0  0  0  0  0  0  0  0  0  0  0
  1  2  1  0  0  0  0
  2  3  1  0  0  0  0
  3  4  1  0  0  0  0
  4  5  2  0  0  0  0
  5  6  1  0  0  0  0
  6  7  2  0  0  0  0
  7  8  1  0  0  0  0
  8  9  2  0  0  0  0
  9  4  1  0  0  0  0
  7 10  1  0  0  0  0
 10 11  1  0  0  0  0
 11 12  2  0  0  0  0
 12 13  1  0  0  0  0
 13 14  1  0  0  0  0
 14 10  1  0  0  0  0
 14 15  2  0  0  0  0
M  END
>  <EXTREG>  (ZINC00100293)
ZINC00100293

>  <LOGBIO>
2.5000

$$$$
ZINC00101663
  -MTS-   02131516552D 0   0.00000     0.00000     0

 20 21  0  0  1  0  0  0  0  0999 V2000
    6.2366   -2.2026    0.0000 O   0  0  0  0  0  0  0  0  0  0  0  0
    6.6435   -1.2853    0.0000 C   0  0  0  0  0  0  0  0  0  0  0  0
    7.6328   -1.1809    0.0000 O   0  0  0  0  0  0  0  0  0  0  0  0
    6.0549   -0.4768    0.0000 C   0  0  2  0  0  0  0  0  0  0  0  0
    6.3649    0.4832    0.0000 C   0  0  0  0  0  0  0  0  0  0  0  0
    5.5549    1.0632    0.0000 S   0  0  0  0  0  0  0  0  0  0  0  0
    4.7449    0.4832    0.0000 C   0  0  1  0  0  0  0  0  0  0  0  0
    5.0549   -0.4768    0.0000 N   0  0  0  0  0  0  0  0  0  0  0  0
    3.7952    0.7964    0.0000 C   0  0  0  0  0  0  0  0  0  0  0  0
    3.5899    1.7786    0.0000 C   0  0  0  0  0  0  0  0  0  0  0  0
    2.6445    2.0882    0.0000 C   0  0  0  0  0  0  0  0  0  0  0  0
    1.8978    1.4230    0.0000 C   0  0  0  0  0  0  0  0  0  0  0  0
    2.0965    0.4483    0.0000 C   0  0  0  0  0  0  0  0  0  0  0  0
    3.0485    0.1312    0.0000 C   0  0  0  0  0  0  0  0  0  0  0  0
    0.9489    1.7386    0.0000 C   0  0  0  0  0  0  0  0  0  0  0  0
    0.6334    0.7896    0.0000 F   0  0  0  0  0  0  0  0  0  0  0  0
    1.2644    2.6875    0.0000 F   0  0  0  0  0  0  0  0  0  0  0  0
    0.0000    2.0541    0.0000 F   0  0  0  0  0  0  0  0  0  0  0  0
    4.6544    1.0763    0.0000 H   0  0  0  0  0  0  0  0  0  0  0  0
    6.6474   -0.3821    0.0000 H   0  0  0  0  0  0  0  0  0  0  0  0
  1  2  1  0  0  0  0
  2  3  2  0  0  0  0
  4  2  1  1  0  0  0
  4 20  1  6  0  0  0
  4  5  1  0  0  0  0
  5  6  1  0  0  0  0
  6  7  1  0  0  0  0
  7 19  1  6  0  0  0
  7  8  1  0  0  0  0
  8  4  1  0  0  0  0
  7  9  1  1  0  0  0
  9 10  2  0  0  0  0
 10 11  1  0  0  0  0
 11 12  2  0  0  0  0
 12 13  1  0  0  0  0
 13 14  2  0  0  0  0
 14  9  1  0  0  0  0
 12 15  1  0  0  0  0
 15 16  1  0  0  0  0
 15 17  1  0  0  0  0
 15 18  1  0  0  0  0
M  END
>  <EXTREG>  (ZINC00101663)
ZINC00101663

>  <LOGBIO>
2.5000

$$$$
ZINC00103252
  -MTS-   02131516552D 0   0.00000     0.00000     0

 14 15  0  0  0  0  0  0  0  0999 V2000
    4.2173   -2.5007    0.0000 Cl  0  0  0  0  0  0  0  0  0  0  0  0
    3.6268   -1.6937    0.0000 C   0  0  0  0  0  0  0  0  0  0  0  0
    4.0309   -0.7752    0.0000 C   0  0  0  0  0  0  0  0  0  0  0  0
    3.4418    0.0264    0.0000 C   0  0  0  0  0  0  0  0  0  0  0  0
    2.4475   -0.0805    0.0000 C   0  0  0  0  0  0  0  0  0  0  0  0
    2.0423   -0.9891    0.0000 C   0  0  0  0  0  0  0  0  0  0  0  0
    2.6325   -1.8006    0.0000 C   0  0  0  0  0  0  0  0  0  0  0  0
    2.2271   -2.7147    0.0000 Cl  0  0  0  0  0  0  0  0  0  0  0  0
    1.8590    0.7279    0.0000 N   0  0  0  0  0  0  0  0  0  0  0  0
    2.1690    1.6879    0.0000 C   0  0  0  0  0  0  0  0  0  0  0  0
    1.3590    2.2679    0.0000 C   0  0  0  0  0  0  0  0  0  0  0  0
    0.5490    1.6879    0.0000 C   0  0  0  0  0  0  0  0  0  0  0  0
    0.8590    0.7279    0.0000 C   0  0  0  0  0  0  0  0  0  0  0  0
    0.2705   -0.0805    0.0000 O   0  0  0  0  0  0  0  0  0  0  0  0
  1  2  1  0  0  0  0
  2  3  2  0  0  0  0
  3  4  1  0  0  0  0
  4  5  2  0  0  0  0
  5  6  1  0  0  0  0
  6  7  2  0  0  0  0
  7  2  1  0  0  0  0
  7  8  1  0  0  0  0
  5  9  1  0  0  0  0
  9 10  1  0  0  0  0
 10 11  1  0  0  0  0
 11 12  1  0  0  0  0
 12 13  1  0  0  0  0
 13  9  1  0  0  0  0
 13 14  2  0  0  0  0
M  END
>  <EXTREG>  (ZINC00103252)
ZINC00103252

>  <LOGBIO>
2.5000

$$$$
ZINC00103434
  -MTS-   02131516552D 0   0.00000     0.00000     0

 23 25  0  0  0  0  0  0  0  0999 V2000
    6.6677    3.8252    0.0000 F   0  0  0  0  0  0  0  0  0  0  0  0
    6.6686    2.8252    0.0000 C   0  0  0  0  0  0  0  0  0  0  0  0
    7.6686    2.8262    0.0000 F   0  0  0  0  0  0  0  0  0  0  0  0
    5.6686    2.8242    0.0000 F   0  0  0  0  0  0  0  0  0  0  0  0
    6.6696    1.8252    0.0000 O   0  0  0  0  0  0  0  0  0  0  0  0
    5.7176    1.2742    0.0000 C   0  0  0  0  0  0  0  0  0  0  0  0
    4.8476    1.7742    0.0000 C   0  0  0  0  0  0  0  0  0  0  0  0
    3.9876    1.2742    0.0000 C   0  0  0  0  0  0  0  0  0  0  0  0
    3.9876    0.2742    0.0000 C   0  0  0  0  0  0  0  0  0  0  0  0
    3.1208   -0.2244    0.0000 N   0  0  0  0  0  0  0  0  0  0  0  0
    3.1193   -1.2244    0.0000 C   0  0  0  0  0  0  0  0  0  0  0  0
    3.9870   -1.7283    0.0000 N   0  0  0  0  0  0  0  0  0  0  0  0
    3.9835   -2.7231    0.0000 C   0  0  0  0  0  0  0  0  0  0  0  0
    4.8485   -3.2249    0.0000 O   0  0  0  0  0  0  0  0  0  0  0  0
    3.1172   -3.2227    0.0000 O   0  0  0  0  0  0  0  0  0  0  0  0
    2.2544   -2.7274    0.0000 C   0  0  0  0  0  0  0  0  0  0  0  0
    1.3856   -3.2252    0.0000 C   0  0  0  0  0  0  0  0  0  0  0  0
    0.5204   -2.7238    0.0000 C   0  0  0  0  0  0  0  0  0  0  0  0
    0.5239   -1.7204    0.0000 C   0  0  0  0  0  0  0  0  0  0  0  0
    1.3877   -1.2270    0.0000 C   0  0  0  0  0  0  0  0  0  0  0  0
    2.2530   -1.7240    0.0000 C   0  0  0  0  0  0  0  0  0  0  0  0
    4.8476   -0.2258    0.0000 C   0  0  0  0  0  0  0  0  0  0  0  0
    5.7176    0.2742    0.0000 C   0  0  0  0  0  0  0  0  0  0  0  0
  1  2  1  0  0  0  0
  2  3  1  0  0  0  0
  2  4  1  0  0  0  0
  2  5  1  0  0  0  0
  5  6  1  0  0  0  0
  6  7  2  0  0  0  0
  7  8  1  0  0  0  0
  8  9  2  0  0  0  0
  9 10  1  0  0  0  0
 10 11  1  0  0  0  0
 11 12  2  0  0  0  0
 12 13  1  0  0  0  0
 13 14  2  0  0  0  0
 13 15  1  0  0  0  0
 15 16  1  0  0  0  0
 16 17  1  0  0  0  0
 17 18  2  0  0  0  0
 18 19  1  0  0  0  0
 19 20  2  0  0  0  0
 20 21  1  0  0  0  0
 21 11  1  0  0  0  0
 21 16  2  0  0  0  0
  9 22  1  0  0  0  0
 22 23  2  0  0  0  0
 23  6  1  0  0  0  0
M  END
>  <EXTREG>  (ZINC00103434)
ZINC00103434

>  <LOGBIO>
2.5000

$$$$
ZINC00103963
  -MTS-   02131516552D 0   0.00000     0.00000     0

 15 16  0  0  0  0  0  0  0  0999 V2000
    5.6392   -2.0997    0.0000 Cl  0  0  0  0  0  0  0  0  0  0  0  0
    5.0479   -1.2932    0.0000 C   0  0  0  0  0  0  0  0  0  0  0  0
    5.4511   -0.3744    0.0000 C   0  0  0  0  0  0  0  0  0  0  0  0
    4.8612    0.4267    0.0000 C   0  0  0  0  0  0  0  0  0  0  0  0
    3.8670    0.3187    0.0000 C   0  0  0  0  0  0  0  0  0  0  0  0
    3.4628   -0.5902    0.0000 C   0  0  0  0  0  0  0  0  0  0  0  0
    4.0537   -1.4012    0.0000 C   0  0  0  0  0  0  0  0  0  0  0  0
    2.4683   -0.6956    0.0000 C   0  0  0  0  0  0  0  0  0  0  0  0
    2.0624   -1.6095    0.0000 O   0  0  0  0  0  0  0  0  0  0  0  0
    1.8798    0.1129    0.0000 N   0  0  0  0  0  0  0  0  0  0  0  0
    2.1898    1.0729    0.0000 C   0  0  0  0  0  0  0  0  0  0  0  0
    1.3798    1.6529    0.0000 C   0  0  0  0  0  0  0  0  0  0  0  0
    0.5698    1.0729    0.0000 N   0  0  0  0  0  0  0  0  0  0  0  0
    0.8798    0.1129    0.0000 C   0  0  0  0  0  0  0  0  0  0  0  0
    0.2913   -0.6956    0.0000 O   0  0  0  0  0  0  0  0  0  0  0  0
  1  2  1  0  0  0  0
  2  3  2  0  0  0  0
  3  4  1  0  0  0  0
  4  5  2  0  0  0  0
  5  6  1  0  0  0  0
  6  7  2  0  0  0  0
  7  2  1  0  0  0  0
  6  8  1  0  0  0  0
  8  9  2  0  0  0  0
  8 10  1  0  0  0  0
 10 11  1  0  0  0  0
 11 12  1  0  0  0  0
 12 13  1  0  0  0  0
 13 14  1  0  0  0  0
 14 10  1  0  0  0  0
 14 15  2  0  0  0  0
M  END
>  <EXTREG>  (ZINC00103963)
ZINC00103963

>  <LOGBIO>
2.5000

$$$$
ZINC00104487
  -MTS-   02131516552D 0   0.00000     0.00000     0

 25 28  0  0  1  0  0  0  0  0999 V2000
    7.6198    2.6025    0.0000 O   0  0  0  0  0  0  0  0  0  0  0  0
    6.7542    2.1016    0.0000 C   0  0  0  0  0  0  0  0  0  0  0  0
    5.8842    2.6016    0.0000 C   0  0  0  0  0  0  0  0  0  0  0  0
    5.0242    2.1016    0.0000 C   0  0  0  0  0  0  0  0  0  0  0  0
    5.0242    1.1016    0.0000 C   0  0  0  0  0  0  0  0  0  0  0  0
    5.8842    0.6016    0.0000 C   0  0  0  0  0  0  0  0  0  0  0  0
    6.7542    1.1016    0.0000 C   0  0  0  0  0  0  0  0  0  0  0  0
    3.9841    0.5032    0.0000 C   0  0  1  0  0  0  0  0  0  0  0  0
    3.1154    1.0054    0.0000 N   0  0  0  0  0  0  0  0  0  0  0  0
    2.2541    0.5075    0.0000 C   0  0  0  0  0  0  0  0  0  0  0  0
    1.3858    1.0079    0.0000 C   0  0  0  0  0  0  0  0  0  0  0  0
    0.5201    0.5075    0.0000 C   0  0  0  0  0  0  0  0  0  0  0  0
    0.5226   -0.4960    0.0000 C   0  0  0  0  0  0  0  0  0  0  0  0
    1.3859   -0.9903    0.0000 C   0  0  0  0  0  0  0  0  0  0  0  0
    2.2516   -0.4925    0.0000 C   0  0  0  0  0  0  0  0  0  0  0  0
    3.1104   -0.9946    0.0000 C   0  0  0  0  0  0  0  0  0  0  0  0
    3.1053   -1.9946    0.0000 O   0  0  0  0  0  0  0  0  0  0  0  0
    3.9816   -0.4968    0.0000 N   0  0  0  0  0  0  0  0  0  0  0  0
    5.0187   -1.1004    0.0000 C   0  0  0  0  0  0  0  0  0  0  0  0
    5.0162   -2.1039    0.0000 C   0  0  0  0  0  0  0  0  0  0  0  0
    5.8770   -2.6025    0.0000 C   0  0  0  0  0  0  0  0  0  0  0  0
    6.7453   -2.1064    0.0000 C   0  0  0  0  0  0  0  0  0  0  0  0
    6.7527   -1.1116    0.0000 C   0  0  0  0  0  0  0  0  0  0  0  0
    5.8870   -0.6043    0.0000 C   0  0  0  0  0  0  0  0  0  0  0  0
    3.9847    1.1032    0.0000 H   0  0  0  0  0  0  0  0  0  0  0  0
  1  2  1  0  0  0  0
  2  3  2  0  0  0  0
  3  4  1  0  0  0  0
  4  5  2  0  0  0  0
  5  6  1  0  0  0  0
  6  7  2  0  0  0  0
  7  2  1  0  0  0  0
  8  5  1  6  0  0  0
  8 25  1  1  0  0  0
  8  9  1  0  0  0  0
  9 10  1  0  0  0  0
 10 11  1  0  0  0  0
 11 12  2  0  0  0  0
 12 13  1  0  0  0  0
 13 14  2  0  0  0  0
 14 15  1  0  0  0  0
 15 10  2  0  0  0  0
 15 16  1  0  0  0  0
 16 17  2  0  0  0  0
 16 18  1  0  0  0  0
 18  8  1  0  0  0  0
 18 19  1  0  0  0  0
 19 20  2  0  0  0  0
 20 21  1  0  0  0  0
 21 22  2  0  0  0  0
 22 23  1  0  0  0  0
 23 24  2  0  0  0  0
 24 19  1  0  0  0  0
M  END
>  <EXTREG>  (ZINC00104487)
ZINC00104487

>  <LOGBIO>
2.5000

$$$$
ZINC00105397
  -MTS-   02131516552D 0   0.00000     0.00000     0

 23 25  0  0  0  0  0  0  0  0999 V2000
    6.8313   -0.3406    0.0000 N   0  0  0  0  0  0  0  0  0  0  0  0
    6.4782    0.1445    0.0000 C   0  0  0  0  0  0  0  0  0  0  0  0
    6.7882    1.1045    0.0000 C   0  0  0  0  0  0  0  0  0  0  0  0
    5.9782    1.6845    0.0000 S   0  0  0  0  0  0  0  0  0  0  0  0
    5.1682    1.1045    0.0000 C   0  0  0  0  0  0  0  0  0  0  0  0
    4.1890    1.3072    0.0000 N   0  0  0  0  0  0  0  0  0  0  0  0
    3.5207    0.5632    0.0000 C   0  0  0  0  0  0  0  0  0  0  0  0
    3.8339   -0.3901    0.0000 C   0  0  0  0  0  0  0  0  0  0  0  0
    4.8078   -0.5928    0.0000 C   0  0  0  0  0  0  0  0  0  0  0  0
    5.4782    0.1445    0.0000 C   0  0  0  0  0  0  0  0  0  0  0  0
    5.1165   -1.5440    0.0000 C   0  0  0  0  0  0  0  0  0  0  0  0
    6.0676   -1.2353    0.0000 F   0  0  0  0  0  0  0  0  0  0  0  0
    4.1653   -1.8527    0.0000 F   0  0  0  0  0  0  0  0  0  0  0  0
    5.4252   -2.4951    0.0000 F   0  0  0  0  0  0  0  0  0  0  0  0
    2.5421    0.7690    0.0000 C   0  0  0  0  0  0  0  0  0  0  0  0
    2.2290    1.7223    0.0000 C   0  0  0  0  0  0  0  0  0  0  0  0
    1.2551    1.9250    0.0000 C   0  0  0  0  0  0  0  0  0  0  0  0
    0.5869    1.1810    0.0000 C   0  0  0  0  0  0  0  0  0  0  0  0
    0.8925    0.2344    0.0000 C   0  0  0  0  0  0  0  0  0  0  0  0
    1.8739    0.0250    0.0000 C   0  0  0  0  0  0  0  0  0  0  0  0
    7.7379    1.4176    0.0000 C   0  0  0  0  0  0  0  0  0  0  0  0
    8.4868    0.7498    0.0000 O   0  0  0  0  0  0  0  0  0  0  0  0
    7.9410    2.3915    0.0000 O   0  0  0  0  0  0  0  0  0  0  0  0
  1  2  1  0  0  0  0
  2  3  2  0  0  0  0
  3  4  1  0  0  0  0
  4  5  1  0  0  0  0
  5  6  1  0  0  0  0
  6  7  2  0  0  0  0
  7  8  1  0  0  0  0
  8  9  2  0  0  0  0
  9 10  1  0  0  0  0
 10  2  1  0  0  0  0
 10  5  2  0  0  0  0
  9 11  1  0  0  0  0
 11 12  1  0  0  0  0
 11 13  1  0  0  0  0
 11 14  1  0  0  0  0
  7 15  1  0  0  0  0
 15 16  2  0  0  0  0
 16 17  1  0  0  0  0
 17 18  2  0  0  0  0
 18 19  1  0  0  0  0
 19 20  2  0  0  0  0
 20 15  1  0  0  0  0
  3 21  1  0  0  0  0
 21 22  1  0  0  0  0
 21 23  2  0  0  0  0
M  END
>  <EXTREG>  (ZINC00105397)
ZINC00105397

>  <LOGBIO>
2.5000

$$$$
ZINC00105497
  -MTS-   02131516552D 0   0.00000     0.00000     0

 17 18  0  0  1  0  0  0  0  0999 V2000
    2.4414   -3.3895    0.0000 O   0  0  0  0  0  0  0  0  0  0  0  0
    2.8482   -2.4723    0.0000 C   0  0  0  0  0  0  0  0  0  0  0  0
    3.8375   -2.3679    0.0000 O   0  0  0  0  0  0  0  0  0  0  0  0
    2.2597   -1.6638    0.0000 C   0  0  1  0  0  0  0  0  0  0  0  0
    2.5697   -0.7038    0.0000 C   0  0  0  0  0  0  0  0  0  0  0  0
    1.7597   -0.1238    0.0000 N   0  0  0  0  0  0  0  0  0  0  0  0
    0.9497   -0.7038    0.0000 C   0  0  0  0  0  0  0  0  0  0  0  0
    0.0000   -0.3906    0.0000 O   0  0  0  0  0  0  0  0  0  0  0  0
    1.2597   -1.6638    0.0000 C   0  0  0  0  0  0  0  0  0  0  0  0
    1.7597    0.8762    0.0000 C   0  0  0  0  0  0  0  0  0  0  0  0
    2.6282    1.3788    0.0000 C   0  0  0  0  0  0  0  0  0  0  0  0
    2.6262    2.3736    0.0000 C   0  0  0  0  0  0  0  0  0  0  0  0
    1.7607    2.8744    0.0000 C   0  0  0  0  0  0  0  0  0  0  0  0
    1.7632    3.8744    0.0000 I   0  0  0  0  0  0  0  0  0  0  0  0
    0.8972    2.3805    0.0000 C   0  0  0  0  0  0  0  0  0  0  0  0
    0.8942    1.3771    0.0000 C   0  0  0  0  0  0  0  0  0  0  0  0
    2.8522   -1.5691    0.0000 H   0  0  0  0  0  0  0  0  0  0  0  0
  1  2  1  0  0  0  0
  2  3  2  0  0  0  0
  4  2  1  6  0  0  0
  4 17  1  1  0  0  0
  4  5  1  0  0  0  0
  5  6  1  0  0  0  0
  6  7  1  0  0  0  0
  7  8  2  0  0  0  0
  7  9  1  0  0  0  0
  9  4  1  0  0  0  0
  6 10  1  0  0  0  0
 10 11  2  0  0  0  0
 11 12  1  0  0  0  0
 12 13  2  0  0  0  0
 13 14  1  0  0  0  0
 13 15  1  0  0  0  0
 15 16  2  0  0  0  0
 16 10  1  0  0  0  0
M  END
>  <EXTREG>  (ZINC00105497)
ZINC00105497

>  <LOGBIO>
2.5000

$$$$
ZINC00105861
  -MTS-   02131516552D 0   0.00000     0.00000     0

 16 17  0  0  0  0  0  0  0  0999 V2000
    5.2254   -1.4212    0.0000 C   0  0  0  0  0  0  0  0  0  0  0  0
    4.2310   -1.5261    0.0000 C   0  0  0  0  0  0  0  0  0  0  0  0
    3.6400   -0.7151    0.0000 C   0  0  0  0  0  0  0  0  0  0  0  0
    2.6509   -0.8215    0.0000 C   0  0  0  0  0  0  0  0  0  0  0  0
    2.0624   -0.0130    0.0000 S   0  0  0  0  0  0  0  0  0  0  0  0
    2.4683    0.9009    0.0000 C   0  0  0  0  0  0  0  0  0  0  0  0
    1.8798    1.7094    0.0000 C   0  0  0  0  0  0  0  0  0  0  0  0
    2.1898    2.6694    0.0000 N   0  0  0  0  0  0  0  0  0  0  0  0
    1.3798    3.2494    0.0000 O   0  0  0  0  0  0  0  0  0  0  0  0
    0.5698    2.6694    0.0000 C   0  0  0  0  0  0  0  0  0  0  0  0
    0.8798    1.7094    0.0000 N   0  0  0  0  0  0  0  0  0  0  0  0
    2.2437   -1.7348    0.0000 C   0  0  0  0  0  0  0  0  0  0  0  0
    1.2489   -1.8372    0.0000 C   0  0  0  0  0  0  0  0  0  0  0  0
    2.8254   -2.5417    0.0000 C   0  0  0  0  0  0  0  0  0  0  0  0
    3.8237   -2.4394    0.0000 C   0  0  0  0  0  0  0  0  0  0  0  0
    4.4102   -3.2494    0.0000 Cl  0  0  0  0  0  0  0  0  0  0  0  0
  1  2  1  0  0  0  0
  2  3  2  0  0  0  0
  3  4  1  0  0  0  0
  4  5  1  0  0  0  0
  5  6  1  0  0  0  0
  6  7  1  0  0  0  0
  7  8  2  0  0  0  0
  8  9  1  0  0  0  0
  9 10  1  0  0  0  0
 10 11  2  0  0  0  0
 11  7  1  0  0  0  0
  4 12  2  0  0  0  0
 12 13  1  0  0  0  0
 12 14  1  0  0  0  0
 14 15  2  0  0  0  0
 15  2  1  0  0  0  0
 15 16  1  0  0  0  0
M  END
>  <EXTREG>  (ZINC00105861)
ZINC00105861

>  <LOGBIO>
2.5000

$$$$
ZINC00106085
  -MTS-   02131516552D 0   0.00000     0.00000     0

 10 10  0  0  0  0  0  0  0  0999 V2000
    0.5485   -1.8695    0.0000 C   0  0  0  0  0  0  0  0  0  0  0  0
    0.9553   -0.9522    0.0000 C   0  0  0  0  0  0  0  0  0  0  0  0
    1.9446   -0.8478    0.0000 O   0  0  0  0  0  0  0  0  0  0  0  0
    2.3514    0.0695    0.0000 C   0  0  0  0  0  0  0  0  0  0  0  0
    3.3407    0.1738    0.0000 O   0  0  0  0  0  0  0  0  0  0  0  0
    1.7629    0.8779    0.0000 C   0  0  0  0  0  0  0  0  0  0  0  0
    2.0729    1.8379    0.0000 C   0  0  0  0  0  0  0  0  0  0  0  0
    1.2629    2.4179    0.0000 S   0  0  0  0  0  0  0  0  0  0  0  0
    0.4529    1.8379    0.0000 N   0  0  0  0  0  0  0  0  0  0  0  0
    0.7629    0.8779    0.0000 N   0  0  0  0  0  0  0  0  0  0  0  0
  1  2  1  0  0  0  0
  2  3  1  0  0  0  0
  3  4  1  0  0  0  0
  4  5  2  0  0  0  0
  4  6  1  0  0  0  0
  6  7  2  0  0  0  0
  7  8  1  0  0  0  0
  8  9  1  0  0  0  0
  9 10  2  0  0  0  0
 10  6  1  0  0  0  0
M  END
>  <EXTREG>  (ZINC00106085)
ZINC00106085

>  <LOGBIO>
2.5000

$$$$
ZINC00106772
  -MTS-   02131516552D 0   0.00000     0.00000     0

 23 25  0  0  0  0  0  0  0  0999 V2000
    3.1806   -2.7948    0.0000 Cl  0  0  0  0  0  0  0  0  0  0  0  0
    2.5839   -2.8572    0.0000 C   0  0  0  0  0  0  0  0  0  0  0  0
    2.1743   -3.7732    0.0000 C   0  0  0  0  0  0  0  0  0  0  0  0
    1.1847   -3.8747    0.0000 C   0  0  0  0  0  0  0  0  0  0  0  0
    0.5966   -3.0659    0.0000 C   0  0  0  0  0  0  0  0  0  0  0  0
    0.9981   -2.1557    0.0000 C   0  0  0  0  0  0  0  0  0  0  0  0
    0.4079   -1.3484    0.0000 Cl  0  0  0  0  0  0  0  0  0  0  0  0
    1.9957   -2.0484    0.0000 C   0  0  0  0  0  0  0  0  0  0  0  0
    2.4823   -0.9515    0.0000 N   0  0  0  0  0  0  0  0  0  0  0  0
    3.4801   -0.8452    0.0000 C   0  0  0  0  0  0  0  0  0  0  0  0
    4.0651   -1.6497    0.0000 O   0  0  0  0  0  0  0  0  0  0  0  0
    3.8860    0.0688    0.0000 C   0  0  0  0  0  0  0  0  0  0  0  0
    3.2974    0.8772    0.0000 N   0  0  0  0  0  0  0  0  0  0  0  0
    3.6074    1.8372    0.0000 C   0  0  0  0  0  0  0  0  0  0  0  0
    4.5571    2.1504    0.0000 O   0  0  0  0  0  0  0  0  0  0  0  0
    2.7974    2.4172    0.0000 C   0  0  0  0  0  0  0  0  0  0  0  0
    2.6978    3.4154    0.0000 C   0  0  0  0  0  0  0  0  0  0  0  0
    1.7858    3.8256    0.0000 C   0  0  0  0  0  0  0  0  0  0  0  0
    0.9729    3.2374    0.0000 C   0  0  0  0  0  0  0  0  0  0  0  0
    1.0761    2.2479    0.0000 C   0  0  0  0  0  0  0  0  0  0  0  0
    1.9874    1.8372    0.0000 C   0  0  0  0  0  0  0  0  0  0  0  0
    2.2974    0.8772    0.0000 C   0  0  0  0  0  0  0  0  0  0  0  0
    1.7089    0.0688    0.0000 O   0  0  0  0  0  0  0  0  0  0  0  0
  1  2  1  0  0  0  0
  2  3  2  0  0  0  0
  3  4  1  0  0  0  0
  4  5  2  0  0  0  0
  5  6  1  0  0  0  0
  6  7  1  0  0  0  0
  6  8  2  0  0  0  0
  8  2  1  0  0  0  0
  8  9  1  0  0  0  0
  9 10  1  0  0  0  0
 10 11  2  0  0  0  0
 10 12  1  0  0  0  0
 12 13  1  0  0  0  0
 13 14  1  0  0  0  0
 14 15  2  0  0  0  0
 14 16  1  0  0  0  0
 16 17  2  0  0  0  0
 17 18  1  0  0  0  0
 18 19  2  0  0  0  0
 19 20  1  0  0  0  0
 20 21  2  0  0  0  0
 21 16  1  0  0  0  0
 21 22  1  0  0  0  0
 22 13  1  0  0  0  0
 22 23  2  0  0  0  0
M  END
>  <EXTREG>  (ZINC00106772)
ZINC00106772

>  <LOGBIO>
2.5000

$$$$
ZINC00107078
  -MTS-   02131516552D 0   0.00000     0.00000     0

 23 25  0  0  0  0  0  0  0  0999 V2000
    4.1679   -4.8653    0.0000 C   0  0  0  0  0  0  0  0  0  0  0  0
    3.5794   -4.0569    0.0000 C   0  0  0  0  0  0  0  0  0  0  0  0
    3.8894   -3.0969    0.0000 O   0  0  0  0  0  0  0  0  0  0  0  0
    3.0794   -2.5169    0.0000 C   0  0  0  0  0  0  0  0  0  0  0  0
    2.9798   -1.5187    0.0000 N   0  0  0  0  0  0  0  0  0  0  0  0
    2.0678   -1.1085    0.0000 C   0  0  0  0  0  0  0  0  0  0  0  0
    1.9662   -0.1137    0.0000 S   0  0  0  0  0  0  0  0  0  0  0  0
    1.0507    0.2971    0.0000 C   0  0  0  0  0  0  0  0  0  0  0  0
    0.9506    1.2869    0.0000 C   0  0  0  0  0  0  0  0  0  0  0  0
    0.0351    1.6976    0.0000 O   0  0  0  0  0  0  0  0  0  0  0  0
    1.7616    1.8719    0.0000 N   0  0  0  0  0  0  0  0  0  0  0  0
    1.6604    2.8668    0.0000 C   0  0  0  0  0  0  0  0  0  0  0  0
    2.4737    3.4546    0.0000 C   0  0  0  0  0  0  0  0  0  0  0  0
    2.3710    4.4441    0.0000 C   0  0  0  0  0  0  0  0  0  0  0  0
    1.4593    4.8548    0.0000 C   0  0  0  0  0  0  0  0  0  0  0  0
    0.6502    4.2761    0.0000 C   0  0  0  0  0  0  0  0  0  0  0  0
    0.7487    3.2775    0.0000 C   0  0  0  0  0  0  0  0  0  0  0  0
    1.2549   -1.6967    0.0000 N   0  0  0  0  0  0  0  0  0  0  0  0
    1.3581   -2.6862    0.0000 C   0  0  0  0  0  0  0  0  0  0  0  0
    0.5475   -3.2718    0.0000 N   0  0  0  0  0  0  0  0  0  0  0  0
    2.2694   -3.0969    0.0000 C   0  0  0  0  0  0  0  0  0  0  0  0
    2.5794   -4.0569    0.0000 C   0  0  0  0  0  0  0  0  0  0  0  0
    1.9909   -4.8653    0.0000 C   0  0  0  0  0  0  0  0  0  0  0  0
  1  2  1  0  0  0  0
  2  3  1  0  0  0  0
  3  4  1  0  0  0  0
  4  5  1  0  0  0  0
  5  6  2  0  0  0  0
  6  7  1  0  0  0  0
  7  8  1  0  0  0  0
  8  9  1  0  0  0  0
  9 10  2  0  0  0  0
  9 11  1  0  0  0  0
 11 12  1  0  0  0  0
 12 13  1  0  0  0  0
 13 14  1  0  0  0  0
 14 15  1  0  0  0  0
 15 16  1  0  0  0  0
 16 17  1  0  0  0  0
 17 12  1  0  0  0  0
  6 18  1  0  0  0  0
 18 19  2  0  0  0  0
 19 20  1  0  0  0  0
 19 21  1  0  0  0  0
 21  4  2  0  0  0  0
 21 22  1  0  0  0  0
 22  2  2  0  0  0  0
 22 23  1  0  0  0  0
M  END
>  <EXTREG>  (ZINC00107078)
ZINC00107078

>  <LOGBIO>
2.5000

$$$$
ZINC00107986
  -MTS-   02131516552D 0   0.00000     0.00000     0

 17 18  0  0  0  0  0  0  0  0999 V2000
    4.9832    1.6588    0.0000 F   0  0  0  0  0  0  0  0  0  0  0  0
    4.0062    1.4457    0.0000 C   0  0  0  0  0  0  0  0  0  0  0  0
    4.2193    0.4687    0.0000 F   0  0  0  0  0  0  0  0  0  0  0  0
    3.7931    2.4228    0.0000 F   0  0  0  0  0  0  0  0  0  0  0  0
    3.0291    1.2326    0.0000 C   0  0  0  0  0  0  0  0  0  0  0  0
    2.3530    1.9741    0.0000 C   0  0  0  0  0  0  0  0  0  0  0  0
    1.3815    1.7601    0.0000 C   0  0  0  0  0  0  0  0  0  0  0  0
    1.0766    0.8077    0.0000 C   0  0  0  0  0  0  0  0  0  0  0  0
    1.7432    0.0693    0.0000 C   0  0  0  0  0  0  0  0  0  0  0  0
    2.7242    0.2802    0.0000 C   0  0  0  0  0  0  0  0  0  0  0  0
    1.4359   -0.8823    0.0000 C   0  0  0  0  0  0  0  0  0  0  0  0
    0.4773   -1.1966    0.0000 O   0  0  0  0  0  0  0  0  0  0  0  0
    0.4851   -2.1929    0.0000 C   0  0  0  0  0  0  0  0  0  0  0  0
    1.4307   -2.5064    0.0000 N   0  0  0  0  0  0  0  0  0  0  0  0
    2.0244   -1.6908    0.0000 C   0  0  0  0  0  0  0  0  0  0  0  0
    3.0244   -1.6908    0.0000 C   0  0  0  0  0  0  0  0  0  0  0  0
    4.0244   -1.6908    0.0000 N   0  0  0  0  0  0  0  0  0  0  0  0
  1  2  1  0  0  0  0
  2  3  1  0  0  0  0
  2  4  1  0  0  0  0
  2  5  1  0  0  0  0
  5  6  2  0  0  0  0
  6  7  1  0  0  0  0
  7  8  2  0  0  0  0
  8  9  1  0  0  0  0
  9 10  2  0  0  0  0
 10  5  1  0  0  0  0
  9 11  1  0  0  0  0
 11 12  1  0  0  0  0
 12 13  1  0  0  0  0
 13 14  2  0  0  0  0
 14 15  1  0  0  0  0
 15 11  2  0  0  0  0
 15 16  1  0  0  0  0
 16 17  3  0  0  0  0
M  END
>  <EXTREG>  (ZINC00107986)
ZINC00107986

>  <LOGBIO>
2.5000

$$$$
ZINC00109417
  -MTS-   02131516552D 0   0.00000     0.00000     0

 23 25  0  0  0  0  0  0  0  0999 V2000
    6.7525    2.3398    0.0000 C   0  0  0  0  0  0  0  0  0  0  0  0
    5.8833    2.8411    0.0000 O   0  0  0  0  0  0  0  0  0  0  0  0
    5.0225    2.3424    0.0000 C   0  0  0  0  0  0  0  0  0  0  0  0
    4.5027    2.6421    0.0000 O   0  0  0  0  0  0  0  0  0  0  0  0
    5.0235    1.3424    0.0000 C   0  0  0  0  0  0  0  0  0  0  0  0
    3.9849    0.7413    0.0000 N   0  0  0  0  0  0  0  0  0  0  0  0
    3.1149    1.2413    0.0000 C   0  0  0  0  0  0  0  0  0  0  0  0
    3.1124    2.2413    0.0000 O   0  0  0  0  0  0  0  0  0  0  0  0
    2.2549    0.7413    0.0000 C   0  0  0  0  0  0  0  0  0  0  0  0
    1.3853    1.2396    0.0000 C   0  0  0  0  0  0  0  0  0  0  0  0
    0.5208    0.7369    0.0000 C   0  0  0  0  0  0  0  0  0  0  0  0
    0.5258   -0.2665    0.0000 C   0  0  0  0  0  0  0  0  0  0  0  0
    1.3904   -0.7587    0.0000 C   0  0  0  0  0  0  0  0  0  0  0  0
    2.2549   -0.2587    0.0000 C   0  0  0  0  0  0  0  0  0  0  0  0
    3.1149   -0.7587    0.0000 N   0  0  0  0  0  0  0  0  0  0  0  0
    3.9849   -0.2587    0.0000 C   0  0  0  0  0  0  0  0  0  0  0  0
    4.8504   -0.7595    0.0000 C   0  0  0  0  0  0  0  0  0  0  0  0
    5.7204   -0.2595    0.0000 C   0  0  0  0  0  0  0  0  0  0  0  0
    6.5804   -0.7595    0.0000 C   0  0  0  0  0  0  0  0  0  0  0  0
    6.5804   -1.7595    0.0000 C   0  0  0  0  0  0  0  0  0  0  0  0
    5.7204   -2.2595    0.0000 C   0  0  0  0  0  0  0  0  0  0  0  0
    4.8504   -1.7595    0.0000 C   0  0  0  0  0  0  0  0  0  0  0  0
    3.9849   -2.2604    0.0000 F   0  0  0  0  0  0  0  0  0  0  0  0
  1  2  1  0  0  0  0
  2  3  1  0  0  0  0
  3  4  2  0  0  0  0
  3  5  1  0  0  0  0
  5  6  1  0  0  0  0
  6  7  1  0  0  0  0
  7  8  2  0  0  0  0
  7  9  1  0  0  0  0
  9 10  1  0  0  0  0
 10 11  2  0  0  0  0
 11 12  1  0  0  0  0
 12 13  2  0  0  0  0
 13 14  1  0  0  0  0
 14  9  2  0  0  0  0
 14 15  1  0  0  0  0
 15 16  2  0  0  0  0
 16  6  1  0  0  0  0
 16 17  1  0  0  0  0
 17 18  2  0  0  0  0
 18 19  1  0  0  0  0
 19 20  2  0  0  0  0
 20 21  1  0  0  0  0
 21 22  2  0  0  0  0
 22 17  1  0  0  0  0
 22 23  1  0  0  0  0
M  END
>  <EXTREG>  (ZINC00109417)
ZINC00109417

>  <LOGBIO>
2.5000

$$$$
ZINC00110117
  -MTS-   02131516552D 0   0.00000     0.00000     0

 14 14  0  0  0  0  0  0  0  0999 V2000
    4.0881    1.8452    0.0000 N   0  0  0  0  0  0  0  0  0  0  0  0
    3.9888    0.8501    0.0000 C   0  0  0  0  0  0  0  0  0  0  0  0
    3.1182    0.3403    0.0000 N   0  0  0  0  0  0  0  0  0  0  0  0
    2.2012    0.7391    0.0000 C   0  0  0  0  0  0  0  0  0  0  0  0
    1.3946    0.1422    0.0000 C   0  0  0  0  0  0  0  0  0  0  0  0
    0.4827    0.5399    0.0000 O   0  0  0  0  0  0  0  0  0  0  0  0
    3.3363   -0.6317    0.0000 N   0  0  0  0  0  0  0  0  0  0  0  0
    4.3268   -0.7384    0.0000 C   0  0  0  0  0  0  0  0  0  0  0  0
    4.8268   -1.6044    0.0000 C   0  0  0  0  0  0  0  0  0  0  0  0
    5.8268   -1.6044    0.0000 C   0  0  0  0  0  0  0  0  0  0  0  0
    6.8268   -1.6044    0.0000 N   0  0  0  0  0  0  0  0  0  0  0  0
    4.7348    0.1842    0.0000 C   0  0  0  0  0  0  0  0  0  0  0  0
    5.7122    0.3955    0.0000 C   0  0  0  0  0  0  0  0  0  0  0  0
    6.6897    0.6068    0.0000 N   0  0  0  0  0  0  0  0  0  0  0  0
  1  2  1  0  0  0  0
  2  3  1  0  0  0  0
  3  4  1  0  0  0  0
  4  5  1  0  0  0  0
  5  6  1  0  0  0  0
  3  7  1  0  0  0  0
  7  8  2  0  0  0  0
  8  9  1  0  0  0  0
  9 10  1  0  0  0  0
 10 11  3  0  0  0  0
  8 12  1  0  0  0  0
 12  2  2  0  0  0  0
 12 13  1  0  0  0  0
 13 14  3  0  0  0  0
M  END
>  <EXTREG>  (ZINC00110117)
ZINC00110117

>  <LOGBIO>
2.5000

$$$$
ZINC00110462
  -MTS-   02131516552D 0   0.00000     0.00000     0

 13 13  0  0  0  0  0  0  0  0999 V2000
    4.9844    0.3325    0.0000 C   0  0  0  0  0  0  0  0  0  0  0  0
    4.5776   -0.5848    0.0000 O   0  0  0  0  0  0  0  0  0  0  0  0
    3.5883   -0.6892    0.0000 C   0  0  0  0  0  0  0  0  0  0  0  0
    3.3451   -1.2376    0.0000 O   0  0  0  0  0  0  0  0  0  0  0  0
    2.8821    0.2810    0.0000 C   0  0  0  0  0  0  0  0  0  0  0  0
    3.1921    1.2410    0.0000 C   0  0  0  0  0  0  0  0  0  0  0  0
    2.3821    1.8210    0.0000 O   0  0  0  0  0  0  0  0  0  0  0  0
    1.5721    1.2410    0.0000 N   0  0  0  0  0  0  0  0  0  0  0  0
    1.8821    0.2810    0.0000 C   0  0  0  0  0  0  0  0  0  0  0  0
    1.2936   -0.5275    0.0000 C   0  0  0  0  0  0  0  0  0  0  0  0
    2.1021   -1.1160    0.0000 C   0  0  0  0  0  0  0  0  0  0  0  0
    0.4851    0.0611    0.0000 C   0  0  0  0  0  0  0  0  0  0  0  0
    0.7051   -1.3359    0.0000 C   0  0  0  0  0  0  0  0  0  0  0  0
  1  2  1  0  0  0  0
  2  3  1  0  0  0  0
  3  4  2  0  0  0  0
  3  5  1  0  0  0  0
  5  6  2  0  0  0  0
  6  7  1  0  0  0  0
  7  8  1  0  0  0  0
  8  9  2  0  0  0  0
  9  5  1  0  0  0  0
  9 10  1  0  0  0  0
 10 11  1  0  0  0  0
 10 12  1  0  0  0  0
 10 13  1  0  0  0  0
M  END
>  <EXTREG>  (ZINC00110462)
ZINC00110462

>  <LOGBIO>
2.5000

$$$$
ZINC00111045
  -MTS-   02131516552D 0   0.00000     0.00000     0

 19 20  0  0  0  0  0  0  0  0999 V2000
    4.2310   -3.1578    0.0000 C   0  0  0  0  0  0  0  0  0  0  0  0
    4.6378   -2.2405    0.0000 C   0  0  0  0  0  0  0  0  0  0  0  0
    5.6271   -2.1361    0.0000 O   0  0  0  0  0  0  0  0  0  0  0  0
    4.0493   -1.4320    0.0000 C   0  0  0  0  0  0  0  0  0  0  0  0
    4.3593   -0.4720    0.0000 O   0  0  0  0  0  0  0  0  0  0  0  0
    3.5493    0.1080    0.0000 C   0  0  0  0  0  0  0  0  0  0  0  0
    2.7393   -0.4720    0.0000 C   0  0  0  0  0  0  0  0  0  0  0  0
    3.0493   -1.4320    0.0000 C   0  0  0  0  0  0  0  0  0  0  0  0
    3.5493    1.1080    0.0000 C   0  0  0  0  0  0  0  0  0  0  0  0
    4.4178    1.6106    0.0000 C   0  0  0  0  0  0  0  0  0  0  0  0
    4.4158    2.6054    0.0000 C   0  0  0  0  0  0  0  0  0  0  0  0
    3.5503    3.1062    0.0000 C   0  0  0  0  0  0  0  0  0  0  0  0
    2.6868    2.6123    0.0000 C   0  0  0  0  0  0  0  0  0  0  0  0
    2.6838    1.6089    0.0000 C   0  0  0  0  0  0  0  0  0  0  0  0
    1.7301    1.0608    0.0000 O   0  0  0  0  0  0  0  0  0  0  0  0
    0.8650    1.5625    0.0000 C   0  0  0  0  0  0  0  0  0  0  0  0
    1.3667    2.4275    0.0000 F   0  0  0  0  0  0  0  0  0  0  0  0
    0.3633    0.6974    0.0000 F   0  0  0  0  0  0  0  0  0  0  0  0
    0.0000    2.0642    0.0000 F   0  0  0  0  0  0  0  0  0  0  0  0
  1  2  1  0  0  0  0
  2  3  2  0  0  0  0
  2  4  1  0  0  0  0
  4  5  1  0  0  0  0
  5  6  1  0  0  0  0
  6  7  2  0  0  0  0
  7  8  1  0  0  0  0
  8  4  2  0  0  0  0
  6  9  1  0  0  0  0
  9 10  2  0  0  0  0
 10 11  1  0  0  0  0
 11 12  2  0  0  0  0
 12 13  1  0  0  0  0
 13 14  2  0  0  0  0
 14  9  1  0  0  0  0
 14 15  1  0  0  0  0
 15 16  1  0  0  0  0
 16 17  1  0  0  0  0
 16 18  1  0  0  0  0
 16 19  1  0  0  0  0
M  END
>  <EXTREG>  (ZINC00111045)
ZINC00111045

>  <LOGBIO>
2.5000

$$$$
ZINC00111313
  -MTS-   02131516552D 0   0.00000     0.00000     0

 21 23  0  0  0  0  0  0  0  0999 V2000
    6.0367   -3.7202    0.0000 N   0  0  0  0  0  0  0  0  0  0  0  0
    5.4442   -2.9146    0.0000 S   0  0  0  0  0  0  0  0  0  0  0  0
    4.6387   -3.5072    0.0000 O   0  0  0  0  0  0  0  0  0  0  0  0
    6.2497   -2.3221    0.0000 O   0  0  0  0  0  0  0  0  0  0  0  0
    4.8516   -2.1091    0.0000 C   0  0  0  0  0  0  0  0  0  0  0  0
    5.2534   -1.1896    0.0000 C   0  0  0  0  0  0  0  0  0  0  0  0
    4.6623   -0.3895    0.0000 C   0  0  0  0  0  0  0  0  0  0  0  0
    3.6683   -0.4989    0.0000 C   0  0  0  0  0  0  0  0  0  0  0  0
    3.2654   -1.4085    0.0000 C   0  0  0  0  0  0  0  0  0  0  0  0
    3.8576   -2.2185    0.0000 C   0  0  0  0  0  0  0  0  0  0  0  0
    3.0778    0.3081    0.0000 C   0  0  0  0  0  0  0  0  0  0  0  0
    3.4819    1.2266    0.0000 C   0  0  0  0  0  0  0  0  0  0  0  0
    2.8928    2.0282    0.0000 C   0  0  0  0  0  0  0  0  0  0  0  0
    1.8985    1.9212    0.0000 C   0  0  0  0  0  0  0  0  0  0  0  0
    1.4933    1.0127    0.0000 C   0  0  0  0  0  0  0  0  0  0  0  0
    2.0835    0.2012    0.0000 C   0  0  0  0  0  0  0  0  0  0  0  0
    1.3100    2.7297    0.0000 N   0  0  0  0  0  0  0  0  0  0  0  0
    1.6200    3.6897    0.0000 C   0  0  0  0  0  0  0  0  0  0  0  0
    0.8100    4.2697    0.0000 N   0  0  0  0  0  0  0  0  0  0  0  0
    0.0000    3.6897    0.0000 N   0  0  0  0  0  0  0  0  0  0  0  0
    0.3100    2.7297    0.0000 N   0  0  0  0  0  0  0  0  0  0  0  0
  1  2  1  0  0  0  0
  2  3  2  0  0  0  0
  2  4  2  0  0  0  0
  2  5  1  0  0  0  0
  5  6  2  0  0  0  0
  6  7  1  0  0  0  0
  7  8  2  0  0  0  0
  8  9  1  0  0  0  0
  9 10  2  0  0  0  0
 10  5  1  0  0  0  0
  8 11  1  0  0  0  0
 11 12  2  0  0  0  0
 12 13  1  0  0  0  0
 13 14  2  0  0  0  0
 14 15  1  0  0  0  0
 15 16  2  0  0  0  0
 16 11  1  0  0  0  0
 14 17  1  0  0  0  0
 17 18  1  0  0  0  0
 18 19  2  0  0  0  0
 19 20  1  0  0  0  0
 20 21  2  0  0  0  0
 21 17  1  0  0  0  0
M  END
>  <EXTREG>  (ZINC00111313)
ZINC00111313

>  <LOGBIO>
2.5000

$$$$
ZINC00111536
  -MTS-   02131516552D 0   0.00000     0.00000     0

 18 19  0  0  0  0  0  0  0  0999 V2000
    7.5360    1.4626    0.0000 C   0  0  0  0  0  0  0  0  0  0  0  0
    6.6705    0.9618    0.0000 C   0  0  0  0  0  0  0  0  0  0  0  0
    5.8005    1.4618    0.0000 C   0  0  0  0  0  0  0  0  0  0  0  0
    4.9405    0.9618    0.0000 C   0  0  0  0  0  0  0  0  0  0  0  0
    4.9405   -0.0382    0.0000 N   0  0  0  0  0  0  0  0  0  0  0  0
    5.8005   -0.5382    0.0000 C   0  0  0  0  0  0  0  0  0  0  0  0
    6.6705   -0.0382    0.0000 C   0  0  0  0  0  0  0  0  0  0  0  0
    4.0737   -0.5369    0.0000 S   0  0  0  0  0  0  0  0  0  0  0  0
    4.5724   -1.4037    0.0000 O   0  0  0  0  0  0  0  0  0  0  0  0
    3.5750    0.3299    0.0000 O   0  0  0  0  0  0  0  0  0  0  0  0
    3.2069   -1.0356    0.0000 C   0  0  0  0  0  0  0  0  0  0  0  0
    2.2551   -0.4841    0.0000 C   0  0  0  0  0  0  0  0  0  0  0  0
    2.2557    0.5193    0.0000 C   0  0  0  0  0  0  0  0  0  0  0  0
    1.3939    1.0162    0.0000 C   0  0  0  0  0  0  0  0  0  0  0  0
    0.5266    0.5184    0.0000 C   0  0  0  0  0  0  0  0  0  0  0  0
    0.5211   -0.4764    0.0000 C   0  0  0  0  0  0  0  0  0  0  0  0
    1.3879   -0.9820    0.0000 C   0  0  0  0  0  0  0  0  0  0  0  0
    1.3844   -1.9820    0.0000 Cl  0  0  0  0  0  0  0  0  0  0  0  0
  1  2  1  0  0  0  0
  2  3  1  0  0  0  0
  3  4  1  0  0  0  0
  4  5  1  0  0  0  0
  5  6  1  0  0  0  0
  6  7  1  0  0  0  0
  7  2  1  0  0  0  0
  5  8  1  0  0  0  0
  8  9  2  0  0  0  0
  8 10  2  0  0  0  0
  8 11  1  0  0  0  0
 11 12  1  0  0  0  0
 12 13  2  0  0  0  0
 13 14  1  0  0  0  0
 14 15  2  0  0  0  0
 15 16  1  0  0  0  0
 16 17  2  0  0  0  0
 17 12  1  0  0  0  0
 17 18  1  0  0  0  0
M  END
>  <EXTREG>  (ZINC00111536)
ZINC00111536

>  <LOGBIO>
2.5000

$$$$
ZINC00112819
  -MTS-   02131516552D 0   0.00000     0.00000     0

 23 26  0  0  0  0  0  0  0  0999 V2000
    4.3555   -2.3615    0.0000 C   0  0  0  0  0  0  0  0  0  0  0  0
    3.7670   -1.5530    0.0000 C   0  0  0  0  0  0  0  0  0  0  0  0
    4.0770   -0.5930    0.0000 N   0  0  0  0  0  0  0  0  0  0  0  0
    3.2670   -0.0130    0.0000 N   0  0  0  0  0  0  0  0  0  0  0  0
    2.4570   -0.5930    0.0000 C   0  0  0  0  0  0  0  0  0  0  0  0
    1.5073   -0.2798    0.0000 N   0  0  0  0  0  0  0  0  0  0  0  0
    2.7670   -1.5530    0.0000 C   0  0  0  0  0  0  0  0  0  0  0  0
    2.1785   -2.3615    0.0000 C   0  0  0  0  0  0  0  0  0  0  0  0
    1.1805   -2.2567    0.0000 C   0  0  0  0  0  0  0  0  0  0  0  0
    0.5967   -3.0621    0.0000 C   0  0  0  0  0  0  0  0  0  0  0  0
    1.0017   -3.9764    0.0000 C   0  0  0  0  0  0  0  0  0  0  0  0
    0.4112   -4.7834    0.0000 Cl  0  0  0  0  0  0  0  0  0  0  0  0
    1.9905   -4.0853    0.0000 C   0  0  0  0  0  0  0  0  0  0  0  0
    2.5835   -3.2758    0.0000 C   0  0  0  0  0  0  0  0  0  0  0  0
    3.2670    0.9870    0.0000 C   0  0  0  0  0  0  0  0  0  0  0  0
    4.0826    1.5807    0.0000 S   0  0  0  0  0  0  0  0  0  0  0  0
    3.7690    2.5263    0.0000 C   0  0  0  0  0  0  0  0  0  0  0  0
    4.2759    3.3919    0.0000 C   0  0  0  0  0  0  0  0  0  0  0  0
    3.7801    4.2603    0.0000 C   0  0  0  0  0  0  0  0  0  0  0  0
    2.7766    4.2632    0.0000 C   0  0  0  0  0  0  0  0  0  0  0  0
    2.2777    3.4025    0.0000 C   0  0  0  0  0  0  0  0  0  0  0  0
    2.7728    2.5341    0.0000 C   0  0  0  0  0  0  0  0  0  0  0  0
    2.4585    1.5755    0.0000 N   0  0  0  0  0  0  0  0  0  0  0  0
  1  2  1  0  0  0  0
  2  3  2  0  0  0  0
  3  4  1  0  0  0  0
  4  5  1  0  0  0  0
  5  6  1  0  0  0  0
  5  7  2  0  0  0  0
  7  2  1  0  0  0  0
  7  8  1  0  0  0  0
  8  9  2  0  0  0  0
  9 10  1  0  0  0  0
 10 11  2  0  0  0  0
 11 12  1  0  0  0  0
 11 13  1  0  0  0  0
 13 14  2  0  0  0  0
 14  8  1  0  0  0  0
  4 15  1  0  0  0  0
 15 16  1  0  0  0  0
 16 17  1  0  0  0  0
 17 18  2  0  0  0  0
 18 19  1  0  0  0  0
 19 20  2  0  0  0  0
 20 21  1  0  0  0  0
 21 22  2  0  0  0  0
 22 17  1  0  0  0  0
 22 23  1  0  0  0  0
 23 15  2  0  0  0  0
M  END
>  <EXTREG>  (ZINC00112819)
ZINC00112819

>  <LOGBIO>
2.5000

$$$$
ZINC00113414
  -MTS-   02131516552D 0   0.00000     0.00000     0

 18 20  0  0  0  0  0  0  0  0999 V2000
    4.0598   -2.1025    0.0000 C   0  0  0  0  0  0  0  0  0  0  0  0
    3.4713   -1.2941    0.0000 C   0  0  0  0  0  0  0  0  0  0  0  0
    3.7813   -0.3341    0.0000 O   0  0  0  0  0  0  0  0  0  0  0  0
    2.9713    0.2459    0.0000 C   0  0  0  0  0  0  0  0  0  0  0  0
    2.1613   -0.3341    0.0000 C   0  0  0  0  0  0  0  0  0  0  0  0
    2.4713   -1.2941    0.0000 C   0  0  0  0  0  0  0  0  0  0  0  0
    1.8828   -2.1025    0.0000 C   0  0  0  0  0  0  0  0  0  0  0  0
    0.8740   -2.1025    0.0000 C   0  0  0  0  0  0  0  0  0  0  0  0
    0.5710   -3.0516    0.0000 C   0  0  0  0  0  0  0  0  0  0  0  0
    1.3718   -3.6442    0.0000 N   0  0  0  0  0  0  0  0  0  0  0  0
    2.1901   -3.0542    0.0000 N   0  0  0  0  0  0  0  0  0  0  0  0
    2.9713    1.2459    0.0000 C   0  0  0  0  0  0  0  0  0  0  0  0
    3.8398    1.7485    0.0000 C   0  0  0  0  0  0  0  0  0  0  0  0
    3.8378    2.7433    0.0000 C   0  0  0  0  0  0  0  0  0  0  0  0
    2.9723    3.2442    0.0000 C   0  0  0  0  0  0  0  0  0  0  0  0
    2.9748    4.2442    0.0000 Cl  0  0  0  0  0  0  0  0  0  0  0  0
    2.1088    2.7502    0.0000 C   0  0  0  0  0  0  0  0  0  0  0  0
    2.1058    1.7468    0.0000 C   0  0  0  0  0  0  0  0  0  0  0  0
  1  2  1  0  0  0  0
  2  3  1  0  0  0  0
  3  4  1  0  0  0  0
  4  5  2  0  0  0  0
  5  6  1  0  0  0  0
  6  2  2  0  0  0  0
  6  7  1  0  0  0  0
  7  8  1  0  0  0  0
  8  9  2  0  0  0  0
  9 10  1  0  0  0  0
 10 11  1  0  0  0  0
 11  7  2  0  0  0  0
  4 12  1  0  0  0  0
 12 13  2  0  0  0  0
 13 14  1  0  0  0  0
 14 15  2  0  0  0  0
 15 16  1  0  0  0  0
 15 17  1  0  0  0  0
 17 18  2  0  0  0  0
 18 12  1  0  0  0  0
M  END
>  <EXTREG>  (ZINC00113414)
ZINC00113414

>  <LOGBIO>
2.5000

$$$$
ZINC00113817
  -MTS-   02131516552D 0   0.00000     0.00000     0

 16 17  0  0  0  0  0  0  0  0999 V2000
    6.6435   -1.7438    0.0000 C   0  0  0  0  0  0  0  0  0  0  0  0
    6.0549   -0.9353    0.0000 C   0  0  0  0  0  0  0  0  0  0  0  0
    6.3649    0.0247    0.0000 S   0  0  0  0  0  0  0  0  0  0  0  0
    5.5549    0.6047    0.0000 C   0  0  0  0  0  0  0  0  0  0  0  0
    4.7449    0.0247    0.0000 C   0  0  0  0  0  0  0  0  0  0  0  0
    5.0549   -0.9353    0.0000 N   0  0  0  0  0  0  0  0  0  0  0  0
    3.7952    0.3378    0.0000 C   0  0  0  0  0  0  0  0  0  0  0  0
    3.5899    1.3200    0.0000 C   0  0  0  0  0  0  0  0  0  0  0  0
    2.6445    1.6296    0.0000 C   0  0  0  0  0  0  0  0  0  0  0  0
    1.8978    0.9645    0.0000 C   0  0  0  0  0  0  0  0  0  0  0  0
    2.0965   -0.0103    0.0000 C   0  0  0  0  0  0  0  0  0  0  0  0
    3.0485   -0.3273    0.0000 C   0  0  0  0  0  0  0  0  0  0  0  0
    0.9489    1.2800    0.0000 C   0  0  0  0  0  0  0  0  0  0  0  0
    0.6334    0.3311    0.0000 F   0  0  0  0  0  0  0  0  0  0  0  0
    1.2644    2.2289    0.0000 F   0  0  0  0  0  0  0  0  0  0  0  0
    0.0000    1.5955    0.0000 F   0  0  0  0  0  0  0  0  0  0  0  0
  1  2  1  0  0  0  0
  2  3  1  0  0  0  0
  3  4  1  0  0  0  0
  4  5  2  0  0  0  0
  5  6  1  0  0  0  0
  6  2  2  0  0  0  0
  5  7  1  0  0  0  0
  7  8  2  0  0  0  0
  8  9  1  0  0  0  0
  9 10  2  0  0  0  0
 10 11  1  0  0  0  0
 11 12  2  0  0  0  0
 12  7  1  0  0  0  0
 10 13  1  0  0  0  0
 13 14  1  0  0  0  0
 13 15  1  0  0  0  0
 13 16  1  0  0  0  0
M  END
>  <EXTREG>  (ZINC00113817)
ZINC00113817

>  <LOGBIO>
2.5000

$$$$
ZINC00114082
  -MTS-   02131516552D 0   0.00000     0.00000     0

 16 16  0  0  0  0  0  0  0  0999 V2000
    3.5802    3.0320    0.0000 C   0  0  0  0  0  0  0  0  0  0  0  0
    4.0841    2.1643    0.0000 C   0  0  0  0  0  0  0  0  0  0  0  0
    5.0841    2.1662    0.0000 O   0  0  0  0  0  0  0  0  0  0  0  0
    3.5879    1.3020    0.0000 O   0  0  0  0  0  0  0  0  0  0  0  0
    4.0918    0.4343    0.0000 C   0  0  0  0  0  0  0  0  0  0  0  0
    3.5957   -0.4280    0.0000 C   0  0  0  0  0  0  0  0  0  0  0  0
    4.0996   -1.2957    0.0000 O   0  0  0  0  0  0  0  0  0  0  0  0
    2.5957   -0.4299    0.0000 N   0  0  0  0  0  0  0  0  0  0  0  0
    2.0974   -1.2970    0.0000 C   0  0  0  0  0  0  0  0  0  0  0  0
    2.6000   -2.1655    0.0000 C   0  0  0  0  0  0  0  0  0  0  0  0
    2.1025   -3.0269    0.0000 C   0  0  0  0  0  0  0  0  0  0  0  0
    1.1025   -3.0299    0.0000 C   0  0  0  0  0  0  0  0  0  0  0  0
    0.6000   -2.1714    0.0000 C   0  0  0  0  0  0  0  0  0  0  0  0
    1.0974   -1.2999    0.0000 C   0  0  0  0  0  0  0  0  0  0  0  0
    0.5940   -0.4359    0.0000 C   0  0  0  0  0  0  0  0  0  0  0  0
    0.0906    0.4282    0.0000 N   0  0  0  0  0  0  0  0  0  0  0  0
  1  2  1  0  0  0  0
  2  3  2  0  0  0  0
  2  4  1  0  0  0  0
  4  5  1  0  0  0  0
  5  6  1  0  0  0  0
  6  7  2  0  0  0  0
  6  8  1  0  0  0  0
  8  9  1  0  0  0  0
  9 10  2  0  0  0  0
 10 11  1  0  0  0  0
 11 12  2  0  0  0  0
 12 13  1  0  0  0  0
 13 14  2  0  0  0  0
 14  9  1  0  0  0  0
 14 15  1  0  0  0  0
 15 16  3  0  0  0  0
M  END
>  <EXTREG>  (ZINC00114082)
ZINC00114082

>  <LOGBIO>
2.5000

$$$$
ZINC00115002
  -MTS-   02131516552D 0   0.00000     0.00000     0

 14 14  0  0  0  0  0  0  0  0999 V2000
    6.0614    1.4034    0.0000 C   0  0  0  0  0  0  0  0  0  0  0  0
    5.1916    1.9038    0.0000 C   0  0  0  0  0  0  0  0  0  0  0  0
    5.1912    2.8986    0.0000 O   0  0  0  0  0  0  0  0  0  0  0  0
    4.3261    1.4030    0.0000 C   0  0  0  0  0  0  0  0  0  0  0  0
    3.4561    1.9030    0.0000 C   0  0  0  0  0  0  0  0  0  0  0  0
    2.5961    1.4030    0.0000 C   0  0  0  0  0  0  0  0  0  0  0  0
    2.5961    0.4030    0.0000 C   0  0  0  0  0  0  0  0  0  0  0  0
    1.7293   -0.0957    0.0000 O   0  0  0  0  0  0  0  0  0  0  0  0
    1.7278   -1.0992    0.0000 C   0  0  0  0  0  0  0  0  0  0  0  0
    0.8650   -1.5944    0.0000 C   0  0  0  0  0  0  0  0  0  0  0  0
    0.8635   -2.5978    0.0000 O   0  0  0  0  0  0  0  0  0  0  0  0
    0.0000   -1.0926    0.0000 O   0  0  0  0  0  0  0  0  0  0  0  0
    3.4561   -0.0970    0.0000 C   0  0  0  0  0  0  0  0  0  0  0  0
    4.3261    0.4030    0.0000 C   0  0  0  0  0  0  0  0  0  0  0  0
  1  2  1  0  0  0  0
  2  3  2  0  0  0  0
  2  4  1  0  0  0  0
  4  5  2  0  0  0  0
  5  6  1  0  0  0  0
  6  7  2  0  0  0  0
  7  8  1  0  0  0  0
  8  9  1  0  0  0  0
  9 10  1  0  0  0  0
 10 11  1  0  0  0  0
 10 12  2  0  0  0  0
  7 13  1  0  0  0  0
 13 14  2  0  0  0  0
 14  4  1  0  0  0  0
M  END
>  <EXTREG>  (ZINC00115002)
ZINC00115002

>  <LOGBIO>
2.5000

$$$$
ZINC00115435
  -MTS-   02131516552D 0   0.00000     0.00000     0

 15 16  0  0  0  0  0  0  0  0999 V2000
    3.2417   -2.4591    0.0000 C   0  0  0  0  0  0  0  0  0  0  0  0
    3.6485   -1.5418    0.0000 C   0  0  0  0  0  0  0  0  0  0  0  0
    4.6378   -1.4375    0.0000 O   0  0  0  0  0  0  0  0  0  0  0  0
    5.0446   -0.5202    0.0000 C   0  0  0  0  0  0  0  0  0  0  0  0
    6.0339   -0.4158    0.0000 O   0  0  0  0  0  0  0  0  0  0  0  0
    4.4561    0.2883    0.0000 C   0  0  0  0  0  0  0  0  0  0  0  0
    4.7661    1.2483    0.0000 O   0  0  0  0  0  0  0  0  0  0  0  0
    3.9561    1.8283    0.0000 N   0  0  0  0  0  0  0  0  0  0  0  0
    3.1461    1.2483    0.0000 C   0  0  0  0  0  0  0  0  0  0  0  0
    3.4561    0.2883    0.0000 N   0  0  0  0  0  0  0  0  0  0  0  0
    2.1964    1.5614    0.0000 C   0  0  0  0  0  0  0  0  0  0  0  0
    1.8880    2.5220    0.0000 S   0  0  0  0  0  0  0  0  0  0  0  0
    0.8918    2.5203    0.0000 C   0  0  0  0  0  0  0  0  0  0  0  0
    0.5724    1.5767    0.0000 C   0  0  0  0  0  0  0  0  0  0  0  0
    1.3843    0.9779    0.0000 C   0  0  0  0  0  0  0  0  0  0  0  0
  1  2  1  0  0  0  0
  2  3  1  0  0  0  0
  3  4  1  0  0  0  0
  4  5  2  0  0  0  0
  4  6  1  0  0  0  0
  6  7  1  0  0  0  0
  7  8  1  0  0  0  0
  8  9  2  0  0  0  0
  9 10  1  0  0  0  0
 10  6  2  0  0  0  0
  9 11  1  0  0  0  0
 11 12  1  0  0  0  0
 12 13  1  0  0  0  0
 13 14  2  0  0  0  0
 14 15  1  0  0  0  0
 15 11  2  0  0  0  0
M  END
>  <EXTREG>  (ZINC00115435)
ZINC00115435

>  <LOGBIO>
2.5000

$$$$
ZINC00116223
  -MTS-   02131516552D 0   0.00000     0.00000     0

 18 19  0  0  0  0  0  0  0  0999 V2000
    2.0092    2.5875    0.0000 C   0  0  0  0  0  0  0  0  0  0  0  0
    1.6033    1.6736    0.0000 N   0  0  0  0  0  0  0  0  0  0  0  0
    0.6169    1.4620    0.0000 N   0  0  0  0  0  0  0  0  0  0  0  0
    0.5196    0.4705    0.0000 C   0  0  0  0  0  0  0  0  0  0  0  0
    1.4269    0.0591    0.0000 C   0  0  0  0  0  0  0  0  0  0  0  0
    2.1033    0.8075    0.0000 C   0  0  0  0  0  0  0  0  0  0  0  0
    3.0977    0.7021    0.0000 N   0  0  0  0  0  0  0  0  0  0  0  0
    3.5050   -0.2150    0.0000 C   0  0  0  0  0  0  0  0  0  0  0  0
    3.1514   -0.6997    0.0000 O   0  0  0  0  0  0  0  0  0  0  0  0
    4.6983   -0.3421    0.0000 C   0  0  0  0  0  0  0  0  0  0  0  0
    5.2900    0.4683    0.0000 C   0  0  0  0  0  0  0  0  0  0  0  0
    6.2790    0.3609    0.0000 C   0  0  0  0  0  0  0  0  0  0  0  0
    6.6854   -0.5529    0.0000 C   0  0  0  0  0  0  0  0  0  0  0  0
    6.1027   -1.3592    0.0000 C   0  0  0  0  0  0  0  0  0  0  0  0
    5.1046   -1.2558    0.0000 C   0  0  0  0  0  0  0  0  0  0  0  0
    4.3998   -2.2270    0.0000 C   0  0  0  0  0  0  0  0  0  0  0  0
    3.4017   -2.1232    0.0000 O   0  0  0  0  0  0  0  0  0  0  0  0
    4.8044   -3.1358    0.0000 O   0  0  0  0  0  0  0  0  0  0  0  0
  1  2  1  0  0  0  0
  2  3  1  0  0  0  0
  3  4  2  0  0  0  0
  4  5  1  0  0  0  0
  5  6  2  0  0  0  0
  6  2  1  0  0  0  0
  6  7  1  0  0  0  0
  7  8  1  0  0  0  0
  8  9  2  0  0  0  0
  8 10  1  0  0  0  0
 10 11  2  0  0  0  0
 11 12  1  0  0  0  0
 12 13  2  0  0  0  0
 13 14  1  0  0  0  0
 14 15  2  0  0  0  0
 15 10  1  0  0  0  0
 15 16  1  0  0  0  0
 16 17  1  0  0  0  0
 16 18  2  0  0  0  0
M  END
>  <EXTREG>  (ZINC00116223)
ZINC00116223

>  <LOGBIO>
2.5000

$$$$
ZINC00116737
  -MTS-   02131516552D 0   0.00000     0.00000     0

 19 20  0  0  0  0  0  0  0  0999 V2000
    0.5701    3.0355    0.0000 C   0  0  0  0  0  0  0  0  0  0  0  0
    1.5203    2.7239    0.0000 N   0  0  0  0  0  0  0  0  0  0  0  0
    2.3386    3.3139    0.0000 N   0  0  0  0  0  0  0  0  0  0  0  0
    3.1395    2.7213    0.0000 C   0  0  0  0  0  0  0  0  0  0  0  0
    2.8364    1.7722    0.0000 C   0  0  0  0  0  0  0  0  0  0  0  0
    1.8276    1.7722    0.0000 C   0  0  0  0  0  0  0  0  0  0  0  0
    1.2391    0.9638    0.0000 N   0  0  0  0  0  0  0  0  0  0  0  0
    1.6450    0.0498    0.0000 S   0  0  0  0  0  0  0  0  0  0  0  0
    2.5589    0.4558    0.0000 O   0  0  0  0  0  0  0  0  0  0  0  0
    0.7311   -0.3561    0.0000 O   0  0  0  0  0  0  0  0  0  0  0  0
    2.0509   -0.8641    0.0000 C   0  0  0  0  0  0  0  0  0  0  0  0
    1.4612   -1.6759    0.0000 C   0  0  0  0  0  0  0  0  0  0  0  0
    1.8668   -2.5842    0.0000 C   0  0  0  0  0  0  0  0  0  0  0  0
    1.2787   -3.3930    0.0000 Cl  0  0  0  0  0  0  0  0  0  0  0  0
    2.8612   -2.6907    0.0000 C   0  0  0  0  0  0  0  0  0  0  0  0
    3.2648   -3.6056    0.0000 Cl  0  0  0  0  0  0  0  0  0  0  0  0
    3.4498   -1.8888    0.0000 C   0  0  0  0  0  0  0  0  0  0  0  0
    3.0453   -0.9705    0.0000 C   0  0  0  0  0  0  0  0  0  0  0  0
    3.6354   -0.1632    0.0000 Cl  0  0  0  0  0  0  0  0  0  0  0  0
  1  2  1  0  0  0  0
  2  3  1  0  0  0  0
  3  4  2  0  0  0  0
  4  5  1  0  0  0  0
  5  6  2  0  0  0  0
  6  2  1  0  0  0  0
  6  7  1  0  0  0  0
  7  8  1  0  0  0  0
  8  9  2  0  0  0  0
  8 10  2  0  0  0  0
  8 11  1  0  0  0  0
 11 12  2  0  0  0  0
 12 13  1  0  0  0  0
 13 14  1  0  0  0  0
 13 15  2  0  0  0  0
 15 16  1  0  0  0  0
 15 17  1  0  0  0  0
 17 18  2  0  0  0  0
 18 11  1  0  0  0  0
 18 19  1  0  0  0  0
M  END
>  <EXTREG>  (ZINC00116737)
ZINC00116737

>  <LOGBIO>
2.5000

$$$$
ZINC00117781
  -MTS-   02131516552D 0   0.00000     0.00000     0

 17 19  0  0  0  0  0  0  0  0999 V2000
    4.0598    1.2671    0.0000 C   0  0  0  0  0  0  0  0  0  0  0  0
    3.4713    2.0756    0.0000 C   0  0  0  0  0  0  0  0  0  0  0  0
    3.7813    3.0356    0.0000 N   0  0  0  0  0  0  0  0  0  0  0  0
    2.9713    3.6156    0.0000 N   0  0  0  0  0  0  0  0  0  0  0  0
    2.1613    3.0356    0.0000 S   0  0  0  0  0  0  0  0  0  0  0  0
    2.4713    2.0756    0.0000 C   0  0  0  0  0  0  0  0  0  0  0  0
    1.8828    1.2671    0.0000 C   0  0  0  0  0  0  0  0  0  0  0  0
    0.8740    1.2671    0.0000 S   0  0  0  0  0  0  0  0  0  0  0  0
    0.5710    0.3180    0.0000 C   0  0  0  0  0  0  0  0  0  0  0  0
    1.3718   -0.2745    0.0000 C   0  0  0  0  0  0  0  0  0  0  0  0
    2.1901    0.3155    0.0000 N   0  0  0  0  0  0  0  0  0  0  0  0
    1.3656   -1.2745    0.0000 C   0  0  0  0  0  0  0  0  0  0  0  0
    0.5464   -1.8632    0.0000 S   0  0  0  0  0  0  0  0  0  0  0  0
    0.8541   -2.8107    0.0000 C   0  0  0  0  0  0  0  0  0  0  0  0
    0.2606   -3.6156    0.0000 Cl  0  0  0  0  0  0  0  0  0  0  0  0
    1.8502   -2.8246    0.0000 C   0  0  0  0  0  0  0  0  0  0  0  0
    2.1705   -1.8680    0.0000 C   0  0  0  0  0  0  0  0  0  0  0  0
  1  2  1  0  0  0  0
  2  3  1  0  0  0  0
  3  4  2  0  0  0  0
  4  5  1  0  0  0  0
  5  6  1  0  0  0  0
  6  2  2  0  0  0  0
  6  7  1  0  0  0  0
  7  8  1  0  0  0  0
  8  9  1  0  0  0  0
  9 10  2  0  0  0  0
 10 11  1  0  0  0  0
 11  7  2  0  0  0  0
 10 12  1  0  0  0  0
 12 13  1  0  0  0  0
 13 14  1  0  0  0  0
 14 15  1  0  0  0  0
 14 16  2  0  0  0  0
 16 17  1  0  0  0  0
 17 12  2  0  0  0  0
M  END
>  <EXTREG>  (ZINC00117781)
ZINC00117781

>  <LOGBIO>
2.5000

$$$$
ZINC00119133
  -MTS-   02131516552D 0   0.00000     0.00000     0

 24 26  0  0  0  0  0  0  0  0999 V2000
    4.0996   -2.4476    0.0000 O   0  0  0  0  0  0  0  0  0  0  0  0
    3.5957   -1.5799    0.0000 C   0  0  0  0  0  0  0  0  0  0  0  0
    4.0918   -0.7177    0.0000 C   0  0  0  0  0  0  0  0  0  0  0  0
    3.5879    0.1501    0.0000 C   0  0  0  0  0  0  0  0  0  0  0  0
    4.0858    1.0174    0.0000 N   0  0  0  0  0  0  0  0  0  0  0  0
    5.0887    1.1262    0.0000 C   0  0  0  0  0  0  0  0  0  0  0  0
    5.7622    0.3871    0.0000 O   0  0  0  0  0  0  0  0  0  0  0  0
    5.2875    2.1024    0.0000 C   0  0  0  0  0  0  0  0  0  0  0  0
    6.1580    2.6008    0.0000 C   0  0  0  0  0  0  0  0  0  0  0  0
    6.1603    3.6008    0.0000 C   0  0  0  0  0  0  0  0  0  0  0  0
    5.2914    4.1028    0.0000 C   0  0  0  0  0  0  0  0  0  0  0  0
    4.4303    3.6048    0.0000 C   0  0  0  0  0  0  0  0  0  0  0  0
    4.4274    2.6051    0.0000 C   0  0  0  0  0  0  0  0  0  0  0  0
    3.6776    1.9303    0.0000 C   0  0  0  0  0  0  0  0  0  0  0  0
    2.6993    2.1375    0.0000 O   0  0  0  0  0  0  0  0  0  0  0  0
    2.5957   -1.5819    0.0000 N   0  0  0  0  0  0  0  0  0  0  0  0
    2.0974   -2.4489    0.0000 C   0  0  0  0  0  0  0  0  0  0  0  0
    2.6000   -3.3174    0.0000 C   0  0  0  0  0  0  0  0  0  0  0  0
    2.1025   -4.1789    0.0000 C   0  0  0  0  0  0  0  0  0  0  0  0
    1.1025   -4.1818    0.0000 C   0  0  0  0  0  0  0  0  0  0  0  0
    0.6000   -3.3233    0.0000 C   0  0  0  0  0  0  0  0  0  0  0  0
    1.0974   -2.4519    0.0000 C   0  0  0  0  0  0  0  0  0  0  0  0
    0.5940   -1.5878    0.0000 C   0  0  0  0  0  0  0  0  0  0  0  0
    0.0906   -0.7238    0.0000 N   0  0  0  0  0  0  0  0  0  0  0  0
  1  2  2  0  0  0  0
  2  3  1  0  0  0  0
  3  4  1  0  0  0  0
  4  5  1  0  0  0  0
  5  6  1  0  0  0  0
  6  7  2  0  0  0  0
  6  8  1  0  0  0  0
  8  9  2  0  0  0  0
  9 10  1  0  0  0  0
 10 11  2  0  0  0  0
 11 12  1  0  0  0  0
 12 13  2  0  0  0  0
 13  8  1  0  0  0  0
 13 14  1  0  0  0  0
 14  5  1  0  0  0  0
 14 15  2  0  0  0  0
  2 16  1  0  0  0  0
 16 17  1  0  0  0  0
 17 18  2  0  0  0  0
 18 19  1  0  0  0  0
 19 20  2  0  0  0  0
 20 21  1  0  0  0  0
 21 22  2  0  0  0  0
 22 17  1  0  0  0  0
 22 23  1  0  0  0  0
 23 24  3  0  0  0  0
M  END
>  <EXTREG>  (ZINC00119133)
ZINC00119133

>  <LOGBIO>
2.5000

$$$$
ZINC00119544
  -MTS-   02131516552D 0   0.00000     0.00000     0

 24 26  0  0  0  0  0  0  0  0999 V2000
    8.3247    3.3521    0.0000 C   0  0  0  0  0  0  0  0  0  0  0  0
    7.4592    2.8512    0.0000 C   0  0  0  0  0  0  0  0  0  0  0  0
    7.9600    1.9857    0.0000 C   0  0  0  0  0  0  0  0  0  0  0  0
    6.9583    3.7168    0.0000 C   0  0  0  0  0  0  0  0  0  0  0  0
    6.5936    2.3504    0.0000 C   0  0  0  0  0  0  0  0  0  0  0  0
    5.7236    2.8504    0.0000 C   0  0  0  0  0  0  0  0  0  0  0  0
    4.8636    2.3504    0.0000 C   0  0  0  0  0  0  0  0  0  0  0  0
    4.8636    1.3504    0.0000 C   0  0  0  0  0  0  0  0  0  0  0  0
    5.7236    0.8504    0.0000 C   0  0  0  0  0  0  0  0  0  0  0  0
    6.5936    1.3504    0.0000 C   0  0  0  0  0  0  0  0  0  0  0  0
    3.9969    0.8517    0.0000 C   0  0  0  0  0  0  0  0  0  0  0  0
    3.1283    1.3543    0.0000 O   0  0  0  0  0  0  0  0  0  0  0  0
    3.9948   -0.1431    0.0000 N   0  0  0  0  0  0  0  0  0  0  0  0
    3.1278   -0.6413    0.0000 C   0  0  0  0  0  0  0  0  0  0  0  0
    2.2593   -0.1387    0.0000 S   0  0  0  0  0  0  0  0  0  0  0  0
    1.3978   -0.6361    0.0000 C   0  0  0  0  0  0  0  0  0  0  0  0
    0.5325   -0.1348    0.0000 O   0  0  0  0  0  0  0  0  0  0  0  0
    1.3948   -1.6361    0.0000 C   0  0  0  0  0  0  0  0  0  0  0  0
    0.5233   -2.1335    0.0000 C   0  0  0  0  0  0  0  0  0  0  0  0
    0.5202   -3.1334    0.0000 C   0  0  0  0  0  0  0  0  0  0  0  0
    1.3887   -3.6361    0.0000 C   0  0  0  0  0  0  0  0  0  0  0  0
    2.2502   -3.1387    0.0000 C   0  0  0  0  0  0  0  0  0  0  0  0
    2.2532   -2.1387    0.0000 C   0  0  0  0  0  0  0  0  0  0  0  0
    3.1248   -1.6413    0.0000 N   0  0  0  0  0  0  0  0  0  0  0  0
  1  2  1  0  0  0  0
  2  3  1  0  0  0  0
  2  4  1  0  0  0  0
  2  5  1  0  0  0  0
  5  6  2  0  0  0  0
  6  7  1  0  0  0  0
  7  8  2  0  0  0  0
  8  9  1  0  0  0  0
  9 10  2  0  0  0  0
 10  5  1  0  0  0  0
  8 11  1  0  0  0  0
 11 12  2  0  0  0  0
 11 13  1  0  0  0  0
 13 14  1  0  0  0  0
 14 15  1  0  0  0  0
 15 16  1  0  0  0  0
 16 17  2  0  0  0  0
 16 18  1  0  0  0  0
 18 19  1  0  0  0  0
 19 20  2  0  0  0  0
 20 21  1  0  0  0  0
 21 22  2  0  0  0  0
 22 23  1  0  0  0  0
 23 18  2  0  0  0  0
 23 24  1  0  0  0  0
 24 14  2  0  0  0  0
M  END
>  <EXTREG>  (ZINC00119544)
ZINC00119544

>  <LOGBIO>
2.5000

$$$$
ZINC00119988
  -MTS-   02131516552D 0   0.00000     0.00000     0

 23 25  0  0  1  0  0  0  0  0999 V2000
    5.1878    1.4030    0.0000 O   0  0  0  0  0  0  0  0  0  0  0  0
    4.3223    0.9021    0.0000 C   0  0  2  0  0  0  0  0  0  0  0  0
    3.4523    1.4021    0.0000 C   0  0  0  0  0  0  0  0  0  0  0  0
    2.5923    0.9021    0.0000 C   0  0  0  0  0  0  0  0  0  0  0  0
    1.7227    1.4003    0.0000 C   0  0  0  0  0  0  0  0  0  0  0  0
    1.7196    2.4003    0.0000 O   0  0  0  0  0  0  0  0  0  0  0  0
    0.8582    0.8977    0.0000 C   0  0  0  0  0  0  0  0  0  0  0  0
    0.8632   -0.1057    0.0000 C   0  0  0  0  0  0  0  0  0  0  0  0
    0.0000   -0.6105    0.0000 O   0  0  0  0  0  0  0  0  0  0  0  0
    1.7278   -0.5979    0.0000 C   0  0  0  0  0  0  0  0  0  0  0  0
    2.5923   -0.0979    0.0000 C   0  0  0  0  0  0  0  0  0  0  0  0
    3.4523   -0.5979    0.0000 O   0  0  0  0  0  0  0  0  0  0  0  0
    4.3223   -0.0979    0.0000 C   0  0  2  0  0  0  0  0  0  0  0  0
    5.1878   -0.5987    0.0000 C   0  0  0  0  0  0  0  0  0  0  0  0
    5.1878   -1.6022    0.0000 C   0  0  0  0  0  0  0  0  0  0  0  0
    6.0498   -2.0987    0.0000 C   0  0  0  0  0  0  0  0  0  0  0  0
    6.9168   -1.6004    0.0000 C   0  0  0  0  0  0  0  0  0  0  0  0
    7.7811   -2.1034    0.0000 O   0  0  0  0  0  0  0  0  0  0  0  0
    6.9218   -0.6056    0.0000 C   0  0  0  0  0  0  0  0  0  0  0  0
    7.7901   -0.1095    0.0000 O   0  0  0  0  0  0  0  0  0  0  0  0
    6.0548   -0.1005    0.0000 C   0  0  0  0  0  0  0  0  0  0  0  0
    4.8420    0.2019    0.0000 H   0  0  0  0  0  0  0  0  0  0  0  0
    4.3214    1.5021    0.0000 H   0  0  0  0  0  0  0  0  0  0  0  0
  2  1  1  1  0  0  0
  2 23  1  6  0  0  0
  2  3  1  0  0  0  0
  3  4  1  0  0  0  0
  4  5  1  0  0  0  0
  5  6  1  0  0  0  0
  5  7  2  0  0  0  0
  7  8  1  0  0  0  0
  8  9  1  0  0  0  0
  8 10  2  0  0  0  0
 10 11  1  0  0  0  0
 11  4  2  0  0  0  0
 11 12  1  0  0  0  0
 12 13  1  0  0  0  0
 13 22  1  6  0  0  0
 13  2  1  0  0  0  0
 13 14  1  1  0  0  0
 14 15  2  0  0  0  0
 15 16  1  0  0  0  0
 16 17  2  0  0  0  0
 17 18  1  0  0  0  0
 17 19  1  0  0  0  0
 19 20  1  0  0  0  0
 19 21  2  0  0  0  0
 21 14  1  0  0  0  0
M  END
>  <EXTREG>  (ZINC00119988)
ZINC00119988

>  <LOGBIO>
2.5000

$$$$
ZINC00121066
  -MTS-   02131516552D 0   0.00000     0.00000     0

 22 24  0  0  1  0  0  0  0  0999 V2000
    5.8360    0.3784    0.0000 C   0  0  0  0  0  0  0  0  0  0  0  0
    4.8510    0.5514    0.0000 C   0  0  0  0  0  0  0  0  0  0  0  0
    5.1918    1.4916    0.0000 C   0  0  0  0  0  0  0  0  0  0  0  0
    3.9810    1.0514    0.0000 O   0  0  0  0  0  0  0  0  0  0  0  0
    3.1210    0.5514    0.0000 C   0  0  2  0  0  0  0  0  0  0  0  0
    3.1210   -0.4486    0.0000 C   0  0  1  0  0  0  0  0  0  0  0  0
    3.9810   -0.9486    0.0000 C   0  0  0  0  0  0  0  0  0  0  0  0
    4.8510   -0.4486    0.0000 C   0  0  2  0  0  0  0  0  0  0  0  0
    4.8531   -1.7486    0.0000 C   0  0  0  0  0  0  0  0  0  0  0  0
    3.9880   -2.2503    0.0000 C   0  0  0  0  0  0  0  0  0  0  0  0
    3.1190   -1.7486    0.0000 C   0  0  1  0  0  0  0  0  0  0  0  0
    2.1344   -1.5739    0.0000 C   0  0  0  0  0  0  0  0  0  0  0  0
    2.7765   -2.6881    0.0000 O   0  0  0  0  0  0  0  0  0  0  0  0
    2.2542    1.0501    0.0000 C   0  0  0  0  0  0  0  0  0  0  0  0
    2.2517    2.0536    0.0000 C   0  0  0  0  0  0  0  0  0  0  0  0
    1.3885    2.5479    0.0000 C   0  0  0  0  0  0  0  0  0  0  0  0
    0.5227    2.0474    0.0000 C   0  0  0  0  0  0  0  0  0  0  0  0
    0.5202    1.0527    0.0000 C   0  0  0  0  0  0  0  0  0  0  0  0
    1.3885    0.5497    0.0000 C   0  0  0  0  0  0  0  0  0  0  0  0
    5.4510   -0.4481    0.0000 H   0  0  0  0  0  0  0  0  0  0  0  0
    2.5210   -0.4481    0.0000 H   0  0  0  0  0  0  0  0  0  0  0  0
    3.1197    1.1514    0.0000 H   0  0  0  0  0  0  0  0  0  0  0  0
  1  2  1  0  0  0  0
  2  3  1  0  0  0  0
  2  4  1  0  0  0  0
  4  5  1  0  0  0  0
  5 22  1  1  0  0  0
  6  5  1  1  0  0  0
  6 21  1  6  0  0  0
  6  7  1  0  0  0  0
  7  8  1  0  0  0  0
  8 20  1  6  0  0  0
  8  2  1  1  0  0  0
  8  9  1  0  0  0  0
  9 10  1  0  0  0  0
 10 11  1  0  0  0  0
 11  6  1  0  0  0  0
 11 12  1  1  0  0  0
 11 13  1  6  0  0  0
  5 14  1  6  0  0  0
 14 15  2  0  0  0  0
 15 16  1  0  0  0  0
 16 17  2  0  0  0  0
 17 18  1  0  0  0  0
 18 19  2  0  0  0  0
 19 14  1  0  0  0  0
M  END
>  <EXTREG>  (ZINC00121066)
ZINC00121066

>  <LOGBIO>
2.5000

$$$$
ZINC00121990
  -MTS-   02131516552D 0   0.00000     0.00000     0

 17 18  0  0  0  0  0  0  0  0999 V2000
    4.1495   -3.3900    0.0000 O   0  0  0  0  0  0  0  0  0  0  0  0
    4.5563   -2.4727    0.0000 C   0  0  0  0  0  0  0  0  0  0  0  0
    5.5456   -2.3683    0.0000 O   0  0  0  0  0  0  0  0  0  0  0  0
    3.9678   -1.6642    0.0000 C   0  0  0  0  0  0  0  0  0  0  0  0
    4.2778   -0.7042    0.0000 O   0  0  0  0  0  0  0  0  0  0  0  0
    3.4678   -0.1242    0.0000 C   0  0  0  0  0  0  0  0  0  0  0  0
    3.4678    0.8758    0.0000 O   0  0  0  0  0  0  0  0  0  0  0  0
    2.6018    1.3758    0.0000 C   0  0  0  0  0  0  0  0  0  0  0  0
    2.6008    2.3792    0.0000 C   0  0  0  0  0  0  0  0  0  0  0  0
    1.7383    2.8749    0.0000 C   0  0  0  0  0  0  0  0  0  0  0  0
    1.7378    3.8749    0.0000 Cl  0  0  0  0  0  0  0  0  0  0  0  0
    0.8718    2.3757    0.0000 C   0  0  0  0  0  0  0  0  0  0  0  0
    0.8678    1.3810    0.0000 C   0  0  0  0  0  0  0  0  0  0  0  0
    0.0000    0.8840    0.0000 Cl  0  0  0  0  0  0  0  0  0  0  0  0
    1.7353    0.8766    0.0000 C   0  0  0  0  0  0  0  0  0  0  0  0
    2.6578   -0.7042    0.0000 C   0  0  0  0  0  0  0  0  0  0  0  0
    2.9678   -1.6642    0.0000 C   0  0  0  0  0  0  0  0  0  0  0  0
  1  2  1  0  0  0  0
  2  3  2  0  0  0  0
  2  4  1  0  0  0  0
  4  5  1  0  0  0  0
  5  6  1  0  0  0  0
  6  7  1  0  0  0  0
  7  8  1  0  0  0  0
  8  9  2  0  0  0  0
  9 10  1  0  0  0  0
 10 11  1  0  0  0  0
 10 12  2  0  0  0  0
 12 13  1  0  0  0  0
 13 14  1  0  0  0  0
 13 15  2  0  0  0  0
 15  8  1  0  0  0  0
  6 16  2  0  0  0  0
 16 17  1  0  0  0  0
 17  4  2  0  0  0  0
M  END
>  <EXTREG>  (ZINC00121990)
ZINC00121990

>  <LOGBIO>
2.5000

$$$$
ZINC00122561
  -MTS-   02131516552D 0   0.00000     0.00000     0

 22 24  0  0  0  0  0  0  0  0999 V2000
    0.5106   -4.1043    0.0000 F   0  0  0  0  0  0  0  0  0  0  0  0
    0.9147   -3.1896    0.0000 C   0  0  0  0  0  0  0  0  0  0  0  0
    0.0000   -2.7855    0.0000 F   0  0  0  0  0  0  0  0  0  0  0  0
    1.8294   -3.5937    0.0000 F   0  0  0  0  0  0  0  0  0  0  0  0
    1.3188   -2.2749    0.0000 O   0  0  0  0  0  0  0  0  0  0  0  0
    2.4125   -2.1567    0.0000 C   0  0  0  0  0  0  0  0  0  0  0  0
    3.0054   -2.9662    0.0000 C   0  0  0  0  0  0  0  0  0  0  0  0
    3.9942   -2.8574    0.0000 C   0  0  0  0  0  0  0  0  0  0  0  0
    4.3992   -1.9431    0.0000 C   0  0  0  0  0  0  0  0  0  0  0  0
    3.8154   -1.1376    0.0000 C   0  0  0  0  0  0  0  0  0  0  0  0
    2.8175   -1.2424    0.0000 C   0  0  0  0  0  0  0  0  0  0  0  0
    2.2289   -0.4339    0.0000 C   0  0  0  0  0  0  0  0  0  0  0  0
    2.5389    0.5261    0.0000 O   0  0  0  0  0  0  0  0  0  0  0  0
    1.7289    1.1061    0.0000 C   0  0  0  0  0  0  0  0  0  0  0  0
    0.9189    0.5261    0.0000 N   0  0  0  0  0  0  0  0  0  0  0  0
    1.2289   -0.4339    0.0000 N   0  0  0  0  0  0  0  0  0  0  0  0
    1.7289    2.1061    0.0000 C   0  0  0  0  0  0  0  0  0  0  0  0
    2.5974    2.6087    0.0000 C   0  0  0  0  0  0  0  0  0  0  0  0
    2.5954    3.6034    0.0000 C   0  0  0  0  0  0  0  0  0  0  0  0
    1.7299    4.1043    0.0000 N   0  0  0  0  0  0  0  0  0  0  0  0
    0.8664    3.6104    0.0000 C   0  0  0  0  0  0  0  0  0  0  0  0
    0.8634    2.6069    0.0000 C   0  0  0  0  0  0  0  0  0  0  0  0
  1  2  1  0  0  0  0
  2  3  1  0  0  0  0
  2  4  1  0  0  0  0
  2  5  1  0  0  0  0
  5  6  1  0  0  0  0
  6  7  2  0  0  0  0
  7  8  1  0  0  0  0
  8  9  2  0  0  0  0
  9 10  1  0  0  0  0
 10 11  2  0  0  0  0
 11  6  1  0  0  0  0
 11 12  1  0  0  0  0
 12 13  1  0  0  0  0
 13 14  1  0  0  0  0
 14 15  2  0  0  0  0
 15 16  1  0  0  0  0
 16 12  2  0  0  0  0
 14 17  1  0  0  0  0
 17 18  2  0  0  0  0
 18 19  1  0  0  0  0
 19 20  2  0  0  0  0
 20 21  1  0  0  0  0
 21 22  2  0  0  0  0
 22 17  1  0  0  0  0
M  END
>  <EXTREG>  (ZINC00122561)
ZINC00122561

>  <LOGBIO>
2.5000

$$$$
ZINC00123325
  -MTS-   02131516552D 0   0.00000     0.00000     0

 21 24  0  0  0  0  0  0  0  0999 V2000
    6.5886    3.2482    0.0000 C   0  0  0  0  0  0  0  0  0  0  0  0
    5.7231    2.7474    0.0000 C   0  0  0  0  0  0  0  0  0  0  0  0
    4.8531    3.2474    0.0000 C   0  0  0  0  0  0  0  0  0  0  0  0
    3.9931    2.7474    0.0000 C   0  0  0  0  0  0  0  0  0  0  0  0
    3.9931    1.7474    0.0000 C   0  0  0  0  0  0  0  0  0  0  0  0
    4.8531    1.2474    0.0000 C   0  0  0  0  0  0  0  0  0  0  0  0
    5.7231    1.7474    0.0000 C   0  0  0  0  0  0  0  0  0  0  0  0
    3.1263    1.2487    0.0000 N   0  0  0  0  0  0  0  0  0  0  0  0
    2.2576    1.7508    0.0000 C   0  0  0  0  0  0  0  0  0  0  0  0
    1.3963    1.2530    0.0000 O   0  0  0  0  0  0  0  0  0  0  0  0
    1.3938    0.2530    0.0000 C   0  0  0  0  0  0  0  0  0  0  0  0
    0.5226   -0.2448    0.0000 C   0  0  0  0  0  0  0  0  0  0  0  0
    0.5201   -1.2448    0.0000 C   0  0  0  0  0  0  0  0  0  0  0  0
    1.3888   -1.7470    0.0000 C   0  0  0  0  0  0  0  0  0  0  0  0
    1.3904   -2.7504    0.0000 C   0  0  0  0  0  0  0  0  0  0  0  0
    2.2582   -3.2474    0.0000 C   0  0  0  0  0  0  0  0  0  0  0  0
    3.1244   -2.7408    0.0000 C   0  0  0  0  0  0  0  0  0  0  0  0
    3.1179   -1.7461    0.0000 C   0  0  0  0  0  0  0  0  0  0  0  0
    2.2501   -1.2491    0.0000 C   0  0  0  0  0  0  0  0  0  0  0  0
    2.2526   -0.2492    0.0000 C   0  0  0  0  0  0  0  0  0  0  0  0
    3.1238    0.2487    0.0000 C   0  0  0  0  0  0  0  0  0  0  0  0
  1  2  1  0  0  0  0
  2  3  2  0  0  0  0
  3  4  1  0  0  0  0
  4  5  2  0  0  0  0
  5  6  1  0  0  0  0
  6  7  2  0  0  0  0
  7  2  1  0  0  0  0
  5  8  1  0  0  0  0
  8  9  1  0  0  0  0
  9 10  1  0  0  0  0
 10 11  1  0  0  0  0
 11 12  1  0  0  0  0
 12 13  2  0  0  0  0
 13 14  1  0  0  0  0
 14 15  1  0  0  0  0
 15 16  2  0  0  0  0
 16 17  1  0  0  0  0
 17 18  2  0  0  0  0
 18 19  1  0  0  0  0
 19 14  2  0  0  0  0
 19 20  1  0  0  0  0
 20 11  2  0  0  0  0
 20 21  1  0  0  0  0
 21  8  1  0  0  0  0
M  END
>  <EXTREG>  (ZINC00123325)
ZINC00123325

>  <LOGBIO>
2.5000

$$$$
ZINC00123536
  -MTS-   02131516552D 0   0.00000     0.00000     0

 21 22  0  0  0  0  0  0  0  0999 V2000
    6.1743   -2.1586    0.0000 C   0  0  0  0  0  0  0  0  0  0  0  0
    6.5811   -1.2414    0.0000 C   0  0  0  0  0  0  0  0  0  0  0  0
    7.5704   -1.1370    0.0000 O   0  0  0  0  0  0  0  0  0  0  0  0
    5.9926   -0.4329    0.0000 N   0  0  0  0  0  0  0  0  0  0  0  0
    6.3026    0.5271    0.0000 N   0  0  0  0  0  0  0  0  0  0  0  0
    5.4926    1.1071    0.0000 C   0  0  0  0  0  0  0  0  0  0  0  0
    5.4926    2.1071    0.0000 C   0  0  0  0  0  0  0  0  0  0  0  0
    4.6826    0.5271    0.0000 C   0  0  0  0  0  0  0  0  0  0  0  0
    3.7329    0.8403    0.0000 S   0  0  0  0  0  0  0  0  0  0  0  0
    2.9869    0.1744    0.0000 C   0  0  0  0  0  0  0  0  0  0  0  0
    2.0336    0.4877    0.0000 C   0  0  0  0  0  0  0  0  0  0  0  0
    1.2928   -0.1762    0.0000 C   0  0  0  0  0  0  0  0  0  0  0  0
    1.4954   -1.1555    0.0000 C   0  0  0  0  0  0  0  0  0  0  0  0
    2.4389   -1.4708    0.0000 C   0  0  0  0  0  0  0  0  0  0  0  0
    3.1895   -0.8049    0.0000 N   0  0  0  0  0  0  0  0  0  0  0  0
    0.7477   -1.8195    0.0000 C   0  0  0  0  0  0  0  0  0  0  0  0
    1.4117   -2.5672    0.0000 F   0  0  0  0  0  0  0  0  0  0  0  0
    0.0837   -1.0718    0.0000 F   0  0  0  0  0  0  0  0  0  0  0  0
    0.0000   -2.4835    0.0000 F   0  0  0  0  0  0  0  0  0  0  0  0
    4.9926   -0.4329    0.0000 C   0  0  0  0  0  0  0  0  0  0  0  0
    4.4041   -1.2414    0.0000 C   0  0  0  0  0  0  0  0  0  0  0  0
  1  2  1  0  0  0  0
  2  3  2  0  0  0  0
  2  4  1  0  0  0  0
  4  5  1  0  0  0  0
  5  6  2  0  0  0  0
  6  7  1  0  0  0  0
  6  8  1  0  0  0  0
  8  9  1  0  0  0  0
  9 10  1  0  0  0  0
 10 11  2  0  0  0  0
 11 12  1  0  0  0  0
 12 13  2  0  0  0  0
 13 14  1  0  0  0  0
 14 15  2  0  0  0  0
 15 10  1  0  0  0  0
 13 16  1  0  0  0  0
 16 17  1  0  0  0  0
 16 18  1  0  0  0  0
 16 19  1  0  0  0  0
  8 20  2  0  0  0  0
 20  4  1  0  0  0  0
 20 21  1  0  0  0  0
M  END
>  <EXTREG>  (ZINC00123536)
ZINC00123536

>  <LOGBIO>
2.5000

$$$$
ZINC00124332
  -MTS-   02131516552D 0   0.00000     0.00000     0

 19 20  0  0  0  0  0  0  0  0999 V2000
    7.2320   -2.1481    0.0000 C   0  0  0  0  0  0  0  0  0  0  0  0
    6.6435   -1.3396    0.0000 C   0  0  0  0  0  0  0  0  0  0  0  0
    5.8350   -1.9281    0.0000 C   0  0  0  0  0  0  0  0  0  0  0  0
    7.4519   -0.7511    0.0000 C   0  0  0  0  0  0  0  0  0  0  0  0
    6.0549   -0.5311    0.0000 C   0  0  0  0  0  0  0  0  0  0  0  0
    6.3649    0.4289    0.0000 O   0  0  0  0  0  0  0  0  0  0  0  0
    5.5549    1.0089    0.0000 N   0  0  0  0  0  0  0  0  0  0  0  0
    4.7449    0.4289    0.0000 C   0  0  0  0  0  0  0  0  0  0  0  0
    5.0549   -0.5311    0.0000 N   0  0  0  0  0  0  0  0  0  0  0  0
    3.7952    0.7421    0.0000 C   0  0  0  0  0  0  0  0  0  0  0  0
    3.5899    1.7243    0.0000 C   0  0  0  0  0  0  0  0  0  0  0  0
    2.6445    2.0339    0.0000 C   0  0  0  0  0  0  0  0  0  0  0  0
    1.8978    1.3687    0.0000 C   0  0  0  0  0  0  0  0  0  0  0  0
    2.0965    0.3940    0.0000 C   0  0  0  0  0  0  0  0  0  0  0  0
    3.0485    0.0769    0.0000 N   0  0  0  0  0  0  0  0  0  0  0  0
    0.9489    1.6843    0.0000 C   0  0  0  0  0  0  0  0  0  0  0  0
    0.6334    0.7353    0.0000 F   0  0  0  0  0  0  0  0  0  0  0  0
    1.2644    2.6332    0.0000 F   0  0  0  0  0  0  0  0  0  0  0  0
    0.0000    1.9998    0.0000 F   0  0  0  0  0  0  0  0  0  0  0  0
  1  2  1  0  0  0  0
  2  3  1  0  0  0  0
  2  4  1  0  0  0  0
  2  5  1  0  0  0  0
  5  6  1  0  0  0  0
  6  7  1  0  0  0  0
  7  8  2  0  0  0  0
  8  9  1  0  0  0  0
  9  5  2  0  0  0  0
  8 10  1  0  0  0  0
 10 11  2  0  0  0  0
 11 12  1  0  0  0  0
 12 13  2  0  0  0  0
 13 14  1  0  0  0  0
 14 15  2  0  0  0  0
 15 10  1  0  0  0  0
 13 16  1  0  0  0  0
 16 17  1  0  0  0  0
 16 18  1  0  0  0  0
 16 19  1  0  0  0  0
M  END
>  <EXTREG>  (ZINC00124332)
ZINC00124332

>  <LOGBIO>
2.5000

$$$$
ZINC00124891
  -MTS-   02131516552D 0   0.00000     0.00000     0

 22 24  0  0  0  0  0  0  0  0999 V2000
    3.1371   -2.0621    0.0000 C   0  0  0  0  0  0  0  0  0  0  0  0
    4.1313   -1.9547    0.0000 C   0  0  0  0  0  0  0  0  0  0  0  0
    4.7242   -2.7642    0.0000 C   0  0  0  0  0  0  0  0  0  0  0  0
    5.7130   -2.6553    0.0000 C   0  0  0  0  0  0  0  0  0  0  0  0
    6.1181   -1.7410    0.0000 C   0  0  0  0  0  0  0  0  0  0  0  0
    5.5342   -0.9356    0.0000 C   0  0  0  0  0  0  0  0  0  0  0  0
    5.9415   -0.0223    0.0000 C   0  0  0  0  0  0  0  0  0  0  0  0
    4.5363   -1.0404    0.0000 C   0  0  0  0  0  0  0  0  0  0  0  0
    3.9478   -0.2319    0.0000 N   0  0  0  0  0  0  0  0  0  0  0  0
    4.2578    0.7281    0.0000 C   0  0  0  0  0  0  0  0  0  0  0  0
    5.2075    1.0413    0.0000 O   0  0  0  0  0  0  0  0  0  0  0  0
    3.4478    1.3081    0.0000 C   0  0  0  0  0  0  0  0  0  0  0  0
    3.3481    2.3062    0.0000 C   0  0  0  0  0  0  0  0  0  0  0  0
    2.4362    2.7165    0.0000 C   0  0  0  0  0  0  0  0  0  0  0  0
    1.6233    2.1282    0.0000 C   0  0  0  0  0  0  0  0  0  0  0  0
    1.7264    1.1388    0.0000 C   0  0  0  0  0  0  0  0  0  0  0  0
    2.6378    0.7281    0.0000 C   0  0  0  0  0  0  0  0  0  0  0  0
    2.9478   -0.2319    0.0000 C   0  0  0  0  0  0  0  0  0  0  0  0
    2.3593   -1.0404    0.0000 O   0  0  0  0  0  0  0  0  0  0  0  0
    0.9158    0.5532    0.0000 N   0  3  0  0  0  0  0  0  0  0  0  0
    0.0000    0.9633    0.0000 O   0  5  0  0  0  0  0  0  0  0  0  0
    1.0166   -0.4365    0.0000 O   0  0  0  0  0  0  0  0  0  0  0  0
  1  2  1  0  0  0  0
  2  3  2  0  0  0  0
  3  4  1  0  0  0  0
  4  5  2  0  0  0  0
  5  6  1  0  0  0  0
  6  7  1  0  0  0  0
  6  8  2  0  0  0  0
  8  2  1  0  0  0  0
  8  9  1  0  0  0  0
  9 10  1  0  0  0  0
 10 11  2  0  0  0  0
 10 12  1  0  0  0  0
 12 13  2  0  0  0  0
 13 14  1  0  0  0  0
 14 15  2  0  0  0  0
 15 16  1  0  0  0  0
 16 17  2  0  0  0  0
 17 12  1  0  0  0  0
 17 18  1  0  0  0  0
 18  9  1  0  0  0  0
 18 19  2  0  0  0  0
 16 20  1  0  0  0  0
 20 21  1  0  0  0  0
 20 22  2  0  0  0  0
M  CHG  2  20   1  21  -1
M  END
>  <EXTREG>  (ZINC00124891)
ZINC00124891

>  <LOGBIO>
2.5000

$$$$
ZINC00125031
  -MTS-   02131516552D 0   0.00000     0.00000     0

 20 21  0  0  0  0  0  0  0  0999 V2000
    3.9854    1.9382    0.0000 O   0  0  0  0  0  0  0  0  0  0  0  0
    3.1156    2.4387    0.0000 C   0  0  0  0  0  0  0  0  0  0  0  0
    3.1151    3.4334    0.0000 O   0  0  0  0  0  0  0  0  0  0  0  0
    2.2501    1.9378    0.0000 C   0  0  0  0  0  0  0  0  0  0  0  0
    1.3801    2.4378    0.0000 C   0  0  0  0  0  0  0  0  0  0  0  0
    0.5201    1.9378    0.0000 C   0  0  0  0  0  0  0  0  0  0  0  0
    0.5201    0.9378    0.0000 C   0  0  0  0  0  0  0  0  0  0  0  0
    1.3801    0.4378    0.0000 N   0  0  0  0  0  0  0  0  0  0  0  0
    2.2501    0.9378    0.0000 C   0  0  0  0  0  0  0  0  0  0  0  0
    3.1156    0.4369    0.0000 N   0  0  0  0  0  0  0  0  0  0  0  0
    3.1146   -0.5631    0.0000 C   0  0  0  0  0  0  0  0  0  0  0  0
    3.9826   -1.0665    0.0000 C   0  0  0  0  0  0  0  0  0  0  0  0
    3.9796   -2.0613    0.0000 C   0  0  0  0  0  0  0  0  0  0  0  0
    3.1136   -2.5613    0.0000 C   0  0  0  0  0  0  0  0  0  0  0  0
    2.2506   -2.0665    0.0000 C   0  0  0  0  0  0  0  0  0  0  0  0
    2.2486   -1.0631    0.0000 C   0  0  0  0  0  0  0  0  0  0  0  0
    1.3858   -2.5687    0.0000 C   0  0  0  0  0  0  0  0  0  0  0  0
    0.8836   -1.7039    0.0000 F   0  0  0  0  0  0  0  0  0  0  0  0
    1.8880   -3.4334    0.0000 F   0  0  0  0  0  0  0  0  0  0  0  0
    0.5210   -3.0708    0.0000 F   0  0  0  0  0  0  0  0  0  0  0  0
  1  2  1  0  0  0  0
  2  3  2  0  0  0  0
  2  4  1  0  0  0  0
  4  5  2  0  0  0  0
  5  6  1  0  0  0  0
  6  7  2  0  0  0  0
  7  8  1  0  0  0  0
  8  9  2  0  0  0  0
  9  4  1  0  0  0  0
  9 10  1  0  0  0  0
 10 11  1  0  0  0  0
 11 12  2  0  0  0  0
 12 13  1  0  0  0  0
 13 14  2  0  0  0  0
 14 15  1  0  0  0  0
 15 16  2  0  0  0  0
 16 11  1  0  0  0  0
 15 17  1  0  0  0  0
 17 18  1  0  0  0  0
 17 19  1  0  0  0  0
 17 20  1  0  0  0  0
M  END
>  <EXTREG>  (ZINC00125031)
ZINC00125031

>  <LOGBIO>
2.5000

$$$$
ZINC00125138
  -MTS-   02131516552D 0   0.00000     0.00000     0

 15 15  0  0  0  0  0  0  0  0999 V2000
    3.8047   -2.2144    0.0000 C   0  0  0  0  0  0  0  0  0  0  0  0
    4.2115   -1.2971    0.0000 C   0  0  0  0  0  0  0  0  0  0  0  0
    5.2008   -1.1928    0.0000 C   0  0  0  0  0  0  0  0  0  0  0  0
    3.6230   -0.4887    0.0000 S   0  0  0  0  0  0  0  0  0  0  0  0
    2.8145   -1.0772    0.0000 O   0  0  0  0  0  0  0  0  0  0  0  0
    4.4315    0.0999    0.0000 O   0  0  0  0  0  0  0  0  0  0  0  0
    3.0345    0.3198    0.0000 C   0  0  0  0  0  0  0  0  0  0  0  0
    3.3445    1.2798    0.0000 C   0  0  0  0  0  0  0  0  0  0  0  0
    2.5345    1.8598    0.0000 S   0  0  0  0  0  0  0  0  0  0  0  0
    1.7245    1.2798    0.0000 C   0  0  0  0  0  0  0  0  0  0  0  0
    0.7748    1.5930    0.0000 C   0  0  0  0  0  0  0  0  0  0  0  0
    0.5699    2.5753    0.0000 O   0  0  0  0  0  0  0  0  0  0  0  0
    0.0323    0.9310    0.0000 O   0  0  0  0  0  0  0  0  0  0  0  0
    2.0345    0.3198    0.0000 C   0  0  0  0  0  0  0  0  0  0  0  0
    1.4460   -0.4887    0.0000 Cl  0  0  0  0  0  0  0  0  0  0  0  0
  1  2  1  0  0  0  0
  2  3  1  0  0  0  0
  2  4  1  0  0  0  0
  4  5  2  0  0  0  0
  4  6  2  0  0  0  0
  4  7  1  0  0  0  0
  7  8  2  0  0  0  0
  8  9  1  0  0  0  0
  9 10  1  0  0  0  0
 10 11  1  0  0  0  0
 11 12  1  0  0  0  0
 11 13  2  0  0  0  0
 10 14  2  0  0  0  0
 14  7  1  0  0  0  0
 14 15  1  0  0  0  0
M  END
>  <EXTREG>  (ZINC00125138)
ZINC00125138

>  <LOGBIO>
2.5000

$$$$
ZINC00125591
  -MTS-   02131516552D 0   0.00000     0.00000     0

 12 13  0  0  0  0  0  0  0  0999 V2000
    5.4754   -0.4839    0.0000 C   0  0  0  0  0  0  0  0  0  0  0  0
    4.8869    0.3246    0.0000 C   0  0  0  0  0  0  0  0  0  0  0  0
    5.1969    1.2846    0.0000 C   0  0  0  0  0  0  0  0  0  0  0  0
    4.3869    1.8646    0.0000 S   0  0  0  0  0  0  0  0  0  0  0  0
    3.5769    1.2846    0.0000 C   0  0  0  0  0  0  0  0  0  0  0  0
    2.5700    1.2753    0.0000 S   0  0  0  0  0  0  0  0  0  0  0  0
    2.2658    0.3227    0.0000 C   0  0  0  0  0  0  0  0  0  0  0  0
    1.3167    0.0080    0.0000 C   0  0  0  0  0  0  0  0  0  0  0  0
    0.5695    0.6726    0.0000 O   0  0  0  0  0  0  0  0  0  0  0  0
    3.0861   -0.2646    0.0000 C   0  0  0  0  0  0  0  0  0  0  0  0
    3.0925   -1.2646    0.0000 C   0  0  0  0  0  0  0  0  0  0  0  0
    3.8869    0.3246    0.0000 C   0  0  0  0  0  0  0  0  0  0  0  0
  1  2  1  0  0  0  0
  2  3  2  0  0  0  0
  3  4  1  0  0  0  0
  4  5  1  0  0  0  0
  5  6  1  0  0  0  0
  6  7  1  0  0  0  0
  7  8  1  0  0  0  0
  8  9  1  0  0  0  0
  7 10  2  0  0  0  0
 10 11  1  0  0  0  0
 10 12  1  0  0  0  0
 12  2  1  0  0  0  0
 12  5  2  0  0  0  0
M  END
>  <EXTREG>  (ZINC00125591)
ZINC00125591

>  <LOGBIO>
2.5000

$$$$
ZINC00125951
  -MTS-   02131516552D 0   0.00000     0.00000     0

 16 17  0  0  0  0  0  0  0  0999 V2000
    3.8212   -2.7015    0.0000 C   0  0  0  0  0  0  0  0  0  0  0  0
    4.2280   -1.7842    0.0000 C   0  0  0  0  0  0  0  0  0  0  0  0
    5.2173   -1.6799    0.0000 O   0  0  0  0  0  0  0  0  0  0  0  0
    3.6395   -0.9758    0.0000 C   0  0  0  0  0  0  0  0  0  0  0  0
    3.9495   -0.0158    0.0000 S   0  0  0  0  0  0  0  0  0  0  0  0
    3.1395    0.5642    0.0000 C   0  0  0  0  0  0  0  0  0  0  0  0
    2.8295    1.5242    0.0000 S   0  0  0  0  0  0  0  0  0  0  0  0
    1.8295    1.5242    0.0000 C   0  0  0  0  0  0  0  0  0  0  0  0
    1.5195    0.5642    0.0000 C   0  0  0  0  0  0  0  0  0  0  0  0
    0.5698    0.2511    0.0000 C   0  0  0  0  0  0  0  0  0  0  0  0
    2.3295   -0.0158    0.0000 C   0  0  0  0  0  0  0  0  0  0  0  0
    2.6395   -0.9758    0.0000 C   0  0  0  0  0  0  0  0  0  0  0  0
    2.0510   -1.7842    0.0000 C   0  0  0  0  0  0  0  0  0  0  0  0
    1.2410    2.3327    0.0000 N   0  3  0  0  0  0  0  0  0  0  0  0
    1.6478    3.2500    0.0000 O   0  5  0  0  0  0  0  0  0  0  0  0
    0.2517    2.2284    0.0000 O   0  0  0  0  0  0  0  0  0  0  0  0
  1  2  1  0  0  0  0
  2  3  2  0  0  0  0
  2  4  1  0  0  0  0
  4  5  1  0  0  0  0
  5  6  1  0  0  0  0
  6  7  1  0  0  0  0
  7  8  1  0  0  0  0
  8  9  2  0  0  0  0
  9 10  1  0  0  0  0
  9 11  1  0  0  0  0
 11  6  2  0  0  0  0
 11 12  1  0  0  0  0
 12  4  2  0  0  0  0
 12 13  1  0  0  0  0
  8 14  1  0  0  0  0
 14 15  1  0  0  0  0
 14 16  2  0  0  0  0
M  CHG  2  14   1  15  -1
M  END
>  <EXTREG>  (ZINC00125951)
ZINC00125951

>  <LOGBIO>
2.5000

$$$$
ZINC00127282
  -MTS-   02131516552D 0   0.00000     0.00000     0

 18 19  0  0  0  0  0  0  0  0999 V2000
    2.8899   -3.2888    0.0000 C   0  0  0  0  0  0  0  0  0  0  0  0
    3.2959   -2.3749    0.0000 S   0  0  0  0  0  0  0  0  0  0  0  0
    2.7073   -1.5664    0.0000 C   0  0  0  0  0  0  0  0  0  0  0  0
    3.0173   -0.6064    0.0000 N   0  0  0  0  0  0  0  0  0  0  0  0
    2.2073   -0.0264    0.0000 N   0  0  0  0  0  0  0  0  0  0  0  0
    1.3973   -0.6064    0.0000 C   0  0  0  0  0  0  0  0  0  0  0  0
    0.4476   -0.2933    0.0000 N   0  0  0  0  0  0  0  0  0  0  0  0
    1.7073   -1.5664    0.0000 N   0  0  0  0  0  0  0  0  0  0  0  0
    2.2073    0.9736    0.0000 C   0  0  0  0  0  0  0  0  0  0  0  0
    3.0758    1.4762    0.0000 C   0  0  0  0  0  0  0  0  0  0  0  0
    3.0738    2.4709    0.0000 C   0  0  0  0  0  0  0  0  0  0  0  0
    2.2083    2.9718    0.0000 C   0  0  0  0  0  0  0  0  0  0  0  0
    1.3448    2.4779    0.0000 C   0  0  0  0  0  0  0  0  0  0  0  0
    1.3418    1.4744    0.0000 N   0  0  0  0  0  0  0  0  0  0  0  0
    3.9396    2.9714    0.0000 C   0  0  0  0  0  0  0  0  0  0  0  0
    3.4391    3.8372    0.0000 F   0  0  0  0  0  0  0  0  0  0  0  0
    4.4400    2.1056    0.0000 F   0  0  0  0  0  0  0  0  0  0  0  0
    4.8053    3.4719    0.0000 F   0  0  0  0  0  0  0  0  0  0  0  0
  1  2  1  0  0  0  0
  2  3  1  0  0  0  0
  3  4  2  0  0  0  0
  4  5  1  0  0  0  0
  5  6  1  0  0  0  0
  6  7  1  0  0  0  0
  6  8  2  0  0  0  0
  8  3  1  0  0  0  0
  5  9  1  0  0  0  0
  9 10  2  0  0  0  0
 10 11  1  0  0  0  0
 11 12  2  0  0  0  0
 12 13  1  0  0  0  0
 13 14  2  0  0  0  0
 14  9  1  0  0  0  0
 11 15  1  0  0  0  0
 15 16  1  0  0  0  0
 15 17  1  0  0  0  0
 15 18  1  0  0  0  0
M  END
>  <EXTREG>  (ZINC00127282)
ZINC00127282

>  <LOGBIO>
2.5000

$$$$
ZINC00127980
  -MTS-   02131516552D 0   0.00000     0.00000     0

 19 20  0  0  1  0  0  0  0  0999 V2000
    5.3438   -2.4064    0.0000 C   0  0  0  0  0  0  0  0  0  0  0  0
    5.7465   -1.4910    0.0000 O   0  0  0  0  0  0  0  0  0  0  0  0
    5.1552   -0.6846    0.0000 C   0  0  0  0  0  0  0  0  0  0  0  0
    5.5584    0.2343    0.0000 C   0  0  0  0  0  0  0  0  0  0  0  0
    4.9685    1.0353    0.0000 C   0  0  0  0  0  0  0  0  0  0  0  0
    3.9743    0.9274    0.0000 C   0  0  0  0  0  0  0  0  0  0  0  0
    3.3850    1.7353    0.0000 O   0  0  0  0  0  0  0  0  0  0  0  0
    3.7900    2.6496    0.0000 C   0  0  0  0  0  0  0  0  0  0  0  0
    3.5700    0.0184    0.0000 C   0  0  0  0  0  0  0  0  0  0  0  0
    4.1610   -0.7925    0.0000 C   0  0  0  0  0  0  0  0  0  0  0  0
    2.5756   -0.0870    0.0000 C   0  0  1  0  0  0  0  0  0  0  0  0
    1.9871    0.7215    0.0000 O   0  0  0  0  0  0  0  0  0  0  0  0
    2.1697   -1.0009    0.0000 C   0  0  0  0  0  0  0  0  0  0  0  0
    2.6741   -1.8746    0.0000 N   0  0  0  0  0  0  0  0  0  0  0  0
    2.0037   -2.6115    0.0000 C   0  0  0  0  0  0  0  0  0  0  0  0
    1.0901   -2.2143    0.0000 C   0  0  0  0  0  0  0  0  0  0  0  0
    1.1919   -1.2106    0.0000 N   0  0  0  0  0  0  0  0  0  0  0  0
    0.4470   -0.5435    0.0000 C   0  0  0  0  0  0  0  0  0  0  0  0
    1.9790   -0.1503    0.0000 H   0  0  0  0  0  0  0  0  0  0  0  0
  1  2  1  0  0  0  0
  2  3  1  0  0  0  0
  3  4  2  0  0  0  0
  4  5  1  0  0  0  0
  5  6  2  0  0  0  0
  6  7  1  0  0  0  0
  7  8  1  0  0  0  0
  6  9  1  0  0  0  0
  9 10  2  0  0  0  0
 10  3  1  0  0  0  0
  9 11  1  0  0  0  0
 11 19  1  1  0  0  0
 11 12  1  6  0  0  0
 11 13  1  0  0  0  0
 13 14  2  0  0  0  0
 14 15  1  0  0  0  0
 15 16  2  0  0  0  0
 16 17  1  0  0  0  0
 17 13  1  0  0  0  0
 17 18  1  0  0  0  0
M  END
>  <EXTREG>  (ZINC00127980)
ZINC00127980

>  <LOGBIO>
2.5000

$$$$
ZINC00128879
  -MTS-   02131516552D 0   0.00000     0.00000     0

 15 15  0  0  0  0  0  0  0  0999 V2000
    5.4185    0.2221    0.0000 C   0  0  0  0  0  0  0  0  0  0  0  0
    5.4170    1.2256    0.0000 C   0  0  0  0  0  0  0  0  0  0  0  0
    6.2783    1.7234    0.0000 O   0  0  0  0  0  0  0  0  0  0  0  0
    4.5505    1.7247    0.0000 N   0  0  0  0  0  0  0  0  0  0  0  0
    3.6850    1.2238    0.0000 C   0  0  0  0  0  0  0  0  0  0  0  0
    2.8150    1.7238    0.0000 C   0  0  0  0  0  0  0  0  0  0  0  0
    1.9550    1.2238    0.0000 C   0  0  0  0  0  0  0  0  0  0  0  0
    1.9550    0.2238    0.0000 C   0  0  0  0  0  0  0  0  0  0  0  0
    1.0015   -0.3247    0.0000 O   0  0  0  0  0  0  0  0  0  0  0  0
    1.0000   -1.3247    0.0000 C   0  0  0  0  0  0  0  0  0  0  0  0
    2.0000   -1.3262    0.0000 F   0  0  0  0  0  0  0  0  0  0  0  0
    0.0000   -1.3232    0.0000 F   0  0  0  0  0  0  0  0  0  0  0  0
    0.9985   -2.3247    0.0000 F   0  0  0  0  0  0  0  0  0  0  0  0
    2.8150   -0.2762    0.0000 C   0  0  0  0  0  0  0  0  0  0  0  0
    3.6850    0.2238    0.0000 C   0  0  0  0  0  0  0  0  0  0  0  0
  1  2  1  0  0  0  0
  2  3  2  0  0  0  0
  2  4  1  0  0  0  0
  4  5  1  0  0  0  0
  5  6  2  0  0  0  0
  6  7  1  0  0  0  0
  7  8  2  0  0  0  0
  8  9  1  0  0  0  0
  9 10  1  0  0  0  0
 10 11  1  0  0  0  0
 10 12  1  0  0  0  0
 10 13  1  0  0  0  0
  8 14  1  0  0  0  0
 14 15  2  0  0  0  0
 15  5  1  0  0  0  0
M  END
>  <EXTREG>  (ZINC00128879)
ZINC00128879

>  <LOGBIO>
2.5000

$$$$
ZINC00129132
  -MTS-   02131516552D 0   0.00000     0.00000     0

 15 15  0  0  1  0  0  0  0  0999 V2000
    3.8612   -3.0511    0.0000 C   0  0  0  0  0  0  0  0  0  0  0  0
    3.9665   -2.0532    0.0000 C   0  0  0  0  0  0  0  0  0  0  0  0
    4.8800   -1.6464    0.0000 C   0  0  0  0  0  0  0  0  0  0  0  0
    3.1613   -1.4689    0.0000 C   0  0  0  0  0  0  0  0  0  0  0  0
    3.2667   -0.4710    0.0000 C   0  0  0  0  0  0  0  0  0  0  0  0
    2.4615    0.1132    0.0000 C   0  0  0  0  0  0  0  0  0  0  0  0
    2.5654    1.1078    0.0000 C   0  0  1  0  0  0  0  0  0  0  0  0
    3.5438    0.9010    0.0000 C   0  0  0  0  0  0  0  0  0  0  0  0
    2.8754    2.0678    0.0000 O   0  0  0  0  0  0  0  0  0  0  0  0
    2.0654    2.6478    0.0000 C   0  0  0  0  0  0  0  0  0  0  0  0
    2.0654    3.6478    0.0000 O   0  0  0  0  0  0  0  0  0  0  0  0
    1.2554    2.0678    0.0000 N   0  0  0  0  0  0  0  0  0  0  0  0
    1.5654    1.1078    0.0000 C   0  0  1  0  0  0  0  0  0  0  0  0
    0.5870    0.9010    0.0000 C   0  0  0  0  0  0  0  0  0  0  0  0
    1.6694    0.1132    0.0000 O   0  0  0  0  0  0  0  0  0  0  0  0
  1  2  1  0  0  0  0
  2  3  1  0  0  0  0
  2  4  2  0  0  0  0
  4  5  1  0  0  0  0
  5  6  1  0  0  0  0
  7  6  1  6  0  0  0
  7  8  1  1  0  0  0
  7  9  1  0  0  0  0
  9 10  1  0  0  0  0
 10 11  2  0  0  0  0
 10 12  1  0  0  0  0
 12 13  1  0  0  0  0
 13  7  1  0  0  0  0
 13 14  1  6  0  0  0
 13 15  1  1  0  0  0
M  END
>  <EXTREG>  (ZINC00129132)
ZINC00129132

>  <LOGBIO>
2.5000

$$$$
ZINC00129530
  -MTS-   02131516552D 0   0.00000     0.00000     0

 19 21  0  0  0  0  0  0  0  0999 V2000
    7.5175   -1.7307    0.0000 C   0  0  0  0  0  0  0  0  0  0  0  0
    6.9261   -0.9243    0.0000 C   0  0  0  0  0  0  0  0  0  0  0  0
    7.3293   -0.0054    0.0000 C   0  0  0  0  0  0  0  0  0  0  0  0
    6.7394    0.7956    0.0000 C   0  0  0  0  0  0  0  0  0  0  0  0
    5.7453    0.6877    0.0000 C   0  0  0  0  0  0  0  0  0  0  0  0
    5.3410   -0.2212    0.0000 C   0  0  0  0  0  0  0  0  0  0  0  0
    4.3466   -0.3267    0.0000 C   0  0  0  0  0  0  0  0  0  0  0  0
    3.7580    0.4818    0.0000 N   0  0  0  0  0  0  0  0  0  0  0  0
    4.0680    1.4418    0.0000 C   0  0  0  0  0  0  0  0  0  0  0  0
    5.0177    1.7550    0.0000 O   0  0  0  0  0  0  0  0  0  0  0  0
    3.2580    2.0218    0.0000 O   0  0  0  0  0  0  0  0  0  0  0  0
    2.4480    1.4418    0.0000 C   0  0  0  0  0  0  0  0  0  0  0  0
    1.4688    1.6445    0.0000 C   0  0  0  0  0  0  0  0  0  0  0  0
    0.8006    0.9006    0.0000 C   0  0  0  0  0  0  0  0  0  0  0  0
    1.1137   -0.0528    0.0000 C   0  0  0  0  0  0  0  0  0  0  0  0
    0.4474   -0.7984    0.0000 C   0  0  0  0  0  0  0  0  0  0  0  0
    2.0877   -0.2555    0.0000 C   0  0  0  0  0  0  0  0  0  0  0  0
    2.7580    0.4818    0.0000 C   0  0  0  0  0  0  0  0  0  0  0  0
    5.9320   -1.0322    0.0000 C   0  0  0  0  0  0  0  0  0  0  0  0
  1  2  1  0  0  0  0
  2  3  2  0  0  0  0
  3  4  1  0  0  0  0
  4  5  2  0  0  0  0
  5  6  1  0  0  0  0
  6  7  1  0  0  0  0
  7  8  1  0  0  0  0
  8  9  1  0  0  0  0
  9 10  2  0  0  0  0
  9 11  1  0  0  0  0
 11 12  1  0  0  0  0
 12 13  2  0  0  0  0
 13 14  1  0  0  0  0
 14 15  2  0  0  0  0
 15 16  1  0  0  0  0
 15 17  1  0  0  0  0
 17 18  2  0  0  0  0
 18  8  1  0  0  0  0
 18 12  1  0  0  0  0
  6 19  2  0  0  0  0
 19  2  1  0  0  0  0
M  END
>  <EXTREG>  (ZINC00129530)
ZINC00129530

>  <LOGBIO>
2.5000

$$$$
ZINC00129914
  -MTS-   02131516552D 0   0.00000     0.00000     0

 20 22  0  0  0  0  0  0  0  0999 V2000
    3.5523    1.3180    0.0000 C   0  0  0  0  0  0  0  0  0  0  0  0
    3.0952    0.4286    0.0000 S   0  0  0  0  0  0  0  0  0  0  0  0
    3.6370   -0.4120    0.0000 C   0  0  0  0  0  0  0  0  0  0  0  0
    3.2730   -1.3528    0.0000 N   0  0  0  0  0  0  0  0  0  0  0  0
    4.0489   -1.9778    0.0000 N   0  0  0  0  0  0  0  0  0  0  0  0
    4.8904   -1.4447    0.0000 C   0  0  0  0  0  0  0  0  0  0  0  0
    5.8208   -1.8112    0.0000 N   0  0  0  0  0  0  0  0  0  0  0  0
    4.6353   -0.4686    0.0000 C   0  0  0  0  0  0  0  0  0  0  0  0
    5.2687    0.3052    0.0000 C   0  0  0  0  0  0  0  0  0  0  0  0
    6.2592    0.1440    0.0000 C   0  0  0  0  0  0  0  0  0  0  0  0
    6.8877    0.9150    0.0000 C   0  0  0  0  0  0  0  0  0  0  0  0
    6.5352    1.8508    0.0000 C   0  0  0  0  0  0  0  0  0  0  0  0
    5.5541    2.0156    0.0000 C   0  0  0  0  0  0  0  0  0  0  0  0
    4.9162    1.2410    0.0000 N   0  0  0  0  0  0  0  0  0  0  0  0
    2.3071   -1.6117    0.0000 C   0  0  0  0  0  0  0  0  0  0  0  0
    2.0483   -2.5776    0.0000 O   0  0  0  0  0  0  0  0  0  0  0  0
    1.6000   -0.9046    0.0000 C   0  0  0  0  0  0  0  0  0  0  0  0
    1.6000    0.0954    0.0000 C   0  0  0  0  0  0  0  0  0  0  0  0
    0.6000    0.0954    0.0000 C   0  0  0  0  0  0  0  0  0  0  0  0
    0.6000   -0.9046    0.0000 C   0  0  0  0  0  0  0  0  0  0  0  0
  1  2  1  0  0  0  0
  2  3  1  0  0  0  0
  3  4  1  0  0  0  0
  4  5  1  0  0  0  0
  5  6  2  0  0  0  0
  6  7  1  0  0  0  0
  6  8  1  0  0  0  0
  8  3  2  0  0  0  0
  8  9  1  0  0  0  0
  9 10  2  0  0  0  0
 10 11  1  0  0  0  0
 11 12  2  0  0  0  0
 12 13  1  0  0  0  0
 13 14  2  0  0  0  0
 14  9  1  0  0  0  0
  4 15  1  0  0  0  0
 15 16  2  0  0  0  0
 15 17  1  0  0  0  0
 17 18  1  0  0  0  0
 18 19  1  0  0  0  0
 19 20  1  0  0  0  0
 20 17  1  0  0  0  0
M  END
>  <EXTREG>  (ZINC00129914)
ZINC00129914

>  <LOGBIO>
2.5000

$$$$
ZINC00130680
  -MTS-   02131516552D 0   0.00000     0.00000     0

 21 23  0  0  0  0  0  0  0  0999 V2000
    6.0594    1.7517    0.0000 N   0  0  0  0  0  0  0  0  0  0  0  0
    5.1939    1.2509    0.0000 C   0  0  0  0  0  0  0  0  0  0  0  0
    4.3239    1.7509    0.0000 N   0  0  0  0  0  0  0  0  0  0  0  0
    3.4639    1.2509    0.0000 C   0  0  0  0  0  0  0  0  0  0  0  0
    3.4639    0.2509    0.0000 C   0  0  0  0  0  0  0  0  0  0  0  0
    4.3239   -0.2491    0.0000 C   0  0  0  0  0  0  0  0  0  0  0  0
    5.1939    0.2509    0.0000 N   0  0  0  0  0  0  0  0  0  0  0  0
    4.3214   -1.2491    0.0000 C   0  0  0  0  0  0  0  0  0  0  0  0
    3.4516   -1.7495    0.0000 C   0  0  0  0  0  0  0  0  0  0  0  0
    3.4511   -2.7443    0.0000 C   0  0  0  0  0  0  0  0  0  0  0  0
    4.3154   -3.2473    0.0000 C   0  0  0  0  0  0  0  0  0  0  0  0
    5.1801   -2.7556    0.0000 C   0  0  0  0  0  0  0  0  0  0  0  0
    5.1856   -1.7521    0.0000 C   0  0  0  0  0  0  0  0  0  0  0  0
    6.0539   -1.2560    0.0000 O   0  0  0  0  0  0  0  0  0  0  0  0
    2.5971    1.7496    0.0000 C   0  0  0  0  0  0  0  0  0  0  0  0
    2.5946    2.7530    0.0000 C   0  0  0  0  0  0  0  0  0  0  0  0
    1.7313    3.2473    0.0000 C   0  0  0  0  0  0  0  0  0  0  0  0
    0.8655    2.7469    0.0000 C   0  0  0  0  0  0  0  0  0  0  0  0
    0.0000    3.2477    0.0000 Cl  0  0  0  0  0  0  0  0  0  0  0  0
    0.8630    1.7521    0.0000 C   0  0  0  0  0  0  0  0  0  0  0  0
    1.7313    1.2491    0.0000 C   0  0  0  0  0  0  0  0  0  0  0  0
  1  2  1  0  0  0  0
  2  3  2  0  0  0  0
  3  4  1  0  0  0  0
  4  5  2  0  0  0  0
  5  6  1  0  0  0  0
  6  7  2  0  0  0  0
  7  2  1  0  0  0  0
  6  8  1  0  0  0  0
  8  9  2  0  0  0  0
  9 10  1  0  0  0  0
 10 11  2  0  0  0  0
 11 12  1  0  0  0  0
 12 13  2  0  0  0  0
 13  8  1  0  0  0  0
 13 14  1  0  0  0  0
  4 15  1  0  0  0  0
 15 16  2  0  0  0  0
 16 17  1  0  0  0  0
 17 18  2  0  0  0  0
 18 19  1  0  0  0  0
 18 20  1  0  0  0  0
 20 21  2  0  0  0  0
 21 15  1  0  0  0  0
M  END
>  <EXTREG>  (ZINC00130680)
ZINC00130680

>  <LOGBIO>
2.5000

$$$$
ZINC00132328
  -MTS-   02131516552D 0   0.00000     0.00000     0

 17 19  0  0  0  0  0  0  0  0999 V2000
    5.9029   -2.3843    0.0000 Br  0  0  0  0  0  0  0  0  0  0  0  0
    5.3124   -1.5773    0.0000 C   0  0  0  0  0  0  0  0  0  0  0  0
    5.7165   -0.6588    0.0000 C   0  0  0  0  0  0  0  0  0  0  0  0
    5.1274    0.1428    0.0000 C   0  0  0  0  0  0  0  0  0  0  0  0
    4.1331    0.0358    0.0000 C   0  0  0  0  0  0  0  0  0  0  0  0
    3.7279   -0.8727    0.0000 C   0  0  0  0  0  0  0  0  0  0  0  0
    4.3181   -1.6842    0.0000 C   0  0  0  0  0  0  0  0  0  0  0  0
    3.5446    0.8443    0.0000 C   0  0  0  0  0  0  0  0  0  0  0  0
    3.8546    1.8043    0.0000 C   0  0  0  0  0  0  0  0  0  0  0  0
    3.0446    2.3843    0.0000 S   0  0  0  0  0  0  0  0  0  0  0  0
    2.2346    1.8043    0.0000 C   0  0  0  0  0  0  0  0  0  0  0  0
    1.2554    2.0070    0.0000 N   0  0  0  0  0  0  0  0  0  0  0  0
    0.5872    1.2631    0.0000 C   0  0  0  0  0  0  0  0  0  0  0  0
    0.9003    0.3097    0.0000 N   0  0  0  0  0  0  0  0  0  0  0  0
    1.8742    0.1070    0.0000 C   0  0  0  0  0  0  0  0  0  0  0  0
    2.1829   -0.8441    0.0000 S   0  0  0  0  0  0  0  0  0  0  0  0
    2.5446    0.8443    0.0000 C   0  0  0  0  0  0  0  0  0  0  0  0
  1  2  1  0  0  0  0
  2  3  2  0  0  0  0
  3  4  1  0  0  0  0
  4  5  2  0  0  0  0
  5  6  1  0  0  0  0
  6  7  2  0  0  0  0
  7  2  1  0  0  0  0
  5  8  1  0  0  0  0
  8  9  2  0  0  0  0
  9 10  1  0  0  0  0
 10 11  1  0  0  0  0
 11 12  1  0  0  0  0
 12 13  2  0  0  0  0
 13 14  1  0  0  0  0
 14 15  1  0  0  0  0
 15 16  2  0  0  0  0
 15 17  1  0  0  0  0
 17  8  1  0  0  0  0
 17 11  2  0  0  0  0
M  END
>  <EXTREG>  (ZINC00132328)
ZINC00132328

>  <LOGBIO>
2.5000

$$$$
ZINC00133327
  -MTS-   02131516552D 0   0.00000     0.00000     0

 17 17  0  0  0  0  0  0  0  0999 V2000
    7.4441    0.7358    0.0000 C   0  0  0  0  0  0  0  0  0  0  0  0
    6.5756    1.2384    0.0000 C   0  0  0  0  0  0  0  0  0  0  0  0
    5.7141    0.7410    0.0000 O   0  0  0  0  0  0  0  0  0  0  0  0
    4.8456    1.2436    0.0000 C   0  0  0  0  0  0  0  0  0  0  0  0
    4.8461    2.2436    0.0000 O   0  0  0  0  0  0  0  0  0  0  0  0
    3.9841    0.7461    0.0000 C   0  0  0  0  0  0  0  0  0  0  0  0
    3.1156    1.2487    0.0000 C   0  0  0  0  0  0  0  0  0  0  0  0
    3.1126    2.2521    0.0000 O   0  0  0  0  0  0  0  0  0  0  0  0
    2.2501    0.7478    0.0000 C   0  0  0  0  0  0  0  0  0  0  0  0
    1.3801    1.2478    0.0000 C   0  0  0  0  0  0  0  0  0  0  0  0
    0.5201    0.7478    0.0000 C   0  0  0  0  0  0  0  0  0  0  0  0
    0.5201   -0.2522    0.0000 C   0  0  0  0  0  0  0  0  0  0  0  0
    1.3801   -0.7522    0.0000 C   0  0  0  0  0  0  0  0  0  0  0  0
    2.2501   -0.2522    0.0000 C   0  0  0  0  0  0  0  0  0  0  0  0
    1.3776   -1.7521    0.0000 N   0  3  0  0  0  0  0  0  0  0  0  0
    0.5076   -2.2521    0.0000 O   0  5  0  0  0  0  0  0  0  0  0  0
    2.2376   -2.2521    0.0000 O   0  0  0  0  0  0  0  0  0  0  0  0
  1  2  1  0  0  0  0
  2  3  1  0  0  0  0
  3  4  1  0  0  0  0
  4  5  2  0  0  0  0
  4  6  1  0  0  0  0
  6  7  1  0  0  0  0
  7  8  2  0  0  0  0
  7  9  1  0  0  0  0
  9 10  2  0  0  0  0
 10 11  1  0  0  0  0
 11 12  2  0  0  0  0
 12 13  1  0  0  0  0
 13 14  2  0  0  0  0
 14  9  1  0  0  0  0
 13 15  1  0  0  0  0
 15 16  1  0  0  0  0
 15 17  2  0  0  0  0
M  CHG  2  15   1  16  -1
M  END
>  <EXTREG>  (ZINC00133327)
ZINC00133327

>  <LOGBIO>
2.5000

$$$$
ZINC00133563
  -MTS-   02131516552D 0   0.00000     0.00000     0

 16 18  0  0  0  0  0  0  0  0999 V2000
    0.6000   -0.6468    0.0000 O   0  0  0  0  0  0  0  0  0  0  0  0
    1.1041   -1.5144    0.0000 C   0  0  0  0  0  0  0  0  0  0  0  0
    0.6082   -2.3767    0.0000 O   0  0  0  0  0  0  0  0  0  0  0  0
    2.1041   -1.5122    0.0000 C   0  0  0  0  0  0  0  0  0  0  0  0
    2.6093   -2.3792    0.0000 C   0  0  0  0  0  0  0  0  0  0  0  0
    3.6040   -2.3742    0.0000 C   0  0  0  0  0  0  0  0  0  0  0  0
    4.1023   -1.5072    0.0000 C   0  0  0  0  0  0  0  0  0  0  0  0
    3.6041   -0.6452    0.0000 C   0  0  0  0  0  0  0  0  0  0  0  0
    3.9141    0.3148    0.0000 C   0  0  0  0  0  0  0  0  0  0  0  0
    3.1041    0.8948    0.0000 C   0  0  0  0  0  0  0  0  0  0  0  0
    3.0045    1.8930    0.0000 C   0  0  0  0  0  0  0  0  0  0  0  0
    2.0925    2.3032    0.0000 C   0  0  0  0  0  0  0  0  0  0  0  0
    1.2796    1.7150    0.0000 C   0  0  0  0  0  0  0  0  0  0  0  0
    1.3827    0.7255    0.0000 C   0  0  0  0  0  0  0  0  0  0  0  0
    2.2941    0.3148    0.0000 C   0  0  0  0  0  0  0  0  0  0  0  0
    2.6041   -0.6452    0.0000 C   0  0  0  0  0  0  0  0  0  0  0  0
  1  2  1  0  0  0  0
  2  3  2  0  0  0  0
  2  4  1  0  0  0  0
  4  5  2  0  0  0  0
  5  6  1  0  0  0  0
  6  7  2  0  0  0  0
  7  8  1  0  0  0  0
  8  9  1  0  0  0  0
  9 10  1  0  0  0  0
 10 11  2  0  0  0  0
 11 12  1  0  0  0  0
 12 13  2  0  0  0  0
 13 14  1  0  0  0  0
 14 15  2  0  0  0  0
 15 10  1  0  0  0  0
 15 16  1  0  0  0  0
 16  4  1  0  0  0  0
 16  8  2  0  0  0  0
M  END
>  <EXTREG>  (ZINC00133563)
ZINC00133563

>  <LOGBIO>
2.5000

$$$$
ZINC00134129
  -MTS-   02131516552D 0   0.00000     0.00000     0

 21 24  0  0  0  0  0  0  0  0999 V2000
    5.5419    0.1984    0.0000 S   0  0  0  0  0  0  0  0  0  0  0  0
    5.8519    1.1584    0.0000 C   0  0  0  0  0  0  0  0  0  0  0  0
    5.0419    1.7384    0.0000 C   0  0  0  0  0  0  0  0  0  0  0  0
    4.2319    1.1584    0.0000 C   0  0  0  0  0  0  0  0  0  0  0  0
    3.2527    1.3611    0.0000 N   0  0  0  0  0  0  0  0  0  0  0  0
    2.5845    0.6172    0.0000 N   0  0  0  0  0  0  0  0  0  0  0  0
    2.8976   -0.3362    0.0000 C   0  0  0  0  0  0  0  0  0  0  0  0
    3.8716   -0.5389    0.0000 N   0  0  0  0  0  0  0  0  0  0  0  0
    4.5419    0.1984    0.0000 C   0  0  0  0  0  0  0  0  0  0  0  0
    2.2313   -1.0818    0.0000 C   0  0  0  0  0  0  0  0  0  0  0  0
    1.2488   -0.8778    0.0000 C   0  0  0  0  0  0  0  0  0  0  0  0
    0.5874   -1.6209    0.0000 C   0  0  0  0  0  0  0  0  0  0  0  0
    0.8990   -2.5711    0.0000 C   0  0  0  0  0  0  0  0  0  0  0  0
    1.8720   -2.7782    0.0000 C   0  0  0  0  0  0  0  0  0  0  0  0
    2.5429   -2.0320    0.0000 C   0  0  0  0  0  0  0  0  0  0  0  0
    6.8016    1.4716    0.0000 C   0  0  0  0  0  0  0  0  0  0  0  0
    7.5509    0.8041    0.0000 C   0  0  0  0  0  0  0  0  0  0  0  0
    8.4950    1.1176    0.0000 C   0  0  0  0  0  0  0  0  0  0  0  0
    8.6996    2.0964    0.0000 C   0  0  0  0  0  0  0  0  0  0  0  0
    7.9602    2.7618    0.0000 C   0  0  0  0  0  0  0  0  0  0  0  0
    7.0063    2.4504    0.0000 C   0  0  0  0  0  0  0  0  0  0  0  0
  1  2  1  0  0  0  0
  2  3  2  0  0  0  0
  3  4  1  0  0  0  0
  4  5  1  0  0  0  0
  5  6  2  0  0  0  0
  6  7  1  0  0  0  0
  7  8  2  0  0  0  0
  8  9  1  0  0  0  0
  9  1  1  0  0  0  0
  9  4  2  0  0  0  0
  7 10  1  0  0  0  0
 10 11  2  0  0  0  0
 11 12  1  0  0  0  0
 12 13  2  0  0  0  0
 13 14  1  0  0  0  0
 14 15  2  0  0  0  0
 15 10  1  0  0  0  0
  2 16  1  0  0  0  0
 16 17  2  0  0  0  0
 17 18  1  0  0  0  0
 18 19  2  0  0  0  0
 19 20  1  0  0  0  0
 20 21  2  0  0  0  0
 21 16  1  0  0  0  0
M  END
>  <EXTREG>  (ZINC00134129)
ZINC00134129

>  <LOGBIO>
2.5000

$$$$
ZINC00134496
  -MTS-   02131516552D 0   0.00000     0.00000     0

 20 22  0  0  0  0  0  0  0  0999 V2000
    4.0171   -2.5301    0.0000 C   0  0  0  0  0  0  0  0  0  0  0  0
    4.4208   -1.6152    0.0000 N   0  0  0  0  0  0  0  0  0  0  0  0
    3.8302   -0.8082    0.0000 C   0  0  0  0  0  0  0  0  0  0  0  0
    4.2343    0.1103    0.0000 C   0  0  0  0  0  0  0  0  0  0  0  0
    3.6452    0.9119    0.0000 C   0  0  0  0  0  0  0  0  0  0  0  0
    2.6509    0.8050    0.0000 C   0  0  0  0  0  0  0  0  0  0  0  0
    2.0624    1.6135    0.0000 N   0  0  0  0  0  0  0  0  0  0  0  0
    2.4683    2.5274    0.0000 C   0  0  0  0  0  0  0  0  0  0  0  0
    1.8798    3.3359    0.0000 C   0  0  0  0  0  0  0  0  0  0  0  0
    2.1898    4.2959    0.0000 S   0  0  0  0  0  0  0  0  0  0  0  0
    1.3798    4.8759    0.0000 C   0  0  0  0  0  0  0  0  0  0  0  0
    0.5698    4.2959    0.0000 C   0  0  0  0  0  0  0  0  0  0  0  0
    0.8798    3.3359    0.0000 C   0  0  0  0  0  0  0  0  0  0  0  0
    2.2458   -0.1036    0.0000 C   0  0  0  0  0  0  0  0  0  0  0  0
    2.8359   -0.9151    0.0000 C   0  0  0  0  0  0  0  0  0  0  0  0
    4.6077   -3.3371    0.0000 C   0  0  0  0  0  0  0  0  0  0  0  0
    4.3001   -4.2979    0.0000 S   0  0  0  0  0  0  0  0  0  0  0  0
    5.1115   -4.8759    0.0000 C   0  0  0  0  0  0  0  0  0  0  0  0
    5.9201   -4.2938    0.0000 C   0  0  0  0  0  0  0  0  0  0  0  0
    5.6077   -3.3346    0.0000 C   0  0  0  0  0  0  0  0  0  0  0  0
  1  2  1  0  0  0  0
  2  3  1  0  0  0  0
  3  4  2  0  0  0  0
  4  5  1  0  0  0  0
  5  6  2  0  0  0  0
  6  7  1  0  0  0  0
  7  8  1  0  0  0  0
  8  9  1  0  0  0  0
  9 10  1  0  0  0  0
 10 11  1  0  0  0  0
 11 12  2  0  0  0  0
 12 13  1  0  0  0  0
 13  9  2  0  0  0  0
  6 14  1  0  0  0  0
 14 15  2  0  0  0  0
 15  3  1  0  0  0  0
  1 16  1  0  0  0  0
 16 17  1  0  0  0  0
 17 18  1  0  0  0  0
 18 19  2  0  0  0  0
 19 20  1  0  0  0  0
 20 16  2  0  0  0  0
M  END
>  <EXTREG>  (ZINC00134496)
ZINC00134496

>  <LOGBIO>
2.5000

$$$$
ZINC00134970
  -MTS-   02131516552D 0   0.00000     0.00000     0

 17 18  0  0  0  0  0  0  0  0999 V2000
    6.5833    0.2033    0.0000 O   0  0  0  0  0  0  0  0  0  0  0  0
    5.7178   -0.2976    0.0000 C   0  0  0  0  0  0  0  0  0  0  0  0
    4.8478    0.2024    0.0000 C   0  0  0  0  0  0  0  0  0  0  0  0
    3.9878   -0.2976    0.0000 N   0  0  0  0  0  0  0  0  0  0  0  0
    3.9878   -1.2976    0.0000 C   0  0  0  0  0  0  0  0  0  0  0  0
    4.8478   -1.7976    0.0000 C   0  0  0  0  0  0  0  0  0  0  0  0
    4.8453   -2.7976    0.0000 O   0  0  0  0  0  0  0  0  0  0  0  0
    5.7178   -1.2976    0.0000 N   0  0  0  0  0  0  0  0  0  0  0  0
    3.1210    0.2011    0.0000 S   0  0  0  0  0  0  0  0  0  0  0  0
    2.6223   -0.6657    0.0000 O   0  0  0  0  0  0  0  0  0  0  0  0
    3.6197    1.0679    0.0000 O   0  0  0  0  0  0  0  0  0  0  0  0
    2.2542    0.6998    0.0000 C   0  0  0  0  0  0  0  0  0  0  0  0
    2.2517    1.7032    0.0000 C   0  0  0  0  0  0  0  0  0  0  0  0
    1.3885    2.1976    0.0000 C   0  0  0  0  0  0  0  0  0  0  0  0
    0.5227    1.6971    0.0000 C   0  0  0  0  0  0  0  0  0  0  0  0
    0.5202    0.7023    0.0000 C   0  0  0  0  0  0  0  0  0  0  0  0
    1.3885    0.1993    0.0000 C   0  0  0  0  0  0  0  0  0  0  0  0
  1  2  2  0  0  0  0
  2  3  1  0  0  0  0
  3  4  1  0  0  0  0
  4  5  1  0  0  0  0
  5  6  1  0  0  0  0
  6  7  2  0  0  0  0
  6  8  1  0  0  0  0
  8  2  1  0  0  0  0
  4  9  1  0  0  0  0
  9 10  2  0  0  0  0
  9 11  2  0  0  0  0
  9 12  1  0  0  0  0
 12 13  2  0  0  0  0
 13 14  1  0  0  0  0
 14 15  2  0  0  0  0
 15 16  1  0  0  0  0
 16 17  2  0  0  0  0
 17 12  1  0  0  0  0
M  END
>  <EXTREG>  (ZINC00134970)
ZINC00134970

>  <LOGBIO>
2.5000

$$$$
ZINC00136041
  -MTS-   02131516552D 0   0.00000     0.00000     0

 17 18  0  0  1  0  0  0  0  0999 V2000
    2.4111   -3.5751    0.0000 F   0  0  0  0  0  0  0  0  0  0  0  0
    2.8152   -2.6604    0.0000 C   0  0  0  0  0  0  0  0  0  0  0  0
    3.8128   -2.5516    0.0000 C   0  0  0  0  0  0  0  0  0  0  0  0
    4.2129   -1.6409    0.0000 C   0  0  0  0  0  0  0  0  0  0  0  0
    3.6236   -0.8330    0.0000 C   0  0  0  0  0  0  0  0  0  0  0  0
    2.6341   -0.9358    0.0000 C   0  0  0  0  0  0  0  0  0  0  0  0
    2.2259   -1.8525    0.0000 C   0  0  0  0  0  0  0  0  0  0  0  0
    4.0300    0.0807    0.0000 C   0  0  0  0  0  0  0  0  0  0  0  0
    5.0278    0.1865    0.0000 O   0  0  0  0  0  0  0  0  0  0  0  0
    3.4454    0.8856    0.0000 N   0  0  0  0  0  0  0  0  0  0  0  0
    2.4475    0.7798    0.0000 C   0  0  0  0  0  0  0  0  0  0  0  0
    1.8590    1.5883    0.0000 C   0  0  2  0  0  0  0  0  0  0  0  0
    2.1690    2.5483    0.0000 C   0  0  0  0  0  0  0  0  0  0  0  0
    1.3590    3.1283    0.0000 C   0  0  0  0  0  0  0  0  0  0  0  0
    0.5490    2.5483    0.0000 C   0  0  0  0  0  0  0  0  0  0  0  0
    0.8590    1.5883    0.0000 O   0  0  0  0  0  0  0  0  0  0  0  0
    2.4515    1.6830    0.0000 H   0  0  0  0  0  0  0  0  0  0  0  0
  1  2  1  0  0  0  0
  2  3  2  0  0  0  0
  3  4  1  0  0  0  0
  4  5  2  0  0  0  0
  5  6  1  0  0  0  0
  6  7  2  0  0  0  0
  7  2  1  0  0  0  0
  5  8  1  0  0  0  0
  8  9  2  0  0  0  0
  8 10  1  0  0  0  0
 10 11  1  0  0  0  0
 12 11  1  1  0  0  0
 12 17  1  6  0  0  0
 12 13  1  0  0  0  0
 13 14  1  0  0  0  0
 14 15  1  0  0  0  0
 15 16  1  0  0  0  0
 16 12  1  0  0  0  0
M  END
>  <EXTREG>  (ZINC00136041)
ZINC00136041

>  <LOGBIO>
2.5000

$$$$
ZINC00136344
  -MTS-   02131516552D 0   0.00000     0.00000     0

 17 18  0  0  0  0  0  0  0  0999 V2000
    2.2454    3.2506    0.0000 O   0  0  0  0  0  0  0  0  0  0  0  0
    3.1146    2.7493    0.0000 C   0  0  0  0  0  0  0  0  0  0  0  0
    3.9754    3.2480    0.0000 O   0  0  0  0  0  0  0  0  0  0  0  0
    3.1156    1.7493    0.0000 C   0  0  0  0  0  0  0  0  0  0  0  0
    2.2501    1.2485    0.0000 C   0  0  0  0  0  0  0  0  0  0  0  0
    1.3801    1.7485    0.0000 C   0  0  0  0  0  0  0  0  0  0  0  0
    0.5201    1.2485    0.0000 C   0  0  0  0  0  0  0  0  0  0  0  0
    0.5201    0.2485    0.0000 C   0  0  0  0  0  0  0  0  0  0  0  0
    1.3801   -0.2515    0.0000 C   0  0  0  0  0  0  0  0  0  0  0  0
    2.2501    0.2485    0.0000 C   0  0  0  0  0  0  0  0  0  0  0  0
    3.1156   -0.2524    0.0000 S   0  0  0  0  0  0  0  0  0  0  0  0
    3.1146   -1.2524    0.0000 C   0  0  0  0  0  0  0  0  0  0  0  0
    2.2456   -1.7541    0.0000 C   0  0  0  0  0  0  0  0  0  0  0  0
    2.2466   -2.7489    0.0000 C   0  0  0  0  0  0  0  0  0  0  0  0
    3.1117   -3.2506    0.0000 C   0  0  0  0  0  0  0  0  0  0  0  0
    3.9757   -2.7576    0.0000 C   0  0  0  0  0  0  0  0  0  0  0  0
    3.9796   -1.7541    0.0000 C   0  0  0  0  0  0  0  0  0  0  0  0
  1  2  1  0  0  0  0
  2  3  2  0  0  0  0
  2  4  1  0  0  0  0
  4  5  1  0  0  0  0
  5  6  2  0  0  0  0
  6  7  1  0  0  0  0
  7  8  2  0  0  0  0
  8  9  1  0  0  0  0
  9 10  2  0  0  0  0
 10  5  1  0  0  0  0
 10 11  1  0  0  0  0
 11 12  1  0  0  0  0
 12 13  2  0  0  0  0
 13 14  1  0  0  0  0
 14 15  2  0  0  0  0
 15 16  1  0  0  0  0
 16 17  2  0  0  0  0
 17 12  1  0  0  0  0
M  END
>  <EXTREG>  (ZINC00136344)
ZINC00136344

>  <LOGBIO>
2.5000

$$$$
ZINC00137068
  -MTS-   02131516552D 0   0.00000     0.00000     0

 25 27  0  0  1  0  0  0  0  0999 V2000
    3.4618    3.0820    0.0000 O   0  0  0  0  0  0  0  0  0  0  0  0
    3.4623    2.0786    0.0000 C   0  0  0  0  0  0  0  0  0  0  0  0
    3.9824    1.7794    0.0000 O   0  0  0  0  0  0  0  0  0  0  0  0
    2.5968    1.5777    0.0000 C   0  0  1  0  0  0  0  0  0  0  0  0
    1.7268    2.0777    0.0000 C   0  0  0  0  0  0  0  0  0  0  0  0
    0.8668    1.5777    0.0000 C   0  0  0  0  0  0  0  0  0  0  0  0
    0.8668    0.5777    0.0000 C   0  0  0  0  0  0  0  0  0  0  0  0
    0.0000    0.0790    0.0000 O   0  0  0  0  0  0  0  0  0  0  0  0
    1.7268    0.0777    0.0000 N   0  0  0  0  0  0  0  0  0  0  0  0
    1.7243   -0.9223    0.0000 C   0  0  0  0  0  0  0  0  0  0  0  0
    0.8545   -1.4227    0.0000 C   0  0  0  0  0  0  0  0  0  0  0  0
    0.8540   -2.4175    0.0000 C   0  0  0  0  0  0  0  0  0  0  0  0
    1.7183   -2.9205    0.0000 C   0  0  0  0  0  0  0  0  0  0  0  0
    2.5831   -2.4287    0.0000 C   0  0  0  0  0  0  0  0  0  0  0  0
    2.5885   -1.4253    0.0000 C   0  0  0  0  0  0  0  0  0  0  0  0
    2.5968    0.5777    0.0000 C   0  0  2  0  0  0  0  0  0  0  0  0
    3.8085   -0.1235    0.0000 C   0  0  0  0  0  0  0  0  0  0  0  0
    3.8085   -1.1269    0.0000 C   0  0  0  0  0  0  0  0  0  0  0  0
    4.6706   -1.6234    0.0000 C   0  0  0  0  0  0  0  0  0  0  0  0
    5.5376   -1.1251    0.0000 C   0  0  0  0  0  0  0  0  0  0  0  0
    5.5426   -0.1304    0.0000 C   0  0  0  0  0  0  0  0  0  0  0  0
    4.6755    0.3748    0.0000 C   0  0  0  0  0  0  0  0  0  0  0  0
    4.6773    0.9748    0.0000 Cl  0  0  0  0  0  0  0  0  0  0  0  0
    3.1165    0.8775    0.0000 H   0  0  0  0  0  0  0  0  0  0  0  0
    2.5959    2.1777    0.0000 H   0  0  0  0  0  0  0  0  0  0  0  0
  1  2  1  0  0  0  0
  2  3  2  0  0  0  0
  4  2  1  6  0  0  0
  4 25  1  1  0  0  0
  4  5  1  0  0  0  0
  5  6  1  0  0  0  0
  6  7  1  0  0  0  0
  7  8  2  0  0  0  0
  7  9  1  0  0  0  0
  9 10  1  0  0  0  0
 10 11  1  0  0  0  0
 11 12  1  0  0  0  0
 12 13  1  0  0  0  0
 13 14  1  0  0  0  0
 14 15  1  0  0  0  0
 15 10  1  0  0  0  0
  9 16  1  0  0  0  0
 16 24  1  6  0  0  0
 16  4  1  0  0  0  0
 16 17  1  1  0  0  0
 17 18  2  0  0  0  0
 18 19  1  0  0  0  0
 19 20  2  0  0  0  0
 20 21  1  0  0  0  0
 21 22  2  0  0  0  0
 22 17  1  0  0  0  0
 22 23  1  0  0  0  0
M  END
>  <EXTREG>  (ZINC00137068)
ZINC00137068

>  <LOGBIO>
2.5000

$$$$
ZINC00138621
  -MTS-   02131516552D 0   0.00000     0.00000     0

 12 13  0  0  0  0  0  0  0  0999 V2000
    4.2381   -2.6843    0.0000 I   0  0  0  0  0  0  0  0  0  0  0  0
    3.6476   -1.8773    0.0000 C   0  0  0  0  0  0  0  0  0  0  0  0
    4.0517   -0.9588    0.0000 C   0  0  0  0  0  0  0  0  0  0  0  0
    3.4626   -0.1572    0.0000 C   0  0  0  0  0  0  0  0  0  0  0  0
    2.4683   -0.2642    0.0000 C   0  0  0  0  0  0  0  0  0  0  0  0
    2.0632   -1.1727    0.0000 C   0  0  0  0  0  0  0  0  0  0  0  0
    2.6533   -1.9842    0.0000 C   0  0  0  0  0  0  0  0  0  0  0  0
    1.8798    0.5443    0.0000 N   0  0  0  0  0  0  0  0  0  0  0  0
    2.1898    1.5043    0.0000 C   0  0  0  0  0  0  0  0  0  0  0  0
    1.3798    2.0843    0.0000 C   0  0  0  0  0  0  0  0  0  0  0  0
    0.5698    1.5043    0.0000 C   0  0  0  0  0  0  0  0  0  0  0  0
    0.8798    0.5443    0.0000 C   0  0  0  0  0  0  0  0  0  0  0  0
  1  2  1  0  0  0  0
  2  3  2  0  0  0  0
  3  4  1  0  0  0  0
  4  5  2  0  0  0  0
  5  6  1  0  0  0  0
  6  7  2  0  0  0  0
  7  2  1  0  0  0  0
  5  8  1  0  0  0  0
  8  9  1  0  0  0  0
  9 10  2  0  0  0  0
 10 11  1  0  0  0  0
 11 12  2  0  0  0  0
 12  8  1  0  0  0  0
M  END
>  <EXTREG>  (ZINC00138621)
ZINC00138621

>  <LOGBIO>
2.5000

$$$$
ZINC00138720
  -MTS-   02131516552D 0   0.00000     0.00000     0

 23 25  0  0  0  0  0  0  0  0999 V2000
    3.4719   -3.5681    0.0000 C   0  0  0  0  0  0  0  0  0  0  0  0
    3.8755   -2.6532    0.0000 O   0  0  0  0  0  0  0  0  0  0  0  0
    3.2849   -1.8462    0.0000 C   0  0  0  0  0  0  0  0  0  0  0  0
    3.6890   -0.9277    0.0000 C   0  0  0  0  0  0  0  0  0  0  0  0
    3.0999   -0.1261    0.0000 C   0  0  0  0  0  0  0  0  0  0  0  0
    2.1057   -0.2330    0.0000 C   0  0  0  0  0  0  0  0  0  0  0  0
    1.7005   -1.1415    0.0000 C   0  0  0  0  0  0  0  0  0  0  0  0
    0.7060   -1.2460    0.0000 O   0  0  0  0  0  0  0  0  0  0  0  0
    2.2907   -1.9531    0.0000 C   0  0  0  0  0  0  0  0  0  0  0  0
    1.5171    0.5755    0.0000 C   0  0  0  0  0  0  0  0  0  0  0  0
    0.5083    0.5755    0.0000 N   0  0  0  0  0  0  0  0  0  0  0  0
    0.2053    1.5245    0.0000 O   0  0  0  0  0  0  0  0  0  0  0  0
    1.0062    2.1171    0.0000 C   0  0  0  0  0  0  0  0  0  0  0  0
    1.8244    1.5271    0.0000 C   0  0  0  0  0  0  0  0  0  0  0  0
    2.9647    1.9010    0.0000 C   0  0  0  0  0  0  0  0  0  0  0  0
    3.2747    2.8610    0.0000 C   0  0  0  0  0  0  0  0  0  0  0  0
    4.2709    2.8577    0.0000 S   0  0  0  0  0  0  0  0  0  0  0  0
    4.5887    1.9136    0.0000 C   0  0  0  0  0  0  0  0  0  0  0  0
    3.7758    1.3162    0.0000 N   0  0  0  0  0  0  0  0  0  0  0  0
    1.0000    3.1171    0.0000 C   0  0  0  0  0  0  0  0  0  0  0  0
    2.0000    3.1232    0.0000 F   0  0  0  0  0  0  0  0  0  0  0  0
    0.0000    3.1109    0.0000 F   0  0  0  0  0  0  0  0  0  0  0  0
    0.9938    4.1170    0.0000 F   0  0  0  0  0  0  0  0  0  0  0  0
  1  2  1  0  0  0  0
  2  3  1  0  0  0  0
  3  4  2  0  0  0  0
  4  5  1  0  0  0  0
  5  6  2  0  0  0  0
  6  7  1  0  0  0  0
  7  8  1  0  0  0  0
  7  9  2  0  0  0  0
  9  3  1  0  0  0  0
  6 10  1  0  0  0  0
 10 11  2  0  0  0  0
 11 12  1  0  0  0  0
 12 13  1  0  0  0  0
 13 14  2  0  0  0  0
 14 10  1  0  0  0  0
 14 15  1  0  0  0  0
 15 16  2  0  0  0  0
 16 17  1  0  0  0  0
 17 18  1  0  0  0  0
 18 19  2  0  0  0  0
 19 15  1  0  0  0  0
 13 20  1  0  0  0  0
 20 21  1  0  0  0  0
 20 22  1  0  0  0  0
 20 23  1  0  0  0  0
M  END
>  <EXTREG>  (ZINC00138720)
ZINC00138720

>  <LOGBIO>
2.5000

$$$$
ZINC00139325
  -MTS-   02131516552D 0   0.00000     0.00000     0

 14 14  0  0  0  0  0  0  0  0999 V2000
    4.2990    1.3403    0.0000 C   0  0  0  0  0  0  0  0  0  0  0  0
    3.2955    1.3378    0.0000 N   0  0  0  0  0  0  0  0  0  0  0  0
    2.7969    2.1986    0.0000 C   0  0  0  0  0  0  0  0  0  0  0  0
    2.7972    0.4708    0.0000 C   0  0  0  0  0  0  0  0  0  0  0  0
    1.7938    0.4678    0.0000 C   0  0  0  0  0  0  0  0  0  0  0  0
    1.2999   -0.3957    0.0000 C   0  0  0  0  0  0  0  0  0  0  0  0
    1.8007   -1.2612    0.0000 C   0  0  0  0  0  0  0  0  0  0  0  0
    1.3003   -2.1270    0.0000 C   0  0  0  0  0  0  0  0  0  0  0  0
    0.3003   -2.1264    0.0000 O   0  0  0  0  0  0  0  0  0  0  0  0
    2.7955   -1.2632    0.0000 C   0  0  0  0  0  0  0  0  0  0  0  0
    3.2942   -2.1300    0.0000 F   0  0  0  0  0  0  0  0  0  0  0  0
    3.2981   -0.3947    0.0000 C   0  0  0  0  0  0  0  0  0  0  0  0
    4.2981   -0.3947    0.0000 C   0  0  0  0  0  0  0  0  0  0  0  0
    5.2981   -0.3947    0.0000 N   0  0  0  0  0  0  0  0  0  0  0  0
  1  2  1  0  0  0  0
  2  3  1  0  0  0  0
  2  4  1  0  0  0  0
  4  5  2  0  0  0  0
  5  6  1  0  0  0  0
  6  7  2  0  0  0  0
  7  8  1  0  0  0  0
  8  9  1  0  0  0  0
  7 10  1  0  0  0  0
 10 11  1  0  0  0  0
 10 12  2  0  0  0  0
 12  4  1  0  0  0  0
 12 13  1  0  0  0  0
 13 14  3  0  0  0  0
M  END
>  <EXTREG>  (ZINC00139325)
ZINC00139325

>  <LOGBIO>
2.5000

$$$$
ZINC00140008
  -MTS-   02131516552D 0   0.00000     0.00000     0

 22 23  0  0  0  0  0  0  0  0999 V2000
    7.5328    4.5741    0.0000 F   0  0  0  0  0  0  0  0  0  0  0  0
    7.5338    3.5741    0.0000 C   0  0  0  0  0  0  0  0  0  0  0  0
    8.5338    3.5751    0.0000 F   0  0  0  0  0  0  0  0  0  0  0  0
    6.5338    3.5731    0.0000 F   0  0  0  0  0  0  0  0  0  0  0  0
    7.5348    2.5741    0.0000 O   0  0  0  0  0  0  0  0  0  0  0  0
    6.5827    2.0232    0.0000 C   0  0  0  0  0  0  0  0  0  0  0  0
    5.7127    2.5232    0.0000 C   0  0  0  0  0  0  0  0  0  0  0  0
    4.8527    2.0232    0.0000 C   0  0  0  0  0  0  0  0  0  0  0  0
    4.8527    1.0232    0.0000 C   0  0  0  0  0  0  0  0  0  0  0  0
    3.9859    0.5245    0.0000 N   0  0  0  0  0  0  0  0  0  0  0  0
    3.9844   -0.4790    0.0000 C   0  0  0  0  0  0  0  0  0  0  0  0
    4.8494   -0.9807    0.0000 O   0  0  0  0  0  0  0  0  0  0  0  0
    3.1216   -0.9742    0.0000 C   0  0  0  0  0  0  0  0  0  0  0  0
    3.1201   -1.9776    0.0000 S   0  0  0  0  0  0  0  0  0  0  0  0
    2.2533   -2.4763    0.0000 C   0  0  0  0  0  0  0  0  0  0  0  0
    1.3846   -1.9741    0.0000 C   0  0  0  0  0  0  0  0  0  0  0  0
    0.5233   -2.4720    0.0000 C   0  0  0  0  0  0  0  0  0  0  0  0
    0.5208   -3.4720    0.0000 C   0  0  0  0  0  0  0  0  0  0  0  0
    1.3796   -3.9741    0.0000 C   0  0  0  0  0  0  0  0  0  0  0  0
    2.2508   -3.4763    0.0000 N   0  0  0  0  0  0  0  0  0  0  0  0
    5.7127    0.5232    0.0000 C   0  0  0  0  0  0  0  0  0  0  0  0
    6.5827    1.0232    0.0000 C   0  0  0  0  0  0  0  0  0  0  0  0
  1  2  1  0  0  0  0
  2  3  1  0  0  0  0
  2  4  1  0  0  0  0
  2  5  1  0  0  0  0
  5  6  1  0  0  0  0
  6  7  2  0  0  0  0
  7  8  1  0  0  0  0
  8  9  2  0  0  0  0
  9 10  1  0  0  0  0
 10 11  1  0  0  0  0
 11 12  2  0  0  0  0
 11 13  1  0  0  0  0
 13 14  1  0  0  0  0
 14 15  1  0  0  0  0
 15 16  2  0  0  0  0
 16 17  1  0  0  0  0
 17 18  2  0  0  0  0
 18 19  1  0  0  0  0
 19 20  2  0  0  0  0
 20 15  1  0  0  0  0
  9 21  1  0  0  0  0
 21 22  2  0  0  0  0
 22  6  1  0  0  0  0
M  END
>  <EXTREG>  (ZINC00140008)
ZINC00140008

>  <LOGBIO>
2.5000

$$$$
ZINC00140292
  -MTS-   02131516552D 0   0.00000     0.00000     0

 24 26  0  0  1  0  0  0  0  0999 V2000
    3.1749    1.8929    0.0000 C   0  0  0  0  0  0  0  0  0  0  0  0
    2.5864    2.7014    0.0000 N   0  0  0  0  0  0  0  0  0  0  0  0
    2.8964    3.6614    0.0000 N   0  0  0  0  0  0  0  0  0  0  0  0
    2.0864    4.2414    0.0000 C   0  0  0  0  0  0  0  0  0  0  0  0
    1.2764    3.6614    0.0000 C   0  0  0  0  0  0  0  0  0  0  0  0
    1.5864    2.7014    0.0000 C   0  0  0  0  0  0  0  0  0  0  0  0
    0.9979    1.8929    0.0000 C   0  0  0  0  0  0  0  0  0  0  0  0
    0.0000    1.9982    0.0000 O   0  0  0  0  0  0  0  0  0  0  0  0
    1.4012    0.9835    0.0000 N   0  0  0  0  0  0  0  0  0  0  0  0
    2.3991    0.8783    0.0000 C   0  0  0  0  0  0  0  0  0  0  0  0
    2.8024   -0.0311    0.0000 C   0  0  0  0  0  0  0  0  0  0  0  0
    2.2135   -0.8393    0.0000 N   0  0  0  0  0  0  0  0  0  0  0  0
    1.2047   -0.8388    0.0000 C   0  0  0  0  0  0  0  0  0  0  0  0
    0.6153   -0.0309    0.0000 O   0  0  0  0  0  0  0  0  0  0  0  0
    0.9012   -1.7876    0.0000 O   0  0  0  0  0  0  0  0  0  0  0  0
    1.7095   -2.3764    0.0000 C   0  0  0  0  0  0  0  0  0  0  0  0
    2.5734   -2.8869    0.0000 C   0  0  0  0  0  0  0  0  0  0  0  0
    2.5613   -3.8868    0.0000 C   0  0  0  0  0  0  0  0  0  0  0  0
    1.6853   -4.3762    0.0000 C   0  0  0  0  0  0  0  0  0  0  0  0
    0.8314   -3.8658    0.0000 C   0  0  0  0  0  0  0  0  0  0  0  0
    0.8435   -2.8659    0.0000 C   0  0  0  0  0  0  0  0  0  0  0  0
    2.5203   -1.7911    0.0000 C   0  0  1  0  0  0  0  0  0  0  0  0
    3.4349   -1.3867    0.0000 C   0  0  0  0  0  0  0  0  0  0  0  0
    3.0179   -2.6585    0.0000 O   0  0  0  0  0  0  0  0  0  0  0  0
  1  2  1  0  0  0  0
  2  3  1  0  0  0  0
  3  4  2  0  0  0  0
  4  5  1  0  0  0  0
  5  6  2  0  0  0  0
  6  2  1  0  0  0  0
  6  7  1  0  0  0  0
  7  8  2  0  0  0  0
  7  9  1  0  0  0  0
  9 10  1  0  0  0  0
 10 11  1  0  0  0  0
 11 12  1  0  0  0  0
 12 13  1  0  0  0  0
 13 14  2  0  0  0  0
 13 15  1  0  0  0  0
 15 16  1  0  0  0  0
 16 17  1  0  0  0  0
 17 18  1  0  0  0  0
 18 19  1  0  0  0  0
 19 20  1  0  0  0  0
 20 21  1  0  0  0  0
 21 16  1  0  0  0  0
 16 22  1  0  0  0  0
 22 12  1  0  0  0  0
 22 23  1  6  0  0  0
 22 24  1  1  0  0  0
M  END
>  <EXTREG>  (ZINC00140292)
ZINC00140292

>  <LOGBIO>
2.5000

$$$$
ZINC00140942
  -MTS-   02131516552D 0   0.00000     0.00000     0

 24 26  0  0  0  0  0  0  0  0999 V2000
    5.7762    2.3056    0.0000 C   0  0  0  0  0  0  0  0  0  0  0  0
    6.6462    1.8057    0.0000 C   0  0  0  0  0  0  0  0  0  0  0  0
    6.6472    0.8109    0.0000 O   0  0  0  0  0  0  0  0  0  0  0  0
    5.7817    0.3100    0.0000 C   0  0  0  0  0  0  0  0  0  0  0  0
    4.9117    0.8100    0.0000 N   0  0  0  0  0  0  0  0  0  0  0  0
    4.0517    0.3100    0.0000 C   0  0  0  0  0  0  0  0  0  0  0  0
    3.1849    0.8087    0.0000 N   0  0  0  0  0  0  0  0  0  0  0  0
    2.3166    0.3057    0.0000 C   0  0  0  0  0  0  0  0  0  0  0  0
    1.4549    0.8027    0.0000 C   0  0  0  0  0  0  0  0  0  0  0  0
    1.4544    1.8027    0.0000 C   0  0  0  0  0  0  0  0  0  0  0  0
    2.3227    2.3057    0.0000 C   0  0  0  0  0  0  0  0  0  0  0  0
    2.3202    3.3004    0.0000 C   0  0  0  0  0  0  0  0  0  0  0  0
    1.4545    3.8009    0.0000 C   0  0  0  0  0  0  0  0  0  0  0  0
    0.5912    3.3066    0.0000 C   0  0  0  0  0  0  0  0  0  0  0  0
    0.5887    2.3031    0.0000 C   0  0  0  0  0  0  0  0  0  0  0  0
    4.0517   -0.6900    0.0000 N   0  0  0  0  0  0  0  0  0  0  0  0
    4.9117   -1.1900    0.0000 C   0  0  0  0  0  0  0  0  0  0  0  0
    5.7817   -0.6900    0.0000 N   0  0  0  0  0  0  0  0  0  0  0  0
    4.9092   -2.1900    0.0000 N   0  0  0  0  0  0  0  0  0  0  0  0
    4.0394   -2.6904    0.0000 C   0  0  0  0  0  0  0  0  0  0  0  0
    4.0389   -3.6852    0.0000 C   0  0  0  0  0  0  0  0  0  0  0  0
    4.9032   -4.1882    0.0000 O   0  0  0  0  0  0  0  0  0  0  0  0
    5.7679   -3.6964    0.0000 C   0  0  0  0  0  0  0  0  0  0  0  0
    5.7734   -2.6930    0.0000 C   0  0  0  0  0  0  0  0  0  0  0  0
  1  2  1  0  0  0  0
  2  3  1  0  0  0  0
  3  4  1  0  0  0  0
  4  5  2  0  0  0  0
  5  6  1  0  0  0  0
  6  7  1  0  0  0  0
  7  8  1  0  0  0  0
  8  9  1  0  0  0  0
  9 10  1  0  0  0  0
 10 11  1  0  0  0  0
 11 12  1  0  0  0  0
 12 13  1  0  0  0  0
 13 14  1  0  0  0  0
 14 15  1  0  0  0  0
 15 10  2  0  0  0  0
  6 16  2  0  0  0  0
 16 17  1  0  0  0  0
 17 18  2  0  0  0  0
 18  4  1  0  0  0  0
 17 19  1  0  0  0  0
 19 20  1  0  0  0  0
 20 21  1  0  0  0  0
 21 22  1  0  0  0  0
 22 23  1  0  0  0  0
 23 24  1  0  0  0  0
 24 19  1  0  0  0  0
M  END
>  <EXTREG>  (ZINC00140942)
ZINC00140942

>  <LOGBIO>
2.5000

$$$$
ZINC00141368
  -MTS-   02131516552D 0   0.00000     0.00000     0

 14 15  0  0  0  0  0  0  0  0999 V2000
    0.5865   -1.5375    0.0000 C   0  0  0  0  0  0  0  0  0  0  0  0
    1.5639   -1.7487    0.0000 C   0  0  0  0  0  0  0  0  0  0  0  0
    2.2356   -1.0079    0.0000 N   0  0  0  0  0  0  0  0  0  0  0  0
    3.2386   -1.1159    0.0000 C   0  0  0  0  0  0  0  0  0  0  0  0
    3.7386   -1.9819    0.0000 C   0  0  0  0  0  0  0  0  0  0  0  0
    4.7386   -1.9819    0.0000 C   0  0  0  0  0  0  0  0  0  0  0  0
    5.7386   -1.9819    0.0000 N   0  0  0  0  0  0  0  0  0  0  0  0
    3.6415   -0.2048    0.0000 N   0  0  0  0  0  0  0  0  0  0  0  0
    2.9087    0.4701    0.0000 C   0  0  0  0  0  0  0  0  0  0  0  0
    2.9077    1.4701    0.0000 C   0  0  0  0  0  0  0  0  0  0  0  0
    2.0433    1.9728    0.0000 C   0  0  0  0  0  0  0  0  0  0  0  0
    1.1737    1.4721    0.0000 C   0  0  0  0  0  0  0  0  0  0  0  0
    1.1736    0.4773    0.0000 C   0  0  0  0  0  0  0  0  0  0  0  0
    2.0319   -0.0289    0.0000 C   0  0  0  0  0  0  0  0  0  0  0  0
  1  2  1  0  0  0  0
  2  3  1  0  0  0  0
  3  4  1  0  0  0  0
  4  5  1  0  0  0  0
  5  6  1  0  0  0  0
  6  7  3  0  0  0  0
  4  8  2  0  0  0  0
  8  9  1  0  0  0  0
  9 10  2  0  0  0  0
 10 11  1  0  0  0  0
 11 12  2  0  0  0  0
 12 13  1  0  0  0  0
 13 14  2  0  0  0  0
 14  3  1  0  0  0  0
 14  9  1  0  0  0  0
M  END
>  <EXTREG>  (ZINC00141368)
ZINC00141368

>  <LOGBIO>
2.5000

$$$$
ZINC00141809
  -MTS-   02131516552D 0   0.00000     0.00000     0

 14 15  0  0  0  0  0  0  0  0999 V2000
    5.0446   -1.7317    0.0000 C   0  0  0  0  0  0  0  0  0  0  0  0
    4.4561   -0.9232    0.0000 N   0  0  0  0  0  0  0  0  0  0  0  0
    4.7661    0.0368    0.0000 N   0  0  0  0  0  0  0  0  0  0  0  0
    3.9561    0.6168    0.0000 C   0  0  0  0  0  0  0  0  0  0  0  0
    3.9561    1.6168    0.0000 C   0  0  0  0  0  0  0  0  0  0  0  0
    3.1461    0.0368    0.0000 C   0  0  0  0  0  0  0  0  0  0  0  0
    2.1964    0.3499    0.0000 N   0  0  0  0  0  0  0  0  0  0  0  0
    1.8880    1.3105    0.0000 N   0  0  0  0  0  0  0  0  0  0  0  0
    0.8918    1.3088    0.0000 N   0  0  0  0  0  0  0  0  0  0  0  0
    0.5724    0.3652    0.0000 C   0  0  0  0  0  0  0  0  0  0  0  0
    1.3843   -0.2336    0.0000 C   0  0  0  0  0  0  0  0  0  0  0  0
    1.3781   -1.2336    0.0000 C   0  0  0  0  0  0  0  0  0  0  0  0
    3.4561   -0.9232    0.0000 C   0  0  0  0  0  0  0  0  0  0  0  0
    2.8676   -1.7317    0.0000 C   0  0  0  0  0  0  0  0  0  0  0  0
  1  2  1  0  0  0  0
  2  3  1  0  0  0  0
  3  4  2  0  0  0  0
  4  5  1  0  0  0  0
  4  6  1  0  0  0  0
  6  7  1  0  0  0  0
  7  8  1  0  0  0  0
  8  9  2  0  0  0  0
  9 10  1  0  0  0  0
 10 11  2  0  0  0  0
 11  7  1  0  0  0  0
 11 12  1  0  0  0  0
  6 13  2  0  0  0  0
 13  2  1  0  0  0  0
 13 14  1  0  0  0  0
M  END
>  <EXTREG>  (ZINC00141809)
ZINC00141809

>  <LOGBIO>
2.5000

$$$$
ZINC00142280
  -MTS-   02131516552D 0   0.00000     0.00000     0

 12 12  0  0  1  0  0  0  0  0999 V2000
    3.9854   -0.2476    0.0000 N   0  0  0  0  0  0  0  0  0  0  0  0
    3.1156    0.2528    0.0000 C   0  0  2  0  0  0  0  0  0  0  0  0
    3.1151    1.2476    0.0000 C   0  0  0  0  0  0  0  0  0  0  0  0
    2.2454    1.7480    0.0000 N   0  0  0  0  0  0  0  0  0  0  0  0
    3.9807    1.7485    0.0000 O   0  0  0  0  0  0  0  0  0  0  0  0
    2.2501   -0.2480    0.0000 C   0  0  0  0  0  0  0  0  0  0  0  0
    1.3801    0.2520    0.0000 C   0  0  0  0  0  0  0  0  0  0  0  0
    0.5201   -0.2480    0.0000 C   0  0  0  0  0  0  0  0  0  0  0  0
    0.5201   -1.2480    0.0000 C   0  0  0  0  0  0  0  0  0  0  0  0
    1.3801   -1.7480    0.0000 C   0  0  0  0  0  0  0  0  0  0  0  0
    2.2501   -1.2480    0.0000 C   0  0  0  0  0  0  0  0  0  0  0  0
    3.1164   -0.3472    0.0000 H   0  0  0  0  0  0  0  0  0  0  0  0
  2  1  1  1  0  0  0
  2 12  1  6  0  0  0
  2  3  1  0  0  0  0
  3  4  1  0  0  0  0
  3  5  2  0  0  0  0
  2  6  1  0  0  0  0
  6  7  2  0  0  0  0
  7  8  1  0  0  0  0
  8  9  2  0  0  0  0
  9 10  1  0  0  0  0
 10 11  2  0  0  0  0
 11  6  1  0  0  0  0
M  END
>  <EXTREG>  (ZINC00142280)
ZINC00142280

>  <LOGBIO>
2.5000

$$$$
ZINC00142505
  -MTS-   02131516552D 0   0.00000     0.00000     0

 24 26  0  0  1  0  0  0  0  0999 V2000
    1.6421   -3.8020    0.0000 O   0  0  0  0  0  0  0  0  0  0  0  0
    1.3019   -2.8580    0.0000 C   0  0  0  0  0  0  0  0  0  0  0  0
    0.3226   -2.6832    0.0000 O   0  0  0  0  0  0  0  0  0  0  0  0
    2.2046   -1.7879    0.0000 C   0  0  1  0  0  0  0  0  0  0  0  0
    3.2146   -2.1279    0.0000 C   0  0  1  0  0  0  0  0  0  0  0  0
    2.6746   -3.0979    0.0000 C   0  0  0  0  0  0  0  0  0  0  0  0
    2.8246   -1.1979    0.0000 C   0  0  2  0  0  0  0  0  0  0  0  0
    3.6246   -0.8479    0.0000 C   0  0  0  0  0  0  0  0  0  0  0  0
    4.1346   -1.5479    0.0000 C   0  0  0  0  0  0  0  0  0  0  0  0
    1.7146   -0.8779    0.0000 C   0  0  2  0  0  0  0  0  0  0  0  0
    0.9363   -0.2501    0.0000 C   0  0  0  0  0  0  0  0  0  0  0  0
    0.0000   -0.6110    0.0000 O   0  0  0  0  0  0  0  0  0  0  0  0
    1.0895    0.7328    0.0000 O   0  0  0  0  0  0  0  0  0  0  0  0
    2.0258    1.0937    0.0000 C   0  0  0  0  0  0  0  0  0  0  0  0
    2.1809    2.0816    0.0000 C   0  0  2  0  0  0  0  0  0  0  0  0
    1.4672    2.7946    0.0000 C   0  0  0  0  0  0  0  0  0  0  0  0
    1.9236    3.6802    0.0000 C   0  0  0  0  0  0  0  0  0  0  0  0
    2.9089    3.5334    0.0000 C   0  0  0  0  0  0  0  0  0  0  0  0
    3.0708    2.5376    0.0000 O   0  0  0  0  0  0  0  0  0  0  0  0
    1.6104    1.8957    0.0000 H   0  0  0  0  0  0  0  0  0  0  0  0
    1.2530   -1.2612    0.0000 H   0  0  0  0  0  0  0  0  0  0  0  0
    2.7852   -0.5992    0.0000 H   0  0  0  0  0  0  0  0  0  0  0  0
    3.6503   -2.5405    0.0000 H   0  0  0  0  0  0  0  0  0  0  0  0
    1.6078   -1.7260    0.0000 H   0  0  0  0  0  0  0  0  0  0  0  0
  1  2  1  0  0  0  0
  2  3  2  0  0  0  0
  4  2  1  6  0  0  0
  4 24  1  1  0  0  0
  4  5  1  0  0  0  0
  5 23  1  1  0  0  0
  5  6  1  6  0  0  0
  6  7  1  0  0  0  0
  7 22  1  6  0  0  0
  7  8  1  1  0  0  0
  8  9  2  0  0  0  0
  9  5  1  0  0  0  0
  7 10  1  0  0  0  0
 10 21  1  6  0  0  0
 10  4  1  0  0  0  0
 10 11  1  1  0  0  0
 11 12  2  0  0  0  0
 11 13  1  0  0  0  0
 13 14  1  0  0  0  0
 15 14  1  6  0  0  0
 15 20  1  1  0  0  0
 15 16  1  0  0  0  0
 16 17  1  0  0  0  0
 17 18  1  0  0  0  0
 18 19  1  0  0  0  0
 19 15  1  0  0  0  0
M  END
>  <EXTREG>  (ZINC00142505)
ZINC00142505

>  <LOGBIO>
2.5000

$$$$
ZINC00143042
  -MTS-   02131516552D 0   0.00000     0.00000     0

 15 16  0  0  0  0  0  0  0  0999 V2000
    3.1285    2.4995    0.0000 N   0  0  0  0  0  0  0  0  0  0  0  0
    2.2629    1.9987    0.0000 C   0  0  0  0  0  0  0  0  0  0  0  0
    1.3929    2.4987    0.0000 N   0  0  0  0  0  0  0  0  0  0  0  0
    0.5329    1.9987    0.0000 C   0  0  0  0  0  0  0  0  0  0  0  0
    0.5329    0.9987    0.0000 C   0  0  0  0  0  0  0  0  0  0  0  0
    1.3929    0.4987    0.0000 C   0  0  0  0  0  0  0  0  0  0  0  0
    2.2629    0.9987    0.0000 N   0  0  0  0  0  0  0  0  0  0  0  0
    1.3904   -0.5013    0.0000 C   0  0  0  0  0  0  0  0  0  0  0  0
    0.5207   -1.0017    0.0000 C   0  0  0  0  0  0  0  0  0  0  0  0
    0.5202   -1.9965    0.0000 C   0  0  0  0  0  0  0  0  0  0  0  0
    1.3845   -2.4995    0.0000 C   0  0  0  0  0  0  0  0  0  0  0  0
    2.2492   -2.0078    0.0000 C   0  0  0  0  0  0  0  0  0  0  0  0
    3.1122   -2.5130    0.0000 Cl  0  0  0  0  0  0  0  0  0  0  0  0
    2.2547   -1.0043    0.0000 C   0  0  0  0  0  0  0  0  0  0  0  0
    3.1230   -0.5082    0.0000 F   0  0  0  0  0  0  0  0  0  0  0  0
  1  2  1  0  0  0  0
  2  3  2  0  0  0  0
  3  4  1  0  0  0  0
  4  5  2  0  0  0  0
  5  6  1  0  0  0  0
  6  7  2  0  0  0  0
  7  2  1  0  0  0  0
  6  8  1  0  0  0  0
  8  9  2  0  0  0  0
  9 10  1  0  0  0  0
 10 11  2  0  0  0  0
 11 12  1  0  0  0  0
 12 13  1  0  0  0  0
 12 14  2  0  0  0  0
 14  8  1  0  0  0  0
 14 15  1  0  0  0  0
M  END
>  <EXTREG>  (ZINC00143042)
ZINC00143042

>  <LOGBIO>
2.5000

$$$$
ZINC00144002
  -MTS-   02131516552D 0   0.00000     0.00000     0

 17 18  0  0  0  0  0  0  0  0999 V2000
    7.4469    1.9512    0.0000 I   0  0  0  0  0  0  0  0  0  0  0  0
    6.5814    1.4504    0.0000 C   0  0  0  0  0  0  0  0  0  0  0  0
    5.7114    1.9504    0.0000 C   0  0  0  0  0  0  0  0  0  0  0  0
    4.8514    1.4504    0.0000 C   0  0  0  0  0  0  0  0  0  0  0  0
    4.8514    0.4504    0.0000 C   0  0  0  0  0  0  0  0  0  0  0  0
    3.9846   -0.0483    0.0000 O   0  0  0  0  0  0  0  0  0  0  0  0
    3.9831   -1.0518    0.0000 C   0  0  0  0  0  0  0  0  0  0  0  0
    3.1203   -1.5469    0.0000 C   0  0  0  0  0  0  0  0  0  0  0  0
    3.1188   -2.5504    0.0000 O   0  0  0  0  0  0  0  0  0  0  0  0
    2.2553   -1.0452    0.0000 C   0  0  0  0  0  0  0  0  0  0  0  0
    2.2563   -0.0417    0.0000 C   0  0  0  0  0  0  0  0  0  0  0  0
    1.3948    0.4557    0.0000 C   0  0  0  0  0  0  0  0  0  0  0  0
    0.5273   -0.0417    0.0000 C   0  0  0  0  0  0  0  0  0  0  0  0
    0.5213   -1.0365    0.0000 C   0  0  0  0  0  0  0  0  0  0  0  0
    1.3878   -1.5425    0.0000 C   0  0  0  0  0  0  0  0  0  0  0  0
    5.7114   -0.0496    0.0000 C   0  0  0  0  0  0  0  0  0  0  0  0
    6.5814    0.4504    0.0000 C   0  0  0  0  0  0  0  0  0  0  0  0
  1  2  1  0  0  0  0
  2  3  2  0  0  0  0
  3  4  1  0  0  0  0
  4  5  2  0  0  0  0
  5  6  1  0  0  0  0
  6  7  1  0  0  0  0
  7  8  1  0  0  0  0
  8  9  2  0  0  0  0
  8 10  1  0  0  0  0
 10 11  2  0  0  0  0
 11 12  1  0  0  0  0
 12 13  2  0  0  0  0
 13 14  1  0  0  0  0
 14 15  2  0  0  0  0
 15 10  1  0  0  0  0
  5 16  1  0  0  0  0
 16 17  2  0  0  0  0
 17  2  1  0  0  0  0
M  END
>  <EXTREG>  (ZINC00144002)
ZINC00144002

>  <LOGBIO>
2.5000

$$$$
ZINC00144705
  -MTS-   02131516552D 0   0.00000     0.00000     0

 17 18  0  0  0  0  0  0  0  0999 V2000
    7.7949    1.7877    0.0000 C   0  0  0  0  0  0  0  0  0  0  0  0
    6.9294    1.2868    0.0000 N   0  0  0  0  0  0  0  0  0  0  0  0
    6.0594    1.7868    0.0000 C   0  0  0  0  0  0  0  0  0  0  0  0
    5.1994    1.2868    0.0000 N   0  0  0  0  0  0  0  0  0  0  0  0
    5.1994    0.2868    0.0000 C   0  0  0  0  0  0  0  0  0  0  0  0
    4.3326   -0.2118    0.0000 S   0  0  0  0  0  0  0  0  0  0  0  0
    3.4673    0.2895    0.0000 C   0  0  0  0  0  0  0  0  0  0  0  0
    2.6005   -0.2092    0.0000 C   0  0  0  0  0  0  0  0  0  0  0  0
    1.7318    0.2930    0.0000 C   0  0  0  0  0  0  0  0  0  0  0  0
    0.8705   -0.2049    0.0000 C   0  0  0  0  0  0  0  0  0  0  0  0
    0.8680   -1.2049    0.0000 C   0  0  0  0  0  0  0  0  0  0  0  0
    0.0000   -1.7014    0.0000 Cl  0  0  0  0  0  0  0  0  0  0  0  0
    1.7268   -1.7070    0.0000 C   0  0  0  0  0  0  0  0  0  0  0  0
    2.5980   -1.2092    0.0000 C   0  0  0  0  0  0  0  0  0  0  0  0
    3.4623   -1.7122    0.0000 Cl  0  0  0  0  0  0  0  0  0  0  0  0
    6.0594   -0.2132    0.0000 N   0  0  0  0  0  0  0  0  0  0  0  0
    6.9294    0.2868    0.0000 C   0  0  0  0  0  0  0  0  0  0  0  0
  1  2  1  0  0  0  0
  2  3  1  0  0  0  0
  3  4  1  0  0  0  0
  4  5  1  0  0  0  0
  5  6  1  0  0  0  0
  6  7  1  0  0  0  0
  7  8  1  0  0  0  0
  8  9  2  0  0  0  0
  9 10  1  0  0  0  0
 10 11  2  0  0  0  0
 11 12  1  0  0  0  0
 11 13  1  0  0  0  0
 13 14  2  0  0  0  0
 14  8  1  0  0  0  0
 14 15  1  0  0  0  0
  5 16  2  0  0  0  0
 16 17  1  0  0  0  0
 17  2  1  0  0  0  0
M  END
>  <EXTREG>  (ZINC00144705)
ZINC00144705

>  <LOGBIO>
2.5000

$$$$
ZINC00145188
  -MTS-   02131516552D 0   0.00000     0.00000     0

 23 24  0  0  0  0  0  0  0  0999 V2000
    3.1247    2.2501    0.0000 C   0  0  0  0  0  0  0  0  0  0  0  0
    3.1257    1.2501    0.0000 C   0  0  0  0  0  0  0  0  0  0  0  0
    2.2601    0.7493    0.0000 C   0  0  0  0  0  0  0  0  0  0  0  0
    1.3901    1.2493    0.0000 C   0  0  0  0  0  0  0  0  0  0  0  0
    0.5301    0.7493    0.0000 C   0  0  0  0  0  0  0  0  0  0  0  0
    0.5301   -0.2507    0.0000 C   0  0  0  0  0  0  0  0  0  0  0  0
    1.3901   -0.7507    0.0000 C   0  0  0  0  0  0  0  0  0  0  0  0
    1.3876   -1.7507    0.0000 C   0  0  0  0  0  0  0  0  0  0  0  0
    0.5204   -2.2485    0.0000 C   0  0  0  0  0  0  0  0  0  0  0  0
    2.2601   -0.2507    0.0000 C   0  0  0  0  0  0  0  0  0  0  0  0
    3.2988   -0.8517    0.0000 N   0  0  0  0  0  0  0  0  0  0  0  0
    4.3416   -0.2511    0.0000 C   0  0  0  0  0  0  0  0  0  0  0  0
    4.3431    0.7489    0.0000 O   0  0  0  0  0  0  0  0  0  0  0  0
    5.2021   -0.7502    0.0000 C   0  0  0  0  0  0  0  0  0  0  0  0
    6.0716   -0.2493    0.0000 O   0  0  0  0  0  0  0  0  0  0  0  0
    6.9371   -0.7502    0.0000 C   0  0  0  0  0  0  0  0  0  0  0  0
    6.9371   -1.7536    0.0000 C   0  0  0  0  0  0  0  0  0  0  0  0
    7.7991   -2.2501    0.0000 C   0  0  0  0  0  0  0  0  0  0  0  0
    8.6662   -1.7519    0.0000 C   0  0  0  0  0  0  0  0  0  0  0  0
    9.5304   -2.2549    0.0000 C   0  0  0  0  0  0  0  0  0  0  0  0
    8.6711   -0.7571    0.0000 C   0  0  0  0  0  0  0  0  0  0  0  0
    7.8041   -0.2519    0.0000 C   0  0  0  0  0  0  0  0  0  0  0  0
    7.8071    0.7481    0.0000 C   0  0  0  0  0  0  0  0  0  0  0  0
  1  2  1  0  0  0  0
  2  3  1  0  0  0  0
  3  4  2  0  0  0  0
  4  5  1  0  0  0  0
  5  6  2  0  0  0  0
  6  7  1  0  0  0  0
  7  8  1  0  0  0  0
  8  9  1  0  0  0  0
  7 10  2  0  0  0  0
 10  3  1  0  0  0  0
 10 11  1  0  0  0  0
 11 12  1  0  0  0  0
 12 13  2  0  0  0  0
 12 14  1  0  0  0  0
 14 15  1  0  0  0  0
 15 16  1  0  0  0  0
 16 17  2  0  0  0  0
 17 18  1  0  0  0  0
 18 19  2  0  0  0  0
 19 20  1  0  0  0  0
 19 21  1  0  0  0  0
 21 22  2  0  0  0  0
 22 16  1  0  0  0  0
 22 23  1  0  0  0  0
M  END
>  <EXTREG>  (ZINC00145188)
ZINC00145188

>  <LOGBIO>
2.5000

$$$$
ZINC00146374
  -MTS-   02131516552D 0   0.00000     0.00000     0

 18 18  0  0  1  0  0  0  0  0999 V2000
    6.0449    2.2521    0.0000 C   0  0  0  0  0  0  0  0  0  0  0  0
    6.0464    1.2486    0.0000 C   0  0  0  0  0  0  0  0  0  0  0  0
    5.1851    0.7508    0.0000 O   0  0  0  0  0  0  0  0  0  0  0  0
    5.1866   -0.2526    0.0000 C   0  0  0  0  0  0  0  0  0  0  0  0
    6.0532   -0.7518    0.0000 O   0  0  0  0  0  0  0  0  0  0  0  0
    4.3254   -0.7504    0.0000 C   0  0  2  0  0  0  0  0  0  0  0  0
    4.3269   -1.7539    0.0000 C   0  0  0  0  0  0  0  0  0  0  0  0
    5.1947   -2.2577    0.0000 C   0  0  0  0  0  0  0  0  0  0  0  0
    3.4588   -0.2513    0.0000 S   0  0  0  0  0  0  0  0  0  0  0  0
    2.5933   -0.7521    0.0000 C   0  0  0  0  0  0  0  0  0  0  0  0
    2.5933   -1.7556    0.0000 N   0  0  0  0  0  0  0  0  0  0  0  0
    1.7313   -2.2521    0.0000 N   0  0  0  0  0  0  0  0  0  0  0  0
    0.8643   -1.7538    0.0000 C   0  0  0  0  0  0  0  0  0  0  0  0
    0.0000   -2.2568    0.0000 O   0  0  0  0  0  0  0  0  0  0  0  0
    0.8593   -0.7590    0.0000 N   0  0  0  0  0  0  0  0  0  0  0  0
    1.7263   -0.2538    0.0000 C   0  0  0  0  0  0  0  0  0  0  0  0
    1.7233    0.7462    0.0000 O   0  0  0  0  0  0  0  0  0  0  0  0
    4.3249   -0.1504    0.0000 H   0  0  0  0  0  0  0  0  0  0  0  0
  1  2  1  0  0  0  0
  2  3  1  0  0  0  0
  3  4  1  0  0  0  0
  4  5  2  0  0  0  0
  6  4  1  6  0  0  0
  6 18  1  1  0  0  0
  6  7  1  0  0  0  0
  7  8  1  0  0  0  0
  6  9  1  0  0  0  0
  9 10  1  0  0  0  0
 10 11  2  0  0  0  0
 11 12  1  0  0  0  0
 12 13  1  0  0  0  0
 13 14  2  0  0  0  0
 13 15  1  0  0  0  0
 15 16  1  0  0  0  0
 16 10  1  0  0  0  0
 16 17  2  0  0  0  0
M  END
>  <EXTREG>  (ZINC00146374)
ZINC00146374

>  <LOGBIO>
2.5000

$$$$
ZINC00147684
  -MTS-   02131516552D 0   0.00000     0.00000     0

 20 21  0  0  0  0  0  0  0  0999 V2000
    3.5907    0.1128    0.0000 C   0  0  0  0  0  0  0  0  0  0  0  0
    3.0022    0.9212    0.0000 N   0  0  0  0  0  0  0  0  0  0  0  0
    3.3122    1.8812    0.0000 C   0  0  0  0  0  0  0  0  0  0  0  0
    2.5022    2.4612    0.0000 N   0  0  0  0  0  0  0  0  0  0  0  0
    1.6922    1.8812    0.0000 C   0  0  0  0  0  0  0  0  0  0  0  0
    2.0022    0.9212    0.0000 C   0  0  0  0  0  0  0  0  0  0  0  0
    1.4137    0.1128    0.0000 S   0  0  0  0  0  0  0  0  0  0  0  0
    1.8196   -0.8012    0.0000 C   0  0  0  0  0  0  0  0  0  0  0  0
    1.2299   -1.6130    0.0000 C   0  0  0  0  0  0  0  0  0  0  0  0
    1.6355   -2.5213    0.0000 C   0  0  0  0  0  0  0  0  0  0  0  0
    2.6298   -2.6277    0.0000 C   0  0  0  0  0  0  0  0  0  0  0  0
    3.2185   -1.8258    0.0000 C   0  0  0  0  0  0  0  0  0  0  0  0
    2.8139   -0.9076    0.0000 C   0  0  0  0  0  0  0  0  0  0  0  0
    4.2126   -1.9347    0.0000 C   0  0  0  0  0  0  0  0  0  0  0  0
    4.3215   -0.9407    0.0000 F   0  0  0  0  0  0  0  0  0  0  0  0
    4.1037   -2.9288    0.0000 F   0  0  0  0  0  0  0  0  0  0  0  0
    5.2066   -2.0436    0.0000 F   0  0  0  0  0  0  0  0  0  0  0  0
    0.7425    2.1944    0.0000 N   0  3  0  0  0  0  0  0  0  0  0  0
    0.5376    3.1767    0.0000 O   0  5  0  0  0  0  0  0  0  0  0  0
    0.0000    1.5324    0.0000 O   0  0  0  0  0  0  0  0  0  0  0  0
  1  2  1  0  0  0  0
  2  3  1  0  0  0  0
  3  4  2  0  0  0  0
  4  5  1  0  0  0  0
  5  6  2  0  0  0  0
  6  2  1  0  0  0  0
  6  7  1  0  0  0  0
  7  8  1  0  0  0  0
  8  9  2  0  0  0  0
  9 10  1  0  0  0  0
 10 11  2  0  0  0  0
 11 12  1  0  0  0  0
 12 13  2  0  0  0  0
 13  8  1  0  0  0  0
 12 14  1  0  0  0  0
 14 15  1  0  0  0  0
 14 16  1  0  0  0  0
 14 17  1  0  0  0  0
  5 18  1  0  0  0  0
 18 19  1  0  0  0  0
 18 20  2  0  0  0  0
M  CHG  2  18   1  19  -1
M  END
>  <EXTREG>  (ZINC00147684)
ZINC00147684

>  <LOGBIO>
2.5000

$$$$
ZINC00149082
  -MTS-   02131516552D 0   0.00000     0.00000     0

 17 18  0  0  0  0  0  0  0  0999 V2000
    4.0498    2.9843    0.0000 C   0  0  0  0  0  0  0  0  0  0  0  0
    3.1848    2.4826    0.0000 C   0  0  0  0  0  0  0  0  0  0  0  0
    3.1859    1.4791    0.0000 C   0  0  0  0  0  0  0  0  0  0  0  0
    2.3244    0.9817    0.0000 C   0  0  0  0  0  0  0  0  0  0  0  0
    2.3259   -0.0183    0.0000 O   0  0  0  0  0  0  0  0  0  0  0  0
    1.4576   -0.5213    0.0000 C   0  0  0  0  0  0  0  0  0  0  0  0
    0.5959   -0.0243    0.0000 O   0  0  0  0  0  0  0  0  0  0  0  0
    1.4586   -1.5213    0.0000 C   0  0  0  0  0  0  0  0  0  0  0  0
    0.5906   -2.0247    0.0000 C   0  0  0  0  0  0  0  0  0  0  0  0
    0.5936   -3.0195    0.0000 C   0  0  0  0  0  0  0  0  0  0  0  0
    1.4596   -3.5195    0.0000 C   0  0  0  0  0  0  0  0  0  0  0  0
    2.3227   -3.0247    0.0000 C   0  0  0  0  0  0  0  0  0  0  0  0
    2.3246   -2.0213    0.0000 C   0  0  0  0  0  0  0  0  0  0  0  0
    1.4568    1.4791    0.0000 C   0  0  0  0  0  0  0  0  0  0  0  0
    1.4508    2.4739    0.0000 C   0  0  0  0  0  0  0  0  0  0  0  0
    2.3173    2.9799    0.0000 C   0  0  0  0  0  0  0  0  0  0  0  0
    2.3133    3.9799    0.0000 Cl  0  0  0  0  0  0  0  0  0  0  0  0
  1  2  1  0  0  0  0
  2  3  2  0  0  0  0
  3  4  1  0  0  0  0
  4  5  1  0  0  0  0
  5  6  1  0  0  0  0
  6  7  2  0  0  0  0
  6  8  1  0  0  0  0
  8  9  1  0  0  0  0
  9 10  1  0  0  0  0
 10 11  1  0  0  0  0
 11 12  1  0  0  0  0
 12 13  1  0  0  0  0
 13  8  1  0  0  0  0
  4 14  2  0  0  0  0
 14 15  1  0  0  0  0
 15 16  2  0  0  0  0
 16  2  1  0  0  0  0
 16 17  1  0  0  0  0
M  END
>  <EXTREG>  (ZINC00149082)
ZINC00149082

>  <LOGBIO>
2.5000

$$$$
ZINC00149900
  -MTS-   02131516552D 0   0.00000     0.00000     0

 18 18  0  0  0  0  0  0  0  0999 V2000
    6.5746    0.8803    0.0000 C   0  0  0  0  0  0  0  0  0  0  0  0
    5.7054    1.3817    0.0000 C   0  0  0  0  0  0  0  0  0  0  0  0
    5.7044    2.3817    0.0000 C   0  0  0  0  0  0  0  0  0  0  0  0
    4.8446    0.8830    0.0000 S   0  0  0  0  0  0  0  0  0  0  0  0
    3.9754    1.3843    0.0000 C   0  0  0  0  0  0  0  0  0  0  0  0
    3.1146    0.8856    0.0000 C   0  0  0  0  0  0  0  0  0  0  0  0
    2.2454    1.3869    0.0000 O   0  0  0  0  0  0  0  0  0  0  0  0
    3.1156   -0.1144    0.0000 N   0  0  0  0  0  0  0  0  0  0  0  0
    2.2501   -0.6153    0.0000 C   0  0  0  0  0  0  0  0  0  0  0  0
    1.3801   -0.1153    0.0000 C   0  0  0  0  0  0  0  0  0  0  0  0
    0.5201   -0.6153    0.0000 C   0  0  0  0  0  0  0  0  0  0  0  0
    0.5201   -1.6153    0.0000 C   0  0  0  0  0  0  0  0  0  0  0  0
    1.3801   -2.1153    0.0000 C   0  0  0  0  0  0  0  0  0  0  0  0
    2.2501   -1.6153    0.0000 C   0  0  0  0  0  0  0  0  0  0  0  0
    3.1156   -2.1161    0.0000 C   0  0  0  0  0  0  0  0  0  0  0  0
    3.6165   -1.2506    0.0000 F   0  0  0  0  0  0  0  0  0  0  0  0
    2.6147   -2.9817    0.0000 F   0  0  0  0  0  0  0  0  0  0  0  0
    3.9811   -2.6170    0.0000 F   0  0  0  0  0  0  0  0  0  0  0  0
  1  2  1  0  0  0  0
  2  3  1  0  0  0  0
  2  4  1  0  0  0  0
  4  5  1  0  0  0  0
  5  6  1  0  0  0  0
  6  7  2  0  0  0  0
  6  8  1  0  0  0  0
  8  9  1  0  0  0  0
  9 10  2  0  0  0  0
 10 11  1  0  0  0  0
 11 12  2  0  0  0  0
 12 13  1  0  0  0  0
 13 14  2  0  0  0  0
 14  9  1  0  0  0  0
 14 15  1  0  0  0  0
 15 16  1  0  0  0  0
 15 17  1  0  0  0  0
 15 18  1  0  0  0  0
M  END
>  <EXTREG>  (ZINC00149900)
ZINC00149900

>  <LOGBIO>
2.5000

$$$$
ZINC00150006
  -MTS-   02131516552D 0   0.00000     0.00000     0

 20 21  0  0  1  0  0  0  0  0999 V2000
    4.2251   -2.5940    0.0000 C   0  0  0  0  0  0  0  0  0  0  0  0
    4.6319   -1.6767    0.0000 C   0  0  2  0  0  0  0  0  0  0  0  0
    4.0434   -0.8682    0.0000 N   0  0  0  0  0  0  0  0  0  0  0  0
    4.3534    0.0918    0.0000 C   0  0  0  0  0  0  0  0  0  0  0  0
    5.3031    0.4050    0.0000 O   0  0  0  0  0  0  0  0  0  0  0  0
    3.5434    0.6718    0.0000 C   0  0  0  0  0  0  0  0  0  0  0  0
    3.4438    1.6699    0.0000 C   0  0  0  0  0  0  0  0  0  0  0  0
    2.5318    2.0802    0.0000 C   0  0  0  0  0  0  0  0  0  0  0  0
    1.7189    1.4919    0.0000 C   0  0  0  0  0  0  0  0  0  0  0  0
    1.8220    0.5025    0.0000 C   0  0  0  0  0  0  0  0  0  0  0  0
    2.7334    0.0918    0.0000 C   0  0  0  0  0  0  0  0  0  0  0  0
    3.0434   -0.8682    0.0000 C   0  0  0  0  0  0  0  0  0  0  0  0
    2.4549   -1.6767    0.0000 O   0  0  0  0  0  0  0  0  0  0  0  0
    0.8059    1.8999    0.0000 C   0  0  0  0  0  0  0  0  0  0  0  0
    0.7019    2.8979    0.0000 O   0  0  0  0  0  0  0  0  0  0  0  0
    0.0000    1.3167    0.0000 O   0  0  0  0  0  0  0  0  0  0  0  0
    5.6212   -1.5723    0.0000 C   0  0  0  0  0  0  0  0  0  0  0  0
    6.0281   -0.6551    0.0000 O   0  0  0  0  0  0  0  0  0  0  0  0
    6.2097   -2.3808    0.0000 O   0  0  0  0  0  0  0  0  0  0  0  0
    4.0353   -1.7401    0.0000 H   0  0  0  0  0  0  0  0  0  0  0  0
  2  1  1  6  0  0  0
  2 20  1  1  0  0  0
  2  3  1  0  0  0  0
  3  4  1  0  0  0  0
  4  5  2  0  0  0  0
  4  6  1  0  0  0  0
  6  7  2  0  0  0  0
  7  8  1  0  0  0  0
  8  9  2  0  0  0  0
  9 10  1  0  0  0  0
 10 11  2  0  0  0  0
 11  6  1  0  0  0  0
 11 12  1  0  0  0  0
 12  3  1  0  0  0  0
 12 13  2  0  0  0  0
  9 14  1  0  0  0  0
 14 15  1  0  0  0  0
 14 16  2  0  0  0  0
  2 17  1  0  0  0  0
 17 18  1  0  0  0  0
 17 19  2  0  0  0  0
M  END
>  <EXTREG>  (ZINC00150006)
ZINC00150006

>  <LOGBIO>
2.5000

$$$$
ZINC00150226
  -MTS-   02131516552D 0   0.00000     0.00000     0

 15 15  0  0  0  0  0  0  0  0999 V2000
    4.8533    2.7964    0.0000 O   0  0  0  0  0  0  0  0  0  0  0  0
    3.9840    2.2952    0.0000 C   0  0  0  0  0  0  0  0  0  0  0  0
    3.1180    2.7953    0.0000 O   0  0  0  0  0  0  0  0  0  0  0  0
    3.9844    1.3004    0.0000 C   0  0  0  0  0  0  0  0  0  0  0  0
    3.1151    0.7992    0.0000 N   0  0  0  0  0  0  0  0  0  0  0  0
    3.1156   -0.1956    0.0000 C   0  0  0  0  0  0  0  0  0  0  0  0
    3.9854   -0.6960    0.0000 O   0  0  0  0  0  0  0  0  0  0  0  0
    2.2501   -0.6964    0.0000 C   0  0  0  0  0  0  0  0  0  0  0  0
    1.3801   -0.1964    0.0000 C   0  0  0  0  0  0  0  0  0  0  0  0
    1.3776    0.8036    0.0000 F   0  0  0  0  0  0  0  0  0  0  0  0
    0.5201   -0.6964    0.0000 C   0  0  0  0  0  0  0  0  0  0  0  0
    0.5201   -1.6964    0.0000 C   0  0  0  0  0  0  0  0  0  0  0  0
    1.3801   -2.1964    0.0000 C   0  0  0  0  0  0  0  0  0  0  0  0
    2.2501   -1.6964    0.0000 C   0  0  0  0  0  0  0  0  0  0  0  0
    3.1156   -2.1973    0.0000 F   0  0  0  0  0  0  0  0  0  0  0  0
  1  2  1  0  0  0  0
  2  3  2  0  0  0  0
  2  4  1  0  0  0  0
  4  5  1  0  0  0  0
  5  6  1  0  0  0  0
  6  7  2  0  0  0  0
  6  8  1  0  0  0  0
  8  9  2  0  0  0  0
  9 10  1  0  0  0  0
  9 11  1  0  0  0  0
 11 12  2  0  0  0  0
 12 13  1  0  0  0  0
 13 14  2  0  0  0  0
 14  8  1  0  0  0  0
 14 15  1  0  0  0  0
M  END
>  <EXTREG>  (ZINC00150226)
ZINC00150226

>  <LOGBIO>
2.5000

$$$$
ZINC00151282
  -MTS-   02131516552D 0   0.00000     0.00000     0

 16 17  0  0  0  0  0  0  0  0999 V2000
    4.9400    0.7054    0.0000 F   0  0  0  0  0  0  0  0  0  0  0  0
    4.5328   -0.2079    0.0000 C   0  0  0  0  0  0  0  0  0  0  0  0
    5.1213   -1.0206    0.0000 C   0  0  0  0  0  0  0  0  0  0  0  0
    4.7144   -1.9283    0.0000 C   0  0  0  0  0  0  0  0  0  0  0  0
    5.3013   -2.7380    0.0000 Br  0  0  0  0  0  0  0  0  0  0  0  0
    3.7199   -2.0333    0.0000 C   0  0  0  0  0  0  0  0  0  0  0  0
    3.1324   -1.2305    0.0000 C   0  0  0  0  0  0  0  0  0  0  0  0
    3.5383   -0.3128    0.0000 C   0  0  0  0  0  0  0  0  0  0  0  0
    2.9494    0.4953    0.0000 N   0  0  0  0  0  0  0  0  0  0  0  0
    1.9516    0.3890    0.0000 C   0  0  0  0  0  0  0  0  0  0  0  0
    1.5492   -0.5208    0.0000 O   0  0  0  0  0  0  0  0  0  0  0  0
    1.3622    1.1969    0.0000 C   0  0  0  0  0  0  0  0  0  0  0  0
    0.3534    1.1958    0.0000 C   0  0  0  0  0  0  0  0  0  0  0  0
    0.0494    2.1445    0.0000 N   0  0  0  0  0  0  0  0  0  0  0  0
    0.8496    2.7380    0.0000 S   0  0  0  0  0  0  0  0  0  0  0  0
    1.6685    2.1488    0.0000 N   0  0  0  0  0  0  0  0  0  0  0  0
  1  2  1  0  0  0  0
  2  3  2  0  0  0  0
  3  4  1  0  0  0  0
  4  5  1  0  0  0  0
  4  6  2  0  0  0  0
  6  7  1  0  0  0  0
  7  8  2  0  0  0  0
  8  2  1  0  0  0  0
  8  9  1  0  0  0  0
  9 10  1  0  0  0  0
 10 11  2  0  0  0  0
 10 12  1  0  0  0  0
 12 13  1  0  0  0  0
 13 14  2  0  0  0  0
 14 15  1  0  0  0  0
 15 16  1  0  0  0  0
 16 12  2  0  0  0  0
M  END
>  <EXTREG>  (ZINC00151282)
ZINC00151282

>  <LOGBIO>
2.5000

$$$$
ZINC00151333
  -MTS-   02131516552D 0   0.00000     0.00000     0

 25 27  0  0  0  0  0  0  0  0999 V2000
    4.8507    2.6325    0.0000 C   0  0  0  0  0  0  0  0  0  0  0  0
    3.9852    2.1316    0.0000 C   0  0  0  0  0  0  0  0  0  0  0  0
    3.1152    2.6316    0.0000 C   0  0  0  0  0  0  0  0  0  0  0  0
    2.2552    2.1316    0.0000 C   0  0  0  0  0  0  0  0  0  0  0  0
    2.2552    1.1316    0.0000 C   0  0  0  0  0  0  0  0  0  0  0  0
    3.1152    0.6316    0.0000 C   0  0  0  0  0  0  0  0  0  0  0  0
    3.9852    1.1316    0.0000 C   0  0  0  0  0  0  0  0  0  0  0  0
    4.8507    0.6308    0.0000 N   0  0  0  0  0  0  0  0  0  0  0  0
    4.8497   -0.3692    0.0000 C   0  0  0  0  0  0  0  0  0  0  0  0
    3.9807   -0.8710    0.0000 N   0  0  0  0  0  0  0  0  0  0  0  0
    3.9818   -1.8658    0.0000 C   0  0  0  0  0  0  0  0  0  0  0  0
    4.8468   -2.3675    0.0000 N   0  0  0  0  0  0  0  0  0  0  0  0
    5.7108   -1.8744    0.0000 C   0  0  0  0  0  0  0  0  0  0  0  0
    6.5784   -2.3743    0.0000 C   0  0  0  0  0  0  0  0  0  0  0  0
    7.4449   -1.8751    0.0000 C   0  0  0  0  0  0  0  0  0  0  0  0
    7.4438   -0.8717    0.0000 C   0  0  0  0  0  0  0  0  0  0  0  0
    6.5813   -0.3761    0.0000 C   0  0  0  0  0  0  0  0  0  0  0  0
    5.7148   -0.8710    0.0000 C   0  0  0  0  0  0  0  0  0  0  0  0
    3.1155   -2.3654    0.0000 C   0  0  0  0  0  0  0  0  0  0  0  0
    3.6151   -3.2316    0.0000 F   0  0  0  0  0  0  0  0  0  0  0  0
    2.6159   -1.4991    0.0000 F   0  0  0  0  0  0  0  0  0  0  0  0
    2.2493   -2.8649    0.0000 F   0  0  0  0  0  0  0  0  0  0  0  0
    1.3884    0.6329    0.0000 C   0  0  0  0  0  0  0  0  0  0  0  0
    0.5199    1.1355    0.0000 O   0  0  0  0  0  0  0  0  0  0  0  0
    1.3864   -0.3619    0.0000 O   0  0  0  0  0  0  0  0  0  0  0  0
  1  2  1  0  0  0  0
  2  3  2  0  0  0  0
  3  4  1  0  0  0  0
  4  5  2  0  0  0  0
  5  6  1  0  0  0  0
  6  7  2  0  0  0  0
  7  2  1  0  0  0  0
  7  8  1  0  0  0  0
  8  9  1  0  0  0  0
  9 10  2  0  0  0  0
 10 11  1  0  0  0  0
 11 12  2  0  0  0  0
 12 13  1  0  0  0  0
 13 14  1  0  0  0  0
 14 15  2  0  0  0  0
 15 16  1  0  0  0  0
 16 17  2  0  0  0  0
 17 18  1  0  0  0  0
 18  9  1  0  0  0  0
 18 13  2  0  0  0  0
 11 19  1  0  0  0  0
 19 20  1  0  0  0  0
 19 21  1  0  0  0  0
 19 22  1  0  0  0  0
  5 23  1  0  0  0  0
 23 24  1  0  0  0  0
 23 25  2  0  0  0  0
M  END
>  <EXTREG>  (ZINC00151333)
ZINC00151333

>  <LOGBIO>
2.5000

$$$$
ZINC00151528
  -MTS-   02131516552D 0   0.00000     0.00000     0

 17 19  0  0  0  0  0  0  0  0999 V2000
    0.6061   -3.8097    0.0000 C   0  0  0  0  0  0  0  0  0  0  0  0
    1.1026   -2.9417    0.0000 C   0  0  0  0  0  0  0  0  0  0  0  0
    2.1060   -2.9367    0.0000 C   0  0  0  0  0  0  0  0  0  0  0  0
    2.5982   -2.0722    0.0000 C   0  0  0  0  0  0  0  0  0  0  0  0
    2.0982   -1.2077    0.0000 N   0  0  0  0  0  0  0  0  0  0  0  0
    2.4082   -0.2477    0.0000 C   0  0  0  0  0  0  0  0  0  0  0  0
    1.5982    0.3323    0.0000 C   0  0  0  0  0  0  0  0  0  0  0  0
    0.7882   -0.2477    0.0000 N   0  0  0  0  0  0  0  0  0  0  0  0
    1.0982   -1.2077    0.0000 C   0  0  0  0  0  0  0  0  0  0  0  0
    0.6000   -2.0772    0.0000 C   0  0  0  0  0  0  0  0  0  0  0  0
    1.5982    1.3323    0.0000 C   0  0  0  0  0  0  0  0  0  0  0  0
    2.4667    1.8349    0.0000 C   0  0  0  0  0  0  0  0  0  0  0  0
    2.4647    2.8297    0.0000 C   0  0  0  0  0  0  0  0  0  0  0  0
    1.5992    3.3306    0.0000 C   0  0  0  0  0  0  0  0  0  0  0  0
    1.6017    4.3306    0.0000 Cl  0  0  0  0  0  0  0  0  0  0  0  0
    0.7357    2.8366    0.0000 C   0  0  0  0  0  0  0  0  0  0  0  0
    0.7327    1.8332    0.0000 C   0  0  0  0  0  0  0  0  0  0  0  0
  1  2  1  0  0  0  0
  2  3  1  0  0  0  0
  3  4  2  0  0  0  0
  4  5  1  0  0  0  0
  5  6  1  0  0  0  0
  6  7  2  0  0  0  0
  7  8  1  0  0  0  0
  8  9  2  0  0  0  0
  9  5  1  0  0  0  0
  9 10  1  0  0  0  0
 10  2  2  0  0  0  0
  7 11  1  0  0  0  0
 11 12  2  0  0  0  0
 12 13  1  0  0  0  0
 13 14  2  0  0  0  0
 14 15  1  0  0  0  0
 14 16  1  0  0  0  0
 16 17  2  0  0  0  0
 17 11  1  0  0  0  0
M  END
>  <EXTREG>  (ZINC00151528)
ZINC00151528

>  <LOGBIO>
2.5000

$$$$
ZINC00152365
  -MTS-   02131516552D 0   0.00000     0.00000     0

 20 20  0  0  1  0  0  0  0  0999 V2000
    7.4518    0.2280    0.0000 C   0  0  0  0  0  0  0  0  0  0  0  0
    6.5821    0.7284    0.0000 C   0  0  0  0  0  0  0  0  0  0  0  0
    6.5816    1.7232    0.0000 O   0  0  0  0  0  0  0  0  0  0  0  0
    5.7118    2.2236    0.0000 C   0  0  0  0  0  0  0  0  0  0  0  0
    5.7114    3.2184    0.0000 O   0  0  0  0  0  0  0  0  0  0  0  0
    4.8463    1.7228    0.0000 C   0  0  0  0  0  0  0  0  0  0  0  0
    3.9763    2.2228    0.0000 C   0  0  0  0  0  0  0  0  0  0  0  0
    3.1163    1.7228    0.0000 C   0  0  0  0  0  0  0  0  0  0  0  0
    3.1163    0.7228    0.0000 N   0  0  0  0  0  0  0  0  0  0  0  0
    2.2495    0.2241    0.0000 C   0  0  0  0  0  0  0  0  0  0  0  0
    2.2480   -0.7794    0.0000 C   0  0  0  0  0  0  0  0  0  0  0  0
    1.3852   -1.2745    0.0000 C   0  0  1  0  0  0  0  0  0  0  0  0
    0.5202   -0.7728    0.0000 O   0  0  0  0  0  0  0  0  0  0  0  0
    1.3837   -2.2780    0.0000 C   0  0  0  0  0  0  0  0  0  0  0  0
    0.5209   -2.7732    0.0000 F   0  0  0  0  0  0  0  0  0  0  0  0
    2.3688   -2.1062    0.0000 F   0  0  0  0  0  0  0  0  0  0  0  0
    1.7237   -3.2184    0.0000 F   0  0  0  0  0  0  0  0  0  0  0  0
    3.9763    0.2228    0.0000 C   0  0  0  0  0  0  0  0  0  0  0  0
    4.8463    0.7228    0.0000 C   0  0  0  0  0  0  0  0  0  0  0  0
    1.3866   -0.6745    0.0000 H   0  0  0  0  0  0  0  0  0  0  0  0
  1  2  1  0  0  0  0
  2  3  1  0  0  0  0
  3  4  1  0  0  0  0
  4  5  2  0  0  0  0
  4  6  1  0  0  0  0
  6  7  1  0  0  0  0
  7  8  1  0  0  0  0
  8  9  1  0  0  0  0
  9 10  1  0  0  0  0
 10 11  1  0  0  0  0
 11 12  1  0  0  0  0
 12 20  1  1  0  0  0
 12 13  1  6  0  0  0
 12 14  1  0  0  0  0
 14 15  1  0  0  0  0
 14 16  1  0  0  0  0
 14 17  1  0  0  0  0
  9 18  1  0  0  0  0
 18 19  1  0  0  0  0
 19  6  1  0  0  0  0
M  END
>  <EXTREG>  (ZINC00152365)
ZINC00152365

>  <LOGBIO>
2.5000

$$$$
ZINC00152759
  -MTS-   02131516552D 0   0.00000     0.00000     0

 13 13  0  0  0  0  0  0  0  0999 V2000
    2.2454    2.1980    0.0000 N   0  0  0  0  0  0  0  0  0  0  0  0
    3.1151    1.6976    0.0000 C   0  0  0  0  0  0  0  0  0  0  0  0
    3.1156    0.7028    0.0000 C   0  0  0  0  0  0  0  0  0  0  0  0
    3.9854    0.2024    0.0000 O   0  0  0  0  0  0  0  0  0  0  0  0
    2.2501    0.2020    0.0000 C   0  0  0  0  0  0  0  0  0  0  0  0
    1.3801    0.7020    0.0000 C   0  0  0  0  0  0  0  0  0  0  0  0
    0.5201    0.2020    0.0000 C   0  0  0  0  0  0  0  0  0  0  0  0
    0.5201   -0.7980    0.0000 C   0  0  0  0  0  0  0  0  0  0  0  0
    1.3801   -1.2980    0.0000 C   0  0  0  0  0  0  0  0  0  0  0  0
    2.2501   -0.7980    0.0000 C   0  0  0  0  0  0  0  0  0  0  0  0
    1.3776   -2.2980    0.0000 N   0  3  0  0  0  0  0  0  0  0  0  0
    0.5076   -2.7980    0.0000 O   0  5  0  0  0  0  0  0  0  0  0  0
    2.2376   -2.7980    0.0000 O   0  0  0  0  0  0  0  0  0  0  0  0
  1  2  1  0  0  0  0
  2  3  1  0  0  0  0
  3  4  2  0  0  0  0
  3  5  1  0  0  0  0
  5  6  2  0  0  0  0
  6  7  1  0  0  0  0
  7  8  2  0  0  0  0
  8  9  1  0  0  0  0
  9 10  2  0  0  0  0
 10  5  1  0  0  0  0
  9 11  1  0  0  0  0
 11 12  1  0  0  0  0
 11 13  2  0  0  0  0
M  CHG  2  11   1  12  -1
M  END
>  <EXTREG>  (ZINC00152759)
ZINC00152759

>  <LOGBIO>
2.5000

$$$$
ZINC00152846
  -MTS-   02131516552D 0   0.00000     0.00000     0

 13 13  0  0  0  0  0  0  0  0999 V2000
    4.3291    1.0681    0.0000 N   0  0  0  0  0  0  0  0  0  0  0  0
    3.4636    0.5673    0.0000 C   0  0  0  0  0  0  0  0  0  0  0  0
    2.5936    1.0673    0.0000 C   0  0  0  0  0  0  0  0  0  0  0  0
    1.7336    0.5673    0.0000 C   0  0  0  0  0  0  0  0  0  0  0  0
    1.7336   -0.4327    0.0000 C   0  0  0  0  0  0  0  0  0  0  0  0
    2.5936   -0.9327    0.0000 C   0  0  0  0  0  0  0  0  0  0  0  0
    2.5911   -1.9327    0.0000 Br  0  0  0  0  0  0  0  0  0  0  0  0
    3.4636   -0.4327    0.0000 C   0  0  0  0  0  0  0  0  0  0  0  0
    4.3291   -0.9336    0.0000 N   0  0  0  0  0  0  0  0  0  0  0  0
    0.8668    1.0660    0.0000 C   0  0  0  0  0  0  0  0  0  0  0  0
    0.3681    0.1992    0.0000 F   0  0  0  0  0  0  0  0  0  0  0  0
    1.3655    1.9327    0.0000 F   0  0  0  0  0  0  0  0  0  0  0  0
    0.0000    1.5646    0.0000 F   0  0  0  0  0  0  0  0  0  0  0  0
  1  2  1  0  0  0  0
  2  3  2  0  0  0  0
  3  4  1  0  0  0  0
  4  5  2  0  0  0  0
  5  6  1  0  0  0  0
  6  7  1  0  0  0  0
  6  8  2  0  0  0  0
  8  2  1  0  0  0  0
  8  9  1  0  0  0  0
  4 10  1  0  0  0  0
 10 11  1  0  0  0  0
 10 12  1  0  0  0  0
 10 13  1  0  0  0  0
M  END
>  <EXTREG>  (ZINC00152846)
ZINC00152846

>  <LOGBIO>
2.5000

$$$$
ZINC00153769
  -MTS-   02131516552D 0   0.00000     0.00000     0

 14 14  0  0  0  0  0  0  0  0999 V2000
    5.1937    2.0399    0.0000 C   0  0  0  0  0  0  0  0  0  0  0  0
    4.3282    1.5390    0.0000 S   0  0  0  0  0  0  0  0  0  0  0  0
    4.8290    0.6735    0.0000 O   0  0  0  0  0  0  0  0  0  0  0  0
    3.8273    2.4045    0.0000 O   0  0  0  0  0  0  0  0  0  0  0  0
    3.4626    1.0381    0.0000 C   0  0  0  0  0  0  0  0  0  0  0  0
    2.5926    1.5381    0.0000 C   0  0  0  0  0  0  0  0  0  0  0  0
    1.7326    1.0381    0.0000 C   0  0  0  0  0  0  0  0  0  0  0  0
    1.7326    0.0381    0.0000 C   0  0  0  0  0  0  0  0  0  0  0  0
    0.8658   -0.4605    0.0000 C   0  0  0  0  0  0  0  0  0  0  0  0
    0.8643   -1.4640    0.0000 C   0  0  0  0  0  0  0  0  0  0  0  0
    0.0015   -1.9592    0.0000 O   0  0  0  0  0  0  0  0  0  0  0  0
    1.7293   -1.9658    0.0000 O   0  0  0  0  0  0  0  0  0  0  0  0
    2.5926   -0.4619    0.0000 C   0  0  0  0  0  0  0  0  0  0  0  0
    3.4626    0.0381    0.0000 C   0  0  0  0  0  0  0  0  0  0  0  0
  1  2  1  0  0  0  0
  2  3  2  0  0  0  0
  2  4  2  0  0  0  0
  2  5  1  0  0  0  0
  5  6  2  0  0  0  0
  6  7  1  0  0  0  0
  7  8  2  0  0  0  0
  8  9  1  0  0  0  0
  9 10  1  0  0  0  0
 10 11  1  0  0  0  0
 10 12  2  0  0  0  0
  8 13  1  0  0  0  0
 13 14  2  0  0  0  0
 14  5  1  0  0  0  0
M  END
>  <EXTREG>  (ZINC00153769)
ZINC00153769

>  <LOGBIO>
2.5000

$$$$
ZINC00154076
  -MTS-   02131516552D 0   0.00000     0.00000     0

 12 13  0  0  0  0  0  0  0  0999 V2000
    0.6061   -2.5710    0.0000 F   0  0  0  0  0  0  0  0  0  0  0  0
    1.1026   -1.7030    0.0000 C   0  0  0  0  0  0  0  0  0  0  0  0
    2.1060   -1.6980    0.0000 C   0  0  0  0  0  0  0  0  0  0  0  0
    2.5982   -0.8335    0.0000 C   0  0  0  0  0  0  0  0  0  0  0  0
    3.5982   -0.8301    0.0000 F   0  0  0  0  0  0  0  0  0  0  0  0
    2.0982    0.0310    0.0000 C   0  0  0  0  0  0  0  0  0  0  0  0
    2.4082    0.9910    0.0000 N   0  0  0  0  0  0  0  0  0  0  0  0
    1.5982    1.5710    0.0000 C   0  0  0  0  0  0  0  0  0  0  0  0
    1.5982    2.5710    0.0000 O   0  0  0  0  0  0  0  0  0  0  0  0
    0.7882    0.9910    0.0000 C   0  0  0  0  0  0  0  0  0  0  0  0
    1.0982    0.0310    0.0000 C   0  0  0  0  0  0  0  0  0  0  0  0
    0.6000   -0.8385    0.0000 C   0  0  0  0  0  0  0  0  0  0  0  0
  1  2  1  0  0  0  0
  2  3  2  0  0  0  0
  3  4  1  0  0  0  0
  4  5  1  0  0  0  0
  4  6  2  0  0  0  0
  6  7  1  0  0  0  0
  7  8  1  0  0  0  0
  8  9  2  0  0  0  0
  8 10  1  0  0  0  0
 10 11  1  0  0  0  0
 11  6  1  0  0  0  0
 11 12  2  0  0  0  0
 12  2  1  0  0  0  0
M  END
>  <EXTREG>  (ZINC00154076)
ZINC00154076

>  <LOGBIO>
2.5000

$$$$
ZINC00154127
  -MTS-   02131516552D 0   0.00000     0.00000     0

 14 14  0  0  0  0  0  0  0  0999 V2000
    4.3278    1.7436    0.0000 C   0  0  0  0  0  0  0  0  0  0  0  0
    3.4623    1.2428    0.0000 S   0  0  0  0  0  0  0  0  0  0  0  0
    3.9632    0.3773    0.0000 O   0  0  0  0  0  0  0  0  0  0  0  0
    2.9615    2.1083    0.0000 O   0  0  0  0  0  0  0  0  0  0  0  0
    2.5968    0.7419    0.0000 C   0  0  0  0  0  0  0  0  0  0  0  0
    1.7268    1.2419    0.0000 C   0  0  0  0  0  0  0  0  0  0  0  0
    0.8668    0.7419    0.0000 C   0  0  0  0  0  0  0  0  0  0  0  0
    0.8668   -0.2581    0.0000 C   0  0  0  0  0  0  0  0  0  0  0  0
    0.0000   -0.7568    0.0000 F   0  0  0  0  0  0  0  0  0  0  0  0
    1.7268   -0.7581    0.0000 C   0  0  0  0  0  0  0  0  0  0  0  0
    2.5968   -0.2581    0.0000 C   0  0  0  0  0  0  0  0  0  0  0  0
    3.8085   -0.9593    0.0000 C   0  0  0  0  0  0  0  0  0  0  0  0
    3.8081   -1.9627    0.0000 O   0  0  0  0  0  0  0  0  0  0  0  0
    4.6708   -0.4632    0.0000 O   0  0  0  0  0  0  0  0  0  0  0  0
  1  2  1  0  0  0  0
  2  3  2  0  0  0  0
  2  4  2  0  0  0  0
  2  5  1  0  0  0  0
  5  6  2  0  0  0  0
  6  7  1  0  0  0  0
  7  8  2  0  0  0  0
  8  9  1  0  0  0  0
  8 10  1  0  0  0  0
 10 11  2  0  0  0  0
 11  5  1  0  0  0  0
 11 12  1  0  0  0  0
 12 13  1  0  0  0  0
 12 14  2  0  0  0  0
M  END
>  <EXTREG>  (ZINC00154127)
ZINC00154127

>  <LOGBIO>
2.5000

$$$$
ZINC00154168
  -MTS-   02131516552D 0   0.00000     0.00000     0

 15 15  0  0  0  0  0  0  0  0999 V2000
    5.1946    1.4239    0.0000 C   0  0  0  0  0  0  0  0  0  0  0  0
    4.3291    0.9231    0.0000 S   0  0  0  0  0  0  0  0  0  0  0  0
    4.8300    0.0575    0.0000 O   0  0  0  0  0  0  0  0  0  0  0  0
    3.8282    1.7886    0.0000 O   0  0  0  0  0  0  0  0  0  0  0  0
    3.4636    0.4222    0.0000 C   0  0  0  0  0  0  0  0  0  0  0  0
    2.5936    0.9222    0.0000 C   0  0  0  0  0  0  0  0  0  0  0  0
    1.7336    0.4222    0.0000 C   0  0  0  0  0  0  0  0  0  0  0  0
    1.7336   -0.5778    0.0000 C   0  0  0  0  0  0  0  0  0  0  0  0
    2.5936   -1.0778    0.0000 C   0  0  0  0  0  0  0  0  0  0  0  0
    3.4636   -0.5778    0.0000 C   0  0  0  0  0  0  0  0  0  0  0  0
    4.3291   -1.0786    0.0000 N   0  0  0  0  0  0  0  0  0  0  0  0
    0.8668   -1.0765    0.0000 C   0  0  0  0  0  0  0  0  0  0  0  0
    1.3655   -1.9433    0.0000 F   0  0  0  0  0  0  0  0  0  0  0  0
    0.3681   -0.2097    0.0000 F   0  0  0  0  0  0  0  0  0  0  0  0
    0.0000   -1.5752    0.0000 F   0  0  0  0  0  0  0  0  0  0  0  0
  1  2  1  0  0  0  0
  2  3  2  0  0  0  0
  2  4  2  0  0  0  0
  2  5  1  0  0  0  0
  5  6  2  0  0  0  0
  6  7  1  0  0  0  0
  7  8  2  0  0  0  0
  8  9  1  0  0  0  0
  9 10  2  0  0  0  0
 10  5  1  0  0  0  0
 10 11  1  0  0  0  0
  8 12  1  0  0  0  0
 12 13  1  0  0  0  0
 12 14  1  0  0  0  0
 12 15  1  0  0  0  0
M  END
>  <EXTREG>  (ZINC00154168)
ZINC00154168

>  <LOGBIO>
2.5000

$$$$
ZINC00154585
  -MTS-   02131516552D 0   0.00000     0.00000     0

  9  9  0  0  0  0  0  0  0  0999 V2000
    3.4623    1.0004    0.0000 N   0  0  0  0  0  0  0  0  0  0  0  0
    2.5968    0.4996    0.0000 C   0  0  0  0  0  0  0  0  0  0  0  0
    1.7268    0.9996    0.0000 C   0  0  0  0  0  0  0  0  0  0  0  0
    0.8668    0.4996    0.0000 C   0  0  0  0  0  0  0  0  0  0  0  0
    0.0000    0.9983    0.0000 Cl  0  0  0  0  0  0  0  0  0  0  0  0
    0.8668   -0.5004    0.0000 C   0  0  0  0  0  0  0  0  0  0  0  0
    1.7268   -1.0004    0.0000 C   0  0  0  0  0  0  0  0  0  0  0  0
    2.5968   -0.5004    0.0000 C   0  0  0  0  0  0  0  0  0  0  0  0
    3.4623   -1.0013    0.0000 Cl  0  0  0  0  0  0  0  0  0  0  0  0
  1  2  1  0  0  0  0
  2  3  2  0  0  0  0
  3  4  1  0  0  0  0
  4  5  1  0  0  0  0
  4  6  2  0  0  0  0
  6  7  1  0  0  0  0
  7  8  2  0  0  0  0
  8  2  1  0  0  0  0
  8  9  1  0  0  0  0
M  END
>  <EXTREG>  (ZINC00154585)
ZINC00154585

>  <LOGBIO>
2.5000

$$$$
ZINC00154888
  -MTS-   02131516552D 0   0.00000     0.00000     0

 23 26  0  0  0  0  0  0  0  0999 V2000
    2.2444    4.2945    0.0000 O   0  0  0  0  0  0  0  0  0  0  0  0
    3.1142    3.7941    0.0000 C   0  0  0  0  0  0  0  0  0  0  0  0
    3.9797    4.2949    0.0000 O   0  0  0  0  0  0  0  0  0  0  0  0
    3.1146    2.7993    0.0000 C   0  0  0  0  0  0  0  0  0  0  0  0
    3.9844    2.2989    0.0000 C   0  0  0  0  0  0  0  0  0  0  0  0
    3.9848    1.3041    0.0000 C   0  0  0  0  0  0  0  0  0  0  0  0
    4.8546    0.8037    0.0000 O   0  0  0  0  0  0  0  0  0  0  0  0
    3.1193    0.8032    0.0000 C   0  0  0  0  0  0  0  0  0  0  0  0
    2.2493    1.3032    0.0000 C   0  0  0  0  0  0  0  0  0  0  0  0
    1.3893    0.8032    0.0000 C   0  0  0  0  0  0  0  0  0  0  0  0
    1.3893   -0.1968    0.0000 C   0  0  0  0  0  0  0  0  0  0  0  0
    0.5193   -0.6968    0.0000 C   0  0  0  0  0  0  0  0  0  0  0  0
    0.5193   -1.6968    0.0000 C   0  0  0  0  0  0  0  0  0  0  0  0
    1.3893   -2.1968    0.0000 C   0  0  0  0  0  0  0  0  0  0  0  0
    1.3934   -3.2002    0.0000 C   0  0  0  0  0  0  0  0  0  0  0  0
    2.2624   -3.6949    0.0000 C   0  0  0  0  0  0  0  0  0  0  0  0
    3.1274   -3.1863    0.0000 C   0  0  0  0  0  0  0  0  0  0  0  0
    3.1184   -2.1915    0.0000 C   0  0  0  0  0  0  0  0  0  0  0  0
    3.9861   -1.6946    0.0000 C   0  0  0  0  0  0  0  0  0  0  0  0
    3.9866   -0.6946    0.0000 C   0  0  0  0  0  0  0  0  0  0  0  0
    3.1193   -0.1968    0.0000 C   0  0  0  0  0  0  0  0  0  0  0  0
    2.2493   -0.6968    0.0000 C   0  0  0  0  0  0  0  0  0  0  0  0
    2.2493   -1.6968    0.0000 C   0  0  0  0  0  0  0  0  0  0  0  0
  1  2  1  0  0  0  0
  2  3  2  0  0  0  0
  2  4  1  0  0  0  0
  4  5  1  0  0  0  0
  5  6  1  0  0  0  0
  6  7  2  0  0  0  0
  6  8  1  0  0  0  0
  8  9  2  0  0  0  0
  9 10  1  0  0  0  0
 10 11  2  0  0  0  0
 11 12  1  0  0  0  0
 12 13  2  0  0  0  0
 13 14  1  0  0  0  0
 14 15  1  0  0  0  0
 15 16  2  0  0  0  0
 16 17  1  0  0  0  0
 17 18  2  0  0  0  0
 18 19  1  0  0  0  0
 19 20  2  0  0  0  0
 20 21  1  0  0  0  0
 21  8  1  0  0  0  0
 21 22  2  0  0  0  0
 22 11  1  0  0  0  0
 22 23  1  0  0  0  0
 23 14  2  0  0  0  0
 23 18  1  0  0  0  0
M  END
>  <EXTREG>  (ZINC00154888)
ZINC00154888

>  <LOGBIO>
2.5000

$$$$
ZINC00155232
  -MTS-   02131516552D 0   0.00000     0.00000     0

 18 19  0  0  0  0  0  0  0  0999 V2000
    3.9811    2.8702    0.0000 F   0  0  0  0  0  0  0  0  0  0  0  0
    3.1156    2.3694    0.0000 C   0  0  0  0  0  0  0  0  0  0  0  0
    3.6165    1.5038    0.0000 F   0  0  0  0  0  0  0  0  0  0  0  0
    2.6147    3.2349    0.0000 F   0  0  0  0  0  0  0  0  0  0  0  0
    2.2501    1.8685    0.0000 C   0  0  0  0  0  0  0  0  0  0  0  0
    1.3801    2.3685    0.0000 C   0  0  0  0  0  0  0  0  0  0  0  0
    0.5201    1.8685    0.0000 C   0  0  0  0  0  0  0  0  0  0  0  0
    0.5201    0.8685    0.0000 C   0  0  0  0  0  0  0  0  0  0  0  0
    1.3801    0.3685    0.0000 C   0  0  0  0  0  0  0  0  0  0  0  0
    2.2501    0.8685    0.0000 C   0  0  0  0  0  0  0  0  0  0  0  0
    1.3776   -0.6315    0.0000 C   0  0  0  0  0  0  0  0  0  0  0  0
    0.5103   -1.1293    0.0000 O   0  0  0  0  0  0  0  0  0  0  0  0
    2.2423   -1.1337    0.0000 C   0  0  0  0  0  0  0  0  0  0  0  0
    2.2408   -2.1371    0.0000 C   0  0  0  0  0  0  0  0  0  0  0  0
    3.1021   -2.6349    0.0000 C   0  0  0  0  0  0  0  0  0  0  0  0
    3.9699   -2.1379    0.0000 C   0  0  0  0  0  0  0  0  0  0  0  0
    3.9764   -1.1432    0.0000 C   0  0  0  0  0  0  0  0  0  0  0  0
    3.1101   -0.6367    0.0000 C   0  0  0  0  0  0  0  0  0  0  0  0
  1  2  1  0  0  0  0
  2  3  1  0  0  0  0
  2  4  1  0  0  0  0
  2  5  1  0  0  0  0
  5  6  2  0  0  0  0
  6  7  1  0  0  0  0
  7  8  2  0  0  0  0
  8  9  1  0  0  0  0
  9 10  2  0  0  0  0
 10  5  1  0  0  0  0
  9 11  1  0  0  0  0
 11 12  2  0  0  0  0
 11 13  1  0  0  0  0
 13 14  2  0  0  0  0
 14 15  1  0  0  0  0
 15 16  2  0  0  0  0
 16 17  1  0  0  0  0
 17 18  2  0  0  0  0
 18 13  1  0  0  0  0
M  END
>  <EXTREG>  (ZINC00155232)
ZINC00155232

>  <LOGBIO>
2.5000

$$$$
ZINC00155292
  -MTS-   02131516552D 0   0.00000     0.00000     0

 20 22  0  0  0  0  0  0  0  0999 V2000
    5.7204    1.8037    0.0000 N   0  0  0  0  0  0  0  0  0  0  0  0
    4.8506    2.3041    0.0000 C   0  0  0  0  0  0  0  0  0  0  0  0
    4.8502    3.2989    0.0000 O   0  0  0  0  0  0  0  0  0  0  0  0
    3.9851    1.8032    0.0000 C   0  0  0  0  0  0  0  0  0  0  0  0
    3.1151    2.3032    0.0000 C   0  0  0  0  0  0  0  0  0  0  0  0
    2.2551    1.8032    0.0000 C   0  0  0  0  0  0  0  0  0  0  0  0
    2.2551    0.8032    0.0000 C   0  0  0  0  0  0  0  0  0  0  0  0
    1.3851    0.3032    0.0000 C   0  0  0  0  0  0  0  0  0  0  0  0
    0.5196    0.8041    0.0000 O   0  0  0  0  0  0  0  0  0  0  0  0
    1.3851   -0.6968    0.0000 C   0  0  0  0  0  0  0  0  0  0  0  0
    0.5214   -1.2033    0.0000 C   0  0  0  0  0  0  0  0  0  0  0  0
    0.5264   -2.2033    0.0000 C   0  0  0  0  0  0  0  0  0  0  0  0
    1.3989   -2.6989    0.0000 C   0  0  0  0  0  0  0  0  0  0  0  0
    2.2564   -2.1946    0.0000 C   0  0  0  0  0  0  0  0  0  0  0  0
    2.2551   -1.1968    0.0000 C   0  0  0  0  0  0  0  0  0  0  0  0
    3.1151   -0.6968    0.0000 S   0  0  0  0  0  0  0  0  0  0  0  0
    4.0997   -0.5221    0.0000 O   0  0  0  0  0  0  0  0  0  0  0  0
    3.4590   -1.6358    0.0000 O   0  0  0  0  0  0  0  0  0  0  0  0
    3.1151    0.3032    0.0000 C   0  0  0  0  0  0  0  0  0  0  0  0
    3.9851    0.8032    0.0000 C   0  0  0  0  0  0  0  0  0  0  0  0
  1  2  1  0  0  0  0
  2  3  2  0  0  0  0
  2  4  1  0  0  0  0
  4  5  1  0  0  0  0
  5  6  2  0  0  0  0
  6  7  1  0  0  0  0
  7  8  1  0  0  0  0
  8  9  2  0  0  0  0
  8 10  1  0  0  0  0
 10 11  1  0  0  0  0
 11 12  2  0  0  0  0
 12 13  1  0  0  0  0
 13 14  2  0  0  0  0
 14 15  1  0  0  0  0
 15 10  2  0  0  0  0
 15 16  1  0  0  0  0
 16 17  2  0  0  0  0
 16 18  2  0  0  0  0
 16 19  1  0  0  0  0
 19  7  2  0  0  0  0
 19 20  1  0  0  0  0
 20  4  2  0  0  0  0
M  END
>  <EXTREG>  (ZINC00155292)
ZINC00155292

>  <LOGBIO>
2.5000

$$$$
ZINC00155644
  -MTS-   02131516552D 0   0.00000     0.00000     0

 11 12  0  0  0  0  0  0  0  0999 V2000
    3.8260   -1.9343    0.0000 C   0  0  0  0  0  0  0  0  0  0  0  0
    3.2375   -1.1259    0.0000 C   0  0  0  0  0  0  0  0  0  0  0  0
    3.5475   -0.1659    0.0000 N   0  0  0  0  0  0  0  0  0  0  0  0
    2.7375    0.4141    0.0000 C   0  0  0  0  0  0  0  0  0  0  0  0
    2.6379    1.4123    0.0000 C   0  0  0  0  0  0  0  0  0  0  0  0
    1.7259    1.8225    0.0000 C   0  0  0  0  0  0  0  0  0  0  0  0
    0.9130    1.2343    0.0000 C   0  0  0  0  0  0  0  0  0  0  0  0
    0.0000    1.6423    0.0000 Cl  0  0  0  0  0  0  0  0  0  0  0  0
    1.0161    0.2448    0.0000 C   0  0  0  0  0  0  0  0  0  0  0  0
    1.9275   -0.1659    0.0000 C   0  0  0  0  0  0  0  0  0  0  0  0
    2.2375   -1.1259    0.0000 C   0  0  0  0  0  0  0  0  0  0  0  0
  1  2  1  0  0  0  0
  2  3  1  0  0  0  0
  3  4  1  0  0  0  0
  4  5  2  0  0  0  0
  5  6  1  0  0  0  0
  6  7  2  0  0  0  0
  7  8  1  0  0  0  0
  7  9  1  0  0  0  0
  9 10  2  0  0  0  0
 10  4  1  0  0  0  0
 10 11  1  0  0  0  0
 11  2  2  0  0  0  0
M  END
>  <EXTREG>  (ZINC00155644)
ZINC00155644

>  <LOGBIO>
2.5000

$$$$
ZINC00156025
  -MTS-   02131516552D 0   0.00000     0.00000     0

 10 10  0  0  0  0  0  0  0  0999 V2000
    2.6621   -1.7384    0.0000 C   0  0  0  0  0  0  0  0  0  0  0  0
    2.0736   -0.9299    0.0000 C   0  0  0  0  0  0  0  0  0  0  0  0
    2.3836    0.0301    0.0000 C   0  0  0  0  0  0  0  0  0  0  0  0
    3.3333    0.3432    0.0000 C   0  0  0  0  0  0  0  0  0  0  0  0
    3.5377    1.3257    0.0000 C   0  0  0  0  0  0  0  0  0  0  0  0
    4.4827    1.6362    0.0000 O   0  0  0  0  0  0  0  0  0  0  0  0
    1.5736    0.6101    0.0000 S   0  0  0  0  0  0  0  0  0  0  0  0
    0.7636    0.0301    0.0000 C   0  0  0  0  0  0  0  0  0  0  0  0
    1.0736   -0.9299    0.0000 N   0  3  0  0  0  0  0  0  0  0  0  0
    0.4851   -1.7384    0.0000 C   0  0  0  0  0  0  0  0  0  0  0  0
  1  2  1  0  0  0  0
  2  3  2  0  0  0  0
  3  4  1  0  0  0  0
  4  5  1  0  0  0  0
  5  6  1  0  0  0  0
  3  7  1  0  0  0  0
  7  8  1  0  0  0  0
  8  9  2  0  0  0  0
  9  2  1  0  0  0  0
  9 10  1  0  0  0  0
M  CHG  1   9   1
M  END
>  <EXTREG>  (ZINC00156025)
ZINC00156025

>  <LOGBIO>
2.5000
[truncated: 4,460,823 more chars]
