# Supplementary material for: Template CoMFA Generates Single 3D-QSAR Models that, for Twelve of Twelve Biological Targets, Predict All ChEMBL-Tabulated Affinities
Source: PLoS One. 2015 Jun 12;10(6):e0129307. doi: 10.1371/journal.pone.0129307 (PMC4466312; doi:10.1371/journal.pone.0129307)
Supplement: S13 Text — The zip file contains, for each target, the template, training set, and prediction set, as “2D” structures, in. sdf format. (ZIP) [file pone.0129307.s014.zip › HERG_tmpl33.sdf]

ZINC00052493_000
  -MTS-   02131516543D 0   0.00000     0.00000     0

 28 28  0  0  1  0  0  0  0  0999 V2000
    0.8780    3.6880   -0.5910 C   0  0  0  0  0  0  0  0  0  0  0  0
    0.0960    2.3930   -0.9390 C   0  0  0  0  0  0  0  0  0  0  0  0
   -0.5450    2.4850   -2.3490 C   0  0  0  0  0  0  0  0  0  0  0  0
   -0.9060    2.1270    0.0570 O   0  0  0  0  0  0  0  0  0  0  0  0
    1.0180    1.2590   -0.9110 C   0  0  0  0  0  0  0  0  0  0  0  0
    1.7830    0.3270   -0.8870 C   0  0  0  0  0  0  0  0  0  0  0  0
    2.7110   -0.8010   -0.8600 C   0  0  1  0  0  0  0  0  0  0  0  0
    2.1910   -1.8150    0.0160 O   0  0  0  0  0  0  0  0  0  0  0  0
    4.0780   -0.3030   -0.3610 C   0  0  0  0  0  0  0  0  0  0  0  0
    5.0370    0.1540   -1.2740 C   0  0  0  0  0  0  0  0  0  0  0  0
    6.2780    0.6170   -0.8230 C   0  0  0  0  0  0  0  0  0  0  0  0
    6.5660    0.6290    0.5420 C   0  0  0  0  0  0  0  0  0  0  0  0
    7.7420    1.0770    0.9710 F   0  0  0  0  0  0  0  0  0  0  0  0
    5.6170    0.1700    1.4570 C   0  0  0  0  0  0  0  0  0  0  0  0
    4.3790   -0.3020    1.0090 C   0  0  0  0  0  0  0  0  0  0  0  0
    1.3180    3.6020    0.4150 H   0  0  0  0  0  0  0  0  0  0  0  0
    0.2050    4.5590   -0.6060 H   0  0  0  0  0  0  0  0  0  0  0  0
    1.6880    3.8580   -1.3170 H   0  0  0  0  0  0  0  0  0  0  0  0
   -1.0980    1.5590   -2.5710 H   0  0  0  0  0  0  0  0  0  0  0  0
   -1.2470    3.3320   -2.3980 H   0  0  0  0  0  0  0  0  0  0  0  0
    0.2300    2.6270   -3.1180 H   0  0  0  0  0  0  0  0  0  0  0  0
   -1.3870    1.3280   -0.1230 H   0  0  0  0  0  0  0  0  0  0  0  0
    2.8090   -1.2060   -1.8810 H   0  0  0  0  0  0  0  0  0  0  0  0
    2.6430   -2.6390   -0.1210 H   0  0  0  0  0  0  0  0  0  0  0  0
    4.8180    0.1490   -2.3380 H   0  0  0  0  0  0  0  0  0  0  0  0
    7.0260    0.9700   -1.5250 H   0  0  0  0  0  0  0  0  0  0  0  0
    5.8540    0.1850    2.5150 H   0  0  0  0  0  0  0  0  0  0  0  0
    3.6550   -0.6690    1.7310 H   0  0  0  0  0  0  0  0  0  0  0  0
  1 16  1  0  0  0  0
  1 17  1  0  0  0  0
  1 18  1  0  0  0  0
  1  2  1  0  0  0  0
  2  3  1  0  0  0  0
  3 19  1  0  0  0  0
  3 20  1  0  0  0  0
  3 21  1  0  0  0  0
  2  4  1  0  0  0  0
  4 22  1  0  0  0  0
  2  5  1  0  0  0  0
  5  6  3  0  0  0  0
  6  7  1  0  0  0  0
  7 23  1  0  0  0  0
  7  8  1  0  0  0  0
  8 24  1  0  0  0  0
  7  9  1  0  0  0  0
  9 10  2  0  0  0  0
 10 25  1  0  0  0  0
 10 11  1  0  0  0  0
 11 26  1  0  0  0  0
 11 12  2  0  0  0  0
 12 13  1  0  0  0  0
 12 14  1  0  0  0  0
 14 27  1  0  0  0  0
 14 15  2  0  0  0  0
 15  9  1  0  0  0  0
 15 28  1  0  0  0  0
M  END
$$$$
ZINC00082282_000
  -MTS-   02131516543D 0   0.00000     0.00000     0

 20 21  0  0  0  0  0  0  0  0999 V2000
    5.0820   -0.0450    0.5230 C   0  0  0  0  0  0  0  0  0  0  0  0
    4.2700   -0.0810   -0.6590 O   0  0  0  0  0  0  0  0  0  0  0  0
    3.0050    0.4700   -0.4870 C   0  0  0  0  0  0  0  0  0  0  0  0
    2.1430   -0.0490    0.4110 N   0  0  0  0  0  0  0  0  0  0  0  0
    0.9100    0.4700    0.5980 C   0  0  0  0  0  0  0  0  0  0  0  0
    0.5000    1.5360   -0.1200 N   0  0  0  0  0  0  0  0  0  0  0  0
    1.3280    2.0840   -1.0270 C   0  0  0  0  0  0  0  0  0  0  0  0
    1.0760    3.1820   -1.8560 C   0  0  0  0  0  0  0  0  0  0  0  0
   -0.2460    3.9470   -1.8460 C   0  0  0  0  0  0  0  0  0  0  0  0
    2.1750    3.4740   -2.6770 C   0  0  0  0  0  0  0  0  0  0  0  0
    3.5590    2.3970   -2.4540 S   0  0  0  0  0  0  0  0  0  0  0  0
    2.5980    1.5690   -1.2350 C   0  0  0  0  0  0  0  0  0  0  0  0
    6.0530   -0.5010    0.2800 H   0  0  0  0  0  0  0  0  0  0  0  0
    5.2570    0.9910    0.8540 H   0  0  0  0  0  0  0  0  0  0  0  0
    4.6210   -0.6220    1.3400 H   0  0  0  0  0  0  0  0  0  0  0  0
    0.2420    0.0250    1.3300 H   0  0  0  0  0  0  0  0  0  0  0  0
   -0.1870    4.7580   -1.1050 H   0  0  0  0  0  0  0  0  0  0  0  0
   -1.0750    3.2740   -1.5800 H   0  0  0  0  0  0  0  0  0  0  0  0
   -0.4420    4.3770   -2.8400 H   0  0  0  0  0  0  0  0  0  0  0  0
    2.1840    4.2900   -3.3930 H   0  0  0  0  0  0  0  0  0  0  0  0
  1 13  1  0  0  0  0
  1 14  1  0  0  0  0
  1 15  1  0  0  0  0
  1  2  1  0  0  0  0
  2  3  1  0  0  0  0
  3  4  1  0  0  0  0
  4  5  2  0  0  0  0
  5 16  1  0  0  0  0
  5  6  1  0  0  0  0
  6  7  2  0  0  0  0
  7  8  1  0  0  0  0
  8  9  1  0  0  0  0
  9 17  1  0  0  0  0
  9 18  1  0  0  0  0
  9 19  1  0  0  0  0
  8 10  2  0  0  0  0
 10 20  1  0  0  0  0
 10 11  1  0  0  0  0
 11 12  1  0  0  0  0
 12  3  2  0  0  0  0
 12  7  1  0  0  0  0
M  END
$$$$
ZINC00119528_000
  -MTS-   02131516543D 0   0.00000     0.00000     0

 27 29  0  0  0  0  0  0  0  0999 V2000
   -0.5860   -0.6790    0.8300 O   0  0  0  0  0  0  0  0  0  0  0  0
    0.3850   -1.4110    0.8720 C   0  0  0  0  0  0  0  0  0  0  0  0
    1.5350   -1.1470    0.3350 N   0  0  0  0  0  0  0  0  0  0  0  0
    1.8390   -0.0700   -0.3240 C   0  0  0  0  0  0  0  0  0  0  0  0
    3.4670    0.1720   -0.9880 S   0  0  0  0  0  0  0  0  0  0  0  0
    3.0140    1.2280   -2.3130 C   0  0  0  0  0  0  0  0  0  0  0  0
    3.6050    1.2160   -3.3810 O   0  0  0  0  0  0  0  0  0  0  0  0
    1.8860    2.2090   -2.1380 C   0  0  0  0  0  0  0  0  0  0  0  0
    1.7930    3.3660   -2.9170 C   0  0  0  0  0  0  0  0  0  0  0  0
    0.7390    4.2640   -2.7120 C   0  0  0  0  0  0  0  0  0  0  0  0
   -0.2040    4.0110   -1.7130 C   0  0  0  0  0  0  0  0  0  0  0  0
   -0.1020    2.8500   -0.9420 C   0  0  0  0  0  0  0  0  0  0  0  0
    0.9230    1.9280   -1.1680 C   0  0  0  0  0  0  0  0  0  0  0  0
    0.9090    0.7840   -0.4530 N   0  0  0  0  0  0  0  0  0  0  0  0
    0.2460   -2.7380    1.5920 C   0  0  0  0  0  0  0  0  0  0  0  0
   -0.6440   -3.7270    1.1360 O   0  0  0  0  0  0  0  0  0  0  0  0
   -0.4000   -4.6980    2.1160 C   0  0  0  0  0  0  0  0  0  0  0  0
    0.5250   -4.3360    3.0950 C   0  0  0  0  0  0  0  0  0  0  0  0
    0.9590   -3.0630    2.7470 C   0  0  0  0  0  0  0  0  0  0  0  0
    2.2730   -1.8460    0.4350 H   0  0  0  0  0  0  0  0  0  0  0  0
    2.5480    3.5680   -3.6730 H   0  0  0  0  0  0  0  0  0  0  0  0
    0.6540    5.1560   -3.3270 H   0  0  0  0  0  0  0  0  0  0  0  0
   -1.0190    4.7130   -1.5340 H   0  0  0  0  0  0  0  0  0  0  0  0
   -0.8160    2.6390   -0.1530 H   0  0  0  0  0  0  0  0  0  0  0  0
   -0.8920   -5.6670    2.1000 H   0  0  0  0  0  0  0  0  0  0  0  0
    0.8290   -4.9250    3.9560 H   0  0  0  0  0  0  0  0  0  0  0  0
    1.6930   -2.4490    3.2630 H   0  0  0  0  0  0  0  0  0  0  0  0
  1  2  2  0  0  0  0
  2  3  1  0  0  0  0
  3 20  1  0  0  0  0
  3  4  1  0  0  0  0
  4  5  1  0  0  0  0
  5  6  1  0  0  0  0
  6  7  2  0  0  0  0
  6  8  1  0  0  0  0
  8  9  1  0  0  0  0
  9 21  1  0  0  0  0
  9 10  2  0  0  0  0
 10 22  1  0  0  0  0
 10 11  1  0  0  0  0
 11 23  1  0  0  0  0
 11 12  2  0  0  0  0
 12 24  1  0  0  0  0
 12 13  1  0  0  0  0
 13  8  2  0  0  0  0
 13 14  1  0  0  0  0
 14  4  2  0  0  0  0
  2 15  1  0  0  0  0
 15 16  1  0  0  0  0
 16 17  1  0  0  0  0
 17 25  1  0  0  0  0
 17 18  2  0  0  0  0
 18 26  1  0  0  0  0
 18 19  1  0  0  0  0
 19 15  2  0  0  0  0
 19 27  1  0  0  0  0
M  END
$$$$
ZINC00227794_000
  -MTS-   02131516543D 0   0.00000     0.00000     0

 35 36  0  0  1  0  0  0  0  0999 V2000
    0.0570    3.2960   -1.4090 C   0  0  0  0  0  0  0  0  0  0  0  0
   -0.3550    1.9170   -0.8350 C   0  0  0  0  0  0  0  0  0  0  0  0
    0.8110    1.0670   -0.8410 O   0  0  0  0  0  0  0  0  0  0  0  0
    0.5430   -0.2130   -0.5470 C   0  0  0  0  0  0  0  0  0  0  0  0
   -0.6030   -0.5720   -0.3280 O   0  0  0  0  0  0  0  0  0  0  0  0
    1.7340   -1.1550   -0.5580 C   0  0  1  0  0  0  0  0  0  0  0  0
    1.4450   -2.4910   -1.1230 N   0  0  0  0  0  0  0  0  0  0  0  0
    2.2840   -2.9040   -2.0670 C   0  0  0  0  0  0  0  0  0  0  0  0
    2.1580   -3.9700   -2.6360 O   0  0  0  0  0  0  0  0  0  0  0  0
    3.3800   -1.9150   -2.3120 C   0  0  0  0  0  0  0  0  0  0  0  0
    2.8910   -0.6800   -1.4960 C   0  0  2  0  0  0  0  0  0  0  0  0
    4.0580    0.0290   -0.7790 C   0  0  0  0  0  0  0  0  0  0  0  0
    4.9060   -0.6840    0.0780 C   0  0  0  0  0  0  0  0  0  0  0  0
    5.9410   -0.0380    0.7610 C   0  0  0  0  0  0  0  0  0  0  0  0
    6.1430    1.3340    0.5880 C   0  0  0  0  0  0  0  0  0  0  0  0
    5.3210    2.0500   -0.2850 C   0  0  0  0  0  0  0  0  0  0  0  0
    4.2920    1.3980   -0.9720 C   0  0  0  0  0  0  0  0  0  0  0  0
    2.0990   -1.1140    0.9160 C   0  0  0  0  0  0  0  0  0  0  0  0
    2.1710   -2.2720    1.5710 O   0  0  0  0  0  0  0  0  0  0  0  0
    2.3310   -0.0840    1.5260 O   0  0  0  0  0  0  0  0  0  0  0  0
   -0.8010    3.9860   -1.4190 H   0  0  0  0  0  0  0  0  0  0  0  0
    0.8580    3.7360   -0.7940 H   0  0  0  0  0  0  0  0  0  0  0  0
    0.4270    3.1780   -2.4400 H   0  0  0  0  0  0  0  0  0  0  0  0
   -1.1610    1.5040   -1.4650 H   0  0  0  0  0  0  0  0  0  0  0  0
   -0.7320    2.0550    0.1930 H   0  0  0  0  0  0  0  0  0  0  0  0
    0.6990   -3.0850   -0.8230 H   0  0  0  0  0  0  0  0  0  0  0  0
    4.3190   -2.3530   -1.9450 H   0  0  0  0  0  0  0  0  0  0  0  0
    3.4910   -1.7080   -3.3890 H   0  0  0  0  0  0  0  0  0  0  0  0
    2.4730    0.0090   -2.2470 H   0  0  0  0  0  0  0  0  0  0  0  0
    4.7740   -1.7520    0.2250 H   0  0  0  0  0  0  0  0  0  0  0  0
    6.5900   -0.6000    1.4270 H   0  0  0  0  0  0  0  0  0  0  0  0
    6.9390    1.8400    1.1270 H   0  0  0  0  0  0  0  0  0  0  0  0
    5.4850    3.1140   -0.4320 H   0  0  0  0  0  0  0  0  0  0  0  0
    3.6850    1.9780   -1.6580 H   0  0  0  0  0  0  0  0  0  0  0  0
    2.3860   -2.0730    2.4760 H   0  0  0  0  0  0  0  0  0  0  0  0
  1 21  1  0  0  0  0
  1 22  1  0  0  0  0
  1 23  1  0  0  0  0
  1  2  1  0  0  0  0
  2 24  1  0  0  0  0
  2 25  1  0  0  0  0
  2  3  1  0  0  0  0
  3  4  1  0  0  0  0
  4  5  2  0  0  0  0
  4  6  1  0  0  0  0
  6  7  1  0  0  0  0
  7 26  1  0  0  0  0
  7  8  1  0  0  0  0
  8  9  2  0  0  0  0
  8 10  1  0  0  0  0
 10 27  1  0  0  0  0
 10 28  1  0  0  0  0
 10 11  1  0  0  0  0
 11  6  1  0  0  0  0
 11 29  1  0  0  0  0
 11 12  1  0  0  0  0
 12 13  2  0  0  0  0
 13 30  1  0  0  0  0
 13 14  1  0  0  0  0
 14 31  1  0  0  0  0
 14 15  2  0  0  0  0
 15 32  1  0  0  0  0
 15 16  1  0  0  0  0
 16 33  1  0  0  0  0
 16 17  2  0  0  0  0
 17 12  1  0  0  0  0
 17 34  1  0  0  0  0
  6 18  1  0  0  0  0
 18 19  1  0  0  0  0
 19 35  1  0  0  0  0
 18 20  2  0  0  0  0
M  END
$$$$
ZINC00390782_000
  -MTS-   02131516543D 0   0.00000     0.00000     0

 40 40  0  0  0  0  0  0  0  0999 V2000
   -0.2080    3.9250   -2.0700 C   0  0  0  0  0  0  0  0  0  0  0  0
    0.3360    2.5960   -2.1250 O   0  0  0  0  0  0  0  0  0  0  0  0
    1.1030    2.2930   -1.0650 C   0  0  0  0  0  0  0  0  0  0  0  0
    1.2620    3.0890   -0.1550 O   0  0  0  0  0  0  0  0  0  0  0  0
    1.6890    0.8870   -1.0470 C   0  0  2  0  0  0  0  0  0  0  0  0
    2.8450    0.6330   -1.8950 O   0  0  0  0  0  0  0  0  0  0  0  0
    4.0490    1.2580   -1.3980 C   0  0  1  0  0  0  0  0  0  0  0  0
    5.1430    0.8910   -2.4470 C   0  0  0  0  0  0  0  0  0  0  0  0
    3.7480    2.6740   -1.3820 O   0  0  0  0  0  0  0  0  0  0  0  0
    3.5260    3.2980   -2.6640 C   0  0  0  0  0  0  0  0  0  0  0  0
    4.3480    0.7430    0.0810 C   0  0  1  0  0  0  0  0  0  0  0  0
    4.7540   -0.7610    0.1360 C   0  0  0  0  0  0  0  0  0  0  0  0
    5.1950    1.5610    0.9280 O   0  0  0  0  0  0  0  0  0  0  0  0
    6.6180    1.4620    0.7550 C   0  0  0  0  0  0  0  0  0  0  0  0
    3.1910    0.9580    0.9310 O   0  0  0  0  0  0  0  0  0  0  0  0
    1.9470    0.4190    0.4130 C   0  0  2  0  0  0  0  0  0  0  0  0
    1.7920   -1.0860    0.5340 C   0  0  0  0  0  0  0  0  0  0  0  0
    1.6680   -1.8200   -0.4340 O   0  0  0  0  0  0  0  0  0  0  0  0
    1.7990   -1.5750    1.7830 O   0  0  0  0  0  0  0  0  0  0  0  0
    1.6980   -3.0080    1.8300 C   0  0  0  0  0  0  0  0  0  0  0  0
   -0.7450    4.0900   -3.0160 H   0  0  0  0  0  0  0  0  0  0  0  0
   -0.9270    4.0210   -1.2410 H   0  0  0  0  0  0  0  0  0  0  0  0
    0.5710    4.7000   -1.9800 H   0  0  0  0  0  0  0  0  0  0  0  0
    0.8740    0.2930   -1.4880 H   0  0  0  0  0  0  0  0  0  0  0  0
    5.4450   -0.1610   -2.3810 H   0  0  0  0  0  0  0  0  0  0  0  0
    6.0350    1.5210   -2.3550 H   0  0  0  0  0  0  0  0  0  0  0  0
    4.7440    1.0270   -3.4640 H   0  0  0  0  0  0  0  0  0  0  0  0
    3.1520    4.3110   -2.4540 H   0  0  0  0  0  0  0  0  0  0  0  0
    4.4640    3.4160   -3.2290 H   0  0  0  0  0  0  0  0  0  0  0  0
    2.7890    2.7720   -3.2910 H   0  0  0  0  0  0  0  0  0  0  0  0
    4.0980   -1.3750   -0.4960 H   0  0  0  0  0  0  0  0  0  0  0  0
    5.7780   -0.9370   -0.2200 H   0  0  0  0  0  0  0  0  0  0  0  0
    4.6970   -1.1290    1.1730 H   0  0  0  0  0  0  0  0  0  0  0  0
    7.0580    2.2390    1.3960 H   0  0  0  0  0  0  0  0  0  0  0  0
    7.0210    0.4980    1.0950 H   0  0  0  0  0  0  0  0  0  0  0  0
    6.9470    1.6670   -0.2690 H   0  0  0  0  0  0  0  0  0  0  0  0
    1.1600    0.7910    1.0850 H   0  0  0  0  0  0  0  0  0  0  0  0
    1.7350   -3.3010    2.8890 H   0  0  0  0  0  0  0  0  0  0  0  0
    0.7430   -3.3560    1.4070 H   0  0  0  0  0  0  0  0  0  0  0  0
    2.5410   -3.4930    1.3120 H   0  0  0  0  0  0  0  0  0  0  0  0
  1 21  1  0  0  0  0
  1 22  1  0  0  0  0
  1 23  1  0  0  0  0
  1  2  1  0  0  0  0
  2  3  1  0  0  0  0
  3  4  2  0  0  0  0
  3  5  1  0  0  0  0
  5 24  1  0  0  0  0
  5  6  1  0  0  0  0
  6  7  1  0  0  0  0
  7  8  1  0  0  0  0
  8 25  1  0  0  0  0
  8 26  1  0  0  0  0
  8 27  1  0  0  0  0
  7  9  1  0  0  0  0
  9 10  1  0  0  0  0
 10 28  1  0  0  0  0
 10 29  1  0  0  0  0
 10 30  1  0  0  0  0
  7 11  1  0  0  0  0
 11 12  1  0  0  0  0
 12 31  1  0  0  0  0
 12 32  1  0  0  0  0
 12 33  1  0  0  0  0
 11 13  1  0  0  0  0
 13 14  1  0  0  0  0
 14 34  1  0  0  0  0
 14 35  1  0  0  0  0
 14 36  1  0  0  0  0
 11 15  1  0  0  0  0
 15 16  1  0  0  0  0
 16  5  1  0  0  0  0
 16 37  1  0  0  0  0
 16 17  1  0  0  0  0
 17 18  2  0  0  0  0
 17 19  1  0  0  0  0
 19 20  1  0  0  0  0
 20 38  1  0  0  0  0
 20 39  1  0  0  0  0
 20 40  1  0  0  0  0
M  END
$$$$
ZINC00485028_000
  -MTS-   02131516543D 0   0.00000     0.00000     0

 29 31  0  0  0  0  0  0  0  0999 V2000
   -0.4160    4.2740   -2.6420 C   0  0  0  0  0  0  0  0  0  0  0  0
    0.1930    3.0190   -2.0210 C   0  0  0  0  0  0  0  0  0  0  0  0
   -0.7350    1.6160   -1.4710 S   0  0  0  0  0  0  0  0  0  0  0  0
    0.7840    0.8550   -1.0500 C   0  0  0  0  0  0  0  0  0  0  0  0
    0.8980   -0.4670   -0.5410 N   0  0  0  0  0  0  0  0  0  0  0  0
    0.5980   -0.7370    0.7400 C   0  0  0  0  0  0  0  0  0  0  0  0
    0.2140    0.1480    1.4870 O   0  0  0  0  0  0  0  0  0  0  0  0
    0.7500   -2.1480    1.2670 C   0  0  0  0  0  0  0  0  0  0  0  0
    1.0690   -3.2220    0.4160 O   0  0  0  0  0  0  0  0  0  0  0  0
    1.0810   -4.2550    1.3640 C   0  0  0  0  0  0  0  0  0  0  0  0
    0.8090   -3.8620    2.6740 C   0  0  0  0  0  0  0  0  0  0  0  0
    0.5910   -2.4890    2.6090 C   0  0  0  0  0  0  0  0  0  0  0  0
    1.8870    1.6810   -1.2720 C   0  0  0  0  0  0  0  0  0  0  0  0
    1.5220    2.8560   -1.8360 N   0  0  0  0  0  0  0  0  0  0  0  0
    3.2780    1.3250   -0.9150 C   0  0  0  0  0  0  0  0  0  0  0  0
    4.3890    0.6590   -2.1090 S   0  0  0  0  0  0  0  0  0  0  0  0
    5.6020    0.5700   -0.8350 C   0  0  0  0  0  0  0  0  0  0  0  0
    5.1590    1.0360    0.4070 C   0  0  0  0  0  0  0  0  0  0  0  0
    3.8290    1.4740    0.3600 C   0  0  0  0  0  0  0  0  0  0  0  0
   -0.7670    4.9430   -1.8440 H   0  0  0  0  0  0  0  0  0  0  0  0
   -1.2670    3.9830   -3.2760 H   0  0  0  0  0  0  0  0  0  0  0  0
    0.3300    4.8000   -3.2560 H   0  0  0  0  0  0  0  0  0  0  0  0
    1.2550   -1.2130   -1.0970 H   0  0  0  0  0  0  0  0  0  0  0  0
    1.2900   -5.2860    1.0940 H   0  0  0  0  0  0  0  0  0  0  0  0
    0.7750   -4.4930    3.5570 H   0  0  0  0  0  0  0  0  0  0  0  0
    0.3480   -1.8170    3.4280 H   0  0  0  0  0  0  0  0  0  0  0  0
    6.6020    0.1840   -1.0080 H   0  0  0  0  0  0  0  0  0  0  0  0
    5.7700    1.0570    1.3030 H   0  0  0  0  0  0  0  0  0  0  0  0
    3.2790    1.8820    1.2030 H   0  0  0  0  0  0  0  0  0  0  0  0
  1 20  1  0  0  0  0
  1 21  1  0  0  0  0
  1 22  1  0  0  0  0
  1  2  1  0  0  0  0
  2  3  1  0  0  0  0
  3  4  1  0  0  0  0
  4  5  1  0  0  0  0
  5 23  1  0  0  0  0
  5  6  1  0  0  0  0
  6  7  2  0  0  0  0
  6  8  1  0  0  0  0
  8  9  1  0  0  0  0
  9 10  1  0  0  0  0
 10 24  1  0  0  0  0
 10 11  2  0  0  0  0
 11 25  1  0  0  0  0
 11 12  1  0  0  0  0
 12  8  2  0  0  0  0
 12 26  1  0  0  0  0
  4 13  2  0  0  0  0
 13 14  1  0  0  0  0
 14  2  2  0  0  0  0
 13 15  1  0  0  0  0
 15 16  1  0  0  0  0
 16 17  1  0  0  0  0
 17 27  1  0  0  0  0
 17 18  2  0  0  0  0
 18 28  1  0  0  0  0
 18 19  1  0  0  0  0
 19 15  2  0  0  0  0
 19 29  1  0  0  0  0
M  END
$$$$
ZINC00567236_000
  -MTS-   02131516543D 0   0.00000     0.00000     0

 38 39  0  0  0  0  0  0  0  0999 V2000
    6.6370    1.7930   -1.8280 C   0  0  0  0  0  0  0  0  0  0  0  0
    5.5190    2.0010   -0.9560 O   0  0  0  0  0  0  0  0  0  0  0  0
    4.6930    0.9400   -0.5690 C   0  0  0  0  0  0  0  0  0  0  0  0
    4.9090    0.3460    0.6770 C   0  0  0  0  0  0  0  0  0  0  0  0
    4.1210   -0.7230    1.1030 C   0  0  0  0  0  0  0  0  0  0  0  0
    3.1060   -1.2130    0.2810 C   0  0  0  0  0  0  0  0  0  0  0  0
    2.3000   -2.2920    0.7190 N   0  0  0  0  0  0  0  0  0  0  0  0
    1.6330   -2.2100    1.8910 C   0  0  0  0  0  0  0  0  0  0  0  0
    1.7600   -1.2210    2.5970 O   0  0  0  0  0  0  0  0  0  0  0  0
    0.7290   -3.3520    2.3220 C   0  0  0  0  0  0  0  0  0  0  0  0
   -0.8710   -2.7910    3.0090 S   0  0  0  0  0  0  0  0  0  0  0  0
   -1.9010   -2.7630    1.5150 C   0  0  0  0  0  0  0  0  0  0  0  0
   -1.7240   -1.3900    0.8530 C   0  0  0  0  0  0  0  0  0  0  0  0
   -2.4250   -0.2740    1.3200 C   0  0  0  0  0  0  0  0  0  0  0  0
   -2.2840    0.9700    0.6960 C   0  0  0  0  0  0  0  0  0  0  0  0
   -1.4340    1.1130   -0.4060 C   0  0  0  0  0  0  0  0  0  0  0  0
   -0.7120    0.0040   -0.8610 C   0  0  0  0  0  0  0  0  0  0  0  0
   -0.8560   -1.2360   -0.2340 C   0  0  0  0  0  0  0  0  0  0  0  0
   -1.3030    2.3850   -1.0730 C   0  0  0  0  0  0  0  0  0  0  0  0
   -1.1960    3.4040   -1.6110 N   0  0  0  0  0  0  0  0  0  0  0  0
    2.8890   -0.6350   -0.9710 C   0  0  0  0  0  0  0  0  0  0  0  0
    3.6630    0.4570   -1.3860 C   0  0  0  0  0  0  0  0  0  0  0  0
    7.1700    2.7480   -1.9240 H   0  0  0  0  0  0  0  0  0  0  0  0
    7.3230    1.0520   -1.3930 H   0  0  0  0  0  0  0  0  0  0  0  0
    6.3250    1.4710   -2.8340 H   0  0  0  0  0  0  0  0  0  0  0  0
    5.7060    0.7170    1.3130 H   0  0  0  0  0  0  0  0  0  0  0  0
    4.3080   -1.1800    2.0670 H   0  0  0  0  0  0  0  0  0  0  0  0
    2.1910   -3.0730    0.1070 H   0  0  0  0  0  0  0  0  0  0  0  0
    0.5180   -4.0050    1.4580 H   0  0  0  0  0  0  0  0  0  0  0  0
    1.2680   -3.9350    3.0840 H   0  0  0  0  0  0  0  0  0  0  0  0
   -2.9470   -2.9300    1.8040 H   0  0  0  0  0  0  0  0  0  0  0  0
   -1.5810   -3.5740    0.8490 H   0  0  0  0  0  0  0  0  0  0  0  0
   -3.0910   -0.3720    2.1710 H   0  0  0  0  0  0  0  0  0  0  0  0
   -2.8410    1.8190    1.0720 H   0  0  0  0  0  0  0  0  0  0  0  0
   -0.0380    0.0990   -1.7040 H   0  0  0  0  0  0  0  0  0  0  0  0
   -0.2930   -2.0880   -0.6020 H   0  0  0  0  0  0  0  0  0  0  0  0
    2.1200   -1.0430   -1.6190 H   0  0  0  0  0  0  0  0  0  0  0  0
    3.4540    0.9100   -2.3460 H   0  0  0  0  0  0  0  0  0  0  0  0
  1 23  1  0  0  0  0
  1 24  1  0  0  0  0
  1 25  1  0  0  0  0
  1  2  1  0  0  0  0
  2  3  1  0  0  0  0
  3  4  2  0  0  0  0
  4 26  1  0  0  0  0
  4  5  1  0  0  0  0
  5 27  1  0  0  0  0
  5  6  2  0  0  0  0
  6  7  1  0  0  0  0
  7 28  1  0  0  0  0
  7  8  1  0  0  0  0
  8  9  2  0  0  0  0
  8 10  1  0  0  0  0
 10 29  1  0  0  0  0
 10 30  1  0  0  0  0
 10 11  1  0  0  0  0
 11 12  1  0  0  0  0
 12 31  1  0  0  0  0
 12 32  1  0  0  0  0
 12 13  1  0  0  0  0
 13 14  2  0  0  0  0
 14 33  1  0  0  0  0
 14 15  1  0  0  0  0
 15 34  1  0  0  0  0
 15 16  2  0  0  0  0
 16 17  1  0  0  0  0
 17 35  1  0  0  0  0
 17 18  2  0  0  0  0
 18 13  1  0  0  0  0
 18 36  1  0  0  0  0
 16 19  1  0  0  0  0
 19 20  3  0  0  0  0
  6 21  1  0  0  0  0
 21 37  1  0  0  0  0
 21 22  2  0  0  0  0
 22  3  1  0  0  0  0
 22 38  1  0  0  0  0
M  END
$$$$
ZINC01152165_000
  -MTS-   02131516543D 0   0.00000     0.00000     0

 35 37  0  0  0  0  0  0  0  0999 V2000
    0.1300    2.6900   -1.3930 F   0  0  0  0  0  0  0  0  0  0  0  0
    1.1260    3.5590   -1.7340 C   0  0  0  0  0  0  0  0  0  0  0  0
    1.1700    3.6170   -3.0960 F   0  0  0  0  0  0  0  0  0  0  0  0
    0.8170    4.7940   -1.2460 F   0  0  0  0  0  0  0  0  0  0  0  0
    2.4760    3.0020   -1.2100 C   0  0  0  0  0  0  0  0  0  0  0  0
    3.5050    3.7140   -0.6720 N   0  0  0  0  0  0  0  0  0  0  0  0
    4.5200    2.8990   -0.3110 C   0  0  0  0  0  0  0  0  0  0  0  0
    5.7590    3.1580    0.2680 C   0  0  0  0  0  0  0  0  0  0  0  0
    6.6110    2.0660    0.4890 C   0  0  0  0  0  0  0  0  0  0  0  0
    6.2150    0.7620    0.1500 C   0  0  0  0  0  0  0  0  0  0  0  0
    4.9490    0.5020   -0.3930 C   0  0  0  0  0  0  0  0  0  0  0  0
    4.1320    1.6080   -0.6330 C   0  0  0  0  0  0  0  0  0  0  0  0
    2.8520    1.6710   -1.2020 N   0  0  0  0  0  0  0  0  0  0  0  0
    2.1290    0.5510   -1.7980 C   0  0  0  0  0  0  0  0  0  0  0  0
    1.3350   -0.2260   -0.7710 C   0  0  0  0  0  0  0  0  0  0  0  0
    0.2740    0.2180   -0.3700 O   0  0  0  0  0  0  0  0  0  0  0  0
    1.8040   -1.4010   -0.3010 N   0  0  0  0  0  0  0  0  0  0  0  0
    1.0390   -2.1560    0.6180 C   0  0  0  0  0  0  0  0  0  0  0  0
    1.3590   -2.1400    1.9770 C   0  0  0  0  0  0  0  0  0  0  0  0
    0.6110   -2.9110    2.8750 C   0  0  0  0  0  0  0  0  0  0  0  0
   -0.4600   -3.6810    2.4130 C   0  0  0  0  0  0  0  0  0  0  0  0
   -1.4530   -4.6960    3.6020 Br  0  0  0  0  0  0  0  0  0  0  0  0
   -0.7850   -3.6840    1.0530 C   0  0  0  0  0  0  0  0  0  0  0  0
   -0.0350   -2.9180    0.1550 C   0  0  0  0  0  0  0  0  0  0  0  0
    6.0290    4.1740    0.5250 H   0  0  0  0  0  0  0  0  0  0  0  0
    7.5920    2.2320    0.9270 H   0  0  0  0  0  0  0  0  0  0  0  0
    6.9030   -0.0630    0.3120 H   0  0  0  0  0  0  0  0  0  0  0  0
    4.6260   -0.5100   -0.6090 H   0  0  0  0  0  0  0  0  0  0  0  0
    2.8380   -0.1320   -2.2880 H   0  0  0  0  0  0  0  0  0  0  0  0
    1.4430    0.9200   -2.5760 H   0  0  0  0  0  0  0  0  0  0  0  0
    2.6710   -1.7790   -0.6090 H   0  0  0  0  0  0  0  0  0  0  0  0
    2.1850   -1.5280    2.3200 H   0  0  0  0  0  0  0  0  0  0  0  0
    0.8550   -2.9150    3.9320 H   0  0  0  0  0  0  0  0  0  0  0  0
   -1.6200   -4.2810    0.7030 H   0  0  0  0  0  0  0  0  0  0  0  0
   -0.2770   -2.9020   -0.9020 H   0  0  0  0  0  0  0  0  0  0  0  0
  1  2  1  0  0  0  0
  2  3  1  0  0  0  0
  2  4  1  0  0  0  0
  2  5  1  0  0  0  0
  5  6  2  0  0  0  0
  6  7  1  0  0  0  0
  7  8  2  0  0  0  0
  8 25  1  0  0  0  0
  8  9  1  0  0  0  0
  9 26  1  0  0  0  0
  9 10  2  0  0  0  0
 10 27  1  0  0  0  0
 10 11  1  0  0  0  0
 11 28  1  0  0  0  0
 11 12  2  0  0  0  0
 12  7  1  0  0  0  0
 12 13  1  0  0  0  0
 13  5  1  0  0  0  0
 13 14  1  0  0  0  0
 14 29  1  0  0  0  0
 14 30  1  0  0  0  0
 14 15  1  0  0  0  0
 15 16  2  0  0  0  0
 15 17  1  0  0  0  0
 17 31  1  0  0  0  0
 17 18  1  0  0  0  0
 18 19  2  0  0  0  0
 19 32  1  0  0  0  0
 19 20  1  0  0  0  0
 20 33  1  0  0  0  0
 20 21  2  0  0  0  0
 21 22  1  0  0  0  0
 21 23  1  0  0  0  0
 23 34  1  0  0  0  0
 23 24  2  0  0  0  0
 24 18  1  0  0  0  0
 24 35  1  0  0  0  0
M  END
$$$$
ZINC01509169_000
  -MTS-   02131516543D 0   0.00000     0.00000     0

 45 48  0  0  0  0  0  0  0  0999 V2000
   -2.1190   -5.4010    2.0250 C   0  0  0  0  0  0  0  0  0  0  0  0
   -1.4390   -4.2120    2.7460 C   0  0  0  0  0  0  0  0  0  0  0  0
   -0.4050   -3.7030    1.8840 O   0  0  0  0  0  0  0  0  0  0  0  0
    0.3190   -2.7370    2.4560 C   0  0  0  0  0  0  0  0  0  0  0  0
    0.1370   -2.4030    3.6140 O   0  0  0  0  0  0  0  0  0  0  0  0
    1.3800   -2.0570    1.6170 C   0  0  0  0  0  0  0  0  0  0  0  0
    1.7740   -2.4980    0.3810 N   0  0  0  0  0  0  0  0  0  0  0  0
    2.7650   -1.6280   -0.0780 C   0  0  0  0  0  0  0  0  0  0  0  0
    3.4670   -1.6810   -1.2820 C   0  0  0  0  0  0  0  0  0  0  0  0
    4.4260   -0.6830   -1.4980 C   0  0  0  0  0  0  0  0  0  0  0  0
    4.6480    0.3230   -0.5460 C   0  0  0  0  0  0  0  0  0  0  0  0
    6.0670    1.7600   -0.9100 I   0  0  0  0  0  0  0  0  0  0  0  0
    3.9180    0.3660    0.6490 C   0  0  0  0  0  0  0  0  0  0  0  0
    2.9760   -0.6400    0.8750 C   0  0  0  0  0  0  0  0  0  0  0  0
    2.1090   -0.9030    1.9440 C   0  0  0  0  0  0  0  0  0  0  0  0
    1.9720   -0.0790    3.2320 C   0  0  0  0  0  0  0  0  0  0  0  0
    0.6170    0.6740    3.2300 C   0  0  0  0  0  0  0  0  0  0  0  0
    0.3510    1.3000    1.9450 N   0  0  0  0  0  0  0  0  0  0  0  0
   -0.3600    0.7510    0.9520 C   0  0  0  0  0  0  0  0  0  0  0  0
   -0.8750   -0.3510    0.9980 O   0  0  0  0  0  0  0  0  0  0  0  0
   -0.4310    1.6880   -0.2280 C   0  0  0  0  0  0  0  0  0  0  0  0
   -1.0390    1.6030   -1.4810 C   0  0  0  0  0  0  0  0  0  0  0  0
   -0.9050    2.7050   -2.3350 C   0  0  0  0  0  0  0  0  0  0  0  0
   -0.1750    3.8410   -1.9460 C   0  0  0  0  0  0  0  0  0  0  0  0
    0.4460    3.9060   -0.6920 C   0  0  0  0  0  0  0  0  0  0  0  0
    0.2900    2.8080    0.1540 C   0  0  0  0  0  0  0  0  0  0  0  0
    0.7730    2.5100    1.5530 C   0  0  0  0  0  0  0  0  0  0  0  0
    1.4450    3.2760    2.2180 O   0  0  0  0  0  0  0  0  0  0  0  0
   -2.8990   -5.8430    2.6640 H   0  0  0  0  0  0  0  0  0  0  0  0
   -2.5810   -5.0610    1.0860 H   0  0  0  0  0  0  0  0  0  0  0  0
   -1.3740   -6.1760    1.7880 H   0  0  0  0  0  0  0  0  0  0  0  0
   -1.0230   -4.5740    3.7010 H   0  0  0  0  0  0  0  0  0  0  0  0
   -2.2030   -3.4400    2.9460 H   0  0  0  0  0  0  0  0  0  0  0  0
    1.4020   -3.3180   -0.1240 H   0  0  0  0  0  0  0  0  0  0  0  0
    3.2750   -2.4590   -2.0120 H   0  0  0  0  0  0  0  0  0  0  0  0
    5.0070   -0.6840   -2.4160 H   0  0  0  0  0  0  0  0  0  0  0  0
    4.0830    1.1570    1.3690 H   0  0  0  0  0  0  0  0  0  0  0  0
    2.7970    0.6440    3.3030 H   0  0  0  0  0  0  0  0  0  0  0  0
    2.0360   -0.7370    4.1100 H   0  0  0  0  0  0  0  0  0  0  0  0
    0.6090    1.4270    4.0340 H   0  0  0  0  0  0  0  0  0  0  0  0
   -0.1900   -0.0460    3.4450 H   0  0  0  0  0  0  0  0  0  0  0  0
   -1.5900    0.7110   -1.7690 H   0  0  0  0  0  0  0  0  0  0  0  0
   -1.3740    2.6800   -3.3150 H   0  0  0  0  0  0  0  0  0  0  0  0
   -0.0920    4.6840   -2.6260 H   0  0  0  0  0  0  0  0  0  0  0  0
    1.0280    4.7690   -0.3780 H   0  0  0  0  0  0  0  0  0  0  0  0
  1 29  1  0  0  0  0
  1 30  1  0  0  0  0
  1 31  1  0  0  0  0
  1  2  1  0  0  0  0
  2 32  1  0  0  0  0
  2 33  1  0  0  0  0
  2  3  1  0  0  0  0
  3  4  1  0  0  0  0
  4  5  2  0  0  0  0
  4  6  1  0  0  0  0
  6  7  1  0  0  0  0
  7 34  1  0  0  0  0
  7  8  1  0  0  0  0
  8  9  2  0  0  0  0
  9 35  1  0  0  0  0
  9 10  1  0  0  0  0
 10 36  1  0  0  0  0
 10 11  2  0  0  0  0
 11 12  1  0  0  0  0
 11 13  1  0  0  0  0
 13 37  1  0  0  0  0
 13 14  2  0  0  0  0
 14  8  1  0  0  0  0
 14 15  1  0  0  0  0
 15  6  2  0  0  0  0
 15 16  1  0  0  0  0
 16 38  1  0  0  0  0
 16 39  1  0  0  0  0
 16 17  1  0  0  0  0
 17 40  1  0  0  0  0
 17 41  1  0  0  0  0
 17 18  1  0  0  0  0
 18 19  1  0  0  0  0
 19 20  2  0  0  0  0
 19 21  1  0  0  0  0
 21 22  2  0  0  0  0
 22 42  1  0  0  0  0
 22 23  1  0  0  0  0
 23 43  1  0  0  0  0
 23 24  2  0  0  0  0
 24 44  1  0  0  0  0
 24 25  1  0  0  0  0
 25 45  1  0  0  0  0
 25 26  2  0  0  0  0
 26 21  1  0  0  0  0
 26 27  1  0  0  0  0
 27 18  1  0  0  0  0
 27 28  2  0  0  0  0
M  END
$$$$
ZINC01608594_000
  -MTS-   02131516543D 0   0.00000     0.00000     0

 20 20  0  0  0  0  0  0  0  0999 V2000
    0.7300   -3.0060    2.1490 C   0  0  0  0  0  0  0  0  0  0  0  0
   -0.1660   -2.2870    1.1110 C   0  0  0  0  0  0  0  0  0  0  0  0
    0.9110   -1.4870   -0.1230 S   0  0  0  0  0  0  0  0  0  0  0  0
   -0.4000   -0.6540   -0.9970 C   0  0  0  0  0  0  0  0  0  0  0  0
   -1.4690   -1.1980   -1.2260 O   0  0  0  0  0  0  0  0  0  0  0  0
   -0.1890    0.7700   -1.4740 C   0  0  0  0  0  0  0  0  0  0  0  0
   -0.9250    1.8590   -0.9740 O   0  0  0  0  0  0  0  0  0  0  0  0
   -0.3490    2.9020   -1.7280 C   0  0  0  0  0  0  0  0  0  0  0  0
    0.6520    2.4850   -2.6100 C   0  0  0  0  0  0  0  0  0  0  0  0
    0.7540    1.1080   -2.4450 C   0  0  0  0  0  0  0  0  0  0  0  0
   -0.7240    4.2000   -1.6160 N   0  3  0  0  0  0  0  0  0  0  0  0
   -1.7350    4.5850   -0.7170 O   0  5  0  0  0  0  0  0  0  0  0  0
   -0.1930    5.0480   -2.2900 O   0  0  0  0  0  0  0  0  0  0  0  0
    0.1060   -3.5010    2.9100 H   0  0  0  0  0  0  0  0  0  0  0  0
    1.3510   -3.7680    1.6530 H   0  0  0  0  0  0  0  0  0  0  0  0
    1.3900   -2.2810    2.6500 H   0  0  0  0  0  0  0  0  0  0  0  0
   -0.7830   -1.5270    1.6160 H   0  0  0  0  0  0  0  0  0  0  0  0
   -0.8220   -3.0200    0.6150 H   0  0  0  0  0  0  0  0  0  0  0  0
    1.2330    3.1050   -3.2880 H   0  0  0  0  0  0  0  0  0  0  0  0
    1.4290    0.4300   -2.9640 H   0  0  0  0  0  0  0  0  0  0  0  0
  1 14  1  0  0  0  0
  1 15  1  0  0  0  0
  1 16  1  0  0  0  0
  1  2  1  0  0  0  0
  2 17  1  0  0  0  0
  2 18  1  0  0  0  0
  2  3  1  0  0  0  0
  3  4  1  0  0  0  0
  4  5  2  0  0  0  0
  4  6  1  0  0  0  0
  6  7  1  0  0  0  0
  7  8  1  0  0  0  0
  8  9  2  0  0  0  0
  9 19  1  0  0  0  0
  9 10  1  0  0  0  0
 10  6  2  0  0  0  0
 10 20  1  0  0  0  0
  8 11  1  0  0  0  0
 11 12  1  0  0  0  0
 11 13  2  0  0  0  0
M  CHG  2  11   1  12  -1
M  END
$$$$
ZINC01631497_000
  -MTS-   02131516543D 0   0.00000     0.00000     0

 30 32  0  0  1  0  0  0  0  0999 V2000
    4.2560   -0.8210   -1.9260 N   0  0  0  0  0  0  0  0  0  0  0  0
    3.3370    0.0990   -1.6570 C   0  0  0  0  0  0  0  0  0  0  0  0
    3.3290    1.2260   -2.3810 N   0  0  0  0  0  0  0  0  0  0  0  0
    2.3940    2.1720   -2.1450 C   0  0  0  0  0  0  0  0  0  0  0  0
    2.3980    3.6400   -3.0970 Cl  0  0  0  0  0  0  0  0  0  0  0  0
    1.4380    1.9670   -1.1470 C   0  0  0  0  0  0  0  0  0  0  0  0
    0.3840    2.6700   -0.6630 N   0  0  0  0  0  0  0  0  0  0  0  0
   -0.2190    1.9850    0.3360 C   0  0  0  0  0  0  0  0  0  0  0  0
    0.4740    0.8050    0.4950 N   0  0  0  0  0  0  0  0  0  0  0  0
    0.2050   -0.2320    1.4760 C   0  0  2  0  0  0  0  0  0  0  0  0
   -0.4320   -1.4710    0.7970 C   0  0  0  0  0  0  0  0  0  0  0  0
   -0.5060   -2.6350    1.8150 C   0  0  0  0  0  0  0  0  0  0  0  0
    0.9270   -3.0590    2.2380 C   0  0  2  0  0  0  0  0  0  0  0  0
    1.6180   -3.7360    1.1820 O   0  0  0  0  0  0  0  0  0  0  0  0
    1.7900   -1.8610    2.5390 C   0  0  0  0  0  0  0  0  0  0  0  0
    1.4730   -0.5980    2.2070 C   0  0  0  0  0  0  0  0  0  0  0  0
    1.5180    0.7820   -0.4350 C   0  0  0  0  0  0  0  0  0  0  0  0
    2.4590   -0.1460   -0.6760 N   0  0  0  0  0  0  0  0  0  0  0  0
    4.9290   -0.6500   -2.6750 H   0  0  0  0  0  0  0  0  0  0  0  0
    4.2640   -1.6800   -1.3720 H   0  0  0  0  0  0  0  0  0  0  0  0
   -1.0880    2.3180    0.8980 H   0  0  0  0  0  0  0  0  0  0  0  0
   -0.4920    0.1600    2.2350 H   0  0  0  0  0  0  0  0  0  0  0  0
    0.1750   -1.7860   -0.0670 H   0  0  0  0  0  0  0  0  0  0  0  0
   -1.4400   -1.2130    0.4340 H   0  0  0  0  0  0  0  0  0  0  0  0
   -1.0730   -2.3020    2.7000 H   0  0  0  0  0  0  0  0  0  0  0  0
   -1.0350   -3.4960    1.3760 H   0  0  0  0  0  0  0  0  0  0  0  0
    0.8700   -3.7120    3.1280 H   0  0  0  0  0  0  0  0  0  0  0  0
    1.0690   -4.3720    0.7380 H   0  0  0  0  0  0  0  0  0  0  0  0
    2.7330   -2.0740    3.0450 H   0  0  0  0  0  0  0  0  0  0  0  0
    2.1490    0.2200    2.4650 H   0  0  0  0  0  0  0  0  0  0  0  0
  1 19  1  0  0  0  0
  1 20  1  0  0  0  0
  1  2  1  0  0  0  0
  2  3  2  0  0  0  0
  3  4  1  0  0  0  0
  4  5  1  0  0  0  0
  4  6  2  0  0  0  0
  6  7  1  0  0  0  0
  7  8  2  0  0  0  0
  8 21  1  0  0  0  0
  8  9  1  0  0  0  0
  9 10  1  0  0  0  0
 10 22  1  0  0  0  0
 10 11  1  0  0  0  0
 11 23  1  0  0  0  0
 11 24  1  0  0  0  0
 11 12  1  0  0  0  0
 12 25  1  0  0  0  0
 12 26  1  0  0  0  0
 12 13  1  0  0  0  0
 13 27  1  0  0  0  0
 13 14  1  0  0  0  0
 14 28  1  0  0  0  0
 13 15  1  0  0  0  0
 15 29  1  0  0  0  0
 15 16  2  0  0  0  0
 16 10  1  0  0  0  0
 16 30  1  0  0  0  0
  9 17  1  0  0  0  0
 17  6  1  0  0  0  0
 17 18  2  0  0  0  0
 18  2  1  0  0  0  0
M  END
$$$$
ZINC01684641_000
  -MTS-   02131516543D 0   0.00000     0.00000     0

 38 39  0  0  1  0  0  0  0  0999 V2000
    0.4060   -3.4820    1.2460 C   0  0  0  0  0  0  0  0  0  0  0  0
    0.0540   -2.3940    0.1980 C   0  0  0  0  0  0  0  0  0  0  0  0
    0.7560   -1.0470    0.5240 C   0  0  0  0  0  0  0  0  0  0  0  0
    0.1760    0.1160   -0.3340 C   0  0  0  0  0  0  0  0  0  0  0  0
    0.6670    1.5340    0.0960 C   0  0  1  0  0  0  0  0  0  0  0  0
   -0.4500    2.4570    0.1390 O   0  0  0  0  0  0  0  0  0  0  0  0
   -0.9540    2.7730   -1.1800 C   0  0  0  0  0  0  0  0  0  0  0  0
    0.1720    3.3460   -2.0840 C   0  0  0  0  0  0  0  0  0  0  0  0
    1.3000    2.4470   -2.1360 O   0  0  0  0  0  0  0  0  0  0  0  0
    1.7890    2.1460   -0.8060 C   0  0  2  0  0  0  0  0  0  0  0  0
    3.0490    1.2520   -0.9160 C   0  0  2  0  0  0  0  0  0  0  0  0
    3.9660    1.7680   -2.0650 C   0  0  0  0  0  0  0  0  0  0  0  0
    5.1860    0.9980   -2.1350 O   0  0  0  0  0  0  0  0  0  0  0  0
    5.8880    1.0150   -0.8730 C   0  0  0  0  0  0  0  0  0  0  0  0
    4.9740    0.4880    0.2710 C   0  0  0  0  0  0  0  0  0  0  0  0
    3.7530    1.2540    0.3500 O   0  0  0  0  0  0  0  0  0  0  0  0
   -0.0990   -4.4280    0.9930 H   0  0  0  0  0  0  0  0  0  0  0  0
    0.0790   -3.1680    2.2500 H   0  0  0  0  0  0  0  0  0  0  0  0
    1.4920   -3.6600    1.2670 H   0  0  0  0  0  0  0  0  0  0  0  0
    0.3700   -2.7410   -0.7990 H   0  0  0  0  0  0  0  0  0  0  0  0
   -1.0390   -2.2500    0.1840 H   0  0  0  0  0  0  0  0  0  0  0  0
    0.6140   -0.8160    1.5930 H   0  0  0  0  0  0  0  0  0  0  0  0
    1.8330   -1.1700    0.3500 H   0  0  0  0  0  0  0  0  0  0  0  0
    0.3850   -0.0460   -1.4030 H   0  0  0  0  0  0  0  0  0  0  0  0
   -0.9170    0.0710   -0.1950 H   0  0  0  0  0  0  0  0  0  0  0  0
    1.0220    1.4800    1.1380 H   0  0  0  0  0  0  0  0  0  0  0  0
   -1.3930    1.8850   -1.6600 H   0  0  0  0  0  0  0  0  0  0  0  0
   -1.7550    3.5200   -1.0630 H   0  0  0  0  0  0  0  0  0  0  0  0
    0.4960    4.3260   -1.6960 H   0  0  0  0  0  0  0  0  0  0  0  0
   -0.2020    3.4930   -3.1100 H   0  0  0  0  0  0  0  0  0  0  0  0
    2.1090    3.0870   -0.3280 H   0  0  0  0  0  0  0  0  0  0  0  0
    2.7430    0.2290   -1.1870 H   0  0  0  0  0  0  0  0  0  0  0  0
    4.2170    2.8290   -1.9070 H   0  0  0  0  0  0  0  0  0  0  0  0
    3.4600    1.6780   -3.0380 H   0  0  0  0  0  0  0  0  0  0  0  0
    6.2190    2.0400   -0.6420 H   0  0  0  0  0  0  0  0  0  0  0  0
    6.7810    0.3770   -0.9670 H   0  0  0  0  0  0  0  0  0  0  0  0
    4.7400   -0.5750    0.0950 H   0  0  0  0  0  0  0  0  0  0  0  0
    5.4940    0.5690    1.2380 H   0  0  0  0  0  0  0  0  0  0  0  0
  1 17  1  0  0  0  0
  1 18  1  0  0  0  0
  1 19  1  0  0  0  0
  1  2  1  0  0  0  0
  2 20  1  0  0  0  0
  2 21  1  0  0  0  0
  2  3  1  0  0  0  0
  3 22  1  0  0  0  0
  3 23  1  0  0  0  0
  3  4  1  0  0  0  0
  4 24  1  0  0  0  0
  4 25  1  0  0  0  0
  4  5  1  0  0  0  0
  5 26  1  0  0  0  0
  5  6  1  0  0  0  0
  6  7  1  0  0  0  0
  7 27  1  0  0  0  0
  7 28  1  0  0  0  0
  7  8  1  0  0  0  0
  8 29  1  0  0  0  0
  8 30  1  0  0  0  0
  8  9  1  0  0  0  0
  9 10  1  0  0  0  0
 10  5  1  0  0  0  0
 10 31  1  0  0  0  0
 10 11  1  0  0  0  0
 11 32  1  0  0  0  0
 11 12  1  0  0  0  0
 12 33  1  0  0  0  0
 12 34  1  0  0  0  0
 12 13  1  0  0  0  0
 13 14  1  0  0  0  0
 14 35  1  0  0  0  0
 14 36  1  0  0  0  0
 14 15  1  0  0  0  0
 15 37  1  0  0  0  0
 15 38  1  0  0  0  0
 15 16  1  0  0  0  0
 16 11  1  0  0  0  0
M  END
$$$$
ZINC01712041_000
  -MTS-   02131516543D 0   0.00000     0.00000     0

 26 27  0  0  0  0  0  0  0  0999 V2000
    1.6370    3.0710    0.6430 O   0  0  0  0  0  0  0  0  0  0  0  0
    0.9960    2.4850   -0.2170 C   0  0  0  0  0  0  0  0  0  0  0  0
    1.0870    1.1540   -0.3680 N   0  0  0  0  0  0  0  0  0  0  0  0
    0.2550    0.6350   -1.4370 C   0  0  0  0  0  0  0  0  0  0  0  0
    0.1510    1.7990   -2.4530 C   0  0  0  0  0  0  0  0  0  0  0  0
   -0.1540    3.2390   -1.4190 S   0  0  0  0  0  0  0  0  0  0  0  0
    0.3580    4.4320   -2.0840 O   0  0  0  0  0  0  0  0  0  0  0  0
   -1.5420    3.1680   -0.9730 O   0  0  0  0  0  0  0  0  0  0  0  0
    1.9980    0.3760    0.4600 C   0  0  0  0  0  0  0  0  0  0  0  0
    3.4070    0.5280   -0.1330 C   0  0  0  0  0  0  0  0  0  0  0  0
    4.4510    1.0340    0.6520 C   0  0  0  0  0  0  0  0  0  0  0  0
    5.7390    1.1680    0.1250 C   0  0  0  0  0  0  0  0  0  0  0  0
    5.9950    0.7990   -1.1980 C   0  0  0  0  0  0  0  0  0  0  0  0
    4.9580    0.3020   -1.9920 C   0  0  0  0  0  0  0  0  0  0  0  0
    3.6730    0.1640   -1.4600 C   0  0  0  0  0  0  0  0  0  0  0  0
   -0.7390    0.3880   -1.0310 H   0  0  0  0  0  0  0  0  0  0  0  0
    0.6890   -0.2640   -1.9030 H   0  0  0  0  0  0  0  0  0  0  0  0
    1.1210    1.9300   -2.9590 H   0  0  0  0  0  0  0  0  0  0  0  0
   -0.6380    1.6570   -3.2080 H   0  0  0  0  0  0  0  0  0  0  0  0
    1.9780    0.7040    1.5110 H   0  0  0  0  0  0  0  0  0  0  0  0
    1.6940   -0.6810    0.4510 H   0  0  0  0  0  0  0  0  0  0  0  0
    4.2660    1.3270    1.6810 H   0  0  0  0  0  0  0  0  0  0  0  0
    6.5410    1.5600    0.7440 H   0  0  0  0  0  0  0  0  0  0  0  0
    6.9960    0.9000   -1.6080 H   0  0  0  0  0  0  0  0  0  0  0  0
    5.1540    0.0230   -3.0230 H   0  0  0  0  0  0  0  0  0  0  0  0
    2.8810   -0.2320   -2.0880 H   0  0  0  0  0  0  0  0  0  0  0  0
  1  2  2  0  0  0  0
  2  3  1  0  0  0  0
  3  4  1  0  0  0  0
  4 16  1  0  0  0  0
  4 17  1  0  0  0  0
  4  5  1  0  0  0  0
  5 18  1  0  0  0  0
  5 19  1  0  0  0  0
  5  6  1  0  0  0  0
  6  2  1  0  0  0  0
  6  7  2  0  0  0  0
  6  8  2  0  0  0  0
  3  9  1  0  0  0  0
  9 20  1  0  0  0  0
  9 21  1  0  0  0  0
  9 10  1  0  0  0  0
 10 11  2  0  0  0  0
 11 22  1  0  0  0  0
 11 12  1  0  0  0  0
 12 23  1  0  0  0  0
 12 13  2  0  0  0  0
 13 24  1  0  0  0  0
 13 14  1  0  0  0  0
 14 25  1  0  0  0  0
 14 15  2  0  0  0  0
 15 10  1  0  0  0  0
 15 26  1  0  0  0  0
M  END
$$$$
ZINC02080147_000
  -MTS-   02131516543D 0   0.00000     0.00000     0

 39 40  0  0  0  0  0  0  0  0999 V2000
    2.1610    1.3120    2.0330 C   0  0  0  0  0  0  0  0  0  0  0  0
    0.9090    1.5380    1.1760 C   0  0  0  0  0  0  0  0  0  0  0  0
    0.8330    2.6110    0.2790 C   0  0  0  0  0  0  0  0  0  0  0  0
   -0.3210    2.8070   -0.4820 C   0  0  0  0  0  0  0  0  0  0  0  0
   -0.4170    4.1510   -1.6000 Cl  0  0  0  0  0  0  0  0  0  0  0  0
   -1.3980    1.9280   -0.3500 C   0  0  0  0  0  0  0  0  0  0  0  0
   -1.3210    0.8500    0.5390 C   0  0  0  0  0  0  0  0  0  0  0  0
   -0.1640    0.6490    1.3030 C   0  0  0  0  0  0  0  0  0  0  0  0
   -0.0390   -0.4200    2.2000 O   0  0  0  0  0  0  0  0  0  0  0  0
   -0.8980   -1.5700    2.1550 C   0  0  0  0  0  0  0  0  0  0  0  0
   -0.0410   -2.8450    2.3580 C   0  0  0  0  0  0  0  0  0  0  0  0
    0.5710   -3.3380    1.0180 C   0  0  0  0  0  0  0  0  0  0  0  0
    1.5330   -2.3460    0.4050 C   0  0  0  0  0  0  0  0  0  0  0  0
    1.1120   -1.3270   -0.1120 O   0  0  0  0  0  0  0  0  0  0  0  0
    2.8530   -2.6100    0.4420 N   0  0  0  0  0  0  0  0  0  0  0  0
    3.7810   -1.7040   -0.1200 C   0  0  0  0  0  0  0  0  0  0  0  0
    4.7280   -1.0820    0.6960 C   0  0  0  0  0  0  0  0  0  0  0  0
    5.6090   -0.1420    0.1490 C   0  0  0  0  0  0  0  0  0  0  0  0
    5.5550    0.1540   -1.2160 C   0  0  0  0  0  0  0  0  0  0  0  0
    6.3900    1.0490   -1.7350 F   0  0  0  0  0  0  0  0  0  0  0  0
    4.6240   -0.4900   -2.0360 C   0  0  0  0  0  0  0  0  0  0  0  0
    3.7430   -1.4290   -1.4880 C   0  0  0  0  0  0  0  0  0  0  0  0
    2.7440    0.4870    1.5970 H   0  0  0  0  0  0  0  0  0  0  0  0
    1.8770    1.0490    3.0630 H   0  0  0  0  0  0  0  0  0  0  0  0
    2.7890    2.2150    2.0700 H   0  0  0  0  0  0  0  0  0  0  0  0
    1.6620    3.3000    0.1620 H   0  0  0  0  0  0  0  0  0  0  0  0
   -2.2910    2.0900   -0.9430 H   0  0  0  0  0  0  0  0  0  0  0  0
   -2.1730    0.1870    0.6150 H   0  0  0  0  0  0  0  0  0  0  0  0
   -1.6510   -1.5070    2.9570 H   0  0  0  0  0  0  0  0  0  0  0  0
   -1.4000   -1.6240    1.1750 H   0  0  0  0  0  0  0  0  0  0  0  0
    0.7680   -2.6220    3.0720 H   0  0  0  0  0  0  0  0  0  0  0  0
   -0.6750   -3.6380    2.7880 H   0  0  0  0  0  0  0  0  0  0  0  0
    1.1120   -4.2820    1.1930 H   0  0  0  0  0  0  0  0  0  0  0  0
   -0.2390   -3.5290    0.2970 H   0  0  0  0  0  0  0  0  0  0  0  0
    3.1920   -3.4430    0.8670 H   0  0  0  0  0  0  0  0  0  0  0  0
    4.7690   -1.3370    1.7490 H   0  0  0  0  0  0  0  0  0  0  0  0
    6.3390    0.3640    0.7720 H   0  0  0  0  0  0  0  0  0  0  0  0
    4.5970   -0.2530   -3.0940 H   0  0  0  0  0  0  0  0  0  0  0  0
    3.0270   -1.9520   -2.1130 H   0  0  0  0  0  0  0  0  0  0  0  0
  1 23  1  0  0  0  0
  1 24  1  0  0  0  0
  1 25  1  0  0  0  0
  1  2  1  0  0  0  0
  2  3  2  0  0  0  0
  3 26  1  0  0  0  0
  3  4  1  0  0  0  0
  4  5  1  0  0  0  0
  4  6  2  0  0  0  0
  6 27  1  0  0  0  0
  6  7  1  0  0  0  0
  7 28  1  0  0  0  0
  7  8  2  0  0  0  0
  8  2  1  0  0  0  0
  8  9  1  0  0  0  0
  9 10  1  0  0  0  0
 10 29  1  0  0  0  0
 10 30  1  0  0  0  0
 10 11  1  0  0  0  0
 11 31  1  0  0  0  0
 11 32  1  0  0  0  0
 11 12  1  0  0  0  0
 12 33  1  0  0  0  0
 12 34  1  0  0  0  0
 12 13  1  0  0  0  0
 13 14  2  0  0  0  0
 13 15  1  0  0  0  0
 15 35  1  0  0  0  0
 15 16  1  0  0  0  0
 16 17  2  0  0  0  0
 17 36  1  0  0  0  0
 17 18  1  0  0  0  0
 18 37  1  0  0  0  0
 18 19  2  0  0  0  0
 19 20  1  0  0  0  0
 19 21  1  0  0  0  0
 21 38  1  0  0  0  0
 21 22  2  0  0  0  0
 22 16  1  0  0  0  0
 22 39  1  0  0  0  0
M  END
$$$$
ZINC02128304_000
  -MTS-   02131516543D 0   0.00000     0.00000     0

 34 34  0  0  0  0  0  0  0  0999 V2000
   -0.1780    3.9550   -0.5790 C   0  0  0  0  0  0  0  0  0  0  0  0
    0.2210    3.3630   -2.2330 S   0  0  0  0  0  0  0  0  0  0  0  0
   -0.9740    3.3300   -3.0420 O   0  0  0  0  0  0  0  0  0  0  0  0
    1.4100    4.0230   -2.7150 O   0  0  0  0  0  0  0  0  0  0  0  0
    0.6570    1.7130   -1.9150 N   0  0  0  0  0  0  0  0  0  0  0  0
   -0.3910    0.7340   -1.6870 C   0  0  0  0  0  0  0  0  0  0  0  0
   -0.1010   -0.0360   -0.3760 C   0  0  0  0  0  0  0  0  0  0  0  0
    1.3460   -0.5930   -0.3980 C   0  0  0  0  0  0  0  0  0  0  0  0
    2.3500    0.5780   -0.5590 C   0  0  0  0  0  0  0  0  0  0  0  0
    2.0610    1.3470   -1.8700 C   0  0  0  0  0  0  0  0  0  0  0  0
    1.6300   -1.3420    0.8860 C   0  0  0  0  0  0  0  0  0  0  0  0
    1.8260   -0.7140    1.9090 O   0  0  0  0  0  0  0  0  0  0  0  0
    1.6710   -2.6830    0.9200 N   0  0  0  0  0  0  0  0  0  0  0  0
    1.9550   -3.3230    2.1960 C   0  0  0  0  0  0  0  0  0  0  0  0
    0.7580   -3.2940    3.1180 C   0  0  0  0  0  0  0  0  0  0  0  0
   -0.3200   -4.0670    2.9190 C   0  0  0  0  0  0  0  0  0  0  0  0
   -0.4790    5.0120   -0.6300 H   0  0  0  0  0  0  0  0  0  0  0  0
    0.7050    3.8540    0.0700 H   0  0  0  0  0  0  0  0  0  0  0  0
   -1.0040    3.3580   -0.1650 H   0  0  0  0  0  0  0  0  0  0  0  0
   -0.3970    0.0400   -2.5430 H   0  0  0  0  0  0  0  0  0  0  0  0
   -1.3870    1.1970   -1.6120 H   0  0  0  0  0  0  0  0  0  0  0  0
   -0.2190    0.6540    0.4750 H   0  0  0  0  0  0  0  0  0  0  0  0
   -0.8220   -0.8620   -0.2560 H   0  0  0  0  0  0  0  0  0  0  0  0
    1.4510   -1.2680   -1.2640 H   0  0  0  0  0  0  0  0  0  0  0  0
    2.2480    1.2720    0.2910 H   0  0  0  0  0  0  0  0  0  0  0  0
    3.3830    0.1910   -0.5680 H   0  0  0  0  0  0  0  0  0  0  0  0
    2.2720    0.7070   -2.7410 H   0  0  0  0  0  0  0  0  0  0  0  0
    2.7250    2.2250   -1.9180 H   0  0  0  0  0  0  0  0  0  0  0  0
    1.5140   -3.2310    0.1070 H   0  0  0  0  0  0  0  0  0  0  0  0
    2.2360   -4.3760    2.0320 H   0  0  0  0  0  0  0  0  0  0  0  0
    2.7890   -2.8050    2.6960 H   0  0  0  0  0  0  0  0  0  0  0  0
    0.7540   -2.6270    3.9800 H   0  0  0  0  0  0  0  0  0  0  0  0
   -1.1770   -4.0330    3.5960 H   0  0  0  0  0  0  0  0  0  0  0  0
   -0.3830   -4.7570    2.0750 H   0  0  0  0  0  0  0  0  0  0  0  0
  1 17  1  0  0  0  0
  1 18  1  0  0  0  0
  1 19  1  0  0  0  0
  1  2  1  0  0  0  0
  2  3  2  0  0  0  0
  2  4  2  0  0  0  0
  2  5  1  0  0  0  0
  5  6  1  0  0  0  0
  6 20  1  0  0  0  0
  6 21  1  0  0  0  0
  6  7  1  0  0  0  0
  7 22  1  0  0  0  0
  7 23  1  0  0  0  0
  7  8  1  0  0  0  0
  8 24  1  0  0  0  0
  8  9  1  0  0  0  0
  9 25  1  0  0  0  0
  9 26  1  0  0  0  0
  9 10  1  0  0  0  0
 10  5  1  0  0  0  0
 10 27  1  0  0  0  0
 10 28  1  0  0  0  0
  8 11  1  0  0  0  0
 11 12  2  0  0  0  0
 11 13  1  0  0  0  0
 13 29  1  0  0  0  0
 13 14  1  0  0  0  0
 14 30  1  0  0  0  0
 14 31  1  0  0  0  0
 14 15  1  0  0  0  0
 15 32  1  0  0  0  0
 15 16  2  0  0  0  0
 16 33  1  0  0  0  0
 16 34  1  0  0  0  0
M  END
$$$$
ZINC02235551_000
  -MTS-   02131516543D 0   0.00000     0.00000     0

 42 46  0  0  1  0  0  0  0  0999 V2000
    6.1160    0.1160    0.7950 C   0  0  0  0  0  0  0  0  0  0  0  0
    5.1000    0.5260   -0.3050 C   0  0  1  0  0  0  0  0  0  0  0  0
    5.4020    1.9550   -0.8410 C   0  0  0  0  0  0  0  0  0  0  0  0
    4.5260    2.2710   -2.0830 C   0  0  0  0  0  0  0  0  0  0  0  0
    3.0610    1.9640   -1.7840 C   0  0  0  0  0  0  0  0  0  0  0  0
    1.7050    2.6080   -2.7210 S   0  0  0  0  0  0  0  0  0  0  0  0
    0.6180    1.7410   -1.6380 C   0  0  0  0  0  0  0  0  0  0  0  0
   -0.7320    1.7420   -1.7110 N   0  0  0  0  0  0  0  0  0  0  0  0
   -1.4570    1.0560   -0.7920 C   0  0  0  0  0  0  0  0  0  0  0  0
   -0.8380    0.3480    0.1750 N   0  0  0  0  0  0  0  0  0  0  0  0
   -1.3610   -0.3810    1.1630 N   0  0  0  0  0  0  0  0  0  0  0  0
   -0.3040   -0.8500    1.8630 C   0  0  0  0  0  0  0  0  0  0  0  0
    0.8450   -0.4640    1.2810 N   0  0  0  0  0  0  0  0  0  0  0  0
    0.5010    0.3160    0.2480 C   0  0  0  0  0  0  0  0  0  0  0  0
    1.2880    1.0230   -0.6530 C   0  0  0  0  0  0  0  0  0  0  0  0
    2.6810    1.1370   -0.7230 C   0  0  0  0  0  0  0  0  0  0  0  0
    3.6470    0.4540    0.2440 C   0  0  0  0  0  0  0  0  0  0  0  0
   -0.3750   -1.7000    3.0740 C   0  0  0  0  0  0  0  0  0  0  0  0
   -0.6390   -1.0620    4.2910 C   0  0  0  0  0  0  0  0  0  0  0  0
   -0.7010   -1.7900    5.4810 C   0  0  0  0  0  0  0  0  0  0  0  0
   -0.5050   -3.1720    5.4510 C   0  0  0  0  0  0  0  0  0  0  0  0
   -0.2520   -3.8120    4.2330 C   0  0  0  0  0  0  0  0  0  0  0  0
   -0.1930   -3.0900    3.0320 C   0  0  0  0  0  0  0  0  0  0  0  0
    0.0590   -3.8560    1.7470 C   0  0  0  0  0  0  0  0  0  0  0  0
    0.0310   -3.2120    0.5800 O   0  0  0  0  0  0  0  0  0  0  0  0
    0.2990   -5.0490    1.7000 O   0  0  0  0  0  0  0  0  0  0  0  0
    6.0750    0.8200    1.6410 H   0  0  0  0  0  0  0  0  0  0  0  0
    5.8870   -0.8950    1.1680 H   0  0  0  0  0  0  0  0  0  0  0  0
    7.1400    0.1130    0.3910 H   0  0  0  0  0  0  0  0  0  0  0  0
    5.1970   -0.1840   -1.1450 H   0  0  0  0  0  0  0  0  0  0  0  0
    5.1970    2.6900   -0.0460 H   0  0  0  0  0  0  0  0  0  0  0  0
    6.4640    2.0430   -1.1250 H   0  0  0  0  0  0  0  0  0  0  0  0
    4.8300    1.6430   -2.9350 H   0  0  0  0  0  0  0  0  0  0  0  0
    4.6320    3.3300   -2.3700 H   0  0  0  0  0  0  0  0  0  0  0  0
   -2.5400    1.0630   -0.8160 H   0  0  0  0  0  0  0  0  0  0  0  0
    3.3510   -0.5950    0.3990 H   0  0  0  0  0  0  0  0  0  0  0  0
    3.5690    0.9900    1.2020 H   0  0  0  0  0  0  0  0  0  0  0  0
   -0.7990    0.0140    4.2970 H   0  0  0  0  0  0  0  0  0  0  0  0
   -0.9000   -1.2840    6.4220 H   0  0  0  0  0  0  0  0  0  0  0  0
   -0.5510   -3.7490    6.3710 H   0  0  0  0  0  0  0  0  0  0  0  0
   -0.1020   -4.8880    4.2220 H   0  0  0  0  0  0  0  0  0  0  0  0
    0.2080   -3.8490   -0.1010 H   0  0  0  0  0  0  0  0  0  0  0  0
  1 27  1  0  0  0  0
  1 28  1  0  0  0  0
  1 29  1  0  0  0  0
  1  2  1  0  0  0  0
  2 30  1  0  0  0  0
  2  3  1  0  0  0  0
  3 31  1  0  0  0  0
  3 32  1  0  0  0  0
  3  4  1  0  0  0  0
  4 33  1  0  0  0  0
  4 34  1  0  0  0  0
  4  5  1  0  0  0  0
  5  6  1  0  0  0  0
  6  7  1  0  0  0  0
  7  8  1  0  0  0  0
  8  9  2  0  0  0  0
  9 35  1  0  0  0  0
  9 10  1  0  0  0  0
 10 11  1  0  0  0  0
 11 12  2  0  0  0  0
 12 13  1  0  0  0  0
 13 14  2  0  0  0  0
 14 10  1  0  0  0  0
 14 15  1  0  0  0  0
 15  7  2  0  0  0  0
 15 16  1  0  0  0  0
 16  5  2  0  0  0  0
 16 17  1  0  0  0  0
 17  2  1  0  0  0  0
 17 36  1  0  0  0  0
 17 37  1  0  0  0  0
 12 18  1  0  0  0  0
 18 19  2  0  0  0  0
 19 38  1  0  0  0  0
 19 20  1  0  0  0  0
 20 39  1  0  0  0  0
 20 21  2  0  0  0  0
 21 40  1  0  0  0  0
 21 22  1  0  0  0  0
 22 41  1  0  0  0  0
 22 23  2  0  0  0  0
 23 18  1  0  0  0  0
 23 24  1  0  0  0  0
 24 25  1  0  0  0  0
 25 42  1  0  0  0  0
 24 26  2  0  0  0  0
M  END
$$$$
ZINC02537663_000
  -MTS-   02131516543D 0   0.00000     0.00000     0

 28 29  0  0  0  0  0  0  0  0999 V2000
    0.5480   -3.9620    2.5070 I   0  0  0  0  0  0  0  0  0  0  0  0
    1.0240   -2.2660    1.4520 C   0  0  0  0  0  0  0  0  0  0  0  0
    0.3530   -1.9730    0.2610 C   0  0  0  0  0  0  0  0  0  0  0  0
    0.6740   -0.8140   -0.4540 C   0  0  0  0  0  0  0  0  0  0  0  0
    1.6560    0.0530    0.0290 C   0  0  0  0  0  0  0  0  0  0  0  0
    1.9530    1.2200   -0.6670 O   0  0  0  0  0  0  0  0  0  0  0  0
    1.4720    2.4010   -0.0080 C   0  0  0  0  0  0  0  0  0  0  0  0
    0.3100    2.9630   -0.8450 C   0  0  0  0  0  0  0  0  0  0  0  0
   -0.9950    2.4990   -0.6470 C   0  0  0  0  0  0  0  0  0  0  0  0
   -2.0560    3.0320   -1.3860 C   0  0  0  0  0  0  0  0  0  0  0  0
   -1.8320    4.0300   -2.3470 C   0  0  0  0  0  0  0  0  0  0  0  0
   -0.5180    4.4760   -2.5540 C   0  0  0  0  0  0  0  0  0  0  0  0
    0.5430    3.9440   -1.8150 C   0  0  0  0  0  0  0  0  0  0  0  0
   -2.8580    4.5540   -3.0630 N   0  3  0  0  0  0  0  0  0  0  0  0
   -2.6240    5.5540   -4.0240 O   0  5  0  0  0  0  0  0  0  0  0  0
   -3.9900    4.1780   -2.8900 O   0  0  0  0  0  0  0  0  0  0  0  0
    2.3400   -0.2480    1.2080 C   0  0  0  0  0  0  0  0  0  0  0  0
    2.0190   -1.4060    1.9250 C   0  0  0  0  0  0  0  0  0  0  0  0
   -0.4150   -2.6470   -0.1050 H   0  0  0  0  0  0  0  0  0  0  0  0
    0.1690   -0.5770   -1.3850 H   0  0  0  0  0  0  0  0  0  0  0  0
    2.2740    3.1520    0.0730 H   0  0  0  0  0  0  0  0  0  0  0  0
    1.1190    2.1600    1.0080 H   0  0  0  0  0  0  0  0  0  0  0  0
   -1.1910    1.7180    0.0830 H   0  0  0  0  0  0  0  0  0  0  0  0
   -3.0620    2.6610   -1.2060 H   0  0  0  0  0  0  0  0  0  0  0  0
   -0.3100    5.2440   -3.2960 H   0  0  0  0  0  0  0  0  0  0  0  0
    1.5550    4.2960   -2.0020 H   0  0  0  0  0  0  0  0  0  0  0  0
    3.1170    0.4240    1.5570 H   0  0  0  0  0  0  0  0  0  0  0  0
    2.5410   -1.6420    2.8470 H   0  0  0  0  0  0  0  0  0  0  0  0
  1  2  1  0  0  0  0
  2  3  2  0  0  0  0
  3 19  1  0  0  0  0
  3  4  1  0  0  0  0
  4 20  1  0  0  0  0
  4  5  2  0  0  0  0
  5  6  1  0  0  0  0
  6  7  1  0  0  0  0
  7 21  1  0  0  0  0
  7 22  1  0  0  0  0
  7  8  1  0  0  0  0
  8  9  2  0  0  0  0
  9 23  1  0  0  0  0
  9 10  1  0  0  0  0
 10 24  1  0  0  0  0
 10 11  2  0  0  0  0
 11 12  1  0  0  0  0
 12 25  1  0  0  0  0
 12 13  2  0  0  0  0
 13  8  1  0  0  0  0
 13 26  1  0  0  0  0
 11 14  1  0  0  0  0
 14 15  1  0  0  0  0
 14 16  2  0  0  0  0
  5 17  1  0  0  0  0
 17 27  1  0  0  0  0
 17 18  2  0  0  0  0
 18  2  1  0  0  0  0
 18 28  1  0  0  0  0
M  CHG  2  14   1  15  -1
M  END
$$$$
ZINC02647503_000
  -MTS-   02131516543D 0   0.00000     0.00000     0

 34 36  0  0  1  0  0  0  0  0999 V2000
   -1.2860    5.8330   -2.9800 O   0  5  0  0  0  0  0  0  0  0  0  0
   -0.1250    5.0430   -3.0700 N   0  3  0  0  0  0  0  0  0  0  0  0
    0.7860    5.4400   -3.7500 O   0  0  0  0  0  0  0  0  0  0  0  0
   -0.0360    3.8680   -2.3990 C   0  0  0  0  0  0  0  0  0  0  0  0
    1.1190    3.0750   -2.4770 C   0  0  0  0  0  0  0  0  0  0  0  0
    1.2140    1.8720   -1.7700 C   0  0  0  0  0  0  0  0  0  0  0  0
    0.1480    1.4260   -0.9810 C   0  0  0  0  0  0  0  0  0  0  0  0
   -1.0080    2.2120   -0.8970 C   0  0  0  0  0  0  0  0  0  0  0  0
   -1.1020    3.4140   -1.6070 C   0  0  0  0  0  0  0  0  0  0  0  0
    0.2780   -0.1130   -0.0700 S   0  0  0  0  0  0  0  0  0  0  0  0
    0.0440   -1.2340   -0.9480 O   0  0  0  0  0  0  0  0  0  0  0  0
   -0.3780    0.0100    1.2060 O   0  0  0  0  0  0  0  0  0  0  0  0
    1.9480   -0.2250    0.2750 N   0  0  0  0  0  0  0  0  0  0  0  0
    2.6580    0.7990    1.0020 C   0  0  0  0  0  0  0  0  0  0  0  0
    3.7040    0.0410    1.8530 C   0  0  0  0  0  0  0  0  0  0  0  0
    4.1880   -1.3360    0.7750 S   0  0  0  0  0  0  0  0  0  0  0  0
    2.4950   -1.5420    0.1510 C   0  0  1  0  0  0  0  0  0  0  0  0
    1.7090   -2.5230    1.0350 C   0  0  0  0  0  0  0  0  0  0  0  0
    1.4370   -3.8370    0.6150 O   0  0  0  0  0  0  0  0  0  0  0  0
    0.7720   -4.3000    1.7540 C   0  0  0  0  0  0  0  0  0  0  0  0
    0.6170   -3.3630    2.7720 C   0  0  0  0  0  0  0  0  0  0  0  0
    1.2230   -2.2030    2.3030 C   0  0  0  0  0  0  0  0  0  0  0  0
    1.9580    3.3910   -3.0940 H   0  0  0  0  0  0  0  0  0  0  0  0
    2.1190    1.2730   -1.8360 H   0  0  0  0  0  0  0  0  0  0  0  0
   -1.8410    1.8820   -0.2810 H   0  0  0  0  0  0  0  0  0  0  0  0
   -2.0180    3.9980   -1.5370 H   0  0  0  0  0  0  0  0  0  0  0  0
    3.1520    1.4550    0.2680 H   0  0  0  0  0  0  0  0  0  0  0  0
    1.9870    1.4000    1.6350 H   0  0  0  0  0  0  0  0  0  0  0  0
    3.2450   -0.3680    2.7660 H   0  0  0  0  0  0  0  0  0  0  0  0
    4.5700    0.6640    2.1220 H   0  0  0  0  0  0  0  0  0  0  0  0
    2.5440   -1.8640   -0.9000 H   0  0  0  0  0  0  0  0  0  0  0  0
    0.4070   -5.3190    1.8320 H   0  0  0  0  0  0  0  0  0  0  0  0
    0.1290   -3.5070    3.7290 H   0  0  0  0  0  0  0  0  0  0  0  0
    1.3030   -1.2520    2.8210 H   0  0  0  0  0  0  0  0  0  0  0  0
  1  2  1  0  0  0  0
  2  3  2  0  0  0  0
  2  4  1  0  0  0  0
  4  5  2  0  0  0  0
  5 23  1  0  0  0  0
  5  6  1  0  0  0  0
  6 24  1  0  0  0  0
  6  7  2  0  0  0  0
  7  8  1  0  0  0  0
  8 25  1  0  0  0  0
  8  9  2  0  0  0  0
  9  4  1  0  0  0  0
  9 26  1  0  0  0  0
  7 10  1  0  0  0  0
 10 11  2  0  0  0  0
 10 12  2  0  0  0  0
 10 13  1  0  0  0  0
 13 14  1  0  0  0  0
 14 27  1  0  0  0  0
 14 28  1  0  0  0  0
 14 15  1  0  0  0  0
 15 29  1  0  0  0  0
 15 30  1  0  0  0  0
 15 16  1  0  0  0  0
 16 17  1  0  0  0  0
 17 13  1  0  0  0  0
 17 31  1  0  0  0  0
 17 18  1  0  0  0  0
 18 19  1  0  0  0  0
 19 20  1  0  0  0  0
 20 32  1  0  0  0  0
 20 21  2  0  0  0  0
 21 33  1  0  0  0  0
 21 22  1  0  0  0  0
 22 18  2  0  0  0  0
 22 34  1  0  0  0  0
M  CHG  2   1  -1   2   1
M  END
$$$$
ZINC02687556_000
  -MTS-   02131516543D 0   0.00000     0.00000     0

 47 51  0  0  0  0  0  0  0  0999 V2000
    7.5230    0.6170    1.3130 F   0  0  0  0  0  0  0  0  0  0  0  0
    6.4480    0.9720    0.6170 C   0  0  0  0  0  0  0  0  0  0  0  0
    5.2900    1.3870    1.2760 C   0  0  0  0  0  0  0  0  0  0  0  0
    4.1610    1.7590    0.5390 C   0  0  0  0  0  0  0  0  0  0  0  0
    4.1730    1.7270   -0.8620 C   0  0  0  0  0  0  0  0  0  0  0  0
    5.3430    1.3100   -1.5160 C   0  0  0  0  0  0  0  0  0  0  0  0
    6.4710    0.9330   -0.7780 C   0  0  0  0  0  0  0  0  0  0  0  0
    2.9220    2.1460   -1.6150 C   0  0  0  0  0  0  0  0  0  0  0  0
    2.5980    3.3260   -1.6010 O   0  0  0  0  0  0  0  0  0  0  0  0
    2.0830    1.1470   -2.3840 C   0  0  0  0  0  0  0  0  0  0  0  0
    0.7980    0.8920   -1.7310 N   0  0  0  0  0  0  0  0  0  0  0  0
   -0.2470    1.7020   -2.0120 C   0  0  0  0  0  0  0  0  0  0  0  0
   -0.0580    2.6510   -2.7510 O   0  0  0  0  0  0  0  0  0  0  0  0
   -1.4730    1.5000   -1.5000 N   0  0  0  0  0  0  0  0  0  0  0  0
   -1.7290    0.4630   -0.6930 C   0  0  0  0  0  0  0  0  0  0  0  0
   -2.8340    0.2670   -0.2160 O   0  0  0  0  0  0  0  0  0  0  0  0
   -0.6170   -0.4950   -0.3590 C   0  0  0  0  0  0  0  0  0  0  0  0
   -0.6150   -1.6420    0.4400 C   0  0  0  0  0  0  0  0  0  0  0  0
   -1.6460   -2.3680    1.2840 C   0  0  0  0  0  0  0  0  0  0  0  0
   -0.6980   -3.2350    2.1700 C   0  0  0  0  0  0  0  0  0  0  0  0
    0.6040   -3.4950    1.3470 C   0  0  0  0  0  0  0  0  0  0  0  0
    0.6260   -2.2550    0.4710 C   0  0  0  0  0  0  0  0  0  0  0  0
    1.8660   -1.4510   -0.4830 S   0  0  0  0  0  0  0  0  0  0  0  0
    0.6340   -0.2500   -0.9110 C   0  0  0  0  0  0  0  0  0  0  0  0
   -2.5200    2.3960   -1.8200 C   0  0  0  0  0  0  0  0  0  0  0  0
   -2.4330    3.7350   -1.4310 C   0  0  0  0  0  0  0  0  0  0  0  0
   -3.4730    4.6190   -1.7360 C   0  0  0  0  0  0  0  0  0  0  0  0
   -4.5960    4.1590   -2.4320 C   0  0  0  0  0  0  0  0  0  0  0  0
   -4.6790    2.8200   -2.8270 C   0  0  0  0  0  0  0  0  0  0  0  0
   -3.6370    1.9390   -2.5220 C   0  0  0  0  0  0  0  0  0  0  0  0
    5.2810    1.4150    2.3610 H   0  0  0  0  0  0  0  0  0  0  0  0
    3.2630    2.0780    1.0630 H   0  0  0  0  0  0  0  0  0  0  0  0
    5.4020    1.2700   -2.5980 H   0  0  0  0  0  0  0  0  0  0  0  0
    7.3790    0.6070   -1.2770 H   0  0  0  0  0  0  0  0  0  0  0  0
    2.6560    0.2150   -2.5130 H   0  0  0  0  0  0  0  0  0  0  0  0
    1.9190    1.5500   -3.3940 H   0  0  0  0  0  0  0  0  0  0  0  0
   -2.2860   -1.6830    1.8620 H   0  0  0  0  0  0  0  0  0  0  0  0
   -2.2630   -2.9940    0.6210 H   0  0  0  0  0  0  0  0  0  0  0  0
   -0.4210   -2.6340    3.0530 H   0  0  0  0  0  0  0  0  0  0  0  0
   -1.1750   -4.1640    2.5210 H   0  0  0  0  0  0  0  0  0  0  0  0
    0.4970   -4.3770    0.6970 H   0  0  0  0  0  0  0  0  0  0  0  0
    1.5080   -3.5910    1.9690 H   0  0  0  0  0  0  0  0  0  0  0  0
   -1.5570    4.0800   -0.8940 H   0  0  0  0  0  0  0  0  0  0  0  0
   -3.4100    5.6600   -1.4320 H   0  0  0  0  0  0  0  0  0  0  0  0
   -5.4060    4.8440   -2.6670 H   0  0  0  0  0  0  0  0  0  0  0  0
   -5.5510    2.4640   -3.3700 H   0  0  0  0  0  0  0  0  0  0  0  0
   -3.6870    0.8980   -2.8250 H   0  0  0  0  0  0  0  0  0  0  0  0
  1  2  1  0  0  0  0
  2  3  2  0  0  0  0
  3 31  1  0  0  0  0
  3  4  1  0  0  0  0
  4 32  1  0  0  0  0
  4  5  2  0  0  0  0
  5  6  1  0  0  0  0
  6 33  1  0  0  0  0
  6  7  2  0  0  0  0
  7  2  1  0  0  0  0
  7 34  1  0  0  0  0
  5  8  1  0  0  0  0
  8  9  2  0  0  0  0
  8 10  1  0  0  0  0
 10 35  1  0  0  0  0
 10 36  1  0  0  0  0
 10 11  1  0  0  0  0
 11 12  1  0  0  0  0
 12 13  2  0  0  0  0
 12 14  1  0  0  0  0
 14 15  1  0  0  0  0
 15 16  2  0  0  0  0
 15 17  1  0  0  0  0
 17 18  1  0  0  0  0
 18 19  1  0  0  0  0
 19 37  1  0  0  0  0
 19 38  1  0  0  0  0
 19 20  1  0  0  0  0
 20 39  1  0  0  0  0
 20 40  1  0  0  0  0
 20 21  1  0  0  0  0
 21 41  1  0  0  0  0
 21 42  1  0  0  0  0
 21 22  1  0  0  0  0
 22 18  2  0  0  0  0
 22 23  1  0  0  0  0
 23 24  1  0  0  0  0
 24 11  1  0  0  0  0
 24 17  2  0  0  0  0
 14 25  1  0  0  0  0
 25 26  2  0  0  0  0
 26 43  1  0  0  0  0
 26 27  1  0  0  0  0
 27 44  1  0  0  0  0
 27 28  2  0  0  0  0
 28 45  1  0  0  0  0
 28 29  1  0  0  0  0
 29 46  1  0  0  0  0
 29 30  2  0  0  0  0
 30 25  1  0  0  0  0
 30 47  1  0  0  0  0
M  END
$$$$
ZINC02744687_000
  -MTS-   02131516543D 0   0.00000     0.00000     0

 42 46  0  0  0  0  0  0  0  0999 V2000
   -0.7010    0.6710    1.2920 O   0  0  0  0  0  0  0  0  0  0  0  0
    0.2550    0.0770    0.8210 C   0  0  0  0  0  0  0  0  0  0  0  0
    0.9710    0.5250   -0.1750 N   0  0  0  0  0  0  0  0  0  0  0  0
    2.0820   -0.0910   -0.7140 C   0  0  0  0  0  0  0  0  0  0  0  0
    2.5530    0.7010   -1.7050 N   0  0  0  0  0  0  0  0  0  0  0  0
    1.7960    1.8120   -1.8270 C   0  0  0  0  0  0  0  0  0  0  0  0
    1.8960    2.9010   -2.6870 C   0  0  0  0  0  0  0  0  0  0  0  0
    0.9390    3.9170   -2.5630 C   0  0  0  0  0  0  0  0  0  0  0  0
   -0.0850    3.8240   -1.6050 C   0  0  0  0  0  0  0  0  0  0  0  0
   -0.1840    2.7220   -0.7450 C   0  0  0  0  0  0  0  0  0  0  0  0
    0.7870    1.7270   -0.8810 C   0  0  0  0  0  0  0  0  0  0  0  0
    0.6270   -1.2490    1.4490 C   0  0  0  0  0  0  0  0  0  0  0  0
    1.7430   -1.3520    2.2860 C   0  0  0  0  0  0  0  0  0  0  0  0
    2.0270   -2.5580    2.9340 C   0  0  0  0  0  0  0  0  0  0  0  0
    1.1610   -3.6460    2.7830 C   0  0  0  0  0  0  0  0  0  0  0  0
    0.0450   -3.5450    1.9460 C   0  0  0  0  0  0  0  0  0  0  0  0
   -0.1620   -2.3770    1.2060 C   0  0  0  0  0  0  0  0  0  0  0  0
   -0.9520   -4.6810    1.8510 C   0  0  0  0  0  0  0  0  0  0  0  0
   -1.0450   -5.2560    0.7780 O   0  0  0  0  0  0  0  0  0  0  0  0
   -1.6650   -4.9820    2.9020 N   0  0  0  0  0  0  0  0  0  0  0  0
   -1.6240   -4.3350    4.1210 C   0  0  0  0  0  0  0  0  0  0  0  0
   -2.5310   -4.9260    4.9320 N   0  0  0  0  0  0  0  0  0  0  0  0
   -3.1660   -5.9280    4.2880 C   0  0  0  0  0  0  0  0  0  0  0  0
   -4.1670   -6.8000    4.7060 C   0  0  0  0  0  0  0  0  0  0  0  0
   -4.6290   -7.7480    3.7830 C   0  0  0  0  0  0  0  0  0  0  0  0
   -4.0880   -7.8120    2.4880 C   0  0  0  0  0  0  0  0  0  0  0  0
   -3.0760   -6.9340    2.0750 C   0  0  0  0  0  0  0  0  0  0  0  0
   -2.6390   -5.9910    3.0080 C   0  0  0  0  0  0  0  0  0  0  0  0
    2.5270   -1.0370   -0.4170 H   0  0  0  0  0  0  0  0  0  0  0  0
    2.6960    2.9380   -3.4170 H   0  0  0  0  0  0  0  0  0  0  0  0
    0.9900    4.7840   -3.2150 H   0  0  0  0  0  0  0  0  0  0  0  0
   -0.8170    4.6240   -1.5280 H   0  0  0  0  0  0  0  0  0  0  0  0
   -0.9790    2.6520   -0.0100 H   0  0  0  0  0  0  0  0  0  0  0  0
    2.3940   -0.4940    2.4330 H   0  0  0  0  0  0  0  0  0  0  0  0
    2.9170   -2.6500    3.5510 H   0  0  0  0  0  0  0  0  0  0  0  0
    1.3600   -4.5720    3.3160 H   0  0  0  0  0  0  0  0  0  0  0  0
   -0.9420   -2.3430    0.4510 H   0  0  0  0  0  0  0  0  0  0  0  0
   -0.9940   -3.4980    4.4070 H   0  0  0  0  0  0  0  0  0  0  0  0
   -4.5590   -6.7250    5.7120 H   0  0  0  0  0  0  0  0  0  0  0  0
   -5.4130   -8.4410    4.0740 H   0  0  0  0  0  0  0  0  0  0  0  0
   -4.4610   -8.5570    1.7900 H   0  0  0  0  0  0  0  0  0  0  0  0
   -2.6570   -6.9900    1.0750 H   0  0  0  0  0  0  0  0  0  0  0  0
  1  2  2  0  0  0  0
  2  3  1  0  0  0  0
  3  4  1  0  0  0  0
  4 29  1  0  0  0  0
  4  5  2  0  0  0  0
  5  6  1  0  0  0  0
  6  7  2  0  0  0  0
  7 30  1  0  0  0  0
  7  8  1  0  0  0  0
  8 31  1  0  0  0  0
  8  9  2  0  0  0  0
  9 32  1  0  0  0  0
  9 10  1  0  0  0  0
 10 33  1  0  0  0  0
 10 11  2  0  0  0  0
 11  3  1  0  0  0  0
 11  6  1  0  0  0  0
  2 12  1  0  0  0  0
 12 13  2  0  0  0  0
 13 34  1  0  0  0  0
 13 14  1  0  0  0  0
 14 35  1  0  0  0  0
 14 15  2  0  0  0  0
 15 36  1  0  0  0  0
 15 16  1  0  0  0  0
 16 17  2  0  0  0  0
 17 12  1  0  0  0  0
 17 37  1  0  0  0  0
 16 18  1  0  0  0  0
 18 19  2  0  0  0  0
 18 20  1  0  0  0  0
 20 21  1  0  0  0  0
 21 38  1  0  0  0  0
 21 22  2  0  0  0  0
 22 23  1  0  0  0  0
 23 24  2  0  0  0  0
 24 39  1  0  0  0  0
 24 25  1  0  0  0  0
 25 40  1  0  0  0  0
 25 26  2  0  0  0  0
 26 41  1  0  0  0  0
 26 27  1  0  0  0  0
 27 42  1  0  0  0  0
 27 28  2  0  0  0  0
 28 20  1  0  0  0  0
 28 23  1  0  0  0  0
M  END
$$$$
ZINC02977035_000
  -MTS-   02131516543D 0   0.00000     0.00000     0

 43 46  0  0  1  0  0  0  0  0999 V2000
    5.1960   -1.6930   -1.5120 C   0  0  0  0  0  0  0  0  0  0  0  0
    3.8960   -1.3290   -0.8160 C   0  0  0  0  0  0  0  0  0  0  0  0
    3.0250   -2.1820   -0.8140 O   0  0  0  0  0  0  0  0  0  0  0  0
    3.6400   -0.1310   -0.2440 N   0  0  0  0  0  0  0  0  0  0  0  0
    2.2650    0.0990    0.1880 C   0  0  1  0  0  0  0  0  0  0  0  0
    2.1230    1.3600    0.8480 O   0  0  0  0  0  0  0  0  0  0  0  0
    2.0020    2.3630   -0.0940 C   0  0  0  0  0  0  0  0  0  0  0  0
    0.7870    2.9210   -0.2330 N   0  0  0  0  0  0  0  0  0  0  0  0
    0.6060    3.8120   -1.2220 C   0  0  0  0  0  0  0  0  0  0  0  0
   -1.0000    4.4690   -1.5210 S   0  0  0  0  0  0  0  0  0  0  0  0
   -1.4070    3.2980   -2.8410 C   0  0  0  0  0  0  0  0  0  0  0  0
   -1.6670    1.9690   -2.1760 C   0  0  0  0  0  0  0  0  0  0  0  0
   -0.7060    1.0480   -2.0120 C   0  0  0  0  0  0  0  0  0  0  0  0
    1.6540    4.1940   -1.9790 N   0  0  0  0  0  0  0  0  0  0  0  0
    2.8840    3.7040   -1.8160 N   0  0  0  0  0  0  0  0  0  0  0  0
    3.0980    2.7600   -0.8690 C   0  0  0  0  0  0  0  0  0  0  0  0
    4.4420    2.1810   -0.6400 C   0  0  0  0  0  0  0  0  0  0  0  0
    5.5530    2.9890   -0.9080 C   0  0  0  0  0  0  0  0  0  0  0  0
    6.8460    2.5470   -0.6170 C   0  0  0  0  0  0  0  0  0  0  0  0
    7.0290    1.3240    0.0370 C   0  0  0  0  0  0  0  0  0  0  0  0
    5.9160    0.5230    0.3030 C   0  0  0  0  0  0  0  0  0  0  0  0
    4.6490    0.8730   -0.1770 C   0  0  0  0  0  0  0  0  0  0  0  0
    1.5810   -0.9430    1.1030 C   0  0  0  0  0  0  0  0  0  0  0  0
   -0.1660   -1.1700    1.2080 S   0  0  0  0  0  0  0  0  0  0  0  0
    0.1270   -2.5100    2.3250 C   0  0  0  0  0  0  0  0  0  0  0  0
   -1.2120   -3.5570    3.0490 Br  0  0  0  0  0  0  0  0  0  0  0  0
    1.4720   -2.7220    2.6190 C   0  0  0  0  0  0  0  0  0  0  0  0
    2.2950   -1.8400    1.9110 C   0  0  0  0  0  0  0  0  0  0  0  0
    5.8980   -2.2460   -0.8630 H   0  0  0  0  0  0  0  0  0  0  0  0
    4.9430   -2.3560   -2.3600 H   0  0  0  0  0  0  0  0  0  0  0  0
    5.7000   -0.8070   -1.9300 H   0  0  0  0  0  0  0  0  0  0  0  0
    1.6640    0.0780   -0.7290 H   0  0  0  0  0  0  0  0  0  0  0  0
   -0.5480    3.1730   -3.5170 H   0  0  0  0  0  0  0  0  0  0  0  0
   -2.2840    3.6600   -3.4000 H   0  0  0  0  0  0  0  0  0  0  0  0
   -2.6770    1.7580   -1.8050 H   0  0  0  0  0  0  0  0  0  0  0  0
   -0.9100    0.0960   -1.5120 H   0  0  0  0  0  0  0  0  0  0  0  0
    0.3100    1.2270   -2.3690 H   0  0  0  0  0  0  0  0  0  0  0  0
    5.4200    3.9760   -1.3500 H   0  0  0  0  0  0  0  0  0  0  0  0
    7.7030    3.1540   -0.8840 H   0  0  0  0  0  0  0  0  0  0  0  0
    8.0260    1.0020    0.3340 H   0  0  0  0  0  0  0  0  0  0  0  0
    6.0410   -0.3920    0.8790 H   0  0  0  0  0  0  0  0  0  0  0  0
    1.8420   -3.4820    3.3090 H   0  0  0  0  0  0  0  0  0  0  0  0
    3.3790   -1.8550    1.9940 H   0  0  0  0  0  0  0  0  0  0  0  0
  1 29  1  0  0  0  0
  1 30  1  0  0  0  0
  1 31  1  0  0  0  0
  1  2  1  0  0  0  0
  2  3  2  0  0  0  0
  2  4  1  0  0  0  0
  4  5  1  0  0  0  0
  5 32  1  0  0  0  0
  5  6  1  0  0  0  0
  6  7  1  0  0  0  0
  7  8  1  0  0  0  0
  8  9  2  0  0  0  0
  9 10  1  0  0  0  0
 10 11  1  0  0  0  0
 11 33  1  0  0  0  0
 11 34  1  0  0  0  0
 11 12  1  0  0  0  0
 12 35  1  0  0  0  0
 12 13  2  0  0  0  0
 13 36  1  0  0  0  0
 13 37  1  0  0  0  0
  9 14  1  0  0  0  0
 14 15  2  0  0  0  0
 15 16  1  0  0  0  0
 16  7  2  0  0  0  0
 16 17  1  0  0  0  0
 17 18  2  0  0  0  0
 18 38  1  0  0  0  0
 18 19  1  0  0  0  0
 19 39  1  0  0  0  0
 19 20  2  0  0  0  0
 20 40  1  0  0  0  0
 20 21  1  0  0  0  0
 21 41  1  0  0  0  0
 21 22  2  0  0  0  0
 22  4  1  0  0  0  0
 22 17  1  0  0  0  0
  5 23  1  0  0  0  0
 23 24  1  0  0  0  0
 24 25  1  0  0  0  0
 25 26  1  0  0  0  0
 25 27  2  0  0  0  0
 27 42  1  0  0  0  0
 27 28  1  0  0  0  0
 28 23  2  0  0  0  0
 28 43  1  0  0  0  0
M  END
$$$$
ZINC03051070_000
  -MTS-   02131516543D 0   0.00000     0.00000     0

 35 37  0  0  0  0  0  0  0  0999 V2000
    3.7710   -0.1230   -1.6880 C   0  0  0  0  0  0  0  0  0  0  0  0
    2.4350    0.5170   -1.3320 C   0  0  0  0  0  0  0  0  0  0  0  0
    1.8010    1.4670   -2.0420 N   0  0  0  0  0  0  0  0  0  0  0  0
    0.6830    1.8650   -1.3910 C   0  0  0  0  0  0  0  0  0  0  0  0
    0.4890    1.1280   -0.2680 N   0  0  0  0  0  0  0  0  0  0  0  0
    1.6450    0.2590   -0.2540 N   0  0  0  0  0  0  0  0  0  0  0  0
    1.7970   -0.7430    0.6410 C   0  0  0  0  0  0  0  0  0  0  0  0
    0.9830   -1.8810    0.5570 C   0  0  0  0  0  0  0  0  0  0  0  0
    1.1170   -2.9080    1.4950 C   0  0  0  0  0  0  0  0  0  0  0  0
    0.0830   -4.3180    1.4040 Cl  0  0  0  0  0  0  0  0  0  0  0  0
    2.0770   -2.8020    2.5040 C   0  0  0  0  0  0  0  0  0  0  0  0
    2.9130   -1.6810    2.5670 C   0  0  0  0  0  0  0  0  0  0  0  0
    2.7440   -0.6320    1.6610 C   0  0  0  0  0  0  0  0  0  0  0  0
    3.6960    0.8260    1.8220 Cl  0  0  0  0  0  0  0  0  0  0  0  0
   -0.2470    3.0030   -1.7980 C   0  0  0  0  0  0  0  0  0  0  0  0
    0.1180    4.1690   -1.7710 O   0  0  0  0  0  0  0  0  0  0  0  0
   -1.5070    2.6830   -2.1760 N   0  0  0  0  0  0  0  0  0  0  0  0
   -2.4860    3.6400   -2.5550 C   0  0  0  0  0  0  0  0  0  0  0  0
   -3.6050    3.8890   -1.7520 C   0  0  0  0  0  0  0  0  0  0  0  0
   -4.4930    4.9130   -2.0980 C   0  0  0  0  0  0  0  0  0  0  0  0
   -4.3090    5.6430   -3.2750 C   0  0  0  0  0  0  0  0  0  0  0  0
   -5.1600    6.6170   -3.5820 F   0  0  0  0  0  0  0  0  0  0  0  0
   -3.2350    5.3480   -4.1190 C   0  0  0  0  0  0  0  0  0  0  0  0
   -3.0460    6.2010   -5.6380 Cl  0  0  0  0  0  0  0  0  0  0  0  0
   -2.3150    4.3670   -3.7410 C   0  0  0  0  0  0  0  0  0  0  0  0
   -1.2560    4.1120   -4.5140 F   0  0  0  0  0  0  0  0  0  0  0  0
    3.7590   -1.1940   -1.4380 H   0  0  0  0  0  0  0  0  0  0  0  0
    4.5800    0.3800   -1.1370 H   0  0  0  0  0  0  0  0  0  0  0  0
    3.9520   -0.0030   -2.7660 H   0  0  0  0  0  0  0  0  0  0  0  0
    0.2400   -1.9670   -0.2310 H   0  0  0  0  0  0  0  0  0  0  0  0
    2.1660   -3.6010    3.2340 H   0  0  0  0  0  0  0  0  0  0  0  0
    3.6880   -1.6170    3.3210 H   0  0  0  0  0  0  0  0  0  0  0  0
   -1.7530    1.7150   -2.1120 H   0  0  0  0  0  0  0  0  0  0  0  0
   -3.7860    3.2970   -0.8580 H   0  0  0  0  0  0  0  0  0  0  0  0
   -5.3350    5.1490   -1.4520 H   0  0  0  0  0  0  0  0  0  0  0  0
  1 27  1  0  0  0  0
  1 28  1  0  0  0  0
  1 29  1  0  0  0  0
  1  2  1  0  0  0  0
  2  3  2  0  0  0  0
  3  4  1  0  0  0  0
  4  5  2  0  0  0  0
  5  6  1  0  0  0  0
  6  2  1  0  0  0  0
  6  7  1  0  0  0  0
  7  8  2  0  0  0  0
  8 30  1  0  0  0  0
  8  9  1  0  0  0  0
  9 10  1  0  0  0  0
  9 11  2  0  0  0  0
 11 31  1  0  0  0  0
 11 12  1  0  0  0  0
 12 32  1  0  0  0  0
 12 13  2  0  0  0  0
 13  7  1  0  0  0  0
 13 14  1  0  0  0  0
  4 15  1  0  0  0  0
 15 16  2  0  0  0  0
 15 17  1  0  0  0  0
 17 33  1  0  0  0  0
 17 18  1  0  0  0  0
 18 19  2  0  0  0  0
 19 34  1  0  0  0  0
 19 20  1  0  0  0  0
 20 35  1  0  0  0  0
 20 21  2  0  0  0  0
 21 22  1  0  0  0  0
 21 23  1  0  0  0  0
 23 24  1  0  0  0  0
 23 25  2  0  0  0  0
 25 18  1  0  0  0  0
 25 26  1  0  0  0  0
M  END
$$$$
ZINC03118556_000
  -MTS-   02131516543D 0   0.00000     0.00000     0

 34 37  0  0  0  0  0  0  0  0999 V2000
    0.8820   -4.7680    2.6170 Br  0  0  0  0  0  0  0  0  0  0  0  0
    0.4960   -3.2530    1.6150 C   0  0  0  0  0  0  0  0  0  0  0  0
   -0.5500   -3.3320    0.6900 C   0  0  0  0  0  0  0  0  0  0  0  0
   -0.8880   -2.2260   -0.0930 C   0  0  0  0  0  0  0  0  0  0  0  0
   -0.1770   -1.0300    0.0490 C   0  0  0  0  0  0  0  0  0  0  0  0
   -0.5290    0.1830   -0.7870 C   0  0  0  0  0  0  0  0  0  0  0  0
   -1.4470    0.0950   -1.5850 O   0  0  0  0  0  0  0  0  0  0  0  0
    0.1540    1.3300   -0.6510 N   0  0  0  0  0  0  0  0  0  0  0  0
   -0.1980    2.4470   -1.4460 C   0  0  0  0  0  0  0  0  0  0  0  0
    0.7580    3.0470   -2.2660 C   0  0  0  0  0  0  0  0  0  0  0  0
    0.4080    4.1500   -3.0500 C   0  0  0  0  0  0  0  0  0  0  0  0
   -0.8990    4.6460   -3.0060 C   0  0  0  0  0  0  0  0  0  0  0  0
   -1.8700    4.0510   -2.1850 C   0  0  0  0  0  0  0  0  0  0  0  0
   -1.5010    2.9440   -1.4050 C   0  0  0  0  0  0  0  0  0  0  0  0
   -3.1350    4.5390   -2.1500 N   0  3  0  0  0  0  0  0  0  0  0  0
   -3.4970    5.6490   -2.9350 O   0  5  0  0  0  0  0  0  0  0  0  0
   -3.9740    4.0340   -1.4470 O   0  0  0  0  0  0  0  0  0  0  0  0
    1.1640    1.4370    0.2280 C   0  0  0  0  0  0  0  0  0  0  0  0
    1.7750    2.4840    0.3460 O   0  0  0  0  0  0  0  0  0  0  0  0
    1.5630    0.2590    1.0920 C   0  0  0  0  0  0  0  0  0  0  0  0
    2.6150    0.3710    2.0060 C   0  0  0  0  0  0  0  0  0  0  0  0
    2.9690   -0.7230    2.7990 C   0  0  0  0  0  0  0  0  0  0  0  0
    2.2720   -1.9280    2.6760 C   0  0  0  0  0  0  0  0  0  0  0  0
    1.2150   -2.0570    1.7630 C   0  0  0  0  0  0  0  0  0  0  0  0
    0.8700   -0.9500    0.9730 C   0  0  0  0  0  0  0  0  0  0  0  0
   -1.1010   -4.2620    0.5830 H   0  0  0  0  0  0  0  0  0  0  0  0
   -1.7010   -2.2930   -0.8120 H   0  0  0  0  0  0  0  0  0  0  0  0
    1.7670    2.6510   -2.2890 H   0  0  0  0  0  0  0  0  0  0  0  0
    1.1510    4.6190   -3.6910 H   0  0  0  0  0  0  0  0  0  0  0  0
   -1.1550    5.5050   -3.6220 H   0  0  0  0  0  0  0  0  0  0  0  0
   -2.2210    2.4550   -0.7560 H   0  0  0  0  0  0  0  0  0  0  0  0
    3.1570    1.3090    2.0990 H   0  0  0  0  0  0  0  0  0  0  0  0
    3.7870   -0.6350    3.5110 H   0  0  0  0  0  0  0  0  0  0  0  0
    2.5720   -2.7580    3.3070 H   0  0  0  0  0  0  0  0  0  0  0  0
  1  2  1  0  0  0  0
  2  3  1  0  0  0  0
  3 26  1  0  0  0  0
  3  4  2  0  0  0  0
  4 27  1  0  0  0  0
  4  5  1  0  0  0  0
  5  6  1  0  0  0  0
  6  7  2  0  0  0  0
  6  8  1  0  0  0  0
  8  9  1  0  0  0  0
  9 10  2  0  0  0  0
 10 28  1  0  0  0  0
 10 11  1  0  0  0  0
 11 29  1  0  0  0  0
 11 12  2  0  0  0  0
 12 30  1  0  0  0  0
 12 13  1  0  0  0  0
 13 14  2  0  0  0  0
 14  9  1  0  0  0  0
 14 31  1  0  0  0  0
 13 15  1  0  0  0  0
 15 16  1  0  0  0  0
 15 17  2  0  0  0  0
  8 18  1  0  0  0  0
 18 19  2  0  0  0  0
 18 20  1  0  0  0  0
 20 21  2  0  0  0  0
 21 32  1  0  0  0  0
 21 22  1  0  0  0  0
 22 33  1  0  0  0  0
 22 23  2  0  0  0  0
 23 34  1  0  0  0  0
 23 24  1  0  0  0  0
 24  2  2  0  0  0  0
 24 25  1  0  0  0  0
 25  5  2  0  0  0  0
 25 20  1  0  0  0  0
M  CHG  2  15   1  16  -1
M  END
$$$$
ZINC03383961_000
  -MTS-   02131516543D 0   0.00000     0.00000     0

 42 44  0  0  0  0  0  0  0  0999 V2000
    1.1920    2.7850    0.3220 C   0  0  0  0  0  0  0  0  0  0  0  0
    0.6020    1.5660   -0.2060 N   0  0  0  0  0  0  0  0  0  0  0  0
   -0.6900    1.1920   -0.0550 C   0  0  0  0  0  0  0  0  0  0  0  0
   -1.9640    2.1340    0.7210 S   0  0  0  0  0  0  0  0  0  0  0  0
   -1.9320    1.3630    2.3770 C   0  0  0  0  0  0  0  0  0  0  0  0
   -2.1760   -0.1260    2.2710 C   0  0  0  0  0  0  0  0  0  0  0  0
   -3.3090   -0.5950    2.3280 O   0  0  0  0  0  0  0  0  0  0  0  0
   -1.0680   -1.1450    2.0900 C   0  0  0  0  0  0  0  0  0  0  0  0
    0.2040   -0.9930    2.6590 C   0  0  0  0  0  0  0  0  0  0  0  0
    1.1800   -1.9740    2.4480 C   0  0  0  0  0  0  0  0  0  0  0  0
    0.9020   -3.1040    1.6790 C   0  0  0  0  0  0  0  0  0  0  0  0
    1.9010   -4.0570    1.4930 O   0  0  0  0  0  0  0  0  0  0  0  0
   -0.3680   -3.2530    1.1130 C   0  0  0  0  0  0  0  0  0  0  0  0
   -1.3490   -2.2830    1.3150 C   0  0  0  0  0  0  0  0  0  0  0  0
   -2.6050   -2.4820    0.7270 O   0  0  0  0  0  0  0  0  0  0  0  0
   -0.8140   -0.0300   -0.6090 N   0  0  0  0  0  0  0  0  0  0  0  0
    0.3780   -0.4060   -1.0920 N   0  0  0  0  0  0  0  0  0  0  0  0
    1.2660    0.5800   -0.8520 C   0  0  0  0  0  0  0  0  0  0  0  0
    2.7040    0.6420   -1.2020 C   0  0  0  0  0  0  0  0  0  0  0  0
    3.0870    0.8420   -2.5310 C   0  0  0  0  0  0  0  0  0  0  0  0
    4.4390    1.0010   -2.8480 C   0  0  0  0  0  0  0  0  0  0  0  0
    5.4030    0.9420   -1.8370 C   0  0  0  0  0  0  0  0  0  0  0  0
    5.0290    0.7050   -0.5100 C   0  0  0  0  0  0  0  0  0  0  0  0
    6.0890    0.6450    0.6000 C   0  0  0  0  0  0  0  0  0  0  0  0
    3.6750    0.5240   -0.2040 C   0  0  0  0  0  0  0  0  0  0  0  0
    1.0580    3.5910   -0.4140 H   0  0  0  0  0  0  0  0  0  0  0  0
    2.2680    2.6560    0.5160 H   0  0  0  0  0  0  0  0  0  0  0  0
    0.7090    3.0770    1.2660 H   0  0  0  0  0  0  0  0  0  0  0  0
   -2.7170    1.8180    3.0000 H   0  0  0  0  0  0  0  0  0  0  0  0
   -0.9480    1.5450    2.8340 H   0  0  0  0  0  0  0  0  0  0  0  0
    0.4520   -0.1260    3.2640 H   0  0  0  0  0  0  0  0  0  0  0  0
    2.1710   -1.8750    2.8780 H   0  0  0  0  0  0  0  0  0  0  0  0
    2.7670   -3.6910    1.3580 H   0  0  0  0  0  0  0  0  0  0  0  0
   -0.6210   -4.1160    0.5110 H   0  0  0  0  0  0  0  0  0  0  0  0
   -2.5630   -3.0240   -0.0720 H   0  0  0  0  0  0  0  0  0  0  0  0
    2.3330    0.8760   -3.3110 H   0  0  0  0  0  0  0  0  0  0  0  0
    4.7400    1.1700   -3.8790 H   0  0  0  0  0  0  0  0  0  0  0  0
    6.4510    1.0800   -2.0900 H   0  0  0  0  0  0  0  0  0  0  0  0
    6.4270   -0.3950    0.7140 H   0  0  0  0  0  0  0  0  0  0  0  0
    5.6700    0.9940    1.5560 H   0  0  0  0  0  0  0  0  0  0  0  0
    6.9530    1.2790    0.3510 H   0  0  0  0  0  0  0  0  0  0  0  0
    3.3680    0.2940    0.8110 H   0  0  0  0  0  0  0  0  0  0  0  0
  1 26  1  0  0  0  0
  1 27  1  0  0  0  0
  1 28  1  0  0  0  0
  1  2  1  0  0  0  0
  2  3  1  0  0  0  0
  3  4  1  0  0  0  0
  4  5  1  0  0  0  0
  5 29  1  0  0  0  0
  5 30  1  0  0  0  0
  5  6  1  0  0  0  0
  6  7  2  0  0  0  0
  6  8  1  0  0  0  0
  8  9  2  0  0  0  0
  9 31  1  0  0  0  0
  9 10  1  0  0  0  0
 10 32  1  0  0  0  0
 10 11  2  0  0  0  0
 11 12  1  0  0  0  0
 12 33  1  0  0  0  0
 11 13  1  0  0  0  0
 13 34  1  0  0  0  0
 13 14  2  0  0  0  0
 14  8  1  0  0  0  0
 14 15  1  0  0  0  0
 15 35  1  0  0  0  0
  3 16  2  0  0  0  0
 16 17  1  0  0  0  0
 17 18  2  0  0  0  0
 18  2  1  0  0  0  0
 18 19  1  0  0  0  0
 19 20  2  0  0  0  0
 20 36  1  0  0  0  0
 20 21  1  0  0  0  0
 21 37  1  0  0  0  0
 21 22  2  0  0  0  0
 22 38  1  0  0  0  0
 22 23  1  0  0  0  0
 23 24  1  0  0  0  0
 24 39  1  0  0  0  0
 24 40  1  0  0  0  0
 24 41  1  0  0  0  0
 23 25  2  0  0  0  0
 25 19  1  0  0  0  0
 25 42  1  0  0  0  0
M  END
$$$$
ZINC03406665_000
  -MTS-   02131516543D 0   0.00000     0.00000     0

 49 51  0  0  0  0  0  0  0  0999 V2000
    5.7740    0.3510   -0.1970 C   0  0  0  0  0  0  0  0  0  0  0  0
    6.4830    1.7190   -0.0440 C   0  0  0  0  0  0  0  0  0  0  0  0
    5.8500    2.6700   -0.9170 O   0  0  0  0  0  0  0  0  0  0  0  0
    4.5100    3.0400   -0.7480 C   0  0  0  0  0  0  0  0  0  0  0  0
    3.7000    3.1120   -1.8810 C   0  0  0  0  0  0  0  0  0  0  0  0
    2.3630    3.5050   -1.7800 C   0  0  0  0  0  0  0  0  0  0  0  0
    1.8200    3.8180   -0.5280 C   0  0  0  0  0  0  0  0  0  0  0  0
    2.6190    3.7010    0.6150 C   0  0  0  0  0  0  0  0  0  0  0  0
    3.9650    3.3370    0.5070 C   0  0  0  0  0  0  0  0  0  0  0  0
    0.1100    4.3240   -0.3710 S   0  0  0  0  0  0  0  0  0  0  0  0
   -0.3620    4.8750   -1.6190 O   0  0  0  0  0  0  0  0  0  0  0  0
   -0.0850    5.0250    0.8760 O   0  0  0  0  0  0  0  0  0  0  0  0
   -0.6770    2.7870   -0.2000 N   0  0  0  0  0  0  0  0  0  0  0  0
   -0.8180    2.1680    1.1140 C   0  0  0  0  0  0  0  0  0  0  0  0
   -0.4630    0.6400    1.1020 C   0  0  0  0  0  0  0  0  0  0  0  0
   -0.9670   -0.0520   -0.0800 N   0  0  0  0  0  0  0  0  0  0  0  0
   -0.8050    0.5620   -1.3960 C   0  0  0  0  0  0  0  0  0  0  0  0
   -1.1740    2.0860   -1.3800 C   0  0  0  0  0  0  0  0  0  0  0  0
   -1.8110   -1.5560    0.1110 S   0  0  0  0  0  0  0  0  0  0  0  0
   -2.0020   -2.0470   -1.2360 O   0  0  0  0  0  0  0  0  0  0  0  0
   -2.9450   -1.3200    0.9680 O   0  0  0  0  0  0  0  0  0  0  0  0
   -0.5650   -2.5380    0.9150 C   0  0  0  0  0  0  0  0  0  0  0  0
   -0.8310   -3.1260    2.1600 C   0  0  0  0  0  0  0  0  0  0  0  0
    0.1440   -3.8970    2.7980 C   0  0  0  0  0  0  0  0  0  0  0  0
    1.4110   -4.0280    2.2290 C   0  0  0  0  0  0  0  0  0  0  0  0
    1.6630   -3.4860    0.9670 C   0  0  0  0  0  0  0  0  0  0  0  0
    0.6730   -2.7580    0.3010 C   0  0  0  0  0  0  0  0  0  0  0  0
    1.0410   -2.1490   -1.2940 Cl  0  0  0  0  0  0  0  0  0  0  0  0
    6.2600   -0.3980    0.4490 H   0  0  0  0  0  0  0  0  0  0  0  0
    4.7150    0.4360    0.0920 H   0  0  0  0  0  0  0  0  0  0  0  0
    5.8300    0.0090   -1.2430 H   0  0  0  0  0  0  0  0  0  0  0  0
    7.5460    1.6100   -0.3160 H   0  0  0  0  0  0  0  0  0  0  0  0
    6.3920    2.0440    1.0050 H   0  0  0  0  0  0  0  0  0  0  0  0
    4.1320    2.8590   -2.8440 H   0  0  0  0  0  0  0  0  0  0  0  0
    1.7500    3.5730   -2.6750 H   0  0  0  0  0  0  0  0  0  0  0  0
    2.1890    3.9000    1.5940 H   0  0  0  0  0  0  0  0  0  0  0  0
    4.5590    3.2940    1.4130 H   0  0  0  0  0  0  0  0  0  0  0  0
   -1.8820    2.2730    1.3800 H   0  0  0  0  0  0  0  0  0  0  0  0
   -0.2220    2.6740    1.8910 H   0  0  0  0  0  0  0  0  0  0  0  0
    0.6340    0.5240    1.0870 H   0  0  0  0  0  0  0  0  0  0  0  0
   -0.8430    0.1780    2.0270 H   0  0  0  0  0  0  0  0  0  0  0  0
    0.2600    0.4560   -1.6610 H   0  0  0  0  0  0  0  0  0  0  0  0
   -1.3790    0.0510   -2.1820 H   0  0  0  0  0  0  0  0  0  0  0  0
   -2.2720    2.1800   -1.3470 H   0  0  0  0  0  0  0  0  0  0  0  0
   -0.8190    2.5570   -2.3080 H   0  0  0  0  0  0  0  0  0  0  0  0
   -1.8000   -2.9800    2.6370 H   0  0  0  0  0  0  0  0  0  0  0  0
   -0.0870   -4.3930    3.7380 H   0  0  0  0  0  0  0  0  0  0  0  0
    2.2000   -4.5520    2.7650 H   0  0  0  0  0  0  0  0  0  0  0  0
    2.6300   -3.6230    0.4920 H   0  0  0  0  0  0  0  0  0  0  0  0
  1 29  1  0  0  0  0
  1 30  1  0  0  0  0
  1 31  1  0  0  0  0
  1  2  1  0  0  0  0
  2 32  1  0  0  0  0
  2 33  1  0  0  0  0
  2  3  1  0  0  0  0
  3  4  1  0  0  0  0
  4  5  2  0  0  0  0
  5 34  1  0  0  0  0
  5  6  1  0  0  0  0
  6 35  1  0  0  0  0
  6  7  2  0  0  0  0
  7  8  1  0  0  0  0
  8 36  1  0  0  0  0
  8  9  2  0  0  0  0
  9  4  1  0  0  0  0
  9 37  1  0  0  0  0
  7 10  1  0  0  0  0
 10 11  2  0  0  0  0
 10 12  2  0  0  0  0
 10 13  1  0  0  0  0
 13 14  1  0  0  0  0
 14 38  1  0  0  0  0
 14 39  1  0  0  0  0
 14 15  1  0  0  0  0
 15 40  1  0  0  0  0
 15 41  1  0  0  0  0
 15 16  1  0  0  0  0
 16 17  1  0  0  0  0
 17 42  1  0  0  0  0
 17 43  1  0  0  0  0
 17 18  1  0  0  0  0
 18 13  1  0  0  0  0
 18 44  1  0  0  0  0
 18 45  1  0  0  0  0
 16 19  1  0  0  0  0
 19 20  2  0  0  0  0
 19 21  2  0  0  0  0
 19 22  1  0  0  0  0
 22 23  2  0  0  0  0
 23 46  1  0  0  0  0
 23 24  1  0  0  0  0
 24 47  1  0  0  0  0
 24 25  2  0  0  0  0
 25 48  1  0  0  0  0
 25 26  1  0  0  0  0
 26 49  1  0  0  0  0
 26 27  2  0  0  0  0
 27 22  1  0  0  0  0
 27 28  1  0  0  0  0
M  END
$$$$
ZINC03593270_000
  -MTS-   02131516543D 0   0.00000     0.00000     0

 21 22  0  0  1  0  0  0  0  0999 V2000
    1.9800   -1.5520    2.7610 N   0  0  0  0  0  0  0  0  0  0  0  0
    2.0900   -1.5940    1.2830 C   0  0  2  0  0  0  0  0  0  0  0  0
    0.8070   -2.2080    0.6090 C   0  0  1  0  0  0  0  0  0  0  0  0
    1.1370   -3.1340   -0.4630 O   0  0  0  0  0  0  0  0  0  0  0  0
    0.0750   -0.9800    0.1170 C   0  0  0  0  0  0  0  0  0  0  0  0
   -1.0720   -0.9730   -0.3050 O   0  0  0  0  0  0  0  0  0  0  0  0
    0.9600    0.2300    0.1980 C   0  0  0  0  0  0  0  0  0  0  0  0
    0.7260    1.5330   -0.2460 C   0  0  0  0  0  0  0  0  0  0  0  0
    1.7460    2.4760   -0.0740 C   0  0  0  0  0  0  0  0  0  0  0  0
    2.9660    2.0960    0.5060 C   0  0  0  0  0  0  0  0  0  0  0  0
    3.1850    0.7820    0.9380 C   0  0  0  0  0  0  0  0  0  0  0  0
    4.7300    0.3090    1.6130 Cl  0  0  0  0  0  0  0  0  0  0  0  0
    2.1450   -0.1410    0.8130 C   0  0  0  0  0  0  0  0  0  0  0  0
    2.7960   -0.9780    3.1860 H   0  0  0  0  0  0  0  0  0  0  0  0
    2.0120   -2.5550    3.1730 H   0  0  0  0  0  0  0  0  0  0  0  0
    2.9990   -2.1300    0.9610 H   0  0  0  0  0  0  0  0  0  0  0  0
    0.1970   -2.7250    1.3670 H   0  0  0  0  0  0  0  0  0  0  0  0
    0.3920   -3.6900   -0.6870 H   0  0  0  0  0  0  0  0  0  0  0  0
   -0.2220    1.7890   -0.7090 H   0  0  0  0  0  0  0  0  0  0  0  0
    1.5890    3.5050   -0.3900 H   0  0  0  0  0  0  0  0  0  0  0  0
    3.7610    2.8250    0.6260 H   0  0  0  0  0  0  0  0  0  0  0  0
  1 14  1  0  0  0  0
  1 15  1  0  0  0  0
  1  2  1  0  0  0  0
  2 16  1  0  0  0  0
  2  3  1  0  0  0  0
  3 17  1  0  0  0  0
  3  4  1  0  0  0  0
  4 18  1  0  0  0  0
  3  5  1  0  0  0  0
  5  6  2  0  0  0  0
  5  7  1  0  0  0  0
  7  8  2  0  0  0  0
  8 19  1  0  0  0  0
  8  9  1  0  0  0  0
  9 20  1  0  0  0  0
  9 10  2  0  0  0  0
 10 21  1  0  0  0  0
 10 11  1  0  0  0  0
 11 12  1  0  0  0  0
 11 13  2  0  0  0  0
 13  2  1  0  0  0  0
 13  7  1  0  0  0  0
M  END
$$$$
ZINC03653157_000
  -MTS-   02131516543D 0   0.00000     0.00000     0

 32 33  0  0  1  0  0  0  0  0999 V2000
    0.2060    3.7950   -2.0100 C   0  0  0  0  0  0  0  0  0  0  0  0
   -0.1650    2.6570   -1.2080 O   0  0  0  0  0  0  0  0  0  0  0  0
    0.8660    1.8470   -0.9360 C   0  0  0  0  0  0  0  0  0  0  0  0
    1.9770    2.0860   -1.3810 O   0  0  0  0  0  0  0  0  0  0  0  0
    0.5250    0.6530   -0.0720 C   0  0  1  0  0  0  0  0  0  0  0  0
   -0.5460   -0.1580   -0.6800 O   0  0  0  0  0  0  0  0  0  0  0  0
    1.7260   -0.2790    0.2260 C   0  0  0  0  0  0  0  0  0  0  0  0
    1.7070   -1.6830    0.1850 C   0  0  0  0  0  0  0  0  0  0  0  0
    0.5090   -2.5940   -0.1070 C   0  0  0  0  0  0  0  0  0  0  0  0
    2.9540   -2.1660    0.4620 N   0  0  0  0  0  0  0  0  0  0  0  0
    3.7750   -1.0710    0.7230 C   0  0  0  0  0  0  0  0  0  0  0  0
    5.1270   -1.0900    1.0630 C   0  0  0  0  0  0  0  0  0  0  0  0
    5.7430    0.1440    1.2970 C   0  0  0  0  0  0  0  0  0  0  0  0
    5.0090    1.3340    1.1900 C   0  0  0  0  0  0  0  0  0  0  0  0
    3.6520    1.3250    0.8420 C   0  0  0  0  0  0  0  0  0  0  0  0
    3.0310    0.0960    0.5960 C   0  0  0  0  0  0  0  0  0  0  0  0
    0.1360    1.4170    1.2280 C   0  0  0  0  0  0  0  0  0  0  0  0
   -1.1250    1.9170    1.0920 F   0  0  0  0  0  0  0  0  0  0  0  0
    0.1190    0.5850    2.3080 F   0  0  0  0  0  0  0  0  0  0  0  0
    0.9690    2.4570    1.5190 F   0  0  0  0  0  0  0  0  0  0  0  0
   -0.7030    4.3910   -2.1740 H   0  0  0  0  0  0  0  0  0  0  0  0
    0.9450    4.4300   -1.4930 H   0  0  0  0  0  0  0  0  0  0  0  0
    0.6000    3.4920   -2.9940 H   0  0  0  0  0  0  0  0  0  0  0  0
   -0.2920   -0.5830   -1.4970 H   0  0  0  0  0  0  0  0  0  0  0  0
    0.2480   -2.5410   -1.1740 H   0  0  0  0  0  0  0  0  0  0  0  0
   -0.3540   -2.2970    0.5080 H   0  0  0  0  0  0  0  0  0  0  0  0
    0.7660   -3.6350    0.1410 H   0  0  0  0  0  0  0  0  0  0  0  0
    3.2420   -3.1540    0.4810 H   0  0  0  0  0  0  0  0  0  0  0  0
    5.6730   -2.0250    1.1410 H   0  0  0  0  0  0  0  0  0  0  0  0
    6.7960    0.1790    1.5630 H   0  0  0  0  0  0  0  0  0  0  0  0
    5.5030    2.2830    1.3800 H   0  0  0  0  0  0  0  0  0  0  0  0
    3.1190    2.2640    0.7700 H   0  0  0  0  0  0  0  0  0  0  0  0
  1 21  1  0  0  0  0
  1 22  1  0  0  0  0
  1 23  1  0  0  0  0
  1  2  1  0  0  0  0
  2  3  1  0  0  0  0
  3  4  2  0  0  0  0
  3  5  1  0  0  0  0
  5  6  1  0  0  0  0
  6 24  1  0  0  0  0
  5  7  1  0  0  0  0
  7  8  2  0  0  0  0
  8  9  1  0  0  0  0
  9 25  1  0  0  0  0
  9 26  1  0  0  0  0
  9 27  1  0  0  0  0
  8 10  1  0  0  0  0
 10 28  1  0  0  0  0
 10 11  1  0  0  0  0
 11 12  2  0  0  0  0
 12 29  1  0  0  0  0
 12 13  1  0  0  0  0
 13 30  1  0  0  0  0
 13 14  2  0  0  0  0
 14 31  1  0  0  0  0
 14 15  1  0  0  0  0
 15 32  1  0  0  0  0
 15 16  2  0  0  0  0
 16  7  1  0  0  0  0
 16 11  1  0  0  0  0
  5 17  1  0  0  0  0
 17 18  1  0  0  0  0
 17 19  1  0  0  0  0
 17 20  1  0  0  0  0
M  END
$$$$
ZINC03660586_000
  -MTS-   02131516543D 0   0.00000     0.00000     0

 50 53  0  0  0  0  0  0  0  0999 V2000
    6.2050   -0.3820    0.7230 C   0  0  0  0  0  0  0  0  0  0  0  0
    5.3400   -1.5840    1.1400 C   0  0  0  0  0  0  0  0  0  0  0  0
    5.9430   -2.6550    1.8140 C   0  0  0  0  0  0  0  0  0  0  0  0
    5.1860   -3.7510    2.2370 C   0  0  0  0  0  0  0  0  0  0  0  0
    3.8130   -3.7730    1.9840 C   0  0  0  0  0  0  0  0  0  0  0  0
    3.2090   -2.7200    1.2970 C   0  0  0  0  0  0  0  0  0  0  0  0
    1.8170   -2.7840    1.0430 N   0  0  0  0  0  0  0  0  0  0  0  0
    0.9290   -2.3090    1.9350 C   0  0  0  0  0  0  0  0  0  0  0  0
    1.2850   -1.8050    2.9850 O   0  0  0  0  0  0  0  0  0  0  0  0
   -0.5420   -2.4010    1.6290 C   0  0  0  0  0  0  0  0  0  0  0  0
   -1.2490   -1.0740    1.9880 C   0  0  0  0  0  0  0  0  0  0  0  0
   -0.8440   -0.0660    1.0230 N   0  0  0  0  0  0  0  0  0  0  0  0
   -1.3920    0.0660   -0.1990 C   0  0  0  0  0  0  0  0  0  0  0  0
   -2.4130   -0.4500   -0.6090 O   0  0  0  0  0  0  0  0  0  0  0  0
   -0.4390    0.9170   -0.9800 C   0  0  2  0  0  0  0  0  0  0  0  0
   -0.5850    1.7820   -2.2660 C   0  0  2  0  0  0  0  0  0  0  0  0
   -1.0230    3.2450   -1.9510 C   0  0  0  0  0  0  0  0  0  0  0  0
    0.0580    3.9720   -1.0700 C   0  0  0  0  0  0  0  0  0  0  0  0
    1.0010    2.8920   -0.4430 C   0  0  1  0  0  0  0  0  0  0  0  0
    1.6810    2.4050   -1.7090 C   0  0  0  0  0  0  0  0  0  0  0  0
    0.8750    1.9050   -2.6580 C   0  0  0  0  0  0  0  0  0  0  0  0
    0.0260    1.8380    0.1550 C   0  0  2  0  0  0  0  0  0  0  0  0
    0.1710    0.7930    1.2190 C   0  0  0  0  0  0  0  0  0  0  0  0
    1.0040    0.7520    2.1040 O   0  0  0  0  0  0  0  0  0  0  0  0
    3.9660   -1.6270    0.8570 C   0  0  0  0  0  0  0  0  0  0  0  0
    3.2840   -0.5000    0.0650 C   0  0  0  0  0  0  0  0  0  0  0  0
    5.6900    0.5660    0.9470 H   0  0  0  0  0  0  0  0  0  0  0  0
    6.4020   -0.4450   -0.3570 H   0  0  0  0  0  0  0  0  0  0  0  0
    7.1720   -0.3690    1.2510 H   0  0  0  0  0  0  0  0  0  0  0  0
    7.0100   -2.6430    2.0150 H   0  0  0  0  0  0  0  0  0  0  0  0
    5.6600   -4.5780    2.7590 H   0  0  0  0  0  0  0  0  0  0  0  0
    3.2060   -4.6030    2.3250 H   0  0  0  0  0  0  0  0  0  0  0  0
    1.5040   -3.2200    0.2060 H   0  0  0  0  0  0  0  0  0  0  0  0
   -0.9990   -3.2240    2.2010 H   0  0  0  0  0  0  0  0  0  0  0  0
   -0.6690   -2.6020    0.5540 H   0  0  0  0  0  0  0  0  0  0  0  0
   -0.9670   -0.7450    3.0020 H   0  0  0  0  0  0  0  0  0  0  0  0
   -2.3430   -1.2080    1.9670 H   0  0  0  0  0  0  0  0  0  0  0  0
    0.3100    0.1320   -1.2050 H   0  0  0  0  0  0  0  0  0  0  0  0
   -1.1990    1.2760   -3.0290 H   0  0  0  0  0  0  0  0  0  0  0  0
   -1.1660    3.7970   -2.8950 H   0  0  0  0  0  0  0  0  0  0  0  0
   -1.9980    3.2030   -1.4370 H   0  0  0  0  0  0  0  0  0  0  0  0
    0.6500    4.6820   -1.6750 H   0  0  0  0  0  0  0  0  0  0  0  0
   -0.4320    4.5700   -0.2840 H   0  0  0  0  0  0  0  0  0  0  0  0
    1.6880    3.3240    0.3020 H   0  0  0  0  0  0  0  0  0  0  0  0
    2.7610    2.4980   -1.8420 H   0  0  0  0  0  0  0  0  0  0  0  0
    1.2370    1.5810   -3.6360 H   0  0  0  0  0  0  0  0  0  0  0  0
   -0.8140    2.4050    0.5980 H   0  0  0  0  0  0  0  0  0  0  0  0
    3.0590    0.3330    0.7470 H   0  0  0  0  0  0  0  0  0  0  0  0
    2.3500   -0.8360   -0.4080 H   0  0  0  0  0  0  0  0  0  0  0  0
    3.9380   -0.1390   -0.7410 H   0  0  0  0  0  0  0  0  0  0  0  0
  1 27  1  0  0  0  0
  1 28  1  0  0  0  0
  1 29  1  0  0  0  0
  1  2  1  0  0  0  0
  2  3  2  0  0  0  0
  3 30  1  0  0  0  0
  3  4  1  0  0  0  0
  4 31  1  0  0  0  0
  4  5  2  0  0  0  0
  5 32  1  0  0  0  0
  5  6  1  0  0  0  0
  6  7  1  0  0  0  0
  7 33  1  0  0  0  0
  7  8  1  0  0  0  0
  8  9  2  0  0  0  0
  8 10  1  0  0  0  0
 10 34  1  0  0  0  0
 10 35  1  0  0  0  0
 10 11  1  0  0  0  0
 11 36  1  0  0  0  0
 11 37  1  0  0  0  0
 11 12  1  0  0  0  0
 12 13  1  0  0  0  0
 13 14  2  0  0  0  0
 13 15  1  0  0  0  0
 15 38  1  0  0  0  0
 15 16  1  0  0  0  0
 16 39  1  0  0  0  0
 16 17  1  0  0  0  0
 17 40  1  0  0  0  0
 17 41  1  0  0  0  0
 17 18  1  0  0  0  0
 18 42  1  0  0  0  0
 18 43  1  0  0  0  0
 18 19  1  0  0  0  0
 19 44  1  0  0  0  0
 19 20  1  0  0  0  0
 20 45  1  0  0  0  0
 20 21  2  0  0  0  0
 21 16  1  0  0  0  0
 21 46  1  0  0  0  0
 19 22  1  0  0  0  0
 22 15  1  0  0  0  0
 22 47  1  0  0  0  0
 22 23  1  0  0  0  0
 23 12  1  0  0  0  0
 23 24  2  0  0  0  0
  6 25  2  0  0  0  0
 25  2  1  0  0  0  0
 25 26  1  0  0  0  0
 26 48  1  0  0  0  0
 26 49  1  0  0  0  0
 26 50  1  0  0  0  0
M  END
$$$$
ZINC03843754_000
  -MTS-   02131516543D 0   0.00000     0.00000     0

 53 56  0  0  1  0  0  0  0  0999 V2000
    1.4540    2.6560   -2.8740 C   0  0  0  0  0  0  0  0  0  0  0  0
    1.3070    3.1140   -1.3830 C   0  0  1  0  0  0  0  0  0  0  0  0
   -0.1170    2.7930   -0.8480 C   0  0  0  0  0  0  0  0  0  0  0  0
   -0.3290    1.2550   -0.7160 C   0  0  0  0  0  0  0  0  0  0  0  0
    0.7630    0.5650    0.1680 C   0  0  1  0  0  0  0  0  0  0  0  0
    2.2080    0.9490   -0.3010 C   0  0  1  0  0  0  0  0  0  0  0  0
    3.2800    0.3860    0.6720 C   0  0  0  0  0  0  0  0  0  0  0  0
    3.1180   -1.1450    0.8590 C   0  0  0  0  0  0  0  0  0  0  0  0
    1.6860   -1.4640    1.3660 C   0  0  1  0  0  0  0  0  0  0  0  0
    1.5590   -2.9560    1.7880 C   0  0  0  0  0  0  0  0  0  0  0  0
    0.1740   -3.2170    2.4320 C   0  0  1  0  0  0  0  0  0  0  0  0
    0.0810   -4.6170    2.7510 O   0  0  0  0  0  0  0  0  0  0  0  0
   -0.9600   -2.7930    1.4650 C   0  0  0  0  0  0  0  0  0  0  0  0
   -0.8020   -1.3110    1.0240 C   0  0  0  0  0  0  0  0  0  0  0  0
    0.5800   -0.9920    0.3590 C   0  0  1  0  0  0  0  0  0  0  0  0
    0.6470   -1.7420   -1.0170 C   0  0  0  0  0  0  0  0  0  0  0  0
    2.3220    2.4960   -0.3910 C   0  0  1  0  0  0  0  0  0  0  0  0
    3.6730    3.1070   -0.8280 C   0  0  0  0  0  0  0  0  0  0  0  0
    3.2880    4.5520   -1.2670 C   0  0  0  0  0  0  0  0  0  0  0  0
    1.7280    4.6080   -1.3000 C   0  0  2  0  0  0  0  0  0  0  0  0
    1.2160    5.1980   -0.0900 O   0  0  0  0  0  0  0  0  0  0  0  0
    0.6740    3.1460   -3.4750 H   0  0  0  0  0  0  0  0  0  0  0  0
    2.4200    2.9430   -3.3110 H   0  0  0  0  0  0  0  0  0  0  0  0
    1.3460    1.5760   -3.0260 H   0  0  0  0  0  0  0  0  0  0  0  0
   -0.2620    3.2380    0.1500 H   0  0  0  0  0  0  0  0  0  0  0  0
   -0.8760    3.2310   -1.5160 H   0  0  0  0  0  0  0  0  0  0  0  0
   -0.3630    0.8100   -1.7170 H   0  0  0  0  0  0  0  0  0  0  0  0
   -1.3250    1.1180   -0.2680 H   0  0  0  0  0  0  0  0  0  0  0  0
    0.6420    1.0220    1.1640 H   0  0  0  0  0  0  0  0  0  0  0  0
    2.4340    0.5420   -1.2940 H   0  0  0  0  0  0  0  0  0  0  0  0
    3.1860    0.8820    1.6520 H   0  0  0  0  0  0  0  0  0  0  0  0
    4.2930    0.5890    0.2860 H   0  0  0  0  0  0  0  0  0  0  0  0
    3.3270   -1.6770   -0.0810 H   0  0  0  0  0  0  0  0  0  0  0  0
    3.8620   -1.4810    1.6000 H   0  0  0  0  0  0  0  0  0  0  0  0
    1.5600   -0.8930    2.3020 H   0  0  0  0  0  0  0  0  0  0  0  0
    1.7210   -3.6330    0.9390 H   0  0  0  0  0  0  0  0  0  0  0  0
    2.3290   -3.1970    2.5400 H   0  0  0  0  0  0  0  0  0  0  0  0
    0.0960   -2.6270    3.3640 H   0  0  0  0  0  0  0  0  0  0  0  0
    0.1660   -5.1760    1.9850 H   0  0  0  0  0  0  0  0  0  0  0  0
   -0.9730   -3.4710    0.5990 H   0  0  0  0  0  0  0  0  0  0  0  0
   -1.9290   -2.9130    1.9800 H   0  0  0  0  0  0  0  0  0  0  0  0
   -0.9390   -0.6770    1.9150 H   0  0  0  0  0  0  0  0  0  0  0  0
   -1.6310   -1.0960    0.3330 H   0  0  0  0  0  0  0  0  0  0  0  0
   -0.2310   -1.5010   -1.6330 H   0  0  0  0  0  0  0  0  0  0  0  0
    1.5340   -1.4930   -1.6100 H   0  0  0  0  0  0  0  0  0  0  0  0
    0.6520   -2.8320   -0.9110 H   0  0  0  0  0  0  0  0  0  0  0  0
    2.1220    2.8950    0.6200 H   0  0  0  0  0  0  0  0  0  0  0  0
    4.0920    2.5270   -1.6660 H   0  0  0  0  0  0  0  0  0  0  0  0
    4.4140    3.1060   -0.0100 H   0  0  0  0  0  0  0  0  0  0  0  0
    3.7130    4.7730   -2.2610 H   0  0  0  0  0  0  0  0  0  0  0  0
    3.6890    5.2990   -0.5620 H   0  0  0  0  0  0  0  0  0  0  0  0
    1.3430    5.1890   -2.1560 H   0  0  0  0  0  0  0  0  0  0  0  0
    1.6090    6.0430    0.1060 H   0  0  0  0  0  0  0  0  0  0  0  0
  1 22  1  0  0  0  0
  1 23  1  0  0  0  0
  1 24  1  0  0  0  0
  1  2  1  0  0  0  0
  2  3  1  0  0  0  0
  3 25  1  0  0  0  0
  3 26  1  0  0  0  0
  3  4  1  0  0  0  0
  4 27  1  0  0  0  0
  4 28  1  0  0  0  0
  4  5  1  0  0  0  0
  5 29  1  0  0  0  0
  5  6  1  0  0  0  0
  6 30  1  0  0  0  0
  6  7  1  0  0  0  0
  7 31  1  0  0  0  0
  7 32  1  0  0  0  0
  7  8  1  0  0  0  0
  8 33  1  0  0  0  0
  8 34  1  0  0  0  0
  8  9  1  0  0  0  0
  9 35  1  0  0  0  0
  9 10  1  0  0  0  0
 10 36  1  0  0  0  0
 10 37  1  0  0  0  0
 10 11  1  0  0  0  0
 11 38  1  0  0  0  0
 11 12  1  0  0  0  0
 12 39  1  0  0  0  0
 11 13  1  0  0  0  0
 13 40  1  0  0  0  0
 13 41  1  0  0  0  0
 13 14  1  0  0  0  0
 14 42  1  0  0  0  0
 14 43  1  0  0  0  0
 14 15  1  0  0  0  0
 15  5  1  0  0  0  0
 15  9  1  0  0  0  0
 15 16  1  0  0  0  0
 16 44  1  0  0  0  0
 16 45  1  0  0  0  0
 16 46  1  0  0  0  0
  6 17  1  0  0  0  0
 17  2  1  0  0  0  0
 17 47  1  0  0  0  0
 17 18  1  0  0  0  0
 18 48  1  0  0  0  0
 18 49  1  0  0  0  0
 18 19  1  0  0  0  0
 19 50  1  0  0  0  0
 19 51  1  0  0  0  0
 19 20  1  0  0  0  0
 20  2  1  0  0  0  0
 20 52  1  0  0  0  0
 20 21  1  0  0  0  0
 21 53  1  0  0  0  0
M  END
$$$$
ZINC03845510_000
  -MTS-   02131516543D 0   0.00000     0.00000     0

 31 33  0  0  0  0  0  0  0  0999 V2000
    0.5270   -3.5700    0.7840 O   0  0  0  0  0  0  0  0  0  0  0  0
    0.3060   -2.2640    0.6840 C   0  0  0  0  0  0  0  0  0  0  0  0
   -0.7640   -1.8950    0.2300 O   0  0  0  0  0  0  0  0  0  0  0  0
    1.3580   -1.2640    1.1140 C   0  0  0  0  0  0  0  0  0  0  0  0
    2.5270   -1.7040    1.7490 C   0  0  0  0  0  0  0  0  0  0  0  0
    3.4550   -0.7790    2.2400 C   0  0  0  0  0  0  0  0  0  0  0  0
    3.2270    0.5910    2.0810 C   0  0  0  0  0  0  0  0  0  0  0  0
    2.0900    1.0300    1.3960 C   0  0  0  0  0  0  0  0  0  0  0  0
    1.1660    0.1050    0.8960 C   0  0  0  0  0  0  0  0  0  0  0  0
   -0.0260    0.6190    0.1200 C   0  0  0  0  0  0  0  0  0  0  0  0
   -1.0590    0.8320    0.7360 O   0  0  0  0  0  0  0  0  0  0  0  0
    0.0940    0.8240   -1.3760 C   0  0  0  0  0  0  0  0  0  0  0  0
   -0.6380    1.9830   -1.8670 O   0  0  0  0  0  0  0  0  0  0  0  0
    0.2450    2.8520   -2.3580 C   0  0  0  0  0  0  0  0  0  0  0  0
   -0.0640    3.9470   -2.7940 O   0  0  0  0  0  0  0  0  0  0  0  0
    1.6510    2.3220   -2.3270 C   0  0  0  0  0  0  0  0  0  0  0  0
    2.8630    2.8790   -2.7300 C   0  0  0  0  0  0  0  0  0  0  0  0
    4.0120    2.0960   -2.5620 C   0  0  0  0  0  0  0  0  0  0  0  0
    3.9230    0.7950   -2.0440 C   0  0  0  0  0  0  0  0  0  0  0  0
    2.6910    0.2440   -1.6670 C   0  0  0  0  0  0  0  0  0  0  0  0
    1.5560    1.0560   -1.7790 C   0  0  0  0  0  0  0  0  0  0  0  0
   -0.2560   -4.0100    0.4750 H   0  0  0  0  0  0  0  0  0  0  0  0
    2.7150   -2.7700    1.8670 H   0  0  0  0  0  0  0  0  0  0  0  0
    4.3550   -1.1230    2.7440 H   0  0  0  0  0  0  0  0  0  0  0  0
    3.9330    1.3130    2.4870 H   0  0  0  0  0  0  0  0  0  0  0  0
    1.9300    2.0940    1.2460 H   0  0  0  0  0  0  0  0  0  0  0  0
   -0.2930   -0.0710   -1.8840 H   0  0  0  0  0  0  0  0  0  0  0  0
    2.8980    3.8790   -3.1540 H   0  0  0  0  0  0  0  0  0  0  0  0
    4.9810    2.5030   -2.8410 H   0  0  0  0  0  0  0  0  0  0  0  0
    4.8290    0.2050   -1.9320 H   0  0  0  0  0  0  0  0  0  0  0  0
    2.6300   -0.7780   -1.3010 H   0  0  0  0  0  0  0  0  0  0  0  0
  1 22  1  0  0  0  0
  1  2  1  0  0  0  0
  2  3  2  0  0  0  0
  2  4  1  0  0  0  0
  4  5  2  0  0  0  0
  5 23  1  0  0  0  0
  5  6  1  0  0  0  0
  6 24  1  0  0  0  0
  6  7  2  0  0  0  0
  7 25  1  0  0  0  0
  7  8  1  0  0  0  0
  8 26  1  0  0  0  0
  8  9  2  0  0  0  0
  9  4  1  0  0  0  0
  9 10  1  0  0  0  0
 10 11  2  0  0  0  0
 10 12  1  0  0  0  0
 12 27  1  0  0  0  0
 12 13  1  0  0  0  0
 13 14  1  0  0  0  0
 14 15  2  0  0  0  0
 14 16  1  0  0  0  0
 16 17  2  0  0  0  0
 17 28  1  0  0  0  0
 17 18  1  0  0  0  0
 18 29  1  0  0  0  0
 18 19  2  0  0  0  0
 19 30  1  0  0  0  0
 19 20  1  0  0  0  0
 20 31  1  0  0  0  0
 20 21  2  0  0  0  0
 21 12  1  0  0  0  0
 21 16  1  0  0  0  0
M  END
$$$$
loratadine
  -MTS-   02131516543D 0   0.00000     0.00000     0

 51 54  0  0  0  0  0  0  0  0999 V2000
   -4.7520    4.1770   -2.2700 C   0  0  0  0  0  0  0  0  0  0  0  0
   -3.2990    4.5570   -2.6420 C   0  0  0  0  0  0  0  0  0  0  0  0
   -2.4080    3.6830   -1.9210 O   0  0  0  0  0  0  0  0  0  0  0  0
   -1.1000    3.9560   -2.0780 C   0  0  0  0  0  0  0  0  0  0  0  0
   -0.7340    4.8840   -2.7850 O   0  0  0  0  0  0  0  0  0  0  0  0
   -0.2340    3.1460   -1.4130 N   0  0  0  0  0  0  0  0  0  0  0  0
    1.2070    3.3820   -1.5110 C   0  0  0  0  0  0  0  0  0  0  0  0
    1.8970    2.0830   -1.9940 C   0  0  0  0  0  0  0  0  0  0  0  0
    1.4590    0.9010   -1.1530 C   0  0  0  0  0  0  0  0  0  0  0  0
   -0.0440    0.7340   -1.0340 C   0  0  0  0  0  0  0  0  0  0  0  0
   -0.7120    2.0500   -0.5640 C   0  0  0  0  0  0  0  0  0  0  0  0
    2.3400    0.0690   -0.5690 C   0  0  0  0  0  0  0  0  0  0  0  0
    1.9340   -1.1460    0.2360 C   0  0  0  0  0  0  0  0  0  0  0  0
    1.1490   -2.1110   -0.4080 C   0  0  0  0  0  0  0  0  0  0  0  0
    0.6650   -3.2140    0.2960 C   0  0  0  0  0  0  0  0  0  0  0  0
    1.0130   -3.3810    1.6390 C   0  0  0  0  0  0  0  0  0  0  0  0
    0.3990   -4.7600    2.5280 Cl  0  0  0  0  0  0  0  0  0  0  0  0
    1.8490   -2.4500    2.2610 C   0  0  0  0  0  0  0  0  0  0  0  0
    2.3240   -1.3260    1.5720 C   0  0  0  0  0  0  0  0  0  0  0  0
    3.2460   -0.3780    2.3730 C   0  0  0  0  0  0  0  0  0  0  0  0
    3.6360    0.9850    1.7460 C   0  0  0  0  0  0  0  0  0  0  0  0
    4.4720    0.7780    0.4780 C   0  0  0  0  0  0  0  0  0  0  0  0
    5.8430    1.0530    0.4240 C   0  0  0  0  0  0  0  0  0  0  0  0
    6.5580    0.8120   -0.7520 C   0  0  0  0  0  0  0  0  0  0  0  0
    5.9090    0.3030   -1.8830 C   0  0  0  0  0  0  0  0  0  0  0  0
    4.5390    0.0270   -1.8350 C   0  0  0  0  0  0  0  0  0  0  0  0
    3.8310    0.2820   -0.6560 C   0  0  0  0  0  0  0  0  0  0  0  0
   -5.4680    4.8230   -2.8020 H   0  0  0  0  0  0  0  0  0  0  0  0
   -4.9460    3.1280   -2.5440 H   0  0  0  0  0  0  0  0  0  0  0  0
   -4.9030    4.2940   -1.1860 H   0  0  0  0  0  0  0  0  0  0  0  0
   -3.1210    5.6100   -2.3660 H   0  0  0  0  0  0  0  0  0  0  0  0
   -3.1640    4.4390   -3.7310 H   0  0  0  0  0  0  0  0  0  0  0  0
    1.5930    3.6290   -0.5090 H   0  0  0  0  0  0  0  0  0  0  0  0
    1.4820    4.2090   -2.1870 H   0  0  0  0  0  0  0  0  0  0  0  0
    1.5830    1.8810   -3.0310 H   0  0  0  0  0  0  0  0  0  0  0  0
    2.9850    2.2460   -1.9970 H   0  0  0  0  0  0  0  0  0  0  0  0
   -0.4400    0.4650   -2.0260 H   0  0  0  0  0  0  0  0  0  0  0  0
   -0.3480   -0.0510   -0.3250 H   0  0  0  0  0  0  0  0  0  0  0  0
   -0.3920    2.2470    0.4720 H   0  0  0  0  0  0  0  0  0  0  0  0
   -1.8040    1.9110   -0.5510 H   0  0  0  0  0  0  0  0  0  0  0  0
    0.9000   -1.9950   -1.4600 H   0  0  0  0  0  0  0  0  0  0  0  0
    0.0190   -3.9360   -0.1910 H   0  0  0  0  0  0  0  0  0  0  0  0
    2.1270   -2.6130    3.2970 H   0  0  0  0  0  0  0  0  0  0  0  0
    4.1730   -0.9250    2.6070 H   0  0  0  0  0  0  0  0  0  0  0  0
    2.7360   -0.1530    3.3240 H   0  0  0  0  0  0  0  0  0  0  0  0
    2.7440    1.5890    1.5130 H   0  0  0  0  0  0  0  0  0  0  0  0
    4.2240    1.5600    2.4790 H   0  0  0  0  0  0  0  0  0  0  0  0
    6.3630    1.4500    1.2900 H   0  0  0  0  0  0  0  0  0  0  0  0
    7.6230    1.0210   -0.7920 H   0  0  0  0  0  0  0  0  0  0  0  0
    6.4690    0.1210   -2.7950 H   0  0  0  0  0  0  0  0  0  0  0  0
    4.0220   -0.3730   -2.7010 H   0  0  0  0  0  0  0  0  0  0  0  0
  1 28  1  0  0  0  0
  1 29  1  0  0  0  0
  1 30  1  0  0  0  0
  1  2  1  0  0  0  0
  2 31  1  0  0  0  0
  2 32  1  0  0  0  0
  2  3  1  0  0  0  0
  3  4  1  0  0  0  0
  4  5  2  0  0  0  0
  4  6  1  0  0  0  0
  6  7  1  0  0  0  0
  7 33  1  0  0  0  0
  7 34  1  0  0  0  0
  7  8  1  0  0  0  0
  8 35  1  0  0  0  0
  8 36  1  0  0  0  0
  8  9  1  0  0  0  0
  9 10  1  0  0  0  0
 10 37  1  0  0  0  0
 10 38  1  0  0  0  0
 10 11  1  0  0  0  0
 11  6  1  0  0  0  0
 11 39  1  0  0  0  0
 11 40  1  0  0  0  0
  9 12  2  0  0  0  0
 12 13  1  0  0  0  0
 13 14  2  0  0  0  0
 14 41  1  0  0  0  0
 14 15  1  0  0  0  0
 15 42  1  0  0  0  0
 15 16  2  0  0  0  0
 16 17  1  0  0  0  0
 16 18  1  0  0  0  0
 18 43  1  0  0  0  0
 18 19  2  0  0  0  0
 19 13  1  0  0  0  0
 19 20  1  0  0  0  0
 20 44  1  0  0  0  0
 20 45  1  0  0  0  0
 20 21  1  0  0  0  0
 21 46  1  0  0  0  0
 21 47  1  0  0  0  0
 21 22  1  0  0  0  0
 22 23  2  0  0  0  0
 23 48  1  0  0  0  0
 23 24  1  0  0  0  0
 24 49  1  0  0  0  0
 24 25  2  0  0  0  0
 25 50  1  0  0  0  0
 25 26  1  0  0  0  0
 26 51  1  0  0  0  0
 26 27  2  0  0  0  0
 27 12  1  0  0  0  0
 27 22  1  0  0  0  0
M  END
$$$$
perhexiline
  -MTS-   02131516543D 0   0.00000     0.00000     0

 56 58  0  0  0  0  0  0  0  0999 V2000
    4.0480    0.2720    0.9000 C   0  0  0  0  0  0  0  0  0  0  0  0
    5.5420    0.6220    0.7690 C   0  0  0  0  0  0  0  0  0  0  0  0
    6.0510    0.3900   -0.6660 C   0  0  0  0  0  0  0  0  0  0  0  0
    5.2000    1.1570   -1.6960 C   0  0  0  0  0  0  0  0  0  0  0  0
    3.7060    0.8080   -1.5640 C   0  0  0  0  0  0  0  0  0  0  0  0
    3.1980    1.0390   -0.1290 C   0  0  0  0  0  0  0  0  0  0  0  0
    1.7350    0.6110   -0.0190 C   0  0  0  0  0  0  0  0  0  0  0  0
    0.9040    1.3680   -1.0540 C   0  0  0  0  0  0  0  0  0  0  0  0
   -0.5960    1.1290   -0.7990 C   0  0  0  0  0  0  0  0  0  0  0  0
   -1.4690    1.9360   -1.7770 C   0  0  0  0  0  0  0  0  0  0  0  0
   -1.1230    3.4360   -1.7340 C   0  0  0  0  0  0  0  0  0  0  0  0
    0.3770    3.6750   -1.9890 C   0  0  0  0  0  0  0  0  0  0  0  0
    1.2500    2.8680   -1.0110 C   0  0  0  0  0  0  0  0  0  0  0  0
    1.6240   -0.8910   -0.2760 C   0  0  0  0  0  0  0  0  0  0  0  0
    1.2750   -1.6060    1.0290 C   0  0  0  0  0  0  0  0  0  0  0  0
    1.6180   -3.0320    0.9260 N   0  3  0  0  0  0  0  0  0  0  0  0
    1.3410   -3.7370    2.1840 C   0  0  0  0  0  0  0  0  0  0  0  0
   -0.1460   -3.6340    2.5710 C   0  0  0  0  0  0  0  0  0  0  0  0
   -0.6100   -2.1670    2.6330 C   0  0  0  0  0  0  0  0  0  0  0  0
   -0.2160   -1.4000    1.3580 C   0  0  0  0  0  0  0  0  0  0  0  0
    3.9140   -0.7980    0.7570 H   0  0  0  0  0  0  0  0  0  0  0  0
    3.7080    0.5140    1.9050 H   0  0  0  0  0  0  0  0  0  0  0  0
    5.6970    1.6630    1.0430 H   0  0  0  0  0  0  0  0  0  0  0  0
    6.1200    0.0110    1.4600 H   0  0  0  0  0  0  0  0  0  0  0  0
    6.0220   -0.6730   -0.8940 H   0  0  0  0  0  0  0  0  0  0  0  0
    7.0870    0.7140   -0.7410 H   0  0  0  0  0  0  0  0  0  0  0  0
    5.3350    2.2270   -1.5520 H   0  0  0  0  0  0  0  0  0  0  0  0
    5.5410    0.9150   -2.7000 H   0  0  0  0  0  0  0  0  0  0  0  0
    3.5520   -0.2340   -1.8390 H   0  0  0  0  0  0  0  0  0  0  0  0
    3.1290    1.4180   -2.2550 H   0  0  0  0  0  0  0  0  0  0  0  0
    3.2070    2.1030    0.1010 H   0  0  0  0  0  0  0  0  0  0  0  0
    1.3650    0.8370    0.9790 H   0  0  0  0  0  0  0  0  0  0  0  0
    1.1880    0.9490   -2.0170 H   0  0  0  0  0  0  0  0  0  0  0  0
   -0.8400    1.4130    0.2230 H   0  0  0  0  0  0  0  0  0  0  0  0
   -0.8180    0.0690   -0.9070 H   0  0  0  0  0  0  0  0  0  0  0  0
   -1.3250    1.5610   -2.7880 H   0  0  0  0  0  0  0  0  0  0  0  0
   -2.5190    1.8010   -1.5230 H   0  0  0  0  0  0  0  0  0  0  0  0
   -1.3940    3.8430   -0.7620 H   0  0  0  0  0  0  0  0  0  0  0  0
   -1.7060    3.9650   -2.4850 H   0  0  0  0  0  0  0  0  0  0  0  0
    0.6210    3.3920   -3.0110 H   0  0  0  0  0  0  0  0  0  0  0  0
    0.5990    4.7350   -1.8810 H   0  0  0  0  0  0  0  0  0  0  0  0
    1.1050    3.2430    0.0000 H   0  0  0  0  0  0  0  0  0  0  0  0
    2.2990    3.0040   -1.2650 H   0  0  0  0  0  0  0  0  0  0  0  0
    2.5730   -1.2660   -0.6520 H   0  0  0  0  0  0  0  0  0  0  0  0
    0.8430   -1.0760   -1.0110 H   0  0  0  0  0  0  0  0  0  0  0  0
    1.8910   -1.1300    1.7880 H   0  0  0  0  0  0  0  0  0  0  0  0
    2.6000   -3.1260    0.7100 H   0  0  0  0  0  0  0  0  0  0  0  0
    1.9510   -3.3140    2.9790 H   0  0  0  0  0  0  0  0  0  0  0  0
    1.6050   -4.7870    2.0780 H   0  0  0  0  0  0  0  0  0  0  0  0
   -0.7480   -4.1730    1.8430 H   0  0  0  0  0  0  0  0  0  0  0  0
   -0.3020   -4.1040    3.5400 H   0  0  0  0  0  0  0  0  0  0  0  0
   -0.1640   -1.6820    3.4990 H   0  0  0  0  0  0  0  0  0  0  0  0
   -1.6900   -2.1340    2.7560 H   0  0  0  0  0  0  0  0  0  0  0  0
   -0.8220   -1.7480    0.5240 H   0  0  0  0  0  0  0  0  0  0  0  0
   -0.4120   -0.3390    1.4970 H   0  0  0  0  0  0  0  0  0  0  0  0
    1.0720   -3.4470    0.1880 H   0  0  0  0  0  0  0  0  0  0  0  0
  1 21  1  0  0  0  0
  1 22  1  0  0  0  0
  1  2  1  0  0  0  0
  2 23  1  0  0  0  0
  2 24  1  0  0  0  0
  2  3  1  0  0  0  0
  3 25  1  0  0  0  0
  3 26  1  0  0  0  0
  3  4  1  0  0  0  0
  4 27  1  0  0  0  0
  4 28  1  0  0  0  0
  4  5  1  0  0  0  0
  5 29  1  0  0  0  0
  5 30  1  0  0  0  0
  5  6  1  0  0  0  0
  6  1  1  0  0  0  0
  6 31  1  0  0  0  0
  6  7  1  0  0  0  0
  7 32  1  0  0  0  0
  7  8  1  0  0  0  0
  8 33  1  0  0  0  0
  8  9  1  0  0  0  0
  9 34  1  0  0  0  0
  9 35  1  0  0  0  0
  9 10  1  0  0  0  0
 10 36  1  0  0  0  0
 10 37  1  0  0  0  0
 10 11  1  0  0  0  0
 11 38  1  0  0  0  0
 11 39  1  0  0  0  0
 11 12  1  0  0  0  0
 12 40  1  0  0  0  0
 12 41  1  0  0  0  0
 12 13  1  0  0  0  0
 13  8  1  0  0  0  0
 13 42  1  0  0  0  0
 13 43  1  0  0  0  0
  7 14  1  0  0  0  0
 14 44  1  0  0  0  0
 14 45  1  0  0  0  0
 14 15  1  0  0  0  0
 15 46  1  0  0  0  0
 15 16  1  0  0  0  0
 16 47  1  0  0  0  0
 16 17  1  0  0  0  0
 17 48  1  0  0  0  0
 17 49  1  0  0  0  0
 17 18  1  0  0  0  0
 18 50  1  0  0  0  0
 18 51  1  0  0  0  0
 18 19  1  0  0  0  0
 19 52  1  0  0  0  0
 19 53  1  0  0  0  0
 19 20  1  0  0  0  0
 20 15  1  0  0  0  0
 20 54  1  0  0  0  0
 20 55  1  0  0  0  0
 16 56  1  0  0  0  0
M  CHG  1  16   1
M  END
$$$$
astemizole
  -MTS-   02131516543D 0   0.00000     0.00000     0

 66 70  0  0  0  0  0  0  0  0999 V2000
    7.9510    2.0360    0.9340 F   0  0  0  0  0  0  0  0  0  0  0  0
    6.8880    1.5760    0.2400 C   0  0  0  0  0  0  0  0  0  0  0  0
    6.1780    0.4630    0.7040 C   0  0  0  0  0  0  0  0  0  0  0  0
    5.0760   -0.0140   -0.0150 C   0  0  0  0  0  0  0  0  0  0  0  0
    4.6840    0.6220   -1.1990 C   0  0  0  0  0  0  0  0  0  0  0  0
    5.3950    1.7360   -1.6630 C   0  0  0  0  0  0  0  0  0  0  0  0
    6.4970    2.2130   -0.9440 C   0  0  0  0  0  0  0  0  0  0  0  0
    3.4960    0.1080   -1.9750 C   0  0  0  0  0  0  0  0  0  0  0  0
    2.2600    0.6580   -1.4010 N   0  0  0  0  0  0  0  0  0  0  0  0
    1.6630    1.8980   -1.7320 C   0  0  0  0  0  0  0  0  0  0  0  0
    1.9970    2.9260   -2.6220 C   0  0  0  0  0  0  0  0  0  0  0  0
    1.1800    4.0580   -2.7220 C   0  0  0  0  0  0  0  0  0  0  0  0
    0.0290    4.1630   -1.9320 C   0  0  0  0  0  0  0  0  0  0  0  0
   -0.3050    3.1350   -1.0420 C   0  0  0  0  0  0  0  0  0  0  0  0
    0.5120    2.0030   -0.9420 C   0  0  0  0  0  0  0  0  0  0  0  0
    0.4440    0.8400   -0.1650 N   0  0  0  0  0  0  0  0  0  0  0  0
    1.4750    0.0650   -0.4470 C   0  0  0  0  0  0  0  0  0  0  0  0
    1.7240   -1.1530    0.1290 N   0  0  0  0  0  0  0  0  0  0  0  0
    0.7990   -1.6910    1.1370 C   0  0  0  0  0  0  0  0  0  0  0  0
   -0.4010   -2.3620    0.4450 C   0  0  0  0  0  0  0  0  0  0  0  0
   -1.2930   -3.1000    1.4600 C   0  0  0  0  0  0  0  0  0  0  0  0
   -0.5190   -4.0670    2.2520 N   0  3  0  0  0  0  0  0  0  0  0  0
    0.5600   -3.4010    2.9960 C   0  0  0  0  0  0  0  0  0  0  0  0
    1.5410   -2.6790    2.0550 C   0  0  0  0  0  0  0  0  0  0  0  0
   -1.4100   -4.7450    3.2040 C   0  0  0  0  0  0  0  0  0  0  0  0
   -2.2210   -5.8140    2.4710 C   0  0  0  0  0  0  0  0  0  0  0  0
   -3.0820   -6.5600    3.4610 C   0  0  0  0  0  0  0  0  0  0  0  0
   -4.3840   -6.1210    3.7270 C   0  0  0  0  0  0  0  0  0  0  0  0
   -5.1830   -6.8140    4.6450 C   0  0  0  0  0  0  0  0  0  0  0  0
   -4.6780   -7.9450    5.2980 C   0  0  0  0  0  0  0  0  0  0  0  0
   -5.4600   -8.6220    6.1970 O   0  0  0  0  0  0  0  0  0  0  0  0
   -4.8950   -9.7590    6.8540 C   0  0  0  0  0  0  0  0  0  0  0  0
   -3.3760   -8.3830    5.0330 C   0  0  0  0  0  0  0  0  0  0  0  0
   -2.5770   -7.6910    4.1140 C   0  0  0  0  0  0  0  0  0  0  0  0
    6.4800   -0.0280    1.6180 H   0  0  0  0  0  0  0  0  0  0  0  0
    4.5280   -0.8730    0.3430 H   0  0  0  0  0  0  0  0  0  0  0  0
    5.0930    2.2270   -2.5760 H   0  0  0  0  0  0  0  0  0  0  0  0
    7.0450    3.0720   -1.3020 H   0  0  0  0  0  0  0  0  0  0  0  0
    3.4690   -0.9780   -1.9200 H   0  0  0  0  0  0  0  0  0  0  0  0
    3.5810    0.4160   -3.0150 H   0  0  0  0  0  0  0  0  0  0  0  0
    2.8850    2.8450   -3.2310 H   0  0  0  0  0  0  0  0  0  0  0  0
    1.4380    4.8510   -3.4080 H   0  0  0  0  0  0  0  0  0  0  0  0
   -0.6010    5.0370   -2.0090 H   0  0  0  0  0  0  0  0  0  0  0  0
   -1.1930    3.2160   -0.4320 H   0  0  0  0  0  0  0  0  0  0  0  0
    2.5420   -1.6810   -0.1400 H   0  0  0  0  0  0  0  0  0  0  0  0
    0.4630   -0.8310    1.7120 H   0  0  0  0  0  0  0  0  0  0  0  0
   -0.0420   -3.0670   -0.3020 H   0  0  0  0  0  0  0  0  0  0  0  0
   -0.9900   -1.6070   -0.0720 H   0  0  0  0  0  0  0  0  0  0  0  0
   -1.7590   -2.3770    2.1260 H   0  0  0  0  0  0  0  0  0  0  0  0
   -2.0900   -3.6210    0.9310 H   0  0  0  0  0  0  0  0  0  0  0  0
    0.1310   -2.6830    3.6910 H   0  0  0  0  0  0  0  0  0  0  0  0
    1.1010   -4.1380    3.5860 H   0  0  0  0  0  0  0  0  0  0  0  0
    2.0670   -3.4120    1.4470 H   0  0  0  0  0  0  0  0  0  0  0  0
    2.2790   -2.1400    2.6450 H   0  0  0  0  0  0  0  0  0  0  0  0
   -2.0870   -4.0190    3.6480 H   0  0  0  0  0  0  0  0  0  0  0  0
   -0.8160   -5.2140    3.9860 H   0  0  0  0  0  0  0  0  0  0  0  0
   -1.5430   -6.5110    1.9820 H   0  0  0  0  0  0  0  0  0  0  0  0
   -2.8540   -5.3400    1.7240 H   0  0  0  0  0  0  0  0  0  0  0  0
   -4.7730   -5.2490    3.2230 H   0  0  0  0  0  0  0  0  0  0  0  0
   -6.1880   -6.4750    4.8500 H   0  0  0  0  0  0  0  0  0  0  0  0
   -5.6290  -10.1880    7.5320 H   0  0  0  0  0  0  0  0  0  0  0  0
   -4.6090  -10.5020    6.1120 H   0  0  0  0  0  0  0  0  0  0  0  0
   -4.0160   -9.4530    7.4180 H   0  0  0  0  0  0  0  0  0  0  0  0
   -2.9870   -9.2560    5.5370 H   0  0  0  0  0  0  0  0  0  0  0  0
   -1.5720   -8.0300    3.9100 H   0  0  0  0  0  0  0  0  0  0  0  0
   -0.1160   -4.7490    1.6290 H   0  0  0  0  0  0  0  0  0  0  0  0
  1  2  1  0  0  0  0
  2  3  2  0  0  0  0
  3 35  1  0  0  0  0
  3  4  1  0  0  0  0
  4 36  1  0  0  0  0
  4  5  2  0  0  0  0
  5  6  1  0  0  0  0
  6 37  1  0  0  0  0
  6  7  2  0  0  0  0
  7  2  1  0  0  0  0
  7 38  1  0  0  0  0
  5  8  1  0  0  0  0
  8 39  1  0  0  0  0
  8 40  1  0  0  0  0
  8  9  1  0  0  0  0
  9 10  1  0  0  0  0
 10 11  2  0  0  0  0
 11 41  1  0  0  0  0
 11 12  1  0  0  0  0
 12 42  1  0  0  0  0
 12 13  2  0  0  0  0
 13 43  1  0  0  0  0
 13 14  1  0  0  0  0
 14 44  1  0  0  0  0
 14 15  2  0  0  0  0
 15 10  1  0  0  0  0
 15 16  1  0  0  0  0
 16 17  2  0  0  0  0
 17  9  1  0  0  0  0
 17 18  1  0  0  0  0
 18 45  1  0  0  0  0
 18 19  1  0  0  0  0
 19 46  1  0  0  0  0
 19 20  1  0  0  0  0
 20 47  1  0  0  0  0
 20 48  1  0  0  0  0
 20 21  1  0  0  0  0
 21 49  1  0  0  0  0
 21 50  1  0  0  0  0
 21 22  1  0  0  0  0
 22 23  1  0  0  0  0
 23 51  1  0  0  0  0
 23 52  1  0  0  0  0
 23 24  1  0  0  0  0
 24 19  1  0  0  0  0
 24 53  1  0  0  0  0
 24 54  1  0  0  0  0
 22 25  1  0  0  0  0
 25 55  1  0  0  0  0
 25 56  1  0  0  0  0
 25 26  1  0  0  0  0
 26 57  1  0  0  0  0
 26 58  1  0  0  0  0
 26 27  1  0  0  0  0
 27 28  2  0  0  0  0
 28 59  1  0  0  0  0
 28 29  1  0  0  0  0
 29 60  1  0  0  0  0
 29 30  2  0  0  0  0
 30 31  1  0  0  0  0
 31 32  1  0  0  0  0
 32 61  1  0  0  0  0
 32 62  1  0  0  0  0
 32 63  1  0  0  0  0
 30 33  1  0  0  0  0
 33 64  1  0  0  0  0
 33 34  2  0  0  0  0
 34 27  1  0  0  0  0
 34 65  1  0  0  0  0
 22 66  1  0  0  0  0
M  CHG  1  22   1
M  END
$$$$
