# Supplementary material for: Template CoMFA Generates Single 3D-QSAR Models that, for Twelve of Twelve Biological Targets, Predict All ChEMBL-Tabulated Affinities
Source: PLoS One. 2015 Jun 12;10(6):e0129307. doi: 10.1371/journal.pone.0129307 (PMC4466312; doi:10.1371/journal.pone.0129307)
Supplement: S13 Text — The zip file contains, for each target, the template, training set, and prediction set, as “2D” structures, in. sdf format. (ZIP) [file pone.0129307.s014.zip › HERG_trng.sdf]

ZINC00000338
  -MTS-   02131516552D 0   0.00000     0.00000     0

 12 12  0  0  1  0  0  0  0  0999 V2000
    3.9836   -0.1511    0.0000 C   0  0  0  0  0  0  0  0  0  0  0  0
    3.9821    0.8524    0.0000 C   0  0  1  0  0  0  0  0  0  0  0  0
    4.8434    1.3502    0.0000 N   0  0  0  0  0  0  0  0  0  0  0  0
    3.1156    1.3515    0.0000 C   0  0  0  0  0  0  0  0  0  0  0  0
    2.2501    0.8506    0.0000 C   0  0  0  0  0  0  0  0  0  0  0  0
    1.3801    1.3506    0.0000 C   0  0  0  0  0  0  0  0  0  0  0  0
    0.5201    0.8506    0.0000 C   0  0  0  0  0  0  0  0  0  0  0  0
    0.5201   -0.1494    0.0000 C   0  0  0  0  0  0  0  0  0  0  0  0
    1.3801   -0.6494    0.0000 C   0  0  0  0  0  0  0  0  0  0  0  0
    1.3776   -1.6493    0.0000 O   0  0  0  0  0  0  0  0  0  0  0  0
    2.2501   -0.1494    0.0000 C   0  0  0  0  0  0  0  0  0  0  0  0
    3.4629    0.5517    0.0000 H   0  0  0  0  0  0  0  0  0  0  0  0
  2  1  1  6  0  0  0
  2 12  1  1  0  0  0
  2  3  1  0  0  0  0
  2  4  1  0  0  0  0
  4  5  1  0  0  0  0
  5  6  2  0  0  0  0
  6  7  1  0  0  0  0
  7  8  2  0  0  0  0
  8  9  1  0  0  0  0
  9 10  1  0  0  0  0
  9 11  2  0  0  0  0
 11  5  1  0  0  0  0
M  END
>  <EXTREG>  (ZINC00000338)
ZINC00000338

>  <LOGBIO>
2.5000

$$$$
ZINC00000407
  -MTS-   02131516552D 0   0.00000     0.00000     0

 25 26  0  0  1  0  0  0  0  0999 V2000
    4.8424   -0.9979    0.0000 C   0  0  0  0  0  0  0  0  0  0  0  0
    3.9761   -0.4983    0.0000 C   0  0  2  0  0  0  0  0  0  0  0  0
    3.1146   -0.9956    0.0000 C   0  0  0  0  0  0  0  0  0  0  0  0
    3.1156   -1.9990    0.0000 O   0  0  0  0  0  0  0  0  0  0  0  0
    2.2501   -2.4999    0.0000 C   0  0  0  0  0  0  0  0  0  0  0  0
    1.3801   -1.9999    0.0000 C   0  0  0  0  0  0  0  0  0  0  0  0
    0.5201   -2.4999    0.0000 C   0  0  0  0  0  0  0  0  0  0  0  0
    0.5201   -3.4999    0.0000 C   0  0  0  0  0  0  0  0  0  0  0  0
    1.3801   -3.9999    0.0000 C   0  0  0  0  0  0  0  0  0  0  0  0
    2.2501   -3.4999    0.0000 C   0  0  0  0  0  0  0  0  0  0  0  0
    3.9752    0.5052    0.0000 N   0  0  0  0  0  0  0  0  0  0  0  0
    4.8367    1.0025    0.0000 C   0  0  1  0  0  0  0  0  0  0  0  0
    5.7029    0.5029    0.0000 C   0  0  0  0  0  0  0  0  0  0  0  0
    4.8357    2.0060    0.0000 C   0  0  1  0  0  0  0  0  0  0  0  0
    5.7022    2.5120    0.0000 O   0  0  0  0  0  0  0  0  0  0  0  0
    3.9682    2.5034    0.0000 C   0  0  0  0  0  0  0  0  0  0  0  0
    3.9642    3.5068    0.0000 C   0  0  0  0  0  0  0  0  0  0  0  0
    3.1002    3.9999    0.0000 C   0  0  0  0  0  0  0  0  0  0  0  0
    2.2352    3.4982    0.0000 C   0  0  0  0  0  0  0  0  0  0  0  0
    1.3689    3.9978    0.0000 O   0  0  0  0  0  0  0  0  0  0  0  0
    2.2341    2.5034    0.0000 C   0  0  0  0  0  0  0  0  0  0  0  0
    3.1032    2.0017    0.0000 C   0  0  0  0  0  0  0  0  0  0  0  0
    5.3562    1.7075    0.0000 H   0  0  0  0  0  0  0  0  0  0  0  0
    4.8368    0.4025    0.0000 H   0  0  0  0  0  0  0  0  0  0  0  0
    3.9763   -1.0983    0.0000 H   0  0  0  0  0  0  0  0  0  0  0  0
  2  1  1  6  0  0  0
  2 25  1  1  0  0  0
  2  3  1  0  0  0  0
  3  4  1  0  0  0  0
  4  5  1  0  0  0  0
  5  6  2  0  0  0  0
  6  7  1  0  0  0  0
  7  8  2  0  0  0  0
  8  9  1  0  0  0  0
  9 10  2  0  0  0  0
 10  5  1  0  0  0  0
  2 11  1  0  0  0  0
 11 12  1  0  0  0  0
 12 24  1  1  0  0  0
 12 13  1  6  0  0  0
 12 14  1  0  0  0  0
 14 23  1  1  0  0  0
 14 15  1  6  0  0  0
 14 16  1  0  0  0  0
 16 17  2  0  0  0  0
 17 18  1  0  0  0  0
 18 19  2  0  0  0  0
 19 20  1  0  0  0  0
 19 21  1  0  0  0  0
 21 22  2  0  0  0  0
 22 16  1  0  0  0  0
M  END
>  <EXTREG>  (ZINC00000407)
ZINC00000407

>  <LOGBIO>
2.5000

$$$$
ZINC00001441
  -MTS-   02131516552D 0   0.00000     0.00000     0

 19 21  0  0  0  0  0  0  0  0999 V2000
    8.3433   -2.9538    0.0000 O   0  0  0  0  0  0  0  0  0  0  0  0
    7.7548   -2.1453    0.0000 C   0  0  0  0  0  0  0  0  0  0  0  0
    8.0648   -1.1853    0.0000 N   0  0  0  0  0  0  0  0  0  0  0  0
    7.2548   -0.6053    0.0000 C   0  0  0  0  0  0  0  0  0  0  0  0
    6.4465   -1.1940    0.0000 C   0  0  0  0  0  0  0  0  0  0  0  0
    5.6955   -1.8596    0.0000 C   0  0  0  0  0  0  0  0  0  0  0  0
    4.7476   -1.5413    0.0000 C   0  0  0  0  0  0  0  0  0  0  0  0
    4.5505   -0.5574    0.0000 N   0  0  0  0  0  0  0  0  0  0  0  0
    3.6033   -0.2367    0.0000 C   0  0  0  0  0  0  0  0  0  0  0  0
    3.4074    0.7439    0.0000 C   0  0  0  0  0  0  0  0  0  0  0  0
    2.4602    1.0646    0.0000 C   0  0  0  0  0  0  0  0  0  0  0  0
    2.2627    2.0484    0.0000 C   0  0  0  0  0  0  0  0  0  0  0  0
    1.3198    2.3655    0.0000 C   0  0  0  0  0  0  0  0  0  0  0  0
    0.5678    1.7063    0.0000 C   0  0  0  0  0  0  0  0  0  0  0  0
    0.7588    0.7300    0.0000 C   0  0  0  0  0  0  0  0  0  0  0  0
    1.7083    0.4054    0.0000 C   0  0  0  0  0  0  0  0  0  0  0  0
    5.2982    0.0987    0.0000 C   0  0  0  0  0  0  0  0  0  0  0  0
    6.2462   -0.2196    0.0000 C   0  0  0  0  0  0  0  0  0  0  0  0
    6.7548   -2.1453    0.0000 O   0  0  0  0  0  0  0  0  0  0  0  0
  1  2  2  0  0  0  0
  2  3  1  0  0  0  0
  3  4  1  0  0  0  0
  4  5  1  0  0  0  0
  5  6  1  0  0  0  0
  6  7  1  0  0  0  0
  7  8  1  0  0  0  0
  8  9  1  0  0  0  0
  9 10  1  0  0  0  0
 10 11  1  0  0  0  0
 11 12  2  0  0  0  0
 12 13  1  0  0  0  0
 13 14  2  0  0  0  0
 14 15  1  0  0  0  0
 15 16  2  0  0  0  0
 16 11  1  0  0  0  0
  8 17  1  0  0  0  0
 17 18  1  0  0  0  0
 18  5  1  0  0  0  0
  5 19  1  0  0  0  0
 19  2  1  0  0  0  0
M  END
>  <EXTREG>  (ZINC00001441)
ZINC00001441

>  <LOGBIO>
2.5000

$$$$
ZINC00004726
  -MTS-   02131516552D 0   0.00000     0.00000     0

 11 11  0  0  0  0  0  0  0  0999 V2000
    4.3278    1.2509    0.0000 N   0  0  0  0  0  0  0  0  0  0  0  0
    3.4623    0.7500    0.0000 S   0  0  0  0  0  0  0  0  0  0  0  0
    3.9632   -0.1155    0.0000 O   0  0  0  0  0  0  0  0  0  0  0  0
    2.9615    1.6155    0.0000 O   0  0  0  0  0  0  0  0  0  0  0  0
    2.5968    0.2491    0.0000 C   0  0  0  0  0  0  0  0  0  0  0  0
    1.7268    0.7491    0.0000 C   0  0  0  0  0  0  0  0  0  0  0  0
    0.8668    0.2491    0.0000 C   0  0  0  0  0  0  0  0  0  0  0  0
    0.8668   -0.7509    0.0000 C   0  0  0  0  0  0  0  0  0  0  0  0
    0.0000   -1.2495    0.0000 Cl  0  0  0  0  0  0  0  0  0  0  0  0
    1.7268   -1.2509    0.0000 C   0  0  0  0  0  0  0  0  0  0  0  0
    2.5968   -0.7509    0.0000 C   0  0  0  0  0  0  0  0  0  0  0  0
  1  2  1  0  0  0  0
  2  3  2  0  0  0  0
  2  4  2  0  0  0  0
  2  5  1  0  0  0  0
  5  6  2  0  0  0  0
  6  7  1  0  0  0  0
  7  8  2  0  0  0  0
  8  9  1  0  0  0  0
  8 10  1  0  0  0  0
 10 11  2  0  0  0  0
 11  5  1  0  0  0  0
M  END
>  <EXTREG>  (ZINC00004726)
ZINC00004726

>  <LOGBIO>
2.5000

$$$$
ZINC00008421
  -MTS-   02131516552D 0   0.00000     0.00000     0

 21 22  0  0  1  0  0  0  0  0999 V2000
    0.5214    1.9492    0.0000 C   0  0  0  0  0  0  0  0  0  0  0  0
    1.3904    2.4440    0.0000 O   0  0  0  0  0  0  0  0  0  0  0  0
    2.2534    1.9388    0.0000 C   0  0  0  0  0  0  0  0  0  0  0  0
    3.1259    2.4345    0.0000 C   0  0  0  0  0  0  0  0  0  0  0  0
    3.9834    1.9302    0.0000 C   0  0  0  0  0  0  0  0  0  0  0  0
    3.9784    0.9302    0.0000 C   0  0  0  0  0  0  0  0  0  0  0  0
    3.1159    0.4345    0.0000 C   0  0  0  0  0  0  0  0  0  0  0  0
    2.2484    0.9388    0.0000 C   0  0  0  0  0  0  0  0  0  0  0  0
    3.1129   -0.7655    0.0000 C   0  0  2  0  0  0  0  0  0  0  0  0
    2.1284   -0.5901    0.0000 O   0  0  0  0  0  0  0  0  0  0  0  0
    2.7686   -1.7080    0.0000 C   0  0  0  0  0  0  0  0  0  0  0  0
    3.4079   -2.4702    0.0000 C   0  0  0  0  0  0  0  0  0  0  0  0
    4.3933   -2.2996    0.0000 C   0  0  0  0  0  0  0  0  0  0  0  0
    4.7393   -1.3670    0.0000 C   0  0  0  0  0  0  0  0  0  0  0  0
    4.0982   -0.5950    0.0000 C   0  0  1  0  0  0  0  0  0  0  0  0
    4.4442    0.3433    0.0000 C   0  0  0  0  0  0  0  0  0  0  0  0
    5.4297    0.5128    0.0000 N   0  3  0  0  0  0  0  0  0  0  0  0
    5.5992   -0.4727    0.0000 C   0  0  0  0  0  0  0  0  0  0  0  0
    5.2601    1.4984    0.0000 C   0  0  0  0  0  0  0  0  0  0  0  0
    6.4152    0.6824    0.0000 O   0  5  0  0  0  0  0  0  0  0  0  0
    4.6896   -0.4935    0.0000 H   0  0  0  0  0  0  0  0  0  0  0  0
  1  2  1  0  0  0  0
  2  3  1  0  0  0  0
  3  4  2  0  0  0  0
  4  5  1  0  0  0  0
  5  6  2  0  0  0  0
  6  7  1  0  0  0  0
  7  8  2  0  0  0  0
  8  3  1  0  0  0  0
  7  9  1  0  0  0  0
  9 10  1  6  0  0  0
  9 11  1  0  0  0  0
 11 12  1  0  0  0  0
 12 13  1  0  0  0  0
 13 14  1  0  0  0  0
 14 15  1  0  0  0  0
 15 21  1  1  0  0  0
 15  9  1  0  0  0  0
 15 16  1  6  0  0  0
 16 17  1  0  0  0  0
 17 18  1  0  0  0  0
 17 19  1  0  0  0  0
 17 20  1  0  0  0  0
M  CHG  2  17   1  20  -1
M  END
>  <EXTREG>  (ZINC00008421)
ZINC00008421

>  <LOGBIO>
2.5000

$$$$
ZINC00021359
  -MTS-   02131516552D 0   0.00000     0.00000     0

 19 20  0  0  0  0  0  0  0  0999 V2000
    5.1017   -2.7409    0.0000 C   0  0  0  0  0  0  0  0  0  0  0  0
    4.6008   -1.8753    0.0000 C   0  0  0  0  0  0  0  0  0  0  0  0
    3.7353   -2.3762    0.0000 C   0  0  0  0  0  0  0  0  0  0  0  0
    5.4664   -1.3745    0.0000 C   0  0  0  0  0  0  0  0  0  0  0  0
    4.1000   -1.0098    0.0000 C   0  0  0  0  0  0  0  0  0  0  0  0
    4.6000   -0.1398    0.0000 C   0  0  0  0  0  0  0  0  0  0  0  0
    4.1000    0.7202    0.0000 C   0  0  0  0  0  0  0  0  0  0  0  0
    4.4100    1.6802    0.0000 O   0  0  0  0  0  0  0  0  0  0  0  0
    3.6000    2.2602    0.0000 C   0  0  0  0  0  0  0  0  0  0  0  0
    3.6000    3.2602    0.0000 O   0  0  0  0  0  0  0  0  0  0  0  0
    2.7900    1.6802    0.0000 C   0  0  0  0  0  0  0  0  0  0  0  0
    3.1000    0.7202    0.0000 C   0  0  0  0  0  0  0  0  0  0  0  0
    2.6000   -0.1398    0.0000 C   0  0  0  0  0  0  0  0  0  0  0  0
    3.1000   -1.0098    0.0000 C   0  0  0  0  0  0  0  0  0  0  0  0
    2.5991   -1.8753    0.0000 O   0  0  0  0  0  0  0  0  0  0  0  0
    1.6000   -0.1373    0.0000 C   0  0  0  0  0  0  0  0  0  0  0  0
    1.5975   -1.1373    0.0000 C   0  0  0  0  0  0  0  0  0  0  0  0
    1.6025    0.8627    0.0000 C   0  0  0  0  0  0  0  0  0  0  0  0
    0.6000   -0.1348    0.0000 C   0  0  0  0  0  0  0  0  0  0  0  0
  1  2  1  0  0  0  0
  2  3  1  0  0  0  0
  2  4  1  0  0  0  0
  2  5  1  0  0  0  0
  5  6  2  0  0  0  0
  6  7  1  0  0  0  0
  7  8  1  0  0  0  0
  8  9  1  0  0  0  0
  9 10  2  0  0  0  0
  9 11  1  0  0  0  0
 11 12  1  0  0  0  0
 12  7  2  0  0  0  0
 12 13  1  0  0  0  0
 13 14  2  0  0  0  0
 14  5  1  0  0  0  0
 14 15  1  0  0  0  0
 13 16  1  0  0  0  0
 16 17  1  0  0  0  0
 16 18  1  0  0  0  0
 16 19  1  0  0  0  0
M  END
>  <EXTREG>  (ZINC00021359)
ZINC00021359

>  <LOGBIO>
2.5000

$$$$
ZINC00027765
  -MTS-   02131516552D 0   0.00000     0.00000     0

 12 13  0  0  0  0  0  0  0  0999 V2000
    5.9986   -1.2785    0.0000 C   0  0  0  0  0  0  0  0  0  0  0  0
    5.4101   -0.4700    0.0000 C   0  0  0  0  0  0  0  0  0  0  0  0
    5.7201    0.4900    0.0000 O   0  0  0  0  0  0  0  0  0  0  0  0
    4.9101    1.0700    0.0000 N   0  0  0  0  0  0  0  0  0  0  0  0
    4.1001    0.4900    0.0000 C   0  0  0  0  0  0  0  0  0  0  0  0
    4.4101   -0.4700    0.0000 N   0  0  0  0  0  0  0  0  0  0  0  0
    3.1504    0.8031    0.0000 C   0  0  0  0  0  0  0  0  0  0  0  0
    2.8420    1.7636    0.0000 N   0  0  0  0  0  0  0  0  0  0  0  0
    1.8457    1.7620    0.0000 O   0  0  0  0  0  0  0  0  0  0  0  0
    1.5264    0.8183    0.0000 C   0  0  0  0  0  0  0  0  0  0  0  0
    0.5724    0.5185    0.0000 C   0  0  0  0  0  0  0  0  0  0  0  0
    2.3383    0.2196    0.0000 N   0  0  0  0  0  0  0  0  0  0  0  0
  1  2  1  0  0  0  0
  2  3  1  0  0  0  0
  3  4  1  0  0  0  0
  4  5  2  0  0  0  0
  5  6  1  0  0  0  0
  6  2  2  0  0  0  0
  5  7  1  0  0  0  0
  7  8  2  0  0  0  0
  8  9  1  0  0  0  0
  9 10  1  0  0  0  0
 10 11  1  0  0  0  0
 10 12  2  0  0  0  0
 12  7  1  0  0  0  0
M  END
>  <EXTREG>  (ZINC00027765)
ZINC00027765

>  <LOGBIO>
2.5000

$$$$
ZINC00029622
  -MTS-   02131516552D 0   0.00000     0.00000     0

 15 15  0  0  0  0  0  0  0  0999 V2000
    6.5892   -0.9838    0.0000 C   0  0  0  0  0  0  0  0  0  0  0  0
    5.7194   -0.4834    0.0000 C   0  0  0  0  0  0  0  0  0  0  0  0
    5.7189    0.5114    0.0000 O   0  0  0  0  0  0  0  0  0  0  0  0
    4.8492    1.0118    0.0000 C   0  0  0  0  0  0  0  0  0  0  0  0
    4.8487    2.0065    0.0000 O   0  0  0  0  0  0  0  0  0  0  0  0
    3.9836    0.5109    0.0000 C   0  0  0  0  0  0  0  0  0  0  0  0
    3.1136    1.0109    0.0000 C   0  0  0  0  0  0  0  0  0  0  0  0
    2.2536    0.5109    0.0000 C   0  0  0  0  0  0  0  0  0  0  0  0
    2.2536   -0.4891    0.0000 N   0  0  0  0  0  0  0  0  0  0  0  0
    3.1136   -0.9891    0.0000 C   0  0  0  0  0  0  0  0  0  0  0  0
    3.9836   -0.4891    0.0000 C   0  0  0  0  0  0  0  0  0  0  0  0
    1.3869   -0.9878    0.0000 S   0  0  0  0  0  0  0  0  0  0  0  0
    0.5201   -1.4865    0.0000 C   0  0  0  0  0  0  0  0  0  0  0  0
    1.8855   -1.8546    0.0000 O   0  0  0  0  0  0  0  0  0  0  0  0
    0.8882   -0.1210    0.0000 O   0  0  0  0  0  0  0  0  0  0  0  0
  1  2  1  0  0  0  0
  2  3  1  0  0  0  0
  3  4  1  0  0  0  0
  4  5  2  0  0  0  0
  4  6  1  0  0  0  0
  6  7  1  0  0  0  0
  7  8  1  0  0  0  0
  8  9  1  0  0  0  0
  9 10  1  0  0  0  0
 10 11  1  0  0  0  0
 11  6  1  0  0  0  0
  9 12  1  0  0  0  0
 12 13  1  0  0  0  0
 12 14  2  0  0  0  0
 12 15  2  0  0  0  0
M  END
>  <EXTREG>  (ZINC00029622)
ZINC00029622

>  <LOGBIO>
2.5000

$$$$
ZINC00031282
  -MTS-   02131516552D 0   0.00000     0.00000     0

 17 18  0  0  1  0  0  0  0  0999 V2000
    5.6313   -1.4798    0.0000 O   0  0  0  0  0  0  0  0  0  0  0  0
    5.8905   -0.5104    0.0000 C   0  0  0  0  0  0  0  0  0  0  0  0
    6.8515   -0.2534    0.0000 O   0  0  0  0  0  0  0  0  0  0  0  0
    5.1834    0.1967    0.0000 C   0  0  1  0  0  0  0  0  0  0  0  0
    5.1834    1.1967    0.0000 N   0  0  0  0  0  0  0  0  0  0  0  0
    4.1834    1.1967    0.0000 C   0  0  0  0  0  0  0  0  0  0  0  0
    3.4763    1.9038    0.0000 O   0  0  0  0  0  0  0  0  0  0  0  0
    4.1834    0.1967    0.0000 C   0  0  1  0  0  0  0  0  0  0  0  0
    3.4763   -0.5104    0.0000 C   0  0  0  0  0  0  0  0  0  0  0  0
    2.5103   -0.2516    0.0000 C   0  0  0  0  0  0  0  0  0  0  0  0
    1.8001   -0.9604    0.0000 C   0  0  0  0  0  0  0  0  0  0  0  0
    0.8397   -0.7010    0.0000 C   0  0  0  0  0  0  0  0  0  0  0  0
    0.5799    0.2647    0.0000 C   0  0  0  0  0  0  0  0  0  0  0  0
    1.2805    0.9709    0.0000 C   0  0  0  0  0  0  0  0  0  0  0  0
    2.2506    0.7141    0.0000 C   0  0  0  0  0  0  0  0  0  0  0  0
    4.4130   -0.3576    0.0000 H   0  0  0  0  0  0  0  0  0  0  0  0
    5.7377    0.4263    0.0000 H   0  0  0  0  0  0  0  0  0  0  0  0
  1  2  1  0  0  0  0
  2  3  2  0  0  0  0
  4  2  1  6  0  0  0
  4 17  1  1  0  0  0
  4  5  1  0  0  0  0
  5  6  1  0  0  0  0
  6  7  2  0  0  0  0
  6  8  1  0  0  0  0
  8 16  1  1  0  0  0
  8  4  1  0  0  0  0
  8  9  1  6  0  0  0
  9 10  1  0  0  0  0
 10 11  2  0  0  0  0
 11 12  1  0  0  0  0
 12 13  2  0  0  0  0
 13 14  1  0  0  0  0
 14 15  2  0  0  0  0
 15 10  1  0  0  0  0
M  END
>  <EXTREG>  (ZINC00031282)
ZINC00031282

>  <LOGBIO>
2.5000

$$$$
ZINC00031826
  -MTS-   02131516552D 0   0.00000     0.00000     0

 25 27  0  0  1  0  0  0  0  0999 V2000
    8.9025   -3.3168    0.0000 O   0  0  0  0  0  0  0  0  0  0  0  0
    9.3094   -2.3996    0.0000 C   0  0  0  0  0  0  0  0  0  0  0  0
   10.2987   -2.2952    0.0000 O   0  0  0  0  0  0  0  0  0  0  0  0
    8.7209   -1.5911    0.0000 C   0  0  1  0  0  0  0  0  0  0  0  0
    9.0309   -0.6311    0.0000 C   0  0  0  0  0  0  0  0  0  0  0  0
    8.2209   -0.0511    0.0000 S   0  0  0  0  0  0  0  0  0  0  0  0
    7.4109   -0.6311    0.0000 C   0  0  2  0  0  0  0  0  0  0  0  0
    7.7209   -1.5911    0.0000 N   0  0  0  0  0  0  0  0  0  0  0  0
    6.4612   -0.3179    0.0000 C   0  0  0  0  0  0  0  0  0  0  0  0
    6.2558    0.6643    0.0000 C   0  0  0  0  0  0  0  0  0  0  0  0
    5.3104    0.9739    0.0000 C   0  0  0  0  0  0  0  0  0  0  0  0
    4.5637    0.3088    0.0000 C   0  0  0  0  0  0  0  0  0  0  0  0
    3.6148    0.6243    0.0000 O   0  0  0  0  0  0  0  0  0  0  0  0
    3.4136    1.6038    0.0000 C   0  0  0  0  0  0  0  0  0  0  0  0
    2.4647    1.9194    0.0000 C   0  0  0  0  0  0  0  0  0  0  0  0
    2.2619    2.9021    0.0000 C   0  0  0  0  0  0  0  0  0  0  0  0
    1.3172    3.2141    0.0000 C   0  0  0  0  0  0  0  0  0  0  0  0
    0.5689    2.5508    0.0000 C   0  0  0  0  0  0  0  0  0  0  0  0
    0.7651    1.5756    0.0000 C   0  0  0  0  0  0  0  0  0  0  0  0
    0.0151    0.9142    0.0000 F   0  0  0  0  0  0  0  0  0  0  0  0
    1.7163    1.2561    0.0000 C   0  0  0  0  0  0  0  0  0  0  0  0
    4.7624   -0.6660    0.0000 C   0  0  0  0  0  0  0  0  0  0  0  0
    5.7144   -0.9831    0.0000 C   0  0  0  0  0  0  0  0  0  0  0  0
    7.3203   -0.0379    0.0000 H   0  0  0  0  0  0  0  0  0  0  0  0
    9.3133   -1.4964    0.0000 H   0  0  0  0  0  0  0  0  0  0  0  0
  1  2  1  0  0  0  0
  2  3  2  0  0  0  0
  4  2  1  6  0  0  0
  4 25  1  1  0  0  0
  4  5  1  0  0  0  0
  5  6  1  0  0  0  0
  6  7  1  0  0  0  0
  7 24  1  1  0  0  0
  7  8  1  0  0  0  0
  8  4  1  0  0  0  0
  7  9  1  6  0  0  0
  9 10  2  0  0  0  0
 10 11  1  0  0  0  0
 11 12  2  0  0  0  0
 12 13  1  0  0  0  0
 13 14  1  0  0  0  0
 14 15  1  0  0  0  0
 15 16  2  0  0  0  0
 16 17  1  0  0  0  0
 17 18  2  0  0  0  0
 18 19  1  0  0  0  0
 19 20  1  0  0  0  0
 19 21  2  0  0  0  0
 21 15  1  0  0  0  0
 12 22  1  0  0  0  0
 22 23  2  0  0  0  0
 23  9  1  0  0  0  0
M  END
>  <EXTREG>  (ZINC00031826)
ZINC00031826

>  <LOGBIO>
2.5000

$$$$
ZINC00032523
  -MTS-   02131516552D 0   0.00000     0.00000     0

 19 22  0  0  1  0  0  0  0  0999 V2000
    5.9556   -3.0150    0.0000 S   0  0  0  0  0  0  0  0  0  0  0  0
    5.3671   -2.2065    0.0000 C   0  0  0  0  0  0  0  0  0  0  0  0
    5.6771   -1.2465    0.0000 S   0  0  0  0  0  0  0  0  0  0  0  0
    4.8671   -0.6665    0.0000 C   0  0  0  0  0  0  0  0  0  0  0  0
    4.7674    0.3316    0.0000 S   0  0  0  0  0  0  0  0  0  0  0  0
    3.8555    0.7419    0.0000 C   0  0  1  0  0  0  0  0  0  0  0  0
    3.5424    1.7003    0.0000 C   0  0  0  0  0  0  0  0  0  0  0  0
    2.5462    1.6954    0.0000 C   0  0  0  0  0  0  0  0  0  0  0  0
    1.8803    2.4456    0.0000 C   0  0  0  0  0  0  0  0  0  0  0  0
    0.9010    2.2433    0.0000 C   0  0  0  0  0  0  0  0  0  0  0  0
    0.5873    1.2901    0.0000 C   0  0  0  0  0  0  0  0  0  0  0  0
    1.2509    0.5490    0.0000 C   0  0  0  0  0  0  0  0  0  0  0  0
    2.2300    0.7506    0.0000 C   0  0  0  0  0  0  0  0  0  0  0  0
    3.0426    0.1536    0.0000 C   0  0  1  0  0  0  0  0  0  0  0  0
    3.1457   -0.8358    0.0000 S   0  0  0  0  0  0  0  0  0  0  0  0
    4.0571   -1.2465    0.0000 C   0  0  0  0  0  0  0  0  0  0  0  0
    4.3671   -2.2065    0.0000 S   0  0  0  0  0  0  0  0  0  0  0  0
    2.5220   -0.1448    0.0000 H   0  0  0  0  0  0  0  0  0  0  0  0
    4.3018    1.1429    0.0000 H   0  0  0  0  0  0  0  0  0  0  0  0
  1  2  2  0  0  0  0
  2  3  1  0  0  0  0
  3  4  1  0  0  0  0
  4  5  1  0  0  0  0
  6  5  1  6  0  0  0
  6 19  1  1  0  0  0
  6  7  1  0  0  0  0
  7  8  1  0  0  0  0
  8  9  2  0  0  0  0
  9 10  1  0  0  0  0
 10 11  2  0  0  0  0
 11 12  1  0  0  0  0
 12 13  2  0  0  0  0
 13  8  1  0  0  0  0
 14 13  1  6  0  0  0
 14 18  1  1  0  0  0
 14  6  1  0  0  0  0
 14 15  1  0  0  0  0
 15 16  1  0  0  0  0
 16  4  2  0  0  0  0
 16 17  1  0  0  0  0
 17  2  1  0  0  0  0
M  END
>  <EXTREG>  (ZINC00032523)
ZINC00032523

>  <LOGBIO>
2.5000

$$$$
ZINC00033275
  -MTS-   02131516552D 0   0.00000     0.00000     0

 16 17  0  0  0  0  0  0  0  0999 V2000
    6.6691   -1.3730    0.0000 C   0  0  0  0  0  0  0  0  0  0  0  0
    6.0806   -0.5646    0.0000 N   0  0  0  0  0  0  0  0  0  0  0  0
    6.3906    0.3954    0.0000 C   0  0  0  0  0  0  0  0  0  0  0  0
    5.5806    0.9754    0.0000 C   0  0  0  0  0  0  0  0  0  0  0  0
    5.5806    1.9754    0.0000 I   0  0  0  0  0  0  0  0  0  0  0  0
    4.7706    0.3954    0.0000 C   0  0  0  0  0  0  0  0  0  0  0  0
    5.0806   -0.5646    0.0000 N   0  0  0  0  0  0  0  0  0  0  0  0
    3.8209    0.7086    0.0000 C   0  0  0  0  0  0  0  0  0  0  0  0
    3.6172    1.6876    0.0000 O   0  0  0  0  0  0  0  0  0  0  0  0
    3.0748    0.0427    0.0000 N   0  0  0  0  0  0  0  0  0  0  0  0
    2.0888    0.2559    0.0000 N   0  0  0  0  0  0  0  0  0  0  0  0
    1.5921   -0.6077    0.0000 C   0  0  0  0  0  0  0  0  0  0  0  0
    0.5970   -0.7070    0.0000 C   0  0  0  0  0  0  0  0  0  0  0  0
    2.2497   -1.3561    0.0000 C   0  0  0  0  0  0  0  0  0  0  0  0
    3.1741   -0.9523    0.0000 C   0  0  0  0  0  0  0  0  0  0  0  0
    4.0371   -1.4577    0.0000 C   0  0  0  0  0  0  0  0  0  0  0  0
  1  2  1  0  0  0  0
  2  3  1  0  0  0  0
  3  4  2  0  0  0  0
  4  5  1  0  0  0  0
  4  6  1  0  0  0  0
  6  7  2  0  0  0  0
  7  2  1  0  0  0  0
  6  8  1  0  0  0  0
  8  9  2  0  0  0  0
  8 10  1  0  0  0  0
 10 11  1  0  0  0  0
 11 12  2  0  0  0  0
 12 13  1  0  0  0  0
 12 14  1  0  0  0  0
 14 15  2  0  0  0  0
 15 10  1  0  0  0  0
 15 16  1  0  0  0  0
M  END
>  <EXTREG>  (ZINC00033275)
ZINC00033275

>  <LOGBIO>
2.5000

$$$$
ZINC00033460
  -MTS-   02131516552D 0   0.00000     0.00000     0

 20 21  0  0  0  0  0  0  0  0999 V2000
    0.7836   -3.8709    0.0000 F   0  0  0  0  0  0  0  0  0  0  0  0
    1.1868   -2.9557    0.0000 C   0  0  0  0  0  0  0  0  0  0  0  0
    2.1842   -2.8459    0.0000 C   0  0  0  0  0  0  0  0  0  0  0  0
    2.5834   -1.9347    0.0000 C   0  0  0  0  0  0  0  0  0  0  0  0
    1.9932   -1.1275    0.0000 C   0  0  0  0  0  0  0  0  0  0  0  0
    2.3986   -0.2133    0.0000 N   0  0  0  0  0  0  0  0  0  0  0  0
    3.3964   -0.1070    0.0000 C   0  0  0  0  0  0  0  0  0  0  0  0
    3.9814   -0.9116    0.0000 O   0  0  0  0  0  0  0  0  0  0  0  0
    3.8023    0.8069    0.0000 C   0  0  0  0  0  0  0  0  0  0  0  0
    3.2138    1.6154    0.0000 N   0  0  0  0  0  0  0  0  0  0  0  0
    3.5238    2.5754    0.0000 C   0  0  0  0  0  0  0  0  0  0  0  0
    2.7138    3.1554    0.0000 C   0  0  0  0  0  0  0  0  0  0  0  0
    1.9038    2.5754    0.0000 C   0  0  0  0  0  0  0  0  0  0  0  0
    2.2138    1.6154    0.0000 N   0  0  0  0  0  0  0  0  0  0  0  0
    0.9541    2.8885    0.0000 N   0  3  0  0  0  0  0  0  0  0  0  0
    0.7492    3.8709    0.0000 O   0  5  0  0  0  0  0  0  0  0  0  0
    0.2116    2.2265    0.0000 O   0  0  0  0  0  0  0  0  0  0  0  0
    1.0038   -1.2314    0.0000 C   0  0  0  0  0  0  0  0  0  0  0  0
    0.4157   -0.4226    0.0000 F   0  0  0  0  0  0  0  0  0  0  0  0
    0.5966   -2.1484    0.0000 C   0  0  0  0  0  0  0  0  0  0  0  0
  1  2  1  0  0  0  0
  2  3  2  0  0  0  0
  3  4  1  0  0  0  0
  4  5  2  0  0  0  0
  5  6  1  0  0  0  0
  6  7  1  0  0  0  0
  7  8  2  0  0  0  0
  7  9  1  0  0  0  0
  9 10  1  0  0  0  0
 10 11  1  0  0  0  0
 11 12  2  0  0  0  0
 12 13  1  0  0  0  0
 13 14  2  0  0  0  0
 14 10  1  0  0  0  0
 13 15  1  0  0  0  0
 15 16  1  0  0  0  0
 15 17  2  0  0  0  0
  5 18  1  0  0  0  0
 18 19  1  0  0  0  0
 18 20  2  0  0  0  0
 20  2  1  0  0  0  0
M  CHG  2  15   1  16  -1
M  END
>  <EXTREG>  (ZINC00033460)
ZINC00033460

>  <LOGBIO>
2.5000

$$$$
ZINC00033614
  -MTS-   02131516552D 0   0.00000     0.00000     0

 24 25  0  0  1  0  0  0  0  0999 V2000
    6.0186    2.0313    0.0000 C   0  0  0  0  0  0  0  0  0  0  0  0
    5.0761    2.3756    0.0000 O   0  0  0  0  0  0  0  0  0  0  0  0
    4.3139    1.7363    0.0000 C   0  0  0  0  0  0  0  0  0  0  0  0
    3.3714    2.0806    0.0000 O   0  0  0  0  0  0  0  0  0  0  0  0
    4.4869    0.7514    0.0000 C   0  0  2  0  0  0  0  0  0  0  0  0
    5.4869    0.7514    0.0000 C   0  0  0  0  0  0  0  0  0  0  0  0
    6.0869    0.7514    0.0000 N   0  0  0  0  0  0  0  0  0  0  0  0
    3.5435    0.4094    0.0000 C   0  0  2  0  0  0  0  0  0  0  0  0
    2.5586    0.5824    0.0000 C   0  0  0  0  0  0  0  0  0  0  0  0
    2.2139    1.5248    0.0000 C   0  0  0  0  0  0  0  0  0  0  0  0
    1.2337    1.6949    0.0000 C   0  0  0  0  0  0  0  0  0  0  0  0
    0.5907    0.9290    0.0000 C   0  0  0  0  0  0  0  0  0  0  0  0
    0.9278   -0.0069    0.0000 C   0  0  0  0  0  0  0  0  0  0  0  0
    1.9156   -0.1834    0.0000 C   0  0  0  0  0  0  0  0  0  0  0  0
    4.3139   -0.2336    0.0000 C   0  0  0  0  0  0  0  0  0  0  0  0
    3.8156   -1.1006    0.0000 C   0  0  0  0  0  0  0  0  0  0  0  0
    4.3186   -1.9688    0.0000 O   0  0  0  0  0  0  0  0  0  0  0  0
    2.8209   -1.1031    0.0000 O   0  0  0  0  0  0  0  0  0  0  0  0
    2.3222   -1.9738    0.0000 C   0  0  0  0  0  0  0  0  0  0  0  0
    5.6301   -0.7106    0.0000 C   0  0  0  0  0  0  0  0  0  0  0  0
    6.0894   -0.3246    0.0000 O   0  0  0  0  0  0  0  0  0  0  0  0
    5.8047   -1.6900    0.0000 O   0  0  0  0  0  0  0  0  0  0  0  0
    6.7486   -2.0305    0.0000 C   0  0  0  0  0  0  0  0  0  0  0  0
    3.4914    1.0071    0.0000 H   0  0  0  0  0  0  0  0  0  0  0  0
  1  2  1  0  0  0  0
  2  3  1  0  0  0  0
  3  4  2  0  0  0  0
  5  3  1  1  0  0  0
  5  6  1  6  0  0  0
  6  7  3  0  0  0  0
  5  8  1  0  0  0  0
  8 24  1  6  0  0  0
  8  9  1  1  0  0  0
  9 10  2  0  0  0  0
 10 11  1  0  0  0  0
 11 12  2  0  0  0  0
 12 13  1  0  0  0  0
 13 14  2  0  0  0  0
 14  9  1  0  0  0  0
  8 15  1  0  0  0  0
 15  5  1  0  0  0  0
 15 16  1  0  0  0  0
 16 17  2  0  0  0  0
 16 18  1  0  0  0  0
 18 19  1  0  0  0  0
 15 20  1  0  0  0  0
 20 21  2  0  0  0  0
 20 22  1  0  0  0  0
 22 23  1  0  0  0  0
M  END
>  <EXTREG>  (ZINC00033614)
ZINC00033614

>  <LOGBIO>
2.5000

$$$$
ZINC00033798
  -MTS-   02131516552D 0   0.00000     0.00000     0

 24 26  0  0  1  0  0  0  0  0999 V2000
    3.2833   -1.5520    0.0000 Cl  0  0  0  0  0  0  0  0  0  0  0  0
    2.7628   -1.8505    0.0000 C   0  0  0  0  0  0  0  0  0  0  0  0
    2.7588   -2.8539    0.0000 C   0  0  0  0  0  0  0  0  0  0  0  0
    1.8948   -3.3470    0.0000 C   0  0  0  0  0  0  0  0  0  0  0  0
    1.0298   -2.8453    0.0000 C   0  0  0  0  0  0  0  0  0  0  0  0
    1.0287   -1.8505    0.0000 C   0  0  0  0  0  0  0  0  0  0  0  0
    0.1625   -1.3509    0.0000 Cl  0  0  0  0  0  0  0  0  0  0  0  0
    1.8978   -1.3487    0.0000 C   0  0  0  0  0  0  0  0  0  0  0  0
    1.8989   -0.1487    0.0000 C   0  0  0  0  0  0  0  0  0  0  0  0
    2.7655    0.3504    0.0000 N   0  0  0  0  0  0  0  0  0  0  0  0
    3.6345   -0.1513    0.0000 C   0  0  0  0  0  0  0  0  0  0  0  0
    4.4955    0.3470    0.0000 C   0  0  0  0  0  0  0  0  0  0  0  0
    4.4974    1.3470    0.0000 C   0  0  0  0  0  0  0  0  0  0  0  0
    5.3684    1.8452    0.0000 C   0  0  0  0  0  0  0  0  0  0  0  0
    5.3704    2.8452    0.0000 C   0  0  0  0  0  0  0  0  0  0  0  0
    4.5014    3.3470    0.0000 C   0  0  0  0  0  0  0  0  0  0  0  0
    3.6404    2.8487    0.0000 C   0  0  0  0  0  0  0  0  0  0  0  0
    3.6384    1.8487    0.0000 C   0  0  0  0  0  0  0  0  0  0  0  0
    2.7674    1.3504    0.0000 C   0  0  2  0  0  0  0  0  0  0  0  0
    1.7300    1.9535    0.0000 C   0  0  0  0  0  0  0  0  0  0  0  0
    0.8595    1.4543    0.0000 N   0  3  0  0  0  0  0  0  0  0  0  0
    0.0000    1.9552    0.0000 O   0  5  0  0  0  0  0  0  0  0  0  0
    0.8574    0.8543    0.0000 O   0  0  0  0  0  0  0  0  0  0  0  0
    2.7695    1.9504    0.0000 H   0  0  0  0  0  0  0  0  0  0  0  0
  1  2  1  0  0  0  0
  2  3  2  0  0  0  0
  3  4  1  0  0  0  0
  4  5  2  0  0  0  0
  5  6  1  0  0  0  0
  6  7  1  0  0  0  0
  6  8  2  0  0  0  0
  8  2  1  0  0  0  0
  8  9  1  0  0  0  0
  9 10  1  0  0  0  0
 10 11  1  0  0  0  0
 11 12  2  0  0  0  0
 12 13  1  0  0  0  0
 13 14  1  0  0  0  0
 14 15  2  0  0  0  0
 15 16  1  0  0  0  0
 16 17  2  0  0  0  0
 17 18  1  0  0  0  0
 18 13  2  0  0  0  0
 18 19  1  0  0  0  0
 19 24  1  6  0  0  0
 19 10  1  0  0  0  0
 19 20  1  1  0  0  0
 20 21  1  0  0  0  0
 21 22  1  0  0  0  0
 21 23  2  0  0  0  0
M  CHG  2  21   1  22  -1
M  END
>  <EXTREG>  (ZINC00033798)
ZINC00033798

>  <LOGBIO>
2.5000

$$$$
ZINC00034304
  -MTS-   02131516552D 0   0.00000     0.00000     0

 18 18  0  0  1  0  0  0  0  0999 V2000
    0.5640    1.2446    0.0000 C   0  0  0  0  0  0  0  0  0  0  0  0
    1.5071    0.9020    0.0000 C   0  0  0  0  0  0  0  0  0  0  0  0
    2.2731    1.5449    0.0000 O   0  0  0  0  0  0  0  0  0  0  0  0
    1.6795   -0.0777    0.0000 O   0  0  0  0  0  0  0  0  0  0  0  0
    2.8107   -0.4885    0.0000 C   0  0  1  0  0  0  0  0  0  0  0  0
    2.9840    0.4964    0.0000 C   0  0  0  0  0  0  0  0  0  0  0  0
    3.8107   -0.4885    0.0000 C   0  0  0  0  0  0  0  0  0  0  0  0
    4.8107   -0.4885    0.0000 C   0  0  0  0  0  0  0  0  0  0  0  0
    5.8107   -0.4885    0.0000 C   0  0  0  0  0  0  0  0  0  0  0  0
    6.3107    0.3775    0.0000 N   0  0  0  0  0  0  0  0  0  0  0  0
    7.3141    0.3785    0.0000 C   0  0  0  0  0  0  0  0  0  0  0  0
    7.8098    1.2410    0.0000 C   0  0  0  0  0  0  0  0  0  0  0  0
    7.3106    2.1075    0.0000 C   0  0  0  0  0  0  0  0  0  0  0  0
    6.3158    2.1115    0.0000 C   0  0  0  0  0  0  0  0  0  0  0  0
    5.8115    1.2440    0.0000 C   0  0  0  0  0  0  0  0  0  0  0  0
    2.9831   -1.4683    0.0000 C   0  0  0  0  0  0  0  0  0  0  0  0
    3.9263   -1.8108    0.0000 C   0  0  0  0  0  0  0  0  0  0  0  0
    2.2172   -2.1112    0.0000 C   0  0  0  0  0  0  0  0  0  0  0  0
  1  2  1  0  0  0  0
  2  3  2  0  0  0  0
  2  4  1  0  0  0  0
  5  4  1  1  0  0  0
  5  6  1  6  0  0  0
  5  7  1  0  0  0  0
  7  8  3  0  0  0  0
  8  9  1  0  0  0  0
  9 10  1  0  0  0  0
 10 11  1  0  0  0  0
 11 12  1  0  0  0  0
 12 13  1  0  0  0  0
 13 14  1  0  0  0  0
 14 15  1  0  0  0  0
 15 10  1  0  0  0  0
  5 16  1  0  0  0  0
 16 17  1  0  0  0  0
 16 18  2  0  0  0  0
M  END
>  <EXTREG>  (ZINC00034304)
ZINC00034304

>  <LOGBIO>
2.5000

$$$$
ZINC00034408
  -MTS-   02131516552D 0   0.00000     0.00000     0

 22 24  0  0  1  0  0  0  0  0999 V2000
    2.1471    2.6725    0.0000 O   0  0  0  0  0  0  0  0  0  0  0  0
    2.6520    1.8054    0.0000 C   0  0  0  0  0  0  0  0  0  0  0  0
    3.6467    1.8101    0.0000 O   0  0  0  0  0  0  0  0  0  0  0  0
    1.9571    0.5900    0.0000 C   0  0  1  0  0  0  0  0  0  0  0  0
    0.9536    0.5848    0.0000 C   0  0  0  0  0  0  0  0  0  0  0  0
    0.4616   -0.2798    0.0000 C   0  0  0  0  0  0  0  0  0  0  0  0
    0.9644   -1.1442    0.0000 C   0  0  0  0  0  0  0  0  0  0  0  0
    1.9592   -1.1441    0.0000 C   0  0  0  0  0  0  0  0  0  0  0  0
    2.4599   -0.2744    0.0000 N   0  0  0  0  0  0  0  0  0  0  0  0
    3.4599   -0.2722    0.0000 S   0  0  0  0  0  0  0  0  0  0  0  0
    3.4621   -1.2722    0.0000 O   0  0  0  0  0  0  0  0  0  0  0  0
    3.4576    0.7278    0.0000 O   0  0  0  0  0  0  0  0  0  0  0  0
    4.4599   -0.2700    0.0000 C   0  0  0  0  0  0  0  0  0  0  0  0
    4.9611    0.5993    0.0000 C   0  0  0  0  0  0  0  0  0  0  0  0
    5.9559    0.5987    0.0000 C   0  0  0  0  0  0  0  0  0  0  0  0
    6.4581   -0.2661    0.0000 C   0  0  0  0  0  0  0  0  0  0  0  0
    5.9637   -1.1303    0.0000 C   0  0  0  0  0  0  0  0  0  0  0  0
    6.2780   -2.0889    0.0000 N   0  0  0  0  0  0  0  0  0  0  0  0
    5.4706   -2.6725    0.0000 S   0  0  0  0  0  0  0  0  0  0  0  0
    4.6580   -2.0961    0.0000 N   0  0  0  0  0  0  0  0  0  0  0  0
    4.9637   -1.1348    0.0000 C   0  0  0  0  0  0  0  0  0  0  0  0
    1.6546    1.1082    0.0000 H   0  0  0  0  0  0  0  0  0  0  0  0
  1  2  1  0  0  0  0
  2  3  2  0  0  0  0
  4  2  1  6  0  0  0
  4 22  1  1  0  0  0
  4  5  1  0  0  0  0
  5  6  1  0  0  0  0
  6  7  1  0  0  0  0
  7  8  1  0  0  0  0
  8  9  1  0  0  0  0
  9  4  1  0  0  0  0
  9 10  1  0  0  0  0
 10 11  2  0  0  0  0
 10 12  2  0  0  0  0
 10 13  1  0  0  0  0
 13 14  2  0  0  0  0
 14 15  1  0  0  0  0
 15 16  2  0  0  0  0
 16 17  1  0  0  0  0
 17 18  2  0  0  0  0
 18 19  1  0  0  0  0
 19 20  1  0  0  0  0
 20 21  2  0  0  0  0
 21 13  1  0  0  0  0
 21 17  1  0  0  0  0
M  END
>  <EXTREG>  (ZINC00034408)
ZINC00034408

>  <LOGBIO>
2.5000

$$$$
ZINC00035920
  -MTS-   02131516552D 0   0.00000     0.00000     0

 18 19  0  0  0  0  0  0  0  0999 V2000
    4.3266    3.2519    0.0000 F   0  0  0  0  0  0  0  0  0  0  0  0
    3.4611    2.7511    0.0000 C   0  0  0  0  0  0  0  0  0  0  0  0
    2.5911    3.2511    0.0000 C   0  0  0  0  0  0  0  0  0  0  0  0
    1.7311    2.7511    0.0000 C   0  0  0  0  0  0  0  0  0  0  0  0
    1.7311    1.7511    0.0000 C   0  0  0  0  0  0  0  0  0  0  0  0
    0.8643    1.2524    0.0000 C   0  0  0  0  0  0  0  0  0  0  0  0
    0.8628    0.2489    0.0000 C   0  0  0  0  0  0  0  0  0  0  0  0
    0.0000   -0.2463    0.0000 O   0  0  0  0  0  0  0  0  0  0  0  0
    1.7278   -0.2528    0.0000 O   0  0  0  0  0  0  0  0  0  0  0  0
    1.7257   -1.2528    0.0000 C   0  0  0  0  0  0  0  0  0  0  0  0
    0.8562   -1.7537    0.0000 C   0  0  0  0  0  0  0  0  0  0  0  0
    0.8562   -2.7484    0.0000 C   0  0  0  0  0  0  0  0  0  0  0  0
    1.7207   -3.2511    0.0000 C   0  0  0  0  0  0  0  0  0  0  0  0
    2.5852   -2.7589    0.0000 C   0  0  0  0  0  0  0  0  0  0  0  0
    2.5903   -1.7555    0.0000 C   0  0  0  0  0  0  0  0  0  0  0  0
    3.4583   -1.2589    0.0000 F   0  0  0  0  0  0  0  0  0  0  0  0
    2.5911    1.2511    0.0000 C   0  0  0  0  0  0  0  0  0  0  0  0
    3.4611    1.7511    0.0000 C   0  0  0  0  0  0  0  0  0  0  0  0
  1  2  1  0  0  0  0
  2  3  2  0  0  0  0
  3  4  1  0  0  0  0
  4  5  2  0  0  0  0
  5  6  1  0  0  0  0
  6  7  1  0  0  0  0
  7  8  2  0  0  0  0
  7  9  1  0  0  0  0
  9 10  1  0  0  0  0
 10 11  2  0  0  0  0
 11 12  1  0  0  0  0
 12 13  2  0  0  0  0
 13 14  1  0  0  0  0
 14 15  2  0  0  0  0
 15 10  1  0  0  0  0
 15 16  1  0  0  0  0
  5 17  1  0  0  0  0
 17 18  2  0  0  0  0
 18  2  1  0  0  0  0
M  END
>  <EXTREG>  (ZINC00035920)
ZINC00035920

>  <LOGBIO>
2.5000

$$$$
ZINC00036772
  -MTS-   02131516552D 0   0.00000     0.00000     0

 18 19  0  0  1  0  0  0  0  0999 V2000
    2.0683   -2.7219    0.0000 C   0  0  0  0  0  0  0  0  0  0  0  0
    2.4751   -1.8046    0.0000 C   0  0  0  0  0  0  0  0  0  0  0  0
    3.4644   -1.7003    0.0000 C   0  0  0  0  0  0  0  0  0  0  0  0
    1.8866   -0.9961    0.0000 C   0  0  1  0  0  0  0  0  0  0  0  0
    2.1966   -0.0361    0.0000 N   0  0  0  0  0  0  0  0  0  0  0  0
    3.1094    0.3797    0.0000 C   0  0  0  0  0  0  0  0  0  0  0  0
    3.9238   -0.2006    0.0000 S   0  0  0  0  0  0  0  0  0  0  0  0
    3.2041    1.3752    0.0000 N   0  0  0  0  0  0  0  0  0  0  0  0
    2.3853    1.9553    0.0000 C   0  0  0  0  0  0  0  0  0  0  0  0
    3.0961    2.6587    0.0000 C   0  0  0  0  0  0  0  0  0  0  0  0
    1.8157    2.7772    0.0000 C   0  0  0  0  0  0  0  0  0  0  0  0
    1.4818    1.5389    0.0000 C   0  0  0  0  0  0  0  0  0  0  0  0
    1.3866    0.5439    0.0000 C   0  0  1  0  0  0  0  0  0  0  0  0
    0.5200    1.0428    0.0000 C   0  0  0  0  0  0  0  0  0  0  0  0
    0.5766   -0.0361    0.0000 O   0  0  0  0  0  0  0  0  0  0  0  0
    0.8866   -0.9961    0.0000 C   0  0  0  0  0  0  0  0  0  0  0  0
    0.2981   -1.8046    0.0000 O   0  0  0  0  0  0  0  0  0  0  0  0
    1.6144   -1.5309    0.0000 H   0  0  0  0  0  0  0  0  0  0  0  0
  1  2  1  0  0  0  0
  2  3  1  0  0  0  0
  4  2  1  6  0  0  0
  4 18  1  1  0  0  0
  4  5  1  0  0  0  0
  5  6  1  0  0  0  0
  6  7  2  0  0  0  0
  6  8  1  0  0  0  0
  8  9  1  0  0  0  0
  9 10  1  0  0  0  0
  9 11  1  0  0  0  0
  9 12  1  0  0  0  0
 12 13  1  0  0  0  0
 13  5  1  0  0  0  0
 13 14  1  6  0  0  0
 13 15  1  0  0  0  0
 15 16  1  0  0  0  0
 16  4  1  0  0  0  0
 16 17  2  0  0  0  0
M  END
>  <EXTREG>  (ZINC00036772)
ZINC00036772

>  <LOGBIO>
2.5000

$$$$
ZINC00037213
  -MTS-   02131516552D 0   0.00000     0.00000     0

 20 21  0  0  0  0  0  0  0  0999 V2000
    5.1104    0.4754    0.0000 O   0  0  0  0  0  0  0  0  0  0  0  0
    4.1069    0.4724    0.0000 C   0  0  0  0  0  0  0  0  0  0  0  0
    3.6078    1.3329    0.0000 C   0  0  0  0  0  0  0  0  0  0  0  0
    2.6044    1.3299    0.0000 C   0  0  0  0  0  0  0  0  0  0  0  0
    2.1018    2.1944    0.0000 C   0  0  0  0  0  0  0  0  0  0  0  0
    2.6000    3.0654    0.0000 C   0  0  0  0  0  0  0  0  0  0  0  0
    2.0982    3.9244    0.0000 C   0  0  0  0  0  0  0  0  0  0  0  0
    1.0982    3.9223    0.0000 C   0  0  0  0  0  0  0  0  0  0  0  0
    0.6000    3.0613    0.0000 C   0  0  0  0  0  0  0  0  0  0  0  0
    1.1018    2.1923    0.0000 C   0  0  0  0  0  0  0  0  0  0  0  0
    3.6091   -0.3949    0.0000 N   0  0  0  0  0  0  0  0  0  0  0  0
    4.1113   -1.2597    0.0000 C   0  0  0  0  0  0  0  0  0  0  0  0
    3.6126   -2.1304    0.0000 C   0  0  0  0  0  0  0  0  0  0  0  0
    4.1139   -2.9897    0.0000 C   0  0  0  0  0  0  0  0  0  0  0  0
    5.1139   -2.9881    0.0000 C   0  0  0  0  0  0  0  0  0  0  0  0
    5.6139   -3.8542    0.0000 C   0  0  0  0  0  0  0  0  0  0  0  0
    6.6139   -3.8542    0.0000 C   0  0  0  0  0  0  0  0  0  0  0  0
    7.6139   -3.8542    0.0000 N   0  0  0  0  0  0  0  0  0  0  0  0
    5.6126   -2.1274    0.0000 C   0  0  0  0  0  0  0  0  0  0  0  0
    5.1113   -1.2581    0.0000 C   0  0  0  0  0  0  0  0  0  0  0  0
  1  2  2  0  0  0  0
  2  3  1  0  0  0  0
  3  4  1  0  0  0  0
  4  5  1  0  0  0  0
  5  6  2  0  0  0  0
  6  7  1  0  0  0  0
  7  8  2  0  0  0  0
  8  9  1  0  0  0  0
  9 10  2  0  0  0  0
 10  5  1  0  0  0  0
  2 11  1  0  0  0  0
 11 12  1  0  0  0  0
 12 13  2  0  0  0  0
 13 14  1  0  0  0  0
 14 15  2  0  0  0  0
 15 16  1  0  0  0  0
 16 17  1  0  0  0  0
 17 18  3  0  0  0  0
 15 19  1  0  0  0  0
 19 20  2  0  0  0  0
 20 12  1  0  0  0  0
M  END
>  <EXTREG>  (ZINC00037213)
ZINC00037213

>  <LOGBIO>
2.5000

$$$$
ZINC00038859
  -MTS-   02131516552D 0   0.00000     0.00000     0

 22 23  0  0  0  0  0  0  0  0999 V2000
    5.3883   -1.1459    0.0000 C   0  0  0  0  0  0  0  0  0  0  0  0
    4.5228   -1.6467    0.0000 C   0  0  0  0  0  0  0  0  0  0  0  0
    3.6528   -1.1467    0.0000 C   0  0  0  0  0  0  0  0  0  0  0  0
    3.6503   -0.1467    0.0000 N   0  0  0  0  0  0  0  0  0  0  0  0
    2.7800    0.3528    0.0000 C   0  0  0  0  0  0  0  0  0  0  0  0
    2.2615    0.0510    0.0000 O   0  0  0  0  0  0  0  0  0  0  0  0
    2.7764    1.5528    0.0000 C   0  0  0  0  0  0  0  0  0  0  0  0
    3.6434    2.0580    0.0000 C   0  0  0  0  0  0  0  0  0  0  0  0
    3.6383    3.0528    0.0000 C   0  0  0  0  0  0  0  0  0  0  0  0
    2.7713    3.5510    0.0000 C   0  0  0  0  0  0  0  0  0  0  0  0
    1.9093    3.0545    0.0000 C   0  0  0  0  0  0  0  0  0  0  0  0
    1.9093    2.0510    0.0000 C   0  0  0  0  0  0  0  0  0  0  0  0
    0.8707    1.4500    0.0000 C   0  0  0  0  0  0  0  0  0  0  0  0
    0.0009    1.9503    0.0000 O   0  0  0  0  0  0  0  0  0  0  0  0
    0.8713    0.4552    0.0000 O   0  0  0  0  0  0  0  0  0  0  0  0
    2.7928   -1.6467    0.0000 C   0  0  0  0  0  0  0  0  0  0  0  0
    2.7928   -2.6467    0.0000 C   0  0  0  0  0  0  0  0  0  0  0  0
    3.6528   -3.1467    0.0000 C   0  0  0  0  0  0  0  0  0  0  0  0
    4.5228   -2.6467    0.0000 C   0  0  0  0  0  0  0  0  0  0  0  0
    5.3883   -3.1476    0.0000 N   0  3  0  0  0  0  0  0  0  0  0  0
    5.3878   -4.1510    0.0000 O   0  5  0  0  0  0  0  0  0  0  0  0
    6.2506   -2.6515    0.0000 O   0  0  0  0  0  0  0  0  0  0  0  0
  1  2  1  0  0  0  0
  2  3  2  0  0  0  0
  3  4  1  0  0  0  0
  4  5  1  0  0  0  0
  5  6  2  0  0  0  0
  5  7  1  0  0  0  0
  7  8  2  0  0  0  0
  8  9  1  0  0  0  0
  9 10  2  0  0  0  0
 10 11  1  0  0  0  0
 11 12  2  0  0  0  0
 12  7  1  0  0  0  0
 12 13  1  0  0  0  0
 13 14  1  0  0  0  0
 13 15  2  0  0  0  0
  3 16  1  0  0  0  0
 16 17  2  0  0  0  0
 17 18  1  0  0  0  0
 18 19  2  0  0  0  0
 19  2  1  0  0  0  0
 19 20  1  0  0  0  0
 20 21  1  0  0  0  0
 20 22  2  0  0  0  0
M  CHG  2  20   1  21  -1
M  END
>  <EXTREG>  (ZINC00038859)
ZINC00038859

>  <LOGBIO>
2.5000

$$$$
ZINC00039207
  -MTS-   02131516552D 0   0.00000     0.00000     0

 22 24  0  0  1  0  0  0  0  0999 V2000
    8.6512    1.9459    0.0000 Cl  0  0  0  0  0  0  0  0  0  0  0  0
    7.7856    1.4450    0.0000 C   0  0  0  0  0  0  0  0  0  0  0  0
    6.9156    1.9450    0.0000 C   0  0  0  0  0  0  0  0  0  0  0  0
    6.0556    1.4450    0.0000 C   0  0  0  0  0  0  0  0  0  0  0  0
    6.0556    0.4450    0.0000 C   0  0  0  0  0  0  0  0  0  0  0  0
    6.9156   -0.0550    0.0000 C   0  0  0  0  0  0  0  0  0  0  0  0
    7.7856    0.4450    0.0000 C   0  0  0  0  0  0  0  0  0  0  0  0
    5.1888   -0.0537    0.0000 C   0  0  2  0  0  0  0  0  0  0  0  0
    4.3201    0.4485    0.0000 C   0  0  0  0  0  0  0  0  0  0  0  0
    3.4588   -0.0493    0.0000 C   0  0  0  0  0  0  0  0  0  0  0  0
    3.4563   -1.0493    0.0000 N   0  0  0  0  0  0  0  0  0  0  0  0
    4.3151   -1.5515    0.0000 C   0  0  0  0  0  0  0  0  0  0  0  0
    4.3101   -2.5515    0.0000 O   0  0  0  0  0  0  0  0  0  0  0  0
    5.1863   -1.0537    0.0000 N   0  0  0  0  0  0  0  0  0  0  0  0
    2.5933    0.4515    0.0000 C   0  0  0  0  0  0  0  0  0  0  0  0
    2.5933    1.4550    0.0000 C   0  0  0  0  0  0  0  0  0  0  0  0
    1.7313    1.9515    0.0000 C   0  0  0  0  0  0  0  0  0  0  0  0
    0.8643    1.4532    0.0000 C   0  0  0  0  0  0  0  0  0  0  0  0
    0.0000    1.9562    0.0000 Cl  0  0  0  0  0  0  0  0  0  0  0  0
    0.8593    0.4584    0.0000 C   0  0  0  0  0  0  0  0  0  0  0  0
    1.7263   -0.0468    0.0000 C   0  0  0  0  0  0  0  0  0  0  0  0
    5.1895    0.5463    0.0000 H   0  0  0  0  0  0  0  0  0  0  0  0
  1  2  1  0  0  0  0
  2  3  2  0  0  0  0
  3  4  1  0  0  0  0
  4  5  2  0  0  0  0
  5  6  1  0  0  0  0
  6  7  2  0  0  0  0
  7  2  1  0  0  0  0
  8  5  1  1  0  0  0
  8 22  1  6  0  0  0
  8  9  1  0  0  0  0
  9 10  1  0  0  0  0
 10 11  2  0  0  0  0
 11 12  1  0  0  0  0
 12 13  2  0  0  0  0
 12 14  1  0  0  0  0
 14  8  1  0  0  0  0
 10 15  1  0  0  0  0
 15 16  2  0  0  0  0
 16 17  1  0  0  0  0
 17 18  2  0  0  0  0
 18 19  1  0  0  0  0
 18 20  1  0  0  0  0
 20 21  2  0  0  0  0
 21 15  1  0  0  0  0
M  END
>  <EXTREG>  (ZINC00039207)
ZINC00039207

>  <LOGBIO>
2.5000

$$$$
ZINC00039511
  -MTS-   02131516552D 0   0.00000     0.00000     0

 11 11  0  0  0  0  0  0  0  0999 V2000
    2.5913    1.9877    0.0000 C   0  0  0  0  0  0  0  0  0  0  0  0
    3.4613    1.4877    0.0000 C   0  0  0  0  0  0  0  0  0  0  0  0
    3.4623    0.4929    0.0000 N   0  0  0  0  0  0  0  0  0  0  0  0
    2.5968   -0.0079    0.0000 C   0  0  0  0  0  0  0  0  0  0  0  0
    1.7268    0.4921    0.0000 N   0  0  0  0  0  0  0  0  0  0  0  0
    0.8668   -0.0079    0.0000 C   0  0  0  0  0  0  0  0  0  0  0  0
    0.0000    0.4908    0.0000 F   0  0  0  0  0  0  0  0  0  0  0  0
    0.8668   -1.0079    0.0000 C   0  0  0  0  0  0  0  0  0  0  0  0
    1.7268   -1.5079    0.0000 C   0  0  0  0  0  0  0  0  0  0  0  0
    1.7243   -2.5079    0.0000 F   0  0  0  0  0  0  0  0  0  0  0  0
    2.5968   -1.0079    0.0000 N   0  0  0  0  0  0  0  0  0  0  0  0
  1  2  1  0  0  0  0
  2  3  1  0  0  0  0
  3  4  1  0  0  0  0
  4  5  2  0  0  0  0
  5  6  1  0  0  0  0
  6  7  1  0  0  0  0
  6  8  2  0  0  0  0
  8  9  1  0  0  0  0
  9 10  1  0  0  0  0
  9 11  2  0  0  0  0
 11  4  1  0  0  0  0
M  END
>  <EXTREG>  (ZINC00039511)
ZINC00039511

>  <LOGBIO>
2.5000

$$$$
ZINC00039720
  -MTS-   02131516552D 0   0.00000     0.00000     0

 15 15  0  0  0  0  0  0  0  0999 V2000
    5.2469   -3.2963    0.0000 C   0  0  0  0  0  0  0  0  0  0  0  0
    4.6548   -2.4862    0.0000 C   0  0  0  0  0  0  0  0  0  0  0  0
    3.6658   -2.5941    0.0000 O   0  0  0  0  0  0  0  0  0  0  0  0
    3.0737   -1.7840    0.0000 C   0  0  0  0  0  0  0  0  0  0  0  0
    3.4773   -0.8690    0.0000 O   0  0  0  0  0  0  0  0  0  0  0  0
    2.0848   -1.8918    0.0000 C   0  0  0  0  0  0  0  0  0  0  0  0
    1.4926   -1.0817    0.0000 C   0  0  0  0  0  0  0  0  0  0  0  0
    0.4946   -1.1856    0.0000 O   0  0  0  0  0  0  0  0  0  0  0  0
    1.8985   -0.1678    0.0000 N   0  0  0  0  0  0  0  0  0  0  0  0
    1.3100    0.6407    0.0000 C   0  0  0  0  0  0  0  0  0  0  0  0
    1.6200    1.6007    0.0000 S   0  0  0  0  0  0  0  0  0  0  0  0
    0.8100    2.1807    0.0000 C   0  0  0  0  0  0  0  0  0  0  0  0
    0.8100    3.1807    0.0000 C   0  0  0  0  0  0  0  0  0  0  0  0
    0.0000    1.6007    0.0000 N   0  0  0  0  0  0  0  0  0  0  0  0
    0.3100    0.6407    0.0000 N   0  0  0  0  0  0  0  0  0  0  0  0
  1  2  1  0  0  0  0
  2  3  1  0  0  0  0
  3  4  1  0  0  0  0
  4  5  2  0  0  0  0
  4  6  1  0  0  0  0
  6  7  1  0  0  0  0
  7  8  2  0  0  0  0
  7  9  1  0  0  0  0
  9 10  1  0  0  0  0
 10 11  1  0  0  0  0
 11 12  1  0  0  0  0
 12 13  1  0  0  0  0
 12 14  2  0  0  0  0
 14 15  1  0  0  0  0
 15 10  2  0  0  0  0
M  END
>  <EXTREG>  (ZINC00039720)
ZINC00039720

>  <LOGBIO>
2.5000

$$$$
ZINC00040300
  -MTS-   02131516552D 0   0.00000     0.00000     0

 18 18  0  0  0  0  0  0  0  0999 V2000
    6.9199    2.7021    0.0000 O   0  0  0  0  0  0  0  0  0  0  0  0
    6.0524    2.1978    0.0000 C   0  0  0  0  0  0  0  0  0  0  0  0
    5.1846    2.6947    0.0000 O   0  0  0  0  0  0  0  0  0  0  0  0
    6.0564    1.2030    0.0000 C   0  0  0  0  0  0  0  0  0  0  0  0
    5.1889    0.6987    0.0000 C   0  0  0  0  0  0  0  0  0  0  0  0
    5.1929   -0.2961    0.0000 C   0  0  0  0  0  0  0  0  0  0  0  0
    4.3254   -0.8004    0.0000 C   0  0  0  0  0  0  0  0  0  0  0  0
    4.3244   -1.8038    0.0000 O   0  0  0  0  0  0  0  0  0  0  0  0
    3.4588   -0.3013    0.0000 N   0  0  0  0  0  0  0  0  0  0  0  0
    2.5933   -0.8021    0.0000 C   0  0  0  0  0  0  0  0  0  0  0  0
    2.5933   -1.8056    0.0000 C   0  0  0  0  0  0  0  0  0  0  0  0
    1.7313   -2.3021    0.0000 C   0  0  0  0  0  0  0  0  0  0  0  0
    1.7318   -3.3021    0.0000 F   0  0  0  0  0  0  0  0  0  0  0  0
    0.8643   -1.8038    0.0000 C   0  0  0  0  0  0  0  0  0  0  0  0
    0.0000   -2.3068    0.0000 F   0  0  0  0  0  0  0  0  0  0  0  0
    0.8593   -0.8090    0.0000 C   0  0  0  0  0  0  0  0  0  0  0  0
    1.7263   -0.3038    0.0000 C   0  0  0  0  0  0  0  0  0  0  0  0
    1.7233    0.6962    0.0000 F   0  0  0  0  0  0  0  0  0  0  0  0
  1  2  1  0  0  0  0
  2  3  2  0  0  0  0
  2  4  1  0  0  0  0
  4  5  1  0  0  0  0
  5  6  1  0  0  0  0
  6  7  1  0  0  0  0
  7  8  2  0  0  0  0
  7  9  1  0  0  0  0
  9 10  1  0  0  0  0
 10 11  2  0  0  0  0
 11 12  1  0  0  0  0
 12 13  1  0  0  0  0
 12 14  2  0  0  0  0
 14 15  1  0  0  0  0
 14 16  1  0  0  0  0
 16 17  2  0  0  0  0
 17 10  1  0  0  0  0
 17 18  1  0  0  0  0
M  END
>  <EXTREG>  (ZINC00040300)
ZINC00040300

>  <LOGBIO>
2.5000

$$$$
ZINC00040376
  -MTS-   02131516552D 0   0.00000     0.00000     0

 16 16  0  0  1  0  0  0  0  0999 V2000
    3.0068    2.7697    0.0000 C   0  0  0  0  0  0  0  0  0  0  0  0
    2.5055    1.9004    0.0000 C   0  0  0  0  0  0  0  0  0  0  0  0
    1.5108    1.9009    0.0000 C   0  0  0  0  0  0  0  0  0  0  0  0
    3.0055    1.0344    0.0000 C   0  0  1  0  0  0  0  0  0  0  0  0
    4.0055    1.0344    0.0000 C   0  0  0  0  0  0  0  0  0  0  0  0
    5.0055    1.0344    0.0000 N   0  0  0  0  0  0  0  0  0  0  0  0
    2.5055    0.1684    0.0000 C   0  0  0  0  0  0  0  0  0  0  0  0
    1.5021    0.1674    0.0000 C   0  0  0  0  0  0  0  0  0  0  0  0
    1.0065   -0.6952    0.0000 C   0  0  0  0  0  0  0  0  0  0  0  0
    1.5056   -1.5617    0.0000 C   0  0  0  0  0  0  0  0  0  0  0  0
    2.5004   -1.5657    0.0000 C   0  0  0  0  0  0  0  0  0  0  0  0
    3.0047   -0.6982    0.0000 C   0  0  0  0  0  0  0  0  0  0  0  0
    1.0034   -2.4264    0.0000 N   0  3  0  0  0  0  0  0  0  0  0  0
    0.0000   -2.4245    0.0000 O   0  5  0  0  0  0  0  0  0  0  0  0
    1.4982   -3.2895    0.0000 O   0  0  0  0  0  0  0  0  0  0  0  0
    3.3055    0.5148    0.0000 H   0  0  0  0  0  0  0  0  0  0  0  0
  1  2  1  0  0  0  0
  2  3  1  0  0  0  0
  2  4  1  0  0  0  0
  4 16  1  6  0  0  0
  4  5  1  1  0  0  0
  5  6  3  0  0  0  0
  4  7  1  0  0  0  0
  7  8  2  0  0  0  0
  8  9  1  0  0  0  0
  9 10  2  0  0  0  0
 10 11  1  0  0  0  0
 11 12  2  0  0  0  0
 12  7  1  0  0  0  0
 10 13  1  0  0  0  0
 13 14  1  0  0  0  0
 13 15  2  0  0  0  0
M  CHG  2  13   1  14  -1
M  END
>  <EXTREG>  (ZINC00040376)
ZINC00040376

>  <LOGBIO>
2.5000

$$$$
ZINC00041117
  -MTS-   02131516552D 0   0.00000     0.00000     0

 18 20  0  0  0  0  0  0  0  0999 V2000
    3.2418   -3.4967    0.0000 F   0  0  0  0  0  0  0  0  0  0  0  0
    3.6445   -2.5814    0.0000 C   0  0  0  0  0  0  0  0  0  0  0  0
    4.6419   -2.4711    0.0000 C   0  0  0  0  0  0  0  0  0  0  0  0
    5.0407   -1.5597    0.0000 C   0  0  0  0  0  0  0  0  0  0  0  0
    4.4501   -0.7527    0.0000 C   0  0  0  0  0  0  0  0  0  0  0  0
    3.4608   -0.8571    0.0000 C   0  0  0  0  0  0  0  0  0  0  0  0
    3.0540   -1.7744    0.0000 C   0  0  0  0  0  0  0  0  0  0  0  0
    2.8723   -0.0486    0.0000 N   0  0  0  0  0  0  0  0  0  0  0  0
    3.1823    0.9114    0.0000 C   0  0  0  0  0  0  0  0  0  0  0  0
    4.1320    1.2246    0.0000 O   0  0  0  0  0  0  0  0  0  0  0  0
    2.3723    1.4914    0.0000 C   0  0  0  0  0  0  0  0  0  0  0  0
    2.2727    2.4895    0.0000 C   0  0  0  0  0  0  0  0  0  0  0  0
    1.3607    2.8998    0.0000 C   0  0  0  0  0  0  0  0  0  0  0  0
    0.5478    2.3115    0.0000 C   0  0  0  0  0  0  0  0  0  0  0  0
    0.6509    1.3221    0.0000 C   0  0  0  0  0  0  0  0  0  0  0  0
    1.5623    0.9114    0.0000 C   0  0  0  0  0  0  0  0  0  0  0  0
    1.8723   -0.0486    0.0000 C   0  0  0  0  0  0  0  0  0  0  0  0
    1.2838   -0.8571    0.0000 O   0  0  0  0  0  0  0  0  0  0  0  0
  1  2  1  0  0  0  0
  2  3  2  0  0  0  0
  3  4  1  0  0  0  0
  4  5  2  0  0  0  0
  5  6  1  0  0  0  0
  6  7  2  0  0  0  0
  7  2  1  0  0  0  0
  6  8  1  0  0  0  0
  8  9  1  0  0  0  0
  9 10  2  0  0  0  0
  9 11  1  0  0  0  0
 11 12  2  0  0  0  0
 12 13  1  0  0  0  0
 13 14  2  0  0  0  0
 14 15  1  0  0  0  0
 15 16  2  0  0  0  0
 16 11  1  0  0  0  0
 16 17  1  0  0  0  0
 17  8  1  0  0  0  0
 17 18  2  0  0  0  0
M  END
>  <EXTREG>  (ZINC00041117)
ZINC00041117

>  <LOGBIO>
2.5000

$$$$
ZINC00041240
  -MTS-   02131516552D 0   0.00000     0.00000     0

 16 18  0  0  0  0  0  0  0  0999 V2000
    4.1331   -0.6436    0.0000 C   0  0  0  0  0  0  0  0  0  0  0  0
    5.1275   -0.5382    0.0000 C   0  0  0  0  0  0  0  0  0  0  0  0
    5.7189   -1.3489    0.0000 C   0  0  0  0  0  0  0  0  0  0  0  0
    6.7079   -1.2420    0.0000 C   0  0  0  0  0  0  0  0  0  0  0  0
    7.1147   -0.3285    0.0000 C   0  0  0  0  0  0  0  0  0  0  0  0
    6.5325    0.4781    0.0000 C   0  0  0  0  0  0  0  0  0  0  0  0
    5.5343    0.3753    0.0000 C   0  0  0  0  0  0  0  0  0  0  0  0
    3.5446    0.1649    0.0000 N   0  3  0  0  0  0  0  0  0  0  0  0
    3.8546    1.1249    0.0000 C   0  0  0  0  0  0  0  0  0  0  0  0
    3.0446    1.7049    0.0000 S   0  0  0  0  0  0  0  0  0  0  0  0
    2.2346    1.1249    0.0000 C   0  0  0  0  0  0  0  0  0  0  0  0
    1.2554    1.3276    0.0000 C   0  0  0  0  0  0  0  0  0  0  0  0
    0.5872    0.5836    0.0000 C   0  0  0  0  0  0  0  0  0  0  0  0
    0.9003   -0.3697    0.0000 C   0  0  0  0  0  0  0  0  0  0  0  0
    1.8742   -0.5724    0.0000 C   0  0  0  0  0  0  0  0  0  0  0  0
    2.5446    0.1649    0.0000 C   0  0  0  0  0  0  0  0  0  0  0  0
  1  2  1  0  0  0  0
  2  3  2  0  0  0  0
  3  4  1  0  0  0  0
  4  5  2  0  0  0  0
  5  6  1  0  0  0  0
  6  7  2  0  0  0  0
  7  2  1  0  0  0  0
  1  8  1  0  0  0  0
  8  9  2  0  0  0  0
  9 10  1  0  0  0  0
 10 11  1  0  0  0  0
 11 12  2  0  0  0  0
 12 13  1  0  0  0  0
 13 14  2  0  0  0  0
 14 15  1  0  0  0  0
 15 16  2  0  0  0  0
 16  8  1  0  0  0  0
 16 11  1  0  0  0  0
M  CHG  1   8   1
M  END
>  <EXTREG>  (ZINC00041240)
ZINC00041240

>  <LOGBIO>
2.5000

$$$$
ZINC00042055
  -MTS-   02131516552D 0   0.00000     0.00000     0

 21 22  0  0  1  0  0  0  0  0999 V2000
    3.0540   -2.3613    0.0000 C   0  0  0  0  0  0  0  0  0  0  0  0
    3.4608   -1.4440    0.0000 C   0  0  2  0  0  0  0  0  0  0  0  0
    2.8723   -0.6355    0.0000 N   0  0  0  0  0  0  0  0  0  0  0  0
    3.1823    0.3245    0.0000 C   0  0  0  0  0  0  0  0  0  0  0  0
    4.1320    0.6376    0.0000 O   0  0  0  0  0  0  0  0  0  0  0  0
    2.3723    0.9045    0.0000 C   0  0  0  0  0  0  0  0  0  0  0  0
    2.2727    1.9026    0.0000 C   0  0  0  0  0  0  0  0  0  0  0  0
    1.3607    2.3129    0.0000 C   0  0  0  0  0  0  0  0  0  0  0  0
    0.5478    1.7246    0.0000 C   0  0  0  0  0  0  0  0  0  0  0  0
    0.6509    0.7352    0.0000 C   0  0  0  0  0  0  0  0  0  0  0  0
    1.5623    0.3245    0.0000 C   0  0  0  0  0  0  0  0  0  0  0  0
    1.8723   -0.6355    0.0000 C   0  0  0  0  0  0  0  0  0  0  0  0
    1.2838   -1.4440    0.0000 O   0  0  0  0  0  0  0  0  0  0  0  0
    4.4501   -1.3396    0.0000 C   0  0  0  0  0  0  0  0  0  0  0  0
    5.0386   -2.1481    0.0000 O   0  0  0  0  0  0  0  0  0  0  0  0
    4.8570   -0.4224    0.0000 N   0  0  0  0  0  0  0  0  0  0  0  0
    5.8462   -0.3180    0.0000 C   0  0  0  0  0  0  0  0  0  0  0  0
    6.4355   -1.1302    0.0000 C   0  0  0  0  0  0  0  0  0  0  0  0
    5.5706    0.6432    0.0000 C   0  0  0  0  0  0  0  0  0  0  0  0
    6.7452    0.1201    0.0000 C   0  0  0  0  0  0  0  0  0  0  0  0
    2.8642   -1.5074    0.0000 H   0  0  0  0  0  0  0  0  0  0  0  0
  2  1  1  6  0  0  0
  2 21  1  1  0  0  0
  2  3  1  0  0  0  0
  3  4  1  0  0  0  0
  4  5  2  0  0  0  0
  4  6  1  0  0  0  0
  6  7  2  0  0  0  0
  7  8  1  0  0  0  0
  8  9  2  0  0  0  0
  9 10  1  0  0  0  0
 10 11  2  0  0  0  0
 11  6  1  0  0  0  0
 11 12  1  0  0  0  0
 12  3  1  0  0  0  0
 12 13  2  0  0  0  0
  2 14  1  0  0  0  0
 14 15  2  0  0  0  0
 14 16  1  0  0  0  0
 16 17  1  0  0  0  0
 17 18  1  0  0  0  0
 17 19  1  0  0  0  0
 17 20  1  0  0  0  0
M  END
>  <EXTREG>  (ZINC00042055)
ZINC00042055

>  <LOGBIO>
2.5000

$$$$
ZINC00042896
  -MTS-   02131516552D 0   0.00000     0.00000     0

 17 19  0  0  0  0  0  0  0  0999 V2000
    8.1084   -0.4080    0.0000 O   0  0  0  0  0  0  0  0  0  0  0  0
    7.1142   -0.5159    0.0000 C   0  0  0  0  0  0  0  0  0  0  0  0
    6.5208    0.2933    0.0000 C   0  0  0  0  0  0  0  0  0  0  0  0
    5.5321    0.1839    0.0000 C   0  0  0  0  0  0  0  0  0  0  0  0
    5.1275   -0.7306    0.0000 N   0  0  0  0  0  0  0  0  0  0  0  0
    5.7118   -1.5357    0.0000 C   0  0  0  0  0  0  0  0  0  0  0  0
    6.7097   -1.4304    0.0000 C   0  0  0  0  0  0  0  0  0  0  0  0
    4.1331   -0.8360    0.0000 C   0  0  0  0  0  0  0  0  0  0  0  0
    3.5446   -0.0275    0.0000 C   0  0  0  0  0  0  0  0  0  0  0  0
    3.8546    0.9325    0.0000 C   0  0  0  0  0  0  0  0  0  0  0  0
    3.0446    1.5125    0.0000 N   0  0  0  0  0  0  0  0  0  0  0  0
    2.2346    0.9325    0.0000 C   0  0  0  0  0  0  0  0  0  0  0  0
    1.2554    1.1352    0.0000 C   0  0  0  0  0  0  0  0  0  0  0  0
    0.5872    0.3912    0.0000 C   0  0  0  0  0  0  0  0  0  0  0  0
    0.9003   -0.5621    0.0000 C   0  0  0  0  0  0  0  0  0  0  0  0
    1.8742   -0.7648    0.0000 C   0  0  0  0  0  0  0  0  0  0  0  0
    2.5446   -0.0275    0.0000 C   0  0  0  0  0  0  0  0  0  0  0  0
  1  2  1  0  0  0  0
  2  3  1  0  0  0  0
  3  4  1  0  0  0  0
  4  5  1  0  0  0  0
  5  6  1  0  0  0  0
  6  7  1  0  0  0  0
  7  2  1  0  0  0  0
  5  8  1  0  0  0  0
  8  9  1  0  0  0  0
  9 10  2  0  0  0  0
 10 11  1  0  0  0  0
 11 12  1  0  0  0  0
 12 13  2  0  0  0  0
 13 14  1  0  0  0  0
 14 15  2  0  0  0  0
 15 16  1  0  0  0  0
 16 17  2  0  0  0  0
 17  9  1  0  0  0  0
 17 12  1  0  0  0  0
M  END
>  <EXTREG>  (ZINC00042896)
ZINC00042896

>  <LOGBIO>
2.5000

$$$$
ZINC00044030
  -MTS-   02131516552D 0   0.00000     0.00000     0

 20 21  0  0  0  0  0  0  0  0999 V2000
    8.3293    1.9570    0.0000 C   0  0  0  0  0  0  0  0  0  0  0  0
    7.4628    2.4562    0.0000 C   0  0  0  0  0  0  0  0  0  0  0  0
    6.5972    1.9553    0.0000 N   0  3  0  0  0  0  0  0  0  0  0  0
    5.7272    2.4553    0.0000 C   0  0  0  0  0  0  0  0  0  0  0  0
    4.8672    1.9553    0.0000 C   0  0  0  0  0  0  0  0  0  0  0  0
    4.8672    0.9553    0.0000 C   0  0  0  0  0  0  0  0  0  0  0  0
    4.0004    0.4566    0.0000 C   0  0  0  0  0  0  0  0  0  0  0  0
    3.1352    0.9579    0.0000 C   0  0  0  0  0  0  0  0  0  0  0  0
    2.2684    0.4593    0.0000 C   0  0  0  0  0  0  0  0  0  0  0  0
    1.3996    0.9614    0.0000 C   0  0  0  0  0  0  0  0  0  0  0  0
    0.5384    0.4636    0.0000 C   0  0  0  0  0  0  0  0  0  0  0  0
    0.5359   -0.5364    0.0000 C   0  0  0  0  0  0  0  0  0  0  0  0
    1.3946   -1.0386    0.0000 C   0  0  0  0  0  0  0  0  0  0  0  0
    1.3896   -2.0386    0.0000 O   0  0  0  0  0  0  0  0  0  0  0  0
    0.5211   -2.5342    0.0000 C   0  0  0  0  0  0  0  0  0  0  0  0
    2.2659   -0.5407    0.0000 C   0  0  0  0  0  0  0  0  0  0  0  0
    3.1302   -1.0438    0.0000 O   0  0  0  0  0  0  0  0  0  0  0  0
    3.1267   -2.0438    0.0000 C   0  0  0  0  0  0  0  0  0  0  0  0
    5.7272    0.4553    0.0000 C   0  0  0  0  0  0  0  0  0  0  0  0
    6.5972    0.9553    0.0000 C   0  0  0  0  0  0  0  0  0  0  0  0
  1  2  1  0  0  0  0
  2  3  1  0  0  0  0
  3  4  2  0  0  0  0
  4  5  1  0  0  0  0
  5  6  2  0  0  0  0
  6  7  1  0  0  0  0
  7  8  2  0  0  0  0
  8  9  1  0  0  0  0
  9 10  2  0  0  0  0
 10 11  1  0  0  0  0
 11 12  2  0  0  0  0
 12 13  1  0  0  0  0
 13 14  1  0  0  0  0
 14 15  1  0  0  0  0
 13 16  2  0  0  0  0
 16  9  1  0  0  0  0
 16 17  1  0  0  0  0
 17 18  1  0  0  0  0
  6 19  1  0  0  0  0
 19 20  2  0  0  0  0
 20  3  1  0  0  0  0
M  CHG  1   3   1
M  END
>  <EXTREG>  (ZINC00044030)
ZINC00044030

>  <LOGBIO>
2.5000

$$$$
ZINC00047520
  -MTS-   02131516552D 0   0.00000     0.00000     0

 17 18  0  0  0  0  0  0  0  0999 V2000
    1.0956    0.4330    0.0000 O   0  0  0  0  0  0  0  0  0  0  0  0
    2.0991    0.4330    0.0000 C   0  0  0  0  0  0  0  0  0  0  0  0
    2.5991   -0.4330    0.0000 C   0  0  0  0  0  0  0  0  0  0  0  0
    3.5991   -0.4330    0.0000 C   0  0  0  0  0  0  0  0  0  0  0  0
    4.5991   -0.4330    0.0000 N   0  0  0  0  0  0  0  0  0  0  0  0
    2.0991   -1.2990    0.0000 C   0  0  0  0  0  0  0  0  0  0  0  0
    1.0956   -1.3000    0.0000 C   0  0  0  0  0  0  0  0  0  0  0  0
    0.6000   -2.1626    0.0000 C   0  0  0  0  0  0  0  0  0  0  0  0
    1.0991   -3.0291    0.0000 C   0  0  0  0  0  0  0  0  0  0  0  0
    2.0939   -3.0331    0.0000 C   0  0  0  0  0  0  0  0  0  0  0  0
    2.5982   -2.1656    0.0000 C   0  0  0  0  0  0  0  0  0  0  0  0
    2.5991    1.2990    0.0000 C   0  0  0  0  0  0  0  0  0  0  0  0
    3.6025    1.3000    0.0000 C   0  0  0  0  0  0  0  0  0  0  0  0
    4.0982    2.1626    0.0000 C   0  0  0  0  0  0  0  0  0  0  0  0
    3.5990    3.0291    0.0000 C   0  0  0  0  0  0  0  0  0  0  0  0
    2.6042    3.0331    0.0000 C   0  0  0  0  0  0  0  0  0  0  0  0
    2.0999    2.1656    0.0000 C   0  0  0  0  0  0  0  0  0  0  0  0
  1  2  2  0  0  0  0
  2  3  1  0  0  0  0
  3  4  1  0  0  0  0
  4  5  3  0  0  0  0
  3  6  1  0  0  0  0
  6  7  2  0  0  0  0
  7  8  1  0  0  0  0
  8  9  2  0  0  0  0
  9 10  1  0  0  0  0
 10 11  2  0  0  0  0
 11  6  1  0  0  0  0
  2 12  1  0  0  0  0
 12 13  2  0  0  0  0
 13 14  1  0  0  0  0
 14 15  2  0  0  0  0
 15 16  1  0  0  0  0
 16 17  2  0  0  0  0
 17 12  1  0  0  0  0
M  END
>  <EXTREG>  (ZINC00047520)
ZINC00047520

>  <LOGBIO>
2.5000

$$$$
ZINC00048366
  -MTS-   02131516552D 0   0.00000     0.00000     0

 19 22  0  0  0  0  0  0  0  0999 V2000
    4.3555   -1.6520    0.0000 Br  0  0  0  0  0  0  0  0  0  0  0  0
    3.7670   -0.8435    0.0000 C   0  0  0  0  0  0  0  0  0  0  0  0
    4.0770    0.1165    0.0000 N   0  0  0  0  0  0  0  0  0  0  0  0
    4.8859    0.7192    0.0000 C   0  0  0  0  0  0  0  0  0  0  0  0
    4.5638    1.6659    0.0000 C   0  0  0  0  0  0  0  0  0  0  0  0
    5.0440    2.5430    0.0000 C   0  0  0  0  0  0  0  0  0  0  0  0
    4.5279    3.3996    0.0000 C   0  0  0  0  0  0  0  0  0  0  0  0
    3.5247    3.3789    0.0000 C   0  0  0  0  0  0  0  0  0  0  0  0
    3.0461    2.5068    0.0000 C   0  0  0  0  0  0  0  0  0  0  0  0
    3.5551    1.6502    0.0000 C   0  0  0  0  0  0  0  0  0  0  0  0
    3.2670    0.6965    0.0000 C   0  0  0  0  0  0  0  0  0  0  0  0
    2.4570    0.1165    0.0000 N   0  0  0  0  0  0  0  0  0  0  0  0
    2.7670   -0.8435    0.0000 C   0  0  0  0  0  0  0  0  0  0  0  0
    2.1785   -1.6520    0.0000 C   0  0  0  0  0  0  0  0  0  0  0  0
    1.1805   -1.5472    0.0000 C   0  0  0  0  0  0  0  0  0  0  0  0
    0.5967   -2.3526    0.0000 C   0  0  0  0  0  0  0  0  0  0  0  0
    1.0017   -3.2670    0.0000 C   0  0  0  0  0  0  0  0  0  0  0  0
    1.9905   -3.3758    0.0000 C   0  0  0  0  0  0  0  0  0  0  0  0
    2.5835   -2.5663    0.0000 C   0  0  0  0  0  0  0  0  0  0  0  0
  1  2  1  0  0  0  0
  2  3  1  0  0  0  0
  3  4  1  0  0  0  0
  4  5  1  0  0  0  0
  5  6  2  0  0  0  0
  6  7  1  0  0  0  0
  7  8  2  0  0  0  0
  8  9  1  0  0  0  0
  9 10  2  0  0  0  0
 10  5  1  0  0  0  0
 10 11  1  0  0  0  0
 11  3  1  0  0  0  0
 11 12  2  0  0  0  0
 12 13  1  0  0  0  0
 13  2  2  0  0  0  0
 13 14  1  0  0  0  0
 14 15  2  0  0  0  0
 15 16  1  0  0  0  0
 16 17  2  0  0  0  0
 17 18  1  0  0  0  0
 18 19  2  0  0  0  0
 19 14  1  0  0  0  0
M  END
>  <EXTREG>  (ZINC00048366)
ZINC00048366

>  <LOGBIO>
2.5000

$$$$
ZINC00048821
  -MTS-   02131516552D 0   0.00000     0.00000     0

 16 17  0  0  0  0  0  0  0  0999 V2000
    3.3756    2.4916    0.0000 O   0  5  0  0  0  0  0  0  0  0  0  0
    3.2775    1.4929    0.0000 N   0  3  0  0  0  0  0  0  0  0  0  0
    3.7656    1.1440    0.0000 O   0  0  0  0  0  0  0  0  0  0  0  0
    2.3669    1.0796    0.0000 C   0  0  0  0  0  0  0  0  0  0  0  0
    1.5503    1.6627    0.0000 C   0  0  0  0  0  0  0  0  0  0  0  0
    0.6453    1.2497    0.0000 C   0  0  0  0  0  0  0  0  0  0  0  0
    0.5470    0.2545    0.0000 C   0  0  0  0  0  0  0  0  0  0  0  0
    1.3536   -0.3276    0.0000 C   0  0  0  0  0  0  0  0  0  0  0  0
    2.2686    0.0844    0.0000 C   0  0  0  0  0  0  0  0  0  0  0  0
    3.2431   -0.6158    0.0000 C   0  0  0  0  0  0  0  0  0  0  0  0
    3.2493   -1.6246    0.0000 N   0  0  0  0  0  0  0  0  0  0  0  0
    4.2002   -1.9217    0.0000 N   0  0  0  0  0  0  0  0  0  0  0  0
    4.7878   -1.1173    0.0000 C   0  0  0  0  0  0  0  0  0  0  0  0
    4.1928   -0.3026    0.0000 N   0  0  0  0  0  0  0  0  0  0  0  0
    5.7878   -1.1173    0.0000 C   0  0  0  0  0  0  0  0  0  0  0  0
    6.7878   -1.1173    0.0000 N   0  0  0  0  0  0  0  0  0  0  0  0
  1  2  1  0  0  0  0
  2  3  2  0  0  0  0
  2  4  1  0  0  0  0
  4  5  2  0  0  0  0
  5  6  1  0  0  0  0
  6  7  2  0  0  0  0
  7  8  1  0  0  0  0
  8  9  2  0  0  0  0
  9  4  1  0  0  0  0
  9 10  1  0  0  0  0
 10 11  2  0  0  0  0
 11 12  1  0  0  0  0
 12 13  1  0  0  0  0
 13 14  2  0  0  0  0
 14 10  1  0  0  0  0
 13 15  1  0  0  0  0
 15 16  3  0  0  0  0
M  CHG  2   1  -1   2   1
M  END
>  <EXTREG>  (ZINC00048821)
ZINC00048821

>  <LOGBIO>
2.5000

$$$$
ZINC00049649
  -MTS-   02131516552D 0   0.00000     0.00000     0

 13 14  0  0  0  0  0  0  0  0999 V2000
    4.8546    0.7526    0.0000 O   0  5  0  0  0  0  0  0  0  0  0  0
    3.9848    1.2530    0.0000 N   0  3  0  0  0  0  0  0  0  0  0  0
    3.9844    2.2478    0.0000 O   0  0  0  0  0  0  0  0  0  0  0  0
    3.1193    0.7522    0.0000 C   0  0  0  0  0  0  0  0  0  0  0  0
    2.2493    1.2522    0.0000 C   0  0  0  0  0  0  0  0  0  0  0  0
    1.3893    0.7522    0.0000 C   0  0  0  0  0  0  0  0  0  0  0  0
    1.3893   -0.2478    0.0000 C   0  0  0  0  0  0  0  0  0  0  0  0
    0.5193   -0.7478    0.0000 C   0  0  0  0  0  0  0  0  0  0  0  0
    0.5193   -1.7478    0.0000 N   0  0  0  0  0  0  0  0  0  0  0  0
    1.3893   -2.2478    0.0000 N   0  0  0  0  0  0  0  0  0  0  0  0
    2.2493   -1.7478    0.0000 C   0  0  0  0  0  0  0  0  0  0  0  0
    2.2493   -0.7478    0.0000 C   0  0  0  0  0  0  0  0  0  0  0  0
    3.1193   -0.2478    0.0000 C   0  0  0  0  0  0  0  0  0  0  0  0
  1  2  1  0  0  0  0
  2  3  2  0  0  0  0
  2  4  1  0  0  0  0
  4  5  2  0  0  0  0
  5  6  1  0  0  0  0
  6  7  2  0  0  0  0
  7  8  1  0  0  0  0
  8  9  2  0  0  0  0
  9 10  1  0  0  0  0
 10 11  2  0  0  0  0
 11 12  1  0  0  0  0
 12  7  1  0  0  0  0
 12 13  2  0  0  0  0
 13  4  1  0  0  0  0
M  CHG  2   1  -1   2   1
M  END
>  <EXTREG>  (ZINC00049649)
ZINC00049649

>  <LOGBIO>
2.5000

$$$$
ZINC00049936
  -MTS-   02131516552D 0   0.00000     0.00000     0

 13 14  0  0  0  0  0  0  0  0999 V2000
    0.4995   -1.4461    0.0000 C   0  0  0  0  0  0  0  0  0  0  0  0
    1.3080   -0.8575    0.0000 N   0  0  0  0  0  0  0  0  0  0  0  0
    2.2680   -1.1675    0.0000 C   0  0  0  0  0  0  0  0  0  0  0  0
    2.5811   -2.1172    0.0000 C   0  0  0  0  0  0  0  0  0  0  0  0
    2.8480   -0.3575    0.0000 C   0  0  0  0  0  0  0  0  0  0  0  0
    3.8480   -0.3575    0.0000 C   0  0  0  0  0  0  0  0  0  0  0  0
    4.8480   -0.3575    0.0000 N   0  0  0  0  0  0  0  0  0  0  0  0
    2.2680    0.4525    0.0000 C   0  0  0  0  0  0  0  0  0  0  0  0
    2.4707    1.4317    0.0000 C   0  0  0  0  0  0  0  0  0  0  0  0
    1.7267    2.0999    0.0000 C   0  0  0  0  0  0  0  0  0  0  0  0
    0.7734    1.7868    0.0000 C   0  0  0  0  0  0  0  0  0  0  0  0
    0.5707    0.8128    0.0000 C   0  0  0  0  0  0  0  0  0  0  0  0
    1.3080    0.1425    0.0000 C   0  0  0  0  0  0  0  0  0  0  0  0
  1  2  1  0  0  0  0
  2  3  1  0  0  0  0
  3  4  1  0  0  0  0
  3  5  2  0  0  0  0
  5  6  1  0  0  0  0
  6  7  3  0  0  0  0
  5  8  1  0  0  0  0
  8  9  2  0  0  0  0
  9 10  1  0  0  0  0
 10 11  2  0  0  0  0
 11 12  1  0  0  0  0
 12 13  2  0  0  0  0
 13  2  1  0  0  0  0
 13  8  1  0  0  0  0
M  END
>  <EXTREG>  (ZINC00049936)
ZINC00049936

>  <LOGBIO>
2.5000

$$$$
ZINC00050672
  -MTS-   02131516552D 0   0.00000     0.00000     0

 22 25  0  0  0  0  0  0  0  0999 V2000
    1.2581   -4.3631    0.0000 N   0  0  0  0  0  0  0  0  0  0  0  0
    1.7546   -3.4951    0.0000 C   0  0  0  0  0  0  0  0  0  0  0  0
    2.7580   -3.4900    0.0000 C   0  0  0  0  0  0  0  0  0  0  0  0
    3.2502   -2.6255    0.0000 C   0  0  0  0  0  0  0  0  0  0  0  0
    2.7502   -1.7610    0.0000 C   0  0  0  0  0  0  0  0  0  0  0  0
    3.0602   -0.8010    0.0000 C   0  0  0  0  0  0  0  0  0  0  0  0
    4.0099   -0.4879    0.0000 O   0  0  0  0  0  0  0  0  0  0  0  0
    2.2502   -0.2210    0.0000 N   0  0  0  0  0  0  0  0  0  0  0  0
    2.2502    0.7790    0.0000 C   0  0  0  0  0  0  0  0  0  0  0  0
    3.1187    1.2816    0.0000 C   0  0  0  0  0  0  0  0  0  0  0  0
    3.1167    2.2763    0.0000 C   0  0  0  0  0  0  0  0  0  0  0  0
    2.2511    2.7772    0.0000 C   0  0  0  0  0  0  0  0  0  0  0  0
    2.2541    3.7806    0.0000 C   0  0  0  0  0  0  0  0  0  0  0  0
    1.3886    4.2815    0.0000 C   0  0  0  0  0  0  0  0  0  0  0  0
    0.5201    3.7789    0.0000 C   0  0  0  0  0  0  0  0  0  0  0  0
    0.5221    2.7841    0.0000 C   0  0  0  0  0  0  0  0  0  0  0  0
    1.3876    2.2833    0.0000 C   0  0  0  0  0  0  0  0  0  0  0  0
    1.3846    1.2798    0.0000 C   0  0  0  0  0  0  0  0  0  0  0  0
    1.4402   -0.8010    0.0000 C   0  0  0  0  0  0  0  0  0  0  0  0
    0.4905   -0.4879    0.0000 O   0  0  0  0  0  0  0  0  0  0  0  0
    1.7502   -1.7610    0.0000 C   0  0  0  0  0  0  0  0  0  0  0  0
    1.2520   -2.6306    0.0000 C   0  0  0  0  0  0  0  0  0  0  0  0
  1  2  1  0  0  0  0
  2  3  2  0  0  0  0
  3  4  1  0  0  0  0
  4  5  2  0  0  0  0
  5  6  1  0  0  0  0
  6  7  2  0  0  0  0
  6  8  1  0  0  0  0
  8  9  1  0  0  0  0
  9 10  2  0  0  0  0
 10 11  1  0  0  0  0
 11 12  2  0  0  0  0
 12 13  1  0  0  0  0
 13 14  2  0  0  0  0
 14 15  1  0  0  0  0
 15 16  2  0  0  0  0
 16 17  1  0  0  0  0
 17 12  1  0  0  0  0
 17 18  2  0  0  0  0
 18  9  1  0  0  0  0
  8 19  1  0  0  0  0
 19 20  2  0  0  0  0
 19 21  1  0  0  0  0
 21  5  1  0  0  0  0
 21 22  2  0  0  0  0
 22  2  1  0  0  0  0
M  END
>  <EXTREG>  (ZINC00050672)
ZINC00050672

>  <LOGBIO>
2.5000

$$$$
ZINC00050975
  -MTS-   02131516552D 0   0.00000     0.00000     0

 16 18  0  0  0  0  0  0  0  0999 V2000
    5.4085   -1.1569    0.0000 C   0  0  0  0  0  0  0  0  0  0  0  0
    4.8200   -0.3485    0.0000 C   0  0  0  0  0  0  0  0  0  0  0  0
    5.1300    0.6115    0.0000 N   0  0  0  0  0  0  0  0  0  0  0  0
    4.3200    1.1915    0.0000 N   0  0  0  0  0  0  0  0  0  0  0  0
    3.5100    0.6115    0.0000 C   0  0  0  0  0  0  0  0  0  0  0  0
    3.8200   -0.3485    0.0000 N   0  0  0  0  0  0  0  0  0  0  0  0
    3.1443   -1.0856    0.0000 C   0  0  0  0  0  0  0  0  0  0  0  0
    2.7640   -2.0104    0.0000 C   0  0  0  0  0  0  0  0  0  0  0  0
    3.9883   -1.6219    0.0000 C   0  0  0  0  0  0  0  0  0  0  0  0
    2.1672   -0.8729    0.0000 C   0  0  0  0  0  0  0  0  0  0  0  0
    1.8636    0.0835    0.0000 C   0  0  0  0  0  0  0  0  0  0  0  0
    0.8840    0.3009    0.0000 C   0  0  0  0  0  0  0  0  0  0  0  0
    0.5854    1.2552    0.0000 C   0  0  0  0  0  0  0  0  0  0  0  0
    1.2663    1.9922    0.0000 C   0  0  0  0  0  0  0  0  0  0  0  0
    2.2364    1.7719    0.0000 C   0  0  0  0  0  0  0  0  0  0  0  0
    2.5351    0.8175    0.0000 C   0  0  0  0  0  0  0  0  0  0  0  0
  1  2  1  0  0  0  0
  2  3  2  0  0  0  0
  3  4  1  0  0  0  0
  4  5  2  0  0  0  0
  5  6  1  0  0  0  0
  6  2  1  0  0  0  0
  6  7  1  0  0  0  0
  7  8  1  0  0  0  0
  7  9  1  0  0  0  0
  7 10  1  0  0  0  0
 10 11  1  0  0  0  0
 11 12  1  0  0  0  0
 12 13  2  0  0  0  0
 13 14  1  0  0  0  0
 14 15  2  0  0  0  0
 15 16  1  0  0  0  0
 16  5  1  0  0  0  0
 16 11  2  0  0  0  0
M  END
>  <EXTREG>  (ZINC00050975)
ZINC00050975

>  <LOGBIO>
2.5000

$$$$
ZINC00051390
  -MTS-   02131516552D 0   0.00000     0.00000     0

 19 20  0  0  1  0  0  0  0  0999 V2000
    0.5907    2.1680    0.0000 N   0  0  0  0  0  0  0  0  0  0  0  0
    0.9322    1.2244    0.0000 C   0  0  0  0  0  0  0  0  0  0  0  0
    0.2906    0.4642    0.0000 O   0  0  0  0  0  0  0  0  0  0  0  0
    1.9166    1.0485    0.0000 C   0  0  1  0  0  0  0  0  0  0  0  0
    2.6832    0.4010    0.0000 C   0  0  1  0  0  0  0  0  0  0  0  0
    3.0239   -0.5392    0.0000 C   0  0  0  0  0  0  0  0  0  0  0  0
    2.3787   -1.3077    0.0000 C   0  0  0  0  0  0  0  0  0  0  0  0
    2.7196   -2.2422    0.0000 C   0  0  0  0  0  0  0  0  0  0  0  0
    3.7040   -2.4181    0.0000 C   0  0  0  0  0  0  0  0  0  0  0  0
    4.0424   -3.3591    0.0000 Cl  0  0  0  0  0  0  0  0  0  0  0  0
    4.3475   -1.6595    0.0000 C   0  0  0  0  0  0  0  0  0  0  0  0
    4.0083   -0.7151    0.0000 C   0  0  0  0  0  0  0  0  0  0  0  0
    2.8568    1.3893    0.0000 C   0  0  0  0  0  0  0  0  0  0  0  0
    3.8568    1.3893    0.0000 C   0  0  0  0  0  0  0  0  0  0  0  0
    4.8568    1.3893    0.0000 N   0  0  0  0  0  0  0  0  0  0  0  0
    2.6838    2.3742    0.0000 C   0  0  0  0  0  0  0  0  0  0  0  0
    2.5108    3.3591    0.0000 N   0  0  0  0  0  0  0  0  0  0  0  0
    2.1909    0.0580    0.0000 H   0  0  0  0  0  0  0  0  0  0  0  0
    1.6615    0.5054    0.0000 H   0  0  0  0  0  0  0  0  0  0  0  0
  1  2  1  0  0  0  0
  2  3  2  0  0  0  0
  4  2  1  6  0  0  0
  4 19  1  1  0  0  0
  4  5  1  0  0  0  0
  5 18  1  1  0  0  0
  5  6  1  6  0  0  0
  6  7  2  0  0  0  0
  7  8  1  0  0  0  0
  8  9  2  0  0  0  0
  9 10  1  0  0  0  0
  9 11  1  0  0  0  0
 11 12  2  0  0  0  0
 12  6  1  0  0  0  0
  5 13  1  0  0  0  0
 13  4  1  0  0  0  0
 13 14  1  0  0  0  0
 14 15  3  0  0  0  0
 13 16  1  0  0  0  0
 16 17  3  0  0  0  0
M  END
>  <EXTREG>  (ZINC00051390)
ZINC00051390

>  <LOGBIO>
2.5000

$$$$
ZINC00051438
  -MTS-   02131516552D 0   0.00000     0.00000     0

 24 26  0  0  0  0  0  0  0  0999 V2000
    5.9319   -0.1625    0.0000 O   0  0  0  0  0  0  0  0  0  0  0  0
    5.5255   -1.0800    0.0000 C   0  0  0  0  0  0  0  0  0  0  0  0
    4.5363   -1.1849    0.0000 C   0  0  0  0  0  0  0  0  0  0  0  0
    3.9478   -0.3764    0.0000 N   0  0  0  0  0  0  0  0  0  0  0  0
    4.2578    0.5836    0.0000 C   0  0  0  0  0  0  0  0  0  0  0  0
    5.2075    0.8967    0.0000 O   0  0  0  0  0  0  0  0  0  0  0  0
    3.4478    1.1636    0.0000 C   0  0  0  0  0  0  0  0  0  0  0  0
    3.3481    2.1617    0.0000 C   0  0  0  0  0  0  0  0  0  0  0  0
    2.4362    2.5720    0.0000 C   0  0  0  0  0  0  0  0  0  0  0  0
    1.6233    1.9837    0.0000 C   0  0  0  0  0  0  0  0  0  0  0  0
    1.7264    0.9943    0.0000 C   0  0  0  0  0  0  0  0  0  0  0  0
    2.6378    0.5836    0.0000 C   0  0  0  0  0  0  0  0  0  0  0  0
    2.9478   -0.3764    0.0000 C   0  0  0  0  0  0  0  0  0  0  0  0
    2.3593   -1.1849    0.0000 O   0  0  0  0  0  0  0  0  0  0  0  0
    0.9158    0.4087    0.0000 N   0  3  0  0  0  0  0  0  0  0  0  0
    0.0000    0.8188    0.0000 O   0  5  0  0  0  0  0  0  0  0  0  0
    1.0166   -0.5810    0.0000 O   0  0  0  0  0  0  0  0  0  0  0  0
    6.1145   -1.8882    0.0000 N   0  0  0  0  0  0  0  0  0  0  0  0
    7.1088   -1.7823    0.0000 C   0  0  0  0  0  0  0  0  0  0  0  0
    7.7006   -2.5926    0.0000 C   0  0  0  0  0  0  0  0  0  0  0  0
    8.6896   -2.4852    0.0000 C   0  0  0  0  0  0  0  0  0  0  0  0
    9.0959   -1.5715    0.0000 C   0  0  0  0  0  0  0  0  0  0  0  0
    8.5133   -0.7652    0.0000 C   0  0  0  0  0  0  0  0  0  0  0  0
    7.5152   -0.8685    0.0000 C   0  0  0  0  0  0  0  0  0  0  0  0
  1  2  2  0  0  0  0
  2  3  1  0  0  0  0
  3  4  1  0  0  0  0
  4  5  1  0  0  0  0
  5  6  2  0  0  0  0
  5  7  1  0  0  0  0
  7  8  2  0  0  0  0
  8  9  1  0  0  0  0
  9 10  2  0  0  0  0
 10 11  1  0  0  0  0
 11 12  2  0  0  0  0
 12  7  1  0  0  0  0
 12 13  1  0  0  0  0
 13  4  1  0  0  0  0
 13 14  2  0  0  0  0
 11 15  1  0  0  0  0
 15 16  1  0  0  0  0
 15 17  2  0  0  0  0
  2 18  1  0  0  0  0
 18 19  1  0  0  0  0
 19 20  1  0  0  0  0
 20 21  1  0  0  0  0
 21 22  1  0  0  0  0
 22 23  1  0  0  0  0
 23 24  1  0  0  0  0
 24 19  1  0  0  0  0
M  CHG  2  15   1  16  -1
M  END
>  <EXTREG>  (ZINC00051438)
ZINC00051438

>  <LOGBIO>
2.5000

$$$$
ZINC00051517
  -MTS-   02131516552D 0   0.00000     0.00000     0

 22 24  0  0  0  0  0  0  0  0999 V2000
    6.0409   -0.7872    0.0000 C   0  0  0  0  0  0  0  0  0  0  0  0
    6.6294   -1.5999    0.0000 O   0  0  0  0  0  0  0  0  0  0  0  0
    6.2224   -2.5076    0.0000 C   0  0  0  0  0  0  0  0  0  0  0  0
    6.8110   -3.3203    0.0000 O   0  0  0  0  0  0  0  0  0  0  0  0
    5.2277   -2.6101    0.0000 C   0  0  0  0  0  0  0  0  0  0  0  0
    4.8168   -3.5255    0.0000 C   0  0  0  0  0  0  0  0  0  0  0  0
    3.8270   -3.6255    0.0000 C   0  0  0  0  0  0  0  0  0  0  0  0
    3.2401   -2.8158    0.0000 C   0  0  0  0  0  0  0  0  0  0  0  0
    3.6429   -1.9063    0.0000 C   0  0  0  0  0  0  0  0  0  0  0  0
    3.0540   -1.0981    0.0000 N   0  0  0  0  0  0  0  0  0  0  0  0
    3.4608   -0.1808    0.0000 C   0  0  0  0  0  0  0  0  0  0  0  0
    4.4501   -0.0764    0.0000 O   0  0  0  0  0  0  0  0  0  0  0  0
    2.8723    0.6277    0.0000 C   0  0  0  0  0  0  0  0  0  0  0  0
    3.1823    1.5877    0.0000 O   0  0  0  0  0  0  0  0  0  0  0  0
    2.3723    2.1677    0.0000 C   0  0  0  0  0  0  0  0  0  0  0  0
    2.2727    3.1658    0.0000 C   0  0  0  0  0  0  0  0  0  0  0  0
    1.3607    3.5761    0.0000 C   0  0  0  0  0  0  0  0  0  0  0  0
    0.5478    2.9878    0.0000 C   0  0  0  0  0  0  0  0  0  0  0  0
    0.6509    1.9984    0.0000 C   0  0  0  0  0  0  0  0  0  0  0  0
    1.5623    1.5877    0.0000 C   0  0  0  0  0  0  0  0  0  0  0  0
    1.8723    0.6277    0.0000 C   0  0  0  0  0  0  0  0  0  0  0  0
    4.6408   -1.8005    0.0000 C   0  0  0  0  0  0  0  0  0  0  0  0
  1  2  1  0  0  0  0
  2  3  1  0  0  0  0
  3  4  2  0  0  0  0
  3  5  1  0  0  0  0
  5  6  2  0  0  0  0
  6  7  1  0  0  0  0
  7  8  2  0  0  0  0
  8  9  1  0  0  0  0
  9 10  1  0  0  0  0
 10 11  1  0  0  0  0
 11 12  2  0  0  0  0
 11 13  1  0  0  0  0
 13 14  1  0  0  0  0
 14 15  1  0  0  0  0
 15 16  2  0  0  0  0
 16 17  1  0  0  0  0
 17 18  2  0  0  0  0
 18 19  1  0  0  0  0
 19 20  2  0  0  0  0
 20 15  1  0  0  0  0
 20 21  1  0  0  0  0
 21 13  2  0  0  0  0
  9 22  2  0  0  0  0
 22  5  1  0  0  0  0
M  END
>  <EXTREG>  (ZINC00051517)
ZINC00051517

>  <LOGBIO>
2.5000

$$$$
ZINC00051587
  -MTS-   02131516552D 0   0.00000     0.00000     0

 14 14  0  0  0  0  0  0  0  0999 V2000
    5.1889    1.1512    0.0000 N   0  0  0  0  0  0  0  0  0  0  0  0
    4.3233    0.6503    0.0000 S   0  0  0  0  0  0  0  0  0  0  0  0
    4.8242   -0.2152    0.0000 O   0  0  0  0  0  0  0  0  0  0  0  0
    3.8225    1.5159    0.0000 O   0  0  0  0  0  0  0  0  0  0  0  0
    3.4578    0.1495    0.0000 C   0  0  0  0  0  0  0  0  0  0  0  0
    2.5878    0.6495    0.0000 C   0  0  0  0  0  0  0  0  0  0  0  0
    1.7278    0.1495    0.0000 C   0  0  0  0  0  0  0  0  0  0  0  0
    1.7278   -0.8505    0.0000 C   0  0  0  0  0  0  0  0  0  0  0  0
    2.5878   -1.3505    0.0000 C   0  0  0  0  0  0  0  0  0  0  0  0
    3.4578   -0.8505    0.0000 C   0  0  0  0  0  0  0  0  0  0  0  0
    4.3233   -1.3514    0.0000 F   0  0  0  0  0  0  0  0  0  0  0  0
    0.8610    0.6482    0.0000 C   0  0  0  0  0  0  0  0  0  0  0  0
    0.8590    1.6516    0.0000 O   0  0  0  0  0  0  0  0  0  0  0  0
    0.0000    0.1499    0.0000 O   0  0  0  0  0  0  0  0  0  0  0  0
  1  2  1  0  0  0  0
  2  3  2  0  0  0  0
  2  4  2  0  0  0  0
  2  5  1  0  0  0  0
  5  6  2  0  0  0  0
  6  7  1  0  0  0  0
  7  8  2  0  0  0  0
  8  9  1  0  0  0  0
  9 10  2  0  0  0  0
 10  5  1  0  0  0  0
 10 11  1  0  0  0  0
  7 12  1  0  0  0  0
 12 13  1  0  0  0  0
 12 14  2  0  0  0  0
M  END
>  <EXTREG>  (ZINC00051587)
ZINC00051587

>  <LOGBIO>
2.5000

$$$$
ZINC00052280
  -MTS-   02131516552D 0   0.00000     0.00000     0

 13 13  0  0  0  0  0  0  0  0999 V2000
    5.7765    0.6437    0.0000 C   0  0  0  0  0  0  0  0  0  0  0  0
    5.0798   -0.0785    0.0000 C   0  0  0  0  0  0  0  0  0  0  0  0
    5.3555   -1.0398    0.0000 O   0  0  0  0  0  0  0  0  0  0  0  0
    4.1147    0.1626    0.0000 C   0  0  0  0  0  0  0  0  0  0  0  0
    3.4180   -0.5596    0.0000 C   0  0  0  0  0  0  0  0  0  0  0  0
    3.6938   -1.5154    0.0000 C   0  0  0  0  0  0  0  0  0  0  0  0
    2.5198   -0.9991    0.0000 C   0  0  0  0  0  0  0  0  0  0  0  0
    2.8295    0.2489    0.0000 N   0  0  0  0  0  0  0  0  0  0  0  0
    3.1395    1.2089    0.0000 N   0  0  0  0  0  0  0  0  0  0  0  0
    2.3295    1.7889    0.0000 N   0  0  0  0  0  0  0  0  0  0  0  0
    1.5195    1.2089    0.0000 C   0  0  0  0  0  0  0  0  0  0  0  0
    0.5698    1.5221    0.0000 C   0  0  0  0  0  0  0  0  0  0  0  0
    1.8295    0.2489    0.0000 N   0  0  0  0  0  0  0  0  0  0  0  0
  1  2  1  0  0  0  0
  2  3  2  0  0  0  0
  2  4  1  0  0  0  0
  4  5  1  0  0  0  0
  5  6  1  0  0  0  0
  5  7  1  0  0  0  0
  5  8  1  0  0  0  0
  8  9  1  0  0  0  0
  9 10  2  0  0  0  0
 10 11  1  0  0  0  0
 11 12  1  0  0  0  0
 11 13  2  0  0  0  0
 13  8  1  0  0  0  0
M  END
>  <EXTREG>  (ZINC00052280)
ZINC00052280

>  <LOGBIO>
2.5000

$$$$
ZINC00052493
  -MTS-   02131516552D 0   0.00000     0.00000     0

 16 16  0  0  1  0  0  0  0  0999 V2000
    0.6000    0.9321    0.0000 C   0  0  0  0  0  0  0  0  0  0  0  0
    1.6000    0.9321    0.0000 C   0  0  0  0  0  0  0  0  0  0  0  0
    1.6000    1.9321    0.0000 C   0  0  0  0  0  0  0  0  0  0  0  0
    1.6000   -0.0679    0.0000 O   0  0  0  0  0  0  0  0  0  0  0  0
    2.6000    0.9321    0.0000 C   0  0  0  0  0  0  0  0  0  0  0  0
    3.6000    0.9321    0.0000 C   0  0  0  0  0  0  0  0  0  0  0  0
    4.6000    0.9321    0.0000 C   0  0  1  0  0  0  0  0  0  0  0  0
    5.1000    1.7982    0.0000 O   0  0  0  0  0  0  0  0  0  0  0  0
    5.1000    0.0661    0.0000 C   0  0  0  0  0  0  0  0  0  0  0  0
    4.5991   -0.8034    0.0000 C   0  0  0  0  0  0  0  0  0  0  0  0
    5.0983   -1.6639    0.0000 C   0  0  0  0  0  0  0  0  0  0  0  0
    6.0983   -1.6649    0.0000 C   0  0  0  0  0  0  0  0  0  0  0  0
    6.5961   -2.5321    0.0000 F   0  0  0  0  0  0  0  0  0  0  0  0
    6.5991   -0.8054    0.0000 C   0  0  0  0  0  0  0  0  0  0  0  0
    6.1000    0.0651    0.0000 C   0  0  0  0  0  0  0  0  0  0  0  0
    4.3000    1.4518    0.0000 H   0  0  0  0  0  0  0  0  0  0  0  0
  1  2  1  0  0  0  0
  2  3  1  0  0  0  0
  2  4  1  0  0  0  0
  2  5  1  0  0  0  0
  5  6  3  0  0  0  0
  6  7  1  0  0  0  0
  7 16  1  6  0  0  0
  7  8  1  1  0  0  0
  7  9  1  0  0  0  0
  9 10  2  0  0  0  0
 10 11  1  0  0  0  0
 11 12  2  0  0  0  0
 12 13  1  0  0  0  0
 12 14  1  0  0  0  0
 14 15  2  0  0  0  0
 15  9  1  0  0  0  0
M  END
>  <EXTREG>  (ZINC00052493)
ZINC00052493

>  <LOGBIO>
2.5000

$$$$
ZINC00052660
  -MTS-   02131516552D 0   0.00000     0.00000     0

 22 26  0  0  0  0  0  0  0  0999 V2000
    6.5813   -1.3035    0.0000 C   0  0  0  0  0  0  0  0  0  0  0  0
    6.8913   -0.3435    0.0000 O   0  0  0  0  0  0  0  0  0  0  0  0
    6.0813    0.2365    0.0000 C   0  0  0  0  0  0  0  0  0  0  0  0
    5.9816    1.2346    0.0000 C   0  0  0  0  0  0  0  0  0  0  0  0
    5.0697    1.6449    0.0000 C   0  0  0  0  0  0  0  0  0  0  0  0
    4.2567    1.0566    0.0000 C   0  0  0  0  0  0  0  0  0  0  0  0
    4.3599    0.0672    0.0000 C   0  0  0  0  0  0  0  0  0  0  0  0
    5.2713   -0.3435    0.0000 C   0  0  0  0  0  0  0  0  0  0  0  0
    5.5813   -1.3035    0.0000 O   0  0  0  0  0  0  0  0  0  0  0  0
    3.3438    1.4646    0.0000 C   0  0  0  0  0  0  0  0  0  0  0  0
    3.1345    2.4515    0.0000 N   0  0  0  0  0  0  0  0  0  0  0  0
    2.1432    2.5510    0.0000 N   0  0  0  0  0  0  0  0  0  0  0  0
    1.7297    1.6447    0.0000 C   0  0  0  0  0  0  0  0  0  0  0  0
    0.7796    1.3328    0.0000 C   0  0  0  0  0  0  0  0  0  0  0  0
    0.5706    0.3549    0.0000 C   0  0  0  0  0  0  0  0  0  0  0  0
    1.3170   -0.3159    0.0000 C   0  0  0  0  0  0  0  0  0  0  0  0
    1.1113   -1.2980    0.0000 C   0  0  0  0  0  0  0  0  0  0  0  0
    1.8578   -1.9634    0.0000 C   0  0  0  0  0  0  0  0  0  0  0  0
    2.8099   -1.6467    0.0000 C   0  0  0  0  0  0  0  0  0  0  0  0
    3.0089   -0.6720    0.0000 C   0  0  0  0  0  0  0  0  0  0  0  0
    2.2625   -0.0066    0.0000 C   0  0  0  0  0  0  0  0  0  0  0  0
    2.4766    0.9666    0.0000 N   0  0  0  0  0  0  0  0  0  0  0  0
  1  2  1  0  0  0  0
  2  3  1  0  0  0  0
  3  4  2  0  0  0  0
  4  5  1  0  0  0  0
  5  6  2  0  0  0  0
  6  7  1  0  0  0  0
  7  8  2  0  0  0  0
  8  3  1  0  0  0  0
  8  9  1  0  0  0  0
  9  1  1  0  0  0  0
  6 10  1  0  0  0  0
 10 11  2  0  0  0  0
 11 12  1  0  0  0  0
 12 13  2  0  0  0  0
 13 14  1  0  0  0  0
 14 15  2  0  0  0  0
 15 16  1  0  0  0  0
 16 17  1  0  0  0  0
 17 18  2  0  0  0  0
 18 19  1  0  0  0  0
 19 20  2  0  0  0  0
 20 21  1  0  0  0  0
 21 16  2  0  0  0  0
 21 22  1  0  0  0  0
 22 10  1  0  0  0  0
 22 13  1  0  0  0  0
M  END
>  <EXTREG>  (ZINC00052660)
ZINC00052660

>  <LOGBIO>
2.5000

$$$$
ZINC00053210
  -MTS-   02131516552D 0   0.00000     0.00000     0

 22 23  0  0  0  0  0  0  0  0999 V2000
    5.3651   -3.2039    0.0000 C   0  0  0  0  0  0  0  0  0  0  0  0
    5.7687   -2.2890    0.0000 O   0  0  0  0  0  0  0  0  0  0  0  0
    5.1781   -1.4819    0.0000 C   0  0  0  0  0  0  0  0  0  0  0  0
    5.5822   -0.5635    0.0000 C   0  0  0  0  0  0  0  0  0  0  0  0
    4.9931    0.2381    0.0000 C   0  0  0  0  0  0  0  0  0  0  0  0
    3.9989    0.1312    0.0000 C   0  0  0  0  0  0  0  0  0  0  0  0
    3.5937   -0.7773    0.0000 C   0  0  0  0  0  0  0  0  0  0  0  0
    4.1839   -1.5889    0.0000 C   0  0  0  0  0  0  0  0  0  0  0  0
    3.7784   -2.5030    0.0000 O   0  0  0  0  0  0  0  0  0  0  0  0
    2.7841   -2.6090    0.0000 C   0  0  0  0  0  0  0  0  0  0  0  0
    3.4104    0.9397    0.0000 S   0  0  0  0  0  0  0  0  0  0  0  0
    2.6019    0.3512    0.0000 O   0  0  0  0  0  0  0  0  0  0  0  0
    4.2188    1.5282    0.0000 O   0  0  0  0  0  0  0  0  0  0  0  0
    2.7041    1.9099    0.0000 N   0  0  0  0  0  0  0  0  0  0  0  0
    3.0141    2.8699    0.0000 C   0  0  0  0  0  0  0  0  0  0  0  0
    3.9638    3.1830    0.0000 C   0  0  0  0  0  0  0  0  0  0  0  0
    2.2041    3.4499    0.0000 N   0  0  0  0  0  0  0  0  0  0  0  0
    1.3941    2.8699    0.0000 C   0  0  0  0  0  0  0  0  0  0  0  0
    1.7041    1.9099    0.0000 C   0  0  0  0  0  0  0  0  0  0  0  0
    0.9979    0.9397    0.0000 N   0  3  0  0  0  0  0  0  0  0  0  0
    0.0000    1.0450    0.0000 O   0  5  0  0  0  0  0  0  0  0  0  0
    1.4012    0.0303    0.0000 O   0  0  0  0  0  0  0  0  0  0  0  0
  1  2  1  0  0  0  0
  2  3  1  0  0  0  0
  3  4  2  0  0  0  0
  4  5  1  0  0  0  0
  5  6  2  0  0  0  0
  6  7  1  0  0  0  0
  7  8  2  0  0  0  0
  8  3  1  0  0  0  0
  8  9  1  0  0  0  0
  9 10  1  0  0  0  0
  6 11  1  0  0  0  0
 11 12  2  0  0  0  0
 11 13  2  0  0  0  0
 11 14  1  0  0  0  0
 14 15  1  0  0  0  0
 15 16  1  0  0  0  0
 15 17  2  0  0  0  0
 17 18  1  0  0  0  0
 18 19  2  0  0  0  0
 19 14  1  0  0  0  0
 19 20  1  0  0  0  0
 20 21  1  0  0  0  0
 20 22  2  0  0  0  0
M  CHG  2  20   1  21  -1
M  END
>  <EXTREG>  (ZINC00053210)
ZINC00053210

>  <LOGBIO>
2.5000

$$$$
ZINC00053532
  -MTS-   02131516552D 0   0.00000     0.00000     0

 23 24  0  0  1  0  0  0  0  0999 V2000
    0.4607    0.4973    0.0000 C   0  0  0  0  0  0  0  0  0  0  0  0
    1.2284   -0.1434    0.0000 C   0  0  0  0  0  0  0  0  0  0  0  0
    0.4646   -0.7888    0.0000 C   0  0  0  0  0  0  0  0  0  0  0  0
    1.7337   -1.0104    0.0000 O   0  0  0  0  0  0  0  0  0  0  0  0
    2.7284   -1.0054    0.0000 C   0  0  0  0  0  0  0  0  0  0  0  0
    3.2315   -1.8696    0.0000 O   0  0  0  0  0  0  0  0  0  0  0  0
    3.2267   -0.1383    0.0000 C   0  0  0  0  0  0  0  0  0  0  0  0
    4.4267   -0.1377    0.0000 C   0  0  1  0  0  0  0  0  0  0  0  0
    5.0289   -1.1796    0.0000 C   0  0  0  0  0  0  0  0  0  0  0  0
    4.5298   -2.0461    0.0000 C   0  0  0  0  0  0  0  0  0  0  0  0
    4.0307   -2.9127    0.0000 N   0  0  0  0  0  0  0  0  0  0  0  0
    6.0237   -1.1780    0.0000 C   0  0  0  0  0  0  0  0  0  0  0  0
    6.5259   -2.0468    0.0000 N   0  0  0  0  0  0  0  0  0  0  0  0
    6.5228   -0.3115    0.0000 O   0  0  0  0  0  0  0  0  0  0  0  0
    4.9262    0.7286    0.0000 C   0  0  0  0  0  0  0  0  0  0  0  0
    5.9293    0.8355    0.0000 O   0  0  0  0  0  0  0  0  0  0  0  0
    6.1301    1.8113    0.0000 C   0  0  0  0  0  0  0  0  0  0  0  0
    5.2710    2.3157    0.0000 C   0  0  0  0  0  0  0  0  0  0  0  0
    4.5198    1.6423    0.0000 C   0  0  0  0  0  0  0  0  0  0  0  0
    2.7301    0.7237    0.0000 C   0  0  0  0  0  0  0  0  0  0  0  0
    3.2305    1.5895    0.0000 O   0  0  0  0  0  0  0  0  0  0  0  0
    1.7267    0.7236    0.0000 O   0  0  0  0  0  0  0  0  0  0  0  0
    4.1269   -0.6575    0.0000 H   0  0  0  0  0  0  0  0  0  0  0  0
  1  2  1  0  0  0  0
  2  3  1  0  0  0  0
  2  4  1  0  0  0  0
  4  5  1  0  0  0  0
  5  6  2  0  0  0  0
  5  7  1  0  0  0  0
  7  8  1  0  0  0  0
  8 23  1  1  0  0  0
  8  9  1  6  0  0  0
  9 10  1  0  0  0  0
 10 11  3  0  0  0  0
  9 12  1  0  0  0  0
 12 13  1  0  0  0  0
 12 14  2  0  0  0  0
  8 15  1  0  0  0  0
 15 16  1  0  0  0  0
 16 17  1  0  0  0  0
 17 18  2  0  0  0  0
 18 19  1  0  0  0  0
 19 15  2  0  0  0  0
  7 20  1  0  0  0  0
 20 21  2  0  0  0  0
 20 22  1  0  0  0  0
 22  2  1  0  0  0  0
M  END
>  <EXTREG>  (ZINC00053532)
ZINC00053532

>  <LOGBIO>
2.5000

$$$$
ZINC00053802
  -MTS-   02131516552D 0   0.00000     0.00000     0

 19 21  0  0  0  0  0  0  0  0999 V2000
    4.4295    1.3956    0.0000 N   0  0  0  0  0  0  0  0  0  0  0  0
    3.8410    2.2041    0.0000 C   0  0  0  0  0  0  0  0  0  0  0  0
    4.1510    3.1641    0.0000 N   0  0  0  0  0  0  0  0  0  0  0  0
    3.3410    3.7441    0.0000 O   0  0  0  0  0  0  0  0  0  0  0  0
    2.5310    3.1641    0.0000 N   0  0  0  0  0  0  0  0  0  0  0  0
    2.8410    2.2041    0.0000 C   0  0  0  0  0  0  0  0  0  0  0  0
    2.2525    1.3956    0.0000 C   0  0  0  0  0  0  0  0  0  0  0  0
    1.2436    1.3956    0.0000 N   0  0  0  0  0  0  0  0  0  0  0  0
    0.9406    0.4466    0.0000 O   0  0  0  0  0  0  0  0  0  0  0  0
    1.7415   -0.1460    0.0000 C   0  0  0  0  0  0  0  0  0  0  0  0
    2.5597    0.4440    0.0000 N   0  0  0  0  0  0  0  0  0  0  0  0
    1.7353   -1.1460    0.0000 C   0  0  0  0  0  0  0  0  0  0  0  0
    0.8637   -1.6432    0.0000 C   0  0  0  0  0  0  0  0  0  0  0  0
    0.0000   -1.1391    0.0000 F   0  0  0  0  0  0  0  0  0  0  0  0
    0.8596   -2.6380    0.0000 C   0  0  0  0  0  0  0  0  0  0  0  0
    1.7220   -3.1441    0.0000 C   0  0  0  0  0  0  0  0  0  0  0  0
    2.5885   -2.6556    0.0000 C   0  0  0  0  0  0  0  0  0  0  0  0
    2.5977   -1.6522    0.0000 C   0  0  0  0  0  0  0  0  0  0  0  0
    3.4678   -1.1592    0.0000 F   0  0  0  0  0  0  0  0  0  0  0  0
  1  2  1  0  0  0  0
  2  3  2  0  0  0  0
  3  4  1  0  0  0  0
  4  5  1  0  0  0  0
  5  6  2  0  0  0  0
  6  2  1  0  0  0  0
  6  7  1  0  0  0  0
  7  8  2  0  0  0  0
  8  9  1  0  0  0  0
  9 10  1  0  0  0  0
 10 11  2  0  0  0  0
 11  7  1  0  0  0  0
 10 12  1  0  0  0  0
 12 13  2  0  0  0  0
 13 14  1  0  0  0  0
 13 15  1  0  0  0  0
 15 16  2  0  0  0  0
 16 17  1  0  0  0  0
 17 18  2  0  0  0  0
 18 12  1  0  0  0  0
 18 19  1  0  0  0  0
M  END
>  <EXTREG>  (ZINC00053802)
ZINC00053802

>  <LOGBIO>
2.5000

$$$$
ZINC00054305
  -MTS-   02131516552D 0   0.00000     0.00000     0

 25 27  0  0  1  0  0  0  0  0999 V2000
    4.0242   -4.0836    0.0000 O   0  0  0  0  0  0  0  0  0  0  0  0
    4.4311   -3.1663    0.0000 C   0  0  0  0  0  0  0  0  0  0  0  0
    5.4204   -3.0619    0.0000 O   0  0  0  0  0  0  0  0  0  0  0  0
    3.8425   -2.3578    0.0000 C   0  0  0  0  0  0  0  0  0  0  0  0
    4.1525   -1.3978    0.0000 C   0  0  0  0  0  0  0  0  0  0  0  0
    3.3425   -0.8178    0.0000 C   0  0  0  0  0  0  0  0  0  0  0  0
    3.2429    0.1803    0.0000 N   0  0  0  0  0  0  0  0  0  0  0  0
    2.3309    0.5906    0.0000 C   0  0  1  0  0  0  0  0  0  0  0  0
    1.5180    0.0023    0.0000 C   0  0  0  0  0  0  0  0  0  0  0  0
    1.6212   -0.9871    0.0000 C   0  0  2  0  0  0  0  0  0  0  0  0
    2.5325   -1.3978    0.0000 N   0  0  0  0  0  0  0  0  0  0  0  0
    2.8425   -2.3578    0.0000 N   0  0  0  0  0  0  0  0  0  0  0  0
    0.8106   -1.5727    0.0000 C   0  0  0  0  0  0  0  0  0  0  0  0
    1.3962   -2.3833    0.0000 F   0  0  0  0  0  0  0  0  0  0  0  0
    0.2250   -0.7621    0.0000 F   0  0  0  0  0  0  0  0  0  0  0  0
    0.0000   -2.1583    0.0000 F   0  0  0  0  0  0  0  0  0  0  0  0
    2.2293    1.5854    0.0000 C   0  0  0  0  0  0  0  0  0  0  0  0
    3.0422    2.1737    0.0000 C   0  0  0  0  0  0  0  0  0  0  0  0
    2.9391    3.1631    0.0000 C   0  0  0  0  0  0  0  0  0  0  0  0
    2.0271    3.5734    0.0000 C   0  0  0  0  0  0  0  0  0  0  0  0
    1.9279    4.5685    0.0000 F   0  0  0  0  0  0  0  0  0  0  0  0
    1.2183    2.9942    0.0000 C   0  0  0  0  0  0  0  0  0  0  0  0
    1.3173    1.9957    0.0000 C   0  0  0  0  0  0  0  0  0  0  0  0
    1.0735   -0.7421    0.0000 H   0  0  0  0  0  0  0  0  0  0  0  0
    2.8175    0.9416    0.0000 H   0  0  0  0  0  0  0  0  0  0  0  0
  1  2  1  0  0  0  0
  2  3  2  0  0  0  0
  2  4  1  0  0  0  0
  4  5  1  0  0  0  0
  5  6  2  0  0  0  0
  6  7  1  0  0  0  0
  7  8  1  0  0  0  0
  8 25  1  6  0  0  0
  8  9  1  0  0  0  0
  9 10  1  0  0  0  0
 10 24  1  1  0  0  0
 10 11  1  0  0  0  0
 11  6  1  0  0  0  0
 11 12  1  0  0  0  0
 12  4  2  0  0  0  0
 10 13  1  6  0  0  0
 13 14  1  0  0  0  0
 13 15  1  0  0  0  0
 13 16  1  0  0  0  0
  8 17  1  1  0  0  0
 17 18  2  0  0  0  0
 18 19  1  0  0  0  0
 19 20  2  0  0  0  0
 20 21  1  0  0  0  0
 20 22  1  0  0  0  0
 22 23  2  0  0  0  0
 23 17  1  0  0  0  0
M  END
>  <EXTREG>  (ZINC00054305)
ZINC00054305

>  <LOGBIO>
2.5000

$$$$
ZINC00054368
  -MTS-   02131516552D 0   0.00000     0.00000     0

 17 19  0  0  0  0  0  0  0  0999 V2000
    3.2418   -3.4967    0.0000 Cl  0  0  0  0  0  0  0  0  0  0  0  0
    3.6445   -2.5814    0.0000 C   0  0  0  0  0  0  0  0  0  0  0  0
    4.6419   -2.4711    0.0000 C   0  0  0  0  0  0  0  0  0  0  0  0
    5.0407   -1.5597    0.0000 C   0  0  0  0  0  0  0  0  0  0  0  0
    4.4501   -0.7527    0.0000 C   0  0  0  0  0  0  0  0  0  0  0  0
    4.8551    0.1616    0.0000 Cl  0  0  0  0  0  0  0  0  0  0  0  0
    3.4608   -0.8571    0.0000 C   0  0  0  0  0  0  0  0  0  0  0  0
    3.0540   -1.7744    0.0000 N   0  0  0  0  0  0  0  0  0  0  0  0
    2.8723   -0.0486    0.0000 C   0  0  0  0  0  0  0  0  0  0  0  0
    3.1823    0.9114    0.0000 O   0  0  0  0  0  0  0  0  0  0  0  0
    2.3723    1.4914    0.0000 C   0  0  0  0  0  0  0  0  0  0  0  0
    2.2727    2.4895    0.0000 C   0  0  0  0  0  0  0  0  0  0  0  0
    1.3607    2.8998    0.0000 C   0  0  0  0  0  0  0  0  0  0  0  0
    0.5478    2.3115    0.0000 C   0  0  0  0  0  0  0  0  0  0  0  0
    0.6509    1.3221    0.0000 C   0  0  0  0  0  0  0  0  0  0  0  0
    1.5623    0.9114    0.0000 C   0  0  0  0  0  0  0  0  0  0  0  0
    1.8723   -0.0486    0.0000 N   0  0  0  0  0  0  0  0  0  0  0  0
  1  2  1  0  0  0  0
  2  3  2  0  0  0  0
  3  4  1  0  0  0  0
  4  5  2  0  0  0  0
  5  6  1  0  0  0  0
  5  7  1  0  0  0  0
  7  8  2  0  0  0  0
  8  2  1  0  0  0  0
  7  9  1  0  0  0  0
  9 10  1  0  0  0  0
 10 11  1  0  0  0  0
 11 12  2  0  0  0  0
 12 13  1  0  0  0  0
 13 14  2  0  0  0  0
 14 15  1  0  0  0  0
 15 16  2  0  0  0  0
 16 11  1  0  0  0  0
 16 17  1  0  0  0  0
 17  9  2  0  0  0  0
M  END
>  <EXTREG>  (ZINC00054368)
ZINC00054368

>  <LOGBIO>
2.5000

$$$$
ZINC00054757
  -MTS-   02131516552D 0   0.00000     0.00000     0

 18 19  0  0  0  0  0  0  0  0999 V2000
    3.9983    3.2489    0.0000 C   0  0  0  0  0  0  0  0  0  0  0  0
    3.1327    2.7480    0.0000 C   0  0  0  0  0  0  0  0  0  0  0  0
    2.2627    3.2480    0.0000 C   0  0  0  0  0  0  0  0  0  0  0  0
    1.4027    2.7480    0.0000 C   0  0  0  0  0  0  0  0  0  0  0  0
    1.4027    1.7480    0.0000 C   0  0  0  0  0  0  0  0  0  0  0  0
    0.5359    1.2493    0.0000 C   0  0  0  0  0  0  0  0  0  0  0  0
    2.2627    1.2480    0.0000 C   0  0  0  0  0  0  0  0  0  0  0  0
    2.2602    0.2480    0.0000 N   0  0  0  0  0  0  0  0  0  0  0  0
    1.3929   -0.2498    0.0000 C   0  0  0  0  0  0  0  0  0  0  0  0
    1.3904   -1.2498    0.0000 C   0  0  0  0  0  0  0  0  0  0  0  0
    0.5207   -1.7502    0.0000 C   0  0  0  0  0  0  0  0  0  0  0  0
    0.5202   -2.7450    0.0000 C   0  0  0  0  0  0  0  0  0  0  0  0
    1.3845   -3.2480    0.0000 C   0  0  0  0  0  0  0  0  0  0  0  0
    2.2492   -2.7563    0.0000 C   0  0  0  0  0  0  0  0  0  0  0  0
    2.2547   -1.7528    0.0000 C   0  0  0  0  0  0  0  0  0  0  0  0
    3.1230   -1.2567    0.0000 C   0  0  0  0  0  0  0  0  0  0  0  0
    3.9867   -1.7606    0.0000 O   0  0  0  0  0  0  0  0  0  0  0  0
    3.1327    1.7480    0.0000 C   0  0  0  0  0  0  0  0  0  0  0  0
  1  2  1  0  0  0  0
  2  3  2  0  0  0  0
  3  4  1  0  0  0  0
  4  5  2  0  0  0  0
  5  6  1  0  0  0  0
  5  7  1  0  0  0  0
  7  8  1  0  0  0  0
  8  9  1  0  0  0  0
  9 10  1  0  0  0  0
 10 11  2  0  0  0  0
 11 12  1  0  0  0  0
 12 13  2  0  0  0  0
 13 14  1  0  0  0  0
 14 15  2  0  0  0  0
 15 10  1  0  0  0  0
 15 16  1  0  0  0  0
 16 17  1  0  0  0  0
  7 18  2  0  0  0  0
 18  2  1  0  0  0  0
M  END
>  <EXTREG>  (ZINC00054757)
ZINC00054757

>  <LOGBIO>
2.5000

$$$$
ZINC00054769
  -MTS-   02131516552D 0   0.00000     0.00000     0

 10 11  0  0  0  0  0  0  0  0999 V2000
    4.1331   -1.0209    0.0000 Br  0  0  0  0  0  0  0  0  0  0  0  0
    3.5446   -0.2124    0.0000 C   0  0  0  0  0  0  0  0  0  0  0  0
    3.8546    0.7476    0.0000 C   0  0  0  0  0  0  0  0  0  0  0  0
    3.0446    1.3276    0.0000 O   0  0  0  0  0  0  0  0  0  0  0  0
    2.2346    0.7476    0.0000 C   0  0  0  0  0  0  0  0  0  0  0  0
    1.2554    0.9503    0.0000 C   0  0  0  0  0  0  0  0  0  0  0  0
    0.5872    0.2064    0.0000 C   0  0  0  0  0  0  0  0  0  0  0  0
    0.9003   -0.7470    0.0000 C   0  0  0  0  0  0  0  0  0  0  0  0
    1.8742   -0.9497    0.0000 C   0  0  0  0  0  0  0  0  0  0  0  0
    2.5446   -0.2124    0.0000 C   0  0  0  0  0  0  0  0  0  0  0  0
  1  2  1  0  0  0  0
  2  3  2  0  0  0  0
  3  4  1  0  0  0  0
  4  5  1  0  0  0  0
  5  6  2  0  0  0  0
  6  7  1  0  0  0  0
  7  8  2  0  0  0  0
  8  9  1  0  0  0  0
  9 10  2  0  0  0  0
 10  2  1  0  0  0  0
 10  5  1  0  0  0  0
M  END
>  <EXTREG>  (ZINC00054769)
ZINC00054769

>  <LOGBIO>
2.5000

$$$$
ZINC00055221
  -MTS-   02131516552D 0   0.00000     0.00000     0

 17 19  0  0  0  0  0  0  0  0999 V2000
    7.0667   -1.4245    0.0000 O   0  0  0  0  0  0  0  0  0  0  0  0
    6.4782   -0.6160    0.0000 C   0  0  0  0  0  0  0  0  0  0  0  0
    6.7882    0.3440    0.0000 N   0  0  0  0  0  0  0  0  0  0  0  0
    5.9782    0.9240    0.0000 C   0  0  0  0  0  0  0  0  0  0  0  0
    5.9782    1.9240    0.0000 O   0  0  0  0  0  0  0  0  0  0  0  0
    5.1682    0.3440    0.0000 C   0  0  0  0  0  0  0  0  0  0  0  0
    4.1890    0.5467    0.0000 C   0  0  0  0  0  0  0  0  0  0  0  0
    3.5207   -0.1973    0.0000 C   0  0  0  0  0  0  0  0  0  0  0  0
    3.8339   -1.1506    0.0000 C   0  0  0  0  0  0  0  0  0  0  0  0
    4.8078   -1.3533    0.0000 C   0  0  0  0  0  0  0  0  0  0  0  0
    5.4782   -0.6160    0.0000 C   0  0  0  0  0  0  0  0  0  0  0  0
    2.5421    0.0085    0.0000 C   0  0  0  0  0  0  0  0  0  0  0  0
    2.2290    0.9618    0.0000 C   0  0  0  0  0  0  0  0  0  0  0  0
    1.2551    1.1645    0.0000 C   0  0  0  0  0  0  0  0  0  0  0  0
    0.5869    0.4206    0.0000 C   0  0  0  0  0  0  0  0  0  0  0  0
    0.8925   -0.5261    0.0000 C   0  0  0  0  0  0  0  0  0  0  0  0
    1.8739   -0.7355    0.0000 C   0  0  0  0  0  0  0  0  0  0  0  0
  1  2  2  0  0  0  0
  2  3  1  0  0  0  0
  3  4  1  0  0  0  0
  4  5  2  0  0  0  0
  4  6  1  0  0  0  0
  6  7  2  0  0  0  0
  7  8  1  0  0  0  0
  8  9  2  0  0  0  0
  9 10  1  0  0  0  0
 10 11  2  0  0  0  0
 11  2  1  0  0  0  0
 11  6  1  0  0  0  0
  8 12  1  0  0  0  0
 12 13  2  0  0  0  0
 13 14  1  0  0  0  0
 14 15  2  0  0  0  0
 15 16  1  0  0  0  0
 16 17  2  0  0  0  0
 17 12  1  0  0  0  0
M  END
>  <EXTREG>  (ZINC00055221)
ZINC00055221

>  <LOGBIO>
2.5000

$$$$
ZINC00055392
  -MTS-   02131516552D 0   0.00000     0.00000     0

 13 14  0  0  0  0  0  0  0  0999 V2000
    3.2647   -2.5673    0.0000 C   0  0  0  0  0  0  0  0  0  0  0  0
    3.6683   -1.6524    0.0000 O   0  0  0  0  0  0  0  0  0  0  0  0
    3.0778   -0.8454    0.0000 C   0  0  0  0  0  0  0  0  0  0  0  0
    3.4819    0.0731    0.0000 C   0  0  0  0  0  0  0  0  0  0  0  0
    2.8928    0.8747    0.0000 C   0  0  0  0  0  0  0  0  0  0  0  0
    1.8985    0.7678    0.0000 C   0  0  0  0  0  0  0  0  0  0  0  0
    1.4933   -0.1408    0.0000 C   0  0  0  0  0  0  0  0  0  0  0  0
    2.0835   -0.9523    0.0000 C   0  0  0  0  0  0  0  0  0  0  0  0
    1.3100    1.5763    0.0000 N   0  0  0  0  0  0  0  0  0  0  0  0
    1.6200    2.5363    0.0000 C   0  0  0  0  0  0  0  0  0  0  0  0
    0.8100    3.1163    0.0000 N   0  0  0  0  0  0  0  0  0  0  0  0
    0.0000    2.5363    0.0000 N   0  0  0  0  0  0  0  0  0  0  0  0
    0.3100    1.5763    0.0000 N   0  0  0  0  0  0  0  0  0  0  0  0
  1  2  1  0  0  0  0
  2  3  1  0  0  0  0
  3  4  2  0  0  0  0
  4  5  1  0  0  0  0
  5  6  2  0  0  0  0
  6  7  1  0  0  0  0
  7  8  2  0  0  0  0
  8  3  1  0  0  0  0
  6  9  1  0  0  0  0
  9 10  1  0  0  0  0
 10 11  2  0  0  0  0
 11 12  1  0  0  0  0
 12 13  2  0  0  0  0
 13  9  1  0  0  0  0
M  END
>  <EXTREG>  (ZINC00055392)
ZINC00055392

>  <LOGBIO>
2.5000

$$$$
ZINC00056625
  -MTS-   02131516552D 0   0.00000     0.00000     0

 15 15  0  0  1  0  0  0  0  0999 V2000
    5.2032   -0.6333    0.0000 C   0  0  0  0  0  0  0  0  0  0  0  0
    4.3335   -0.1329    0.0000 N   0  0  0  0  0  0  0  0  0  0  0  0
    4.3330    0.8618    0.0000 C   0  0  0  0  0  0  0  0  0  0  0  0
    3.4632    1.3623    0.0000 C   0  0  2  0  0  0  0  0  0  0  0  0
    3.4628    2.3570    0.0000 O   0  0  0  0  0  0  0  0  0  0  0  0
    2.5977    0.8614    0.0000 C   0  0  0  0  0  0  0  0  0  0  0  0
    1.7277    1.3614    0.0000 C   0  0  0  0  0  0  0  0  0  0  0  0
    0.8677    0.8614    0.0000 C   0  0  0  0  0  0  0  0  0  0  0  0
    0.8677   -0.1386    0.0000 C   0  0  0  0  0  0  0  0  0  0  0  0
    0.0009   -0.6373    0.0000 O   0  0  0  0  0  0  0  0  0  0  0  0
    1.7277   -0.6386    0.0000 C   0  0  0  0  0  0  0  0  0  0  0  0
    1.7252   -1.6386    0.0000 O   0  0  0  0  0  0  0  0  0  0  0  0
    0.8579   -2.1364    0.0000 C   0  0  0  0  0  0  0  0  0  0  0  0
    2.5977   -0.1386    0.0000 C   0  0  0  0  0  0  0  0  0  0  0  0
    3.4640    0.7623    0.0000 H   0  0  0  0  0  0  0  0  0  0  0  0
  1  2  1  0  0  0  0
  2  3  1  0  0  0  0
  4  3  1  1  0  0  0
  4 15  1  6  0  0  0
  4  5  1  0  0  0  0
  4  6  1  0  0  0  0
  6  7  2  0  0  0  0
  7  8  1  0  0  0  0
  8  9  2  0  0  0  0
  9 10  1  0  0  0  0
  9 11  1  0  0  0  0
 11 12  1  0  0  0  0
 12 13  1  0  0  0  0
 11 14  2  0  0  0  0
 14  6  1  0  0  0  0
M  END
>  <EXTREG>  (ZINC00056625)
ZINC00056625

>  <LOGBIO>
2.5000

$$$$
ZINC00056727
  -MTS-   02131516552D 0   0.00000     0.00000     0

 20 21  0  0  1  0  0  0  0  0999 V2000
    4.2092   -2.8312    0.0000 C   0  0  0  0  0  0  0  0  0  0  0  0
    3.6207   -2.0228    0.0000 N   0  0  0  0  0  0  0  0  0  0  0  0
    3.9307   -1.0628    0.0000 C   0  0  2  0  0  0  0  0  0  0  0  0
    3.1207   -0.4828    0.0000 N   0  0  0  0  0  0  0  0  0  0  0  0
    2.3107   -1.0628    0.0000 C   0  0  0  0  0  0  0  0  0  0  0  0
    2.6207   -2.0228    0.0000 C   0  0  0  0  0  0  0  0  0  0  0  0
    2.0322   -2.8312    0.0000 O   0  0  0  0  0  0  0  0  0  0  0  0
    3.1207    0.7172    0.0000 C   0  0  0  0  0  0  0  0  0  0  0  0
    3.6403    1.0172    0.0000 O   0  0  0  0  0  0  0  0  0  0  0  0
    2.2547    1.2172    0.0000 C   0  0  0  0  0  0  0  0  0  0  0  0
    2.2537    2.2207    0.0000 C   0  0  0  0  0  0  0  0  0  0  0  0
    1.3912    2.7163    0.0000 C   0  0  0  0  0  0  0  0  0  0  0  0
    0.5247    2.2172    0.0000 C   0  0  0  0  0  0  0  0  0  0  0  0
    0.5207    1.2224    0.0000 C   0  0  0  0  0  0  0  0  0  0  0  0
    1.3882    0.7181    0.0000 C   0  0  0  0  0  0  0  0  0  0  0  0
    4.8804   -0.7496    0.0000 C   0  0  0  0  0  0  0  0  0  0  0  0
    4.5673    0.2001    0.0000 C   0  0  0  0  0  0  0  0  0  0  0  0
    5.1936   -1.6993    0.0000 C   0  0  0  0  0  0  0  0  0  0  0  0
    5.8301   -0.4364    0.0000 C   0  0  0  0  0  0  0  0  0  0  0  0
    4.3563   -1.4857    0.0000 H   0  0  0  0  0  0  0  0  0  0  0  0
  1  2  1  0  0  0  0
  2  3  1  0  0  0  0
  3 20  1  1  0  0  0
  3  4  1  0  0  0  0
  4  5  1  0  0  0  0
  5  6  1  0  0  0  0
  6  2  1  0  0  0  0
  6  7  2  0  0  0  0
  4  8  1  0  0  0  0
  8  9  2  0  0  0  0
  8 10  1  0  0  0  0
 10 11  2  0  0  0  0
 11 12  1  0  0  0  0
 12 13  2  0  0  0  0
 13 14  1  0  0  0  0
 14 15  2  0  0  0  0
 15 10  1  0  0  0  0
  3 16  1  6  0  0  0
 16 17  1  0  0  0  0
 16 18  1  0  0  0  0
 16 19  1  0  0  0  0
M  END
>  <EXTREG>  (ZINC00056727)
ZINC00056727

>  <LOGBIO>
2.5000

$$$$
ZINC00056814
  -MTS-   02131516552D 0   0.00000     0.00000     0

 14 14  0  0  0  0  0  0  0  0999 V2000
    4.3278    1.6665    0.0000 F   0  0  0  0  0  0  0  0  0  0  0  0
    3.4623    1.1657    0.0000 C   0  0  0  0  0  0  0  0  0  0  0  0
    3.9632    0.3001    0.0000 F   0  0  0  0  0  0  0  0  0  0  0  0
    2.9615    2.0312    0.0000 F   0  0  0  0  0  0  0  0  0  0  0  0
    2.5968    0.6648    0.0000 C   0  0  0  0  0  0  0  0  0  0  0  0
    1.7268    1.1648    0.0000 C   0  0  0  0  0  0  0  0  0  0  0  0
    0.8668    0.6648    0.0000 C   0  0  0  0  0  0  0  0  0  0  0  0
    0.0000    1.1635    0.0000 Br  0  0  0  0  0  0  0  0  0  0  0  0
    0.8668   -0.3352    0.0000 C   0  0  0  0  0  0  0  0  0  0  0  0
    1.7268   -0.8352    0.0000 C   0  0  0  0  0  0  0  0  0  0  0  0
    2.5968   -0.3352    0.0000 C   0  0  0  0  0  0  0  0  0  0  0  0
    3.8085   -1.0364    0.0000 N   0  3  0  0  0  0  0  0  0  0  0  0
    4.6783   -0.5360    0.0000 O   0  5  0  0  0  0  0  0  0  0  0  0
    3.8081   -2.0312    0.0000 O   0  0  0  0  0  0  0  0  0  0  0  0
  1  2  1  0  0  0  0
  2  3  1  0  0  0  0
  2  4  1  0  0  0  0
  2  5  1  0  0  0  0
  5  6  2  0  0  0  0
  6  7  1  0  0  0  0
  7  8  1  0  0  0  0
  7  9  2  0  0  0  0
  9 10  1  0  0  0  0
 10 11  2  0  0  0  0
 11  5  1  0  0  0  0
 11 12  1  0  0  0  0
 12 13  1  0  0  0  0
 12 14  2  0  0  0  0
M  CHG  2  12   1  13  -1
M  END
>  <EXTREG>  (ZINC00056814)
ZINC00056814

>  <LOGBIO>
2.5000

$$$$
ZINC00056843
  -MTS-   02131516552D 0   0.00000     0.00000     0

 12 12  0  0  0  0  0  0  0  0999 V2000
    2.5921    1.7912    0.0000 C   0  0  0  0  0  0  0  0  0  0  0  0
    3.4613    1.2899    0.0000 C   0  0  0  0  0  0  0  0  0  0  0  0
    4.3221    1.7886    0.0000 O   0  0  0  0  0  0  0  0  0  0  0  0
    3.4623    0.2899    0.0000 N   0  0  0  0  0  0  0  0  0  0  0  0
    2.5968   -0.2110    0.0000 C   0  0  0  0  0  0  0  0  0  0  0  0
    1.7268    0.2890    0.0000 C   0  0  0  0  0  0  0  0  0  0  0  0
    0.8668   -0.2110    0.0000 C   0  0  0  0  0  0  0  0  0  0  0  0
    0.8668   -1.2110    0.0000 C   0  0  0  0  0  0  0  0  0  0  0  0
    0.0000   -1.7097    0.0000 F   0  0  0  0  0  0  0  0  0  0  0  0
    1.7268   -1.7110    0.0000 C   0  0  0  0  0  0  0  0  0  0  0  0
    2.5968   -1.2110    0.0000 C   0  0  0  0  0  0  0  0  0  0  0  0
    3.4623   -1.7118    0.0000 Br  0  0  0  0  0  0  0  0  0  0  0  0
  1  2  1  0  0  0  0
  2  3  2  0  0  0  0
  2  4  1  0  0  0  0
  4  5  1  0  0  0  0
  5  6  2  0  0  0  0
  6  7  1  0  0  0  0
  7  8  2  0  0  0  0
  8  9  1  0  0  0  0
  8 10  1  0  0  0  0
 10 11  2  0  0  0  0
 11  5  1  0  0  0  0
 11 12  1  0  0  0  0
M  END
>  <EXTREG>  (ZINC00056843)
ZINC00056843

>  <LOGBIO>
2.5000

$$$$
ZINC00057494
  -MTS-   02131516552D 0   0.00000     0.00000     0

 19 20  0  0  0  0  0  0  0  0999 V2000
    3.9824    2.8073    0.0000 C   0  0  0  0  0  0  0  0  0  0  0  0
    3.1169    2.3065    0.0000 C   0  0  0  0  0  0  0  0  0  0  0  0
    2.2469    2.8065    0.0000 C   0  0  0  0  0  0  0  0  0  0  0  0
    1.3869    2.3065    0.0000 C   0  0  0  0  0  0  0  0  0  0  0  0
    0.5201    2.8052    0.0000 C   0  0  0  0  0  0  0  0  0  0  0  0
    1.3869    1.3065    0.0000 N   0  0  0  0  0  0  0  0  0  0  0  0
    2.2469    0.8065    0.0000 C   0  0  0  0  0  0  0  0  0  0  0  0
    2.2441   -0.2935    0.0000 N   0  0  0  0  0  0  0  0  0  0  0  0
    3.1089   -0.7957    0.0000 S   0  0  0  0  0  0  0  0  0  0  0  0
    3.6110    0.0691    0.0000 O   0  0  0  0  0  0  0  0  0  0  0  0
    2.6067   -1.6605    0.0000 O   0  0  0  0  0  0  0  0  0  0  0  0
    3.9736   -1.2979    0.0000 C   0  0  0  0  0  0  0  0  0  0  0  0
    3.9721   -2.3013    0.0000 C   0  0  0  0  0  0  0  0  0  0  0  0
    4.8334   -2.7991    0.0000 C   0  0  0  0  0  0  0  0  0  0  0  0
    5.7012   -2.3021    0.0000 C   0  0  0  0  0  0  0  0  0  0  0  0
    6.5647   -2.8065    0.0000 N   0  0  0  0  0  0  0  0  0  0  0  0
    5.7077   -1.3074    0.0000 C   0  0  0  0  0  0  0  0  0  0  0  0
    4.8414   -0.8009    0.0000 C   0  0  0  0  0  0  0  0  0  0  0  0
    3.1169    1.3065    0.0000 N   0  0  0  0  0  0  0  0  0  0  0  0
  1  2  1  0  0  0  0
  2  3  2  0  0  0  0
  3  4  1  0  0  0  0
  4  5  1  0  0  0  0
  4  6  2  0  0  0  0
  6  7  1  0  0  0  0
  7  8  1  0  0  0  0
  8  9  1  0  0  0  0
  9 10  2  0  0  0  0
  9 11  2  0  0  0  0
  9 12  1  0  0  0  0
 12 13  2  0  0  0  0
 13 14  1  0  0  0  0
 14 15  2  0  0  0  0
 15 16  1  0  0  0  0
 15 17  1  0  0  0  0
 17 18  2  0  0  0  0
 18 12  1  0  0  0  0
  7 19  2  0  0  0  0
 19  2  1  0  0  0  0
M  END
>  <EXTREG>  (ZINC00057494)
ZINC00057494

>  <LOGBIO>
2.5000

$$$$
ZINC00058155
  -MTS-   02131516552D 0   0.00000     0.00000     0

 19 20  0  0  0  0  0  0  0  0999 V2000
    6.9327    2.4950    0.0000 O   0  0  0  0  0  0  0  0  0  0  0  0
    6.0672    1.9941    0.0000 C   0  0  0  0  0  0  0  0  0  0  0  0
    5.1972    2.4941    0.0000 C   0  0  0  0  0  0  0  0  0  0  0  0
    4.3372    1.9941    0.0000 C   0  0  0  0  0  0  0  0  0  0  0  0
    3.4704    2.4928    0.0000 O   0  0  0  0  0  0  0  0  0  0  0  0
    4.3372    0.9941    0.0000 C   0  0  0  0  0  0  0  0  0  0  0  0
    5.1972    0.4941    0.0000 C   0  0  0  0  0  0  0  0  0  0  0  0
    5.1947   -0.5059    0.0000 O   0  0  0  0  0  0  0  0  0  0  0  0
    6.0672    0.9941    0.0000 C   0  0  0  0  0  0  0  0  0  0  0  0
    3.4704    0.4954    0.0000 C   0  0  0  0  0  0  0  0  0  0  0  0
    2.6019    0.9980    0.0000 O   0  0  0  0  0  0  0  0  0  0  0  0
    3.4684   -0.4994    0.0000 C   0  0  0  0  0  0  0  0  0  0  0  0
    2.6013   -0.9976    0.0000 C   0  0  0  0  0  0  0  0  0  0  0  0
    1.7328   -0.4950    0.0000 C   0  0  0  0  0  0  0  0  0  0  0  0
    0.8713   -0.9924    0.0000 C   0  0  0  0  0  0  0  0  0  0  0  0
    0.8683   -1.9924    0.0000 C   0  0  0  0  0  0  0  0  0  0  0  0
    0.0000   -2.4884    0.0000 Br  0  0  0  0  0  0  0  0  0  0  0  0
    1.7268   -2.4950    0.0000 C   0  0  0  0  0  0  0  0  0  0  0  0
    2.5983   -1.9976    0.0000 C   0  0  0  0  0  0  0  0  0  0  0  0
  1  2  1  0  0  0  0
  2  3  2  0  0  0  0
  3  4  1  0  0  0  0
  4  5  1  0  0  0  0
  4  6  2  0  0  0  0
  6  7  1  0  0  0  0
  7  8  1  0  0  0  0
  7  9  2  0  0  0  0
  9  2  1  0  0  0  0
  6 10  1  0  0  0  0
 10 11  2  0  0  0  0
 10 12  1  0  0  0  0
 12 13  1  0  0  0  0
 13 14  2  0  0  0  0
 14 15  1  0  0  0  0
 15 16  2  0  0  0  0
 16 17  1  0  0  0  0
 16 18  1  0  0  0  0
 18 19  2  0  0  0  0
 19 13  1  0  0  0  0
M  END
>  <EXTREG>  (ZINC00058155)
ZINC00058155

>  <LOGBIO>
2.5000

$$$$
ZINC00058276
  -MTS-   02131516552D 0   0.00000     0.00000     0

 13 14  0  0  0  0  0  0  0  0999 V2000
    0.6000   -0.9981    0.0000 O   0  0  0  0  0  0  0  0  0  0  0  0
    1.1057   -1.8648    0.0000 C   0  0  0  0  0  0  0  0  0  0  0  0
    0.6113   -2.7281    0.0000 O   0  0  0  0  0  0  0  0  0  0  0  0
    2.1057   -1.8608    0.0000 C   0  0  0  0  0  0  0  0  0  0  0  0
    2.6022   -0.9928    0.0000 C   0  0  0  0  0  0  0  0  0  0  0  0
    3.6056   -0.9878    0.0000 C   0  0  0  0  0  0  0  0  0  0  0  0
    4.0978   -0.1232    0.0000 C   0  0  0  0  0  0  0  0  0  0  0  0
    3.5977    0.7413    0.0000 C   0  0  0  0  0  0  0  0  0  0  0  0
    3.9077    1.7013    0.0000 O   0  0  0  0  0  0  0  0  0  0  0  0
    3.0977    2.2813    0.0000 C   0  0  0  0  0  0  0  0  0  0  0  0
    2.2877    1.7013    0.0000 O   0  0  0  0  0  0  0  0  0  0  0  0
    2.5977    0.7413    0.0000 C   0  0  0  0  0  0  0  0  0  0  0  0
    2.0995   -0.1283    0.0000 C   0  0  0  0  0  0  0  0  0  0  0  0
  1  2  1  0  0  0  0
  2  3  2  0  0  0  0
  2  4  1  0  0  0  0
  4  5  1  0  0  0  0
  5  6  2  0  0  0  0
  6  7  1  0  0  0  0
  7  8  2  0  0  0  0
  8  9  1  0  0  0  0
  9 10  1  0  0  0  0
 10 11  1  0  0  0  0
 11 12  1  0  0  0  0
 12  8  1  0  0  0  0
 12 13  2  0  0  0  0
 13  5  1  0  0  0  0
M  END
>  <EXTREG>  (ZINC00058276)
ZINC00058276

>  <LOGBIO>
2.5000

$$$$
ZINC00060121
  -MTS-   02131516552D 0   0.00000     0.00000     0

 10 10  0  0  0  0  0  0  0  0999 V2000
    0.0000   -0.1744    0.0000 Cl  0  0  0  0  0  0  0  0  0  0  0  0
    1.0000   -0.1719    0.0000 C   0  0  0  0  0  0  0  0  0  0  0  0
    1.5048   -1.0391    0.0000 C   0  0  0  0  0  0  0  0  0  0  0  0
    2.4995   -1.0346    0.0000 C   0  0  0  0  0  0  0  0  0  0  0  0
    2.9982   -0.1678    0.0000 C   0  0  0  0  0  0  0  0  0  0  0  0
    3.9982   -0.1678    0.0000 C   0  0  0  0  0  0  0  0  0  0  0  0
    4.9982   -0.1678    0.0000 N   0  0  0  0  0  0  0  0  0  0  0  0
    2.5021    0.6944    0.0000 C   0  0  0  0  0  0  0  0  0  0  0  0
    3.0030    1.5600    0.0000 Cl  0  0  0  0  0  0  0  0  0  0  0  0
    1.4987    0.6949    0.0000 C   0  0  0  0  0  0  0  0  0  0  0  0
  1  2  1  0  0  0  0
  2  3  2  0  0  0  0
  3  4  1  0  0  0  0
  4  5  2  0  0  0  0
  5  6  1  0  0  0  0
  6  7  3  0  0  0  0
  5  8  1  0  0  0  0
  8  9  1  0  0  0  0
  8 10  2  0  0  0  0
 10  2  1  0  0  0  0
M  END
>  <EXTREG>  (ZINC00060121)
ZINC00060121

>  <LOGBIO>
2.5000

$$$$
ZINC00060291
  -MTS-   02131516552D 0   0.00000     0.00000     0

 19 20  0  0  0  0  0  0  0  0999 V2000
    7.3861   -1.6828    0.0000 C   0  0  0  0  0  0  0  0  0  0  0  0
    6.7976   -0.8743    0.0000 N   0  0  0  0  0  0  0  0  0  0  0  0
    7.1076    0.0857    0.0000 C   0  0  0  0  0  0  0  0  0  0  0  0
    6.2976    0.6657    0.0000 C   0  0  0  0  0  0  0  0  0  0  0  0
    5.4876    0.0857    0.0000 C   0  0  0  0  0  0  0  0  0  0  0  0
    5.7976   -0.8743    0.0000 N   0  0  0  0  0  0  0  0  0  0  0  0
    4.5379    0.3989    0.0000 C   0  0  0  0  0  0  0  0  0  0  0  0
    4.3330    1.3812    0.0000 O   0  0  0  0  0  0  0  0  0  0  0  0
    3.7954   -0.2632    0.0000 N   0  0  0  0  0  0  0  0  0  0  0  0
    2.8458    0.0505    0.0000 C   0  0  0  0  0  0  0  0  0  0  0  0
    2.6410    1.0328    0.0000 C   0  0  0  0  0  0  0  0  0  0  0  0
    1.6958    1.3429    0.0000 C   0  0  0  0  0  0  0  0  0  0  0  0
    0.9487    0.6781    0.0000 C   0  0  0  0  0  0  0  0  0  0  0  0
    0.0000    0.9942    0.0000 Cl  0  0  0  0  0  0  0  0  0  0  0  0
    1.1469   -0.2967    0.0000 C   0  0  0  0  0  0  0  0  0  0  0  0
    2.0988   -0.6143    0.0000 C   0  0  0  0  0  0  0  0  0  0  0  0
    6.2976    1.6657    0.0000 N   0  3  0  0  0  0  0  0  0  0  0  0
    7.1663    2.1679    0.0000 O   0  5  0  0  0  0  0  0  0  0  0  0
    5.4363    2.1635    0.0000 O   0  0  0  0  0  0  0  0  0  0  0  0
  1  2  1  0  0  0  0
  2  3  1  0  0  0  0
  3  4  2  0  0  0  0
  4  5  1  0  0  0  0
  5  6  2  0  0  0  0
  6  2  1  0  0  0  0
  5  7  1  0  0  0  0
  7  8  2  0  0  0  0
  7  9  1  0  0  0  0
  9 10  1  0  0  0  0
 10 11  2  0  0  0  0
 11 12  1  0  0  0  0
 12 13  2  0  0  0  0
 13 14  1  0  0  0  0
 13 15  1  0  0  0  0
 15 16  2  0  0  0  0
 16 10  1  0  0  0  0
  4 17  1  0  0  0  0
 17 18  1  0  0  0  0
 17 19  2  0  0  0  0
M  CHG  2  17   1  18  -1
M  END
>  <EXTREG>  (ZINC00060291)
ZINC00060291

>  <LOGBIO>
2.5000

$$$$
ZINC00060844
  -MTS-   02131516552D 0   0.00000     0.00000     0

 23 24  0  0  0  0  0  0  0  0999 V2000
    6.5740    2.1971    0.0000 C   0  0  0  0  0  0  0  0  0  0  0  0
    7.4438    1.6967    0.0000 O   0  0  0  0  0  0  0  0  0  0  0  0
    7.4443    0.7020    0.0000 C   0  0  0  0  0  0  0  0  0  0  0  0
    8.3140    0.2015    0.0000 O   0  0  0  0  0  0  0  0  0  0  0  0
    6.5787    0.2011    0.0000 C   0  0  0  0  0  0  0  0  0  0  0  0
    5.7087    0.7011    0.0000 C   0  0  0  0  0  0  0  0  0  0  0  0
    4.8487    0.2011    0.0000 C   0  0  0  0  0  0  0  0  0  0  0  0
    4.8487   -0.7989    0.0000 C   0  0  0  0  0  0  0  0  0  0  0  0
    5.7087   -1.2989    0.0000 C   0  0  0  0  0  0  0  0  0  0  0  0
    6.5787   -0.7989    0.0000 C   0  0  0  0  0  0  0  0  0  0  0  0
    5.7062   -2.2989    0.0000 N   0  3  0  0  0  0  0  0  0  0  0  0
    4.8362   -2.7989    0.0000 O   0  5  0  0  0  0  0  0  0  0  0  0
    6.5662   -2.7989    0.0000 O   0  0  0  0  0  0  0  0  0  0  0  0
    3.9819    0.6998    0.0000 C   0  0  0  0  0  0  0  0  0  0  0  0
    3.9799    1.7032    0.0000 O   0  0  0  0  0  0  0  0  0  0  0  0
    3.1209    0.2015    0.0000 N   0  0  0  0  0  0  0  0  0  0  0  0
    2.2544    0.7007    0.0000 C   0  0  0  0  0  0  0  0  0  0  0  0
    2.2524    1.7041    0.0000 C   0  0  0  0  0  0  0  0  0  0  0  0
    1.3894    2.1989    0.0000 C   0  0  0  0  0  0  0  0  0  0  0  0
    0.5234    1.6989    0.0000 C   0  0  0  0  0  0  0  0  0  0  0  0
    0.5204    0.7041    0.0000 C   0  0  0  0  0  0  0  0  0  0  0  0
    1.3884    0.2007    0.0000 C   0  0  0  0  0  0  0  0  0  0  0  0
    1.3874   -0.7993    0.0000 Cl  0  0  0  0  0  0  0  0  0  0  0  0
  1  2  1  0  0  0  0
  2  3  1  0  0  0  0
  3  4  2  0  0  0  0
  3  5  1  0  0  0  0
  5  6  2  0  0  0  0
  6  7  1  0  0  0  0
  7  8  2  0  0  0  0
  8  9  1  0  0  0  0
  9 10  2  0  0  0  0
 10  5  1  0  0  0  0
  9 11  1  0  0  0  0
 11 12  1  0  0  0  0
 11 13  2  0  0  0  0
  7 14  1  0  0  0  0
 14 15  2  0  0  0  0
 14 16  1  0  0  0  0
 16 17  1  0  0  0  0
 17 18  2  0  0  0  0
 18 19  1  0  0  0  0
 19 20  2  0  0  0  0
 20 21  1  0  0  0  0
 21 22  2  0  0  0  0
 22 17  1  0  0  0  0
 22 23  1  0  0  0  0
M  CHG  2  11   1  12  -1
M  END
>  <EXTREG>  (ZINC00060844)
ZINC00060844

>  <LOGBIO>
2.5000

$$$$
ZINC00063478
  -MTS-   02131516552D 0   0.00000     0.00000     0

 17 18  0  0  0  0  0  0  0  0999 V2000
    5.4241   -2.6996    0.0000 N   0  0  0  0  0  0  0  0  0  0  0  0
    4.8356   -1.8911    0.0000 C   0  0  0  0  0  0  0  0  0  0  0  0
    5.1456   -0.9311    0.0000 S   0  0  0  0  0  0  0  0  0  0  0  0
    4.3356   -0.3511    0.0000 C   0  0  0  0  0  0  0  0  0  0  0  0
    4.3356    0.6489    0.0000 C   0  0  0  0  0  0  0  0  0  0  0  0
    3.4696    1.1489    0.0000 C   0  0  0  0  0  0  0  0  0  0  0  0
    3.4686    2.1523    0.0000 C   0  0  0  0  0  0  0  0  0  0  0  0
    2.6061    2.6480    0.0000 C   0  0  0  0  0  0  0  0  0  0  0  0
    1.7395    2.1488    0.0000 C   0  0  0  0  0  0  0  0  0  0  0  0
    1.7355    1.1540    0.0000 C   0  0  0  0  0  0  0  0  0  0  0  0
    2.6030    0.6497    0.0000 C   0  0  0  0  0  0  0  0  0  0  0  0
    0.8678    0.6571    0.0000 C   0  0  0  0  0  0  0  0  0  0  0  0
    1.3647   -0.2107    0.0000 F   0  0  0  0  0  0  0  0  0  0  0  0
    0.3708    1.5248    0.0000 F   0  0  0  0  0  0  0  0  0  0  0  0
    0.0000    0.1601    0.0000 F   0  0  0  0  0  0  0  0  0  0  0  0
    3.5256   -0.9311    0.0000 C   0  0  0  0  0  0  0  0  0  0  0  0
    3.8356   -1.8911    0.0000 N   0  0  0  0  0  0  0  0  0  0  0  0
  1  2  1  0  0  0  0
  2  3  1  0  0  0  0
  3  4  1  0  0  0  0
  4  5  1  0  0  0  0
  5  6  1  0  0  0  0
  6  7  2  0  0  0  0
  7  8  1  0  0  0  0
  8  9  2  0  0  0  0
  9 10  1  0  0  0  0
 10 11  2  0  0  0  0
 11  6  1  0  0  0  0
 10 12  1  0  0  0  0
 12 13  1  0  0  0  0
 12 14  1  0  0  0  0
 12 15  1  0  0  0  0
  4 16  2  0  0  0  0
 16 17  1  0  0  0  0
 17  2  2  0  0  0  0
M  END
>  <EXTREG>  (ZINC00063478)
ZINC00063478

>  <LOGBIO>
2.5000

$$$$
ZINC00063785
  -MTS-   02131516552D 0   0.00000     0.00000     0

 21 24  0  0  0  0  0  0  0  0999 V2000
    7.4480    1.0016    0.0000 C   0  0  0  0  0  0  0  0  0  0  0  0
    6.5824    0.5007    0.0000 C   0  0  0  0  0  0  0  0  0  0  0  0
    5.7124    1.0007    0.0000 C   0  0  0  0  0  0  0  0  0  0  0  0
    4.8524    0.5007    0.0000 C   0  0  0  0  0  0  0  0  0  0  0  0
    4.8524   -0.4993    0.0000 N   0  0  0  0  0  0  0  0  0  0  0  0
    5.7124   -0.9993    0.0000 C   0  0  0  0  0  0  0  0  0  0  0  0
    5.7153   -2.0006    0.0000 C   0  0  0  0  0  0  0  0  0  0  0  0
    6.5818   -2.4997    0.0000 C   0  0  0  0  0  0  0  0  0  0  0  0
    7.4493   -1.9953    0.0000 C   0  0  0  0  0  0  0  0  0  0  0  0
    7.4452   -1.0006    0.0000 C   0  0  0  0  0  0  0  0  0  0  0  0
    6.5824   -0.4993    0.0000 C   0  0  0  0  0  0  0  0  0  0  0  0
    3.9857    0.9994    0.0000 N   0  0  0  0  0  0  0  0  0  0  0  0
    3.9831    2.0028    0.0000 C   0  0  0  0  0  0  0  0  0  0  0  0
    3.1199    2.4972    0.0000 C   0  0  0  0  0  0  0  0  0  0  0  0
    2.2541    1.9967    0.0000 C   0  0  0  0  0  0  0  0  0  0  0  0
    1.3858    2.4997    0.0000 C   0  0  0  0  0  0  0  0  0  0  0  0
    0.5201    1.9992    0.0000 C   0  0  0  0  0  0  0  0  0  0  0  0
    0.5226    0.9958    0.0000 C   0  0  0  0  0  0  0  0  0  0  0  0
    1.3859    0.5015    0.0000 C   0  0  0  0  0  0  0  0  0  0  0  0
    2.2516    1.0019    0.0000 C   0  0  0  0  0  0  0  0  0  0  0  0
    3.1199    0.4989    0.0000 C   0  0  0  0  0  0  0  0  0  0  0  0
  1  2  1  0  0  0  0
  2  3  2  0  0  0  0
  3  4  1  0  0  0  0
  4  5  2  0  0  0  0
  5  6  1  0  0  0  0
  6  7  1  0  0  0  0
  7  8  2  0  0  0  0
  8  9  1  0  0  0  0
  9 10  2  0  0  0  0
 10 11  1  0  0  0  0
 11  2  1  0  0  0  0
 11  6  2  0  0  0  0
  4 12  1  0  0  0  0
 12 13  1  0  0  0  0
 13 14  1  0  0  0  0
 14 15  1  0  0  0  0
 15 16  1  0  0  0  0
 16 17  2  0  0  0  0
 17 18  1  0  0  0  0
 18 19  2  0  0  0  0
 19 20  1  0  0  0  0
 20 15  2  0  0  0  0
 20 21  1  0  0  0  0
 21 12  1  0  0  0  0
M  END
>  <EXTREG>  (ZINC00063785)
ZINC00063785

>  <LOGBIO>
2.5000

$$$$
ZINC00064805
  -MTS-   02131516552D 0   0.00000     0.00000     0

 19 21  0  0  0  0  0  0  0  0999 V2000
    5.9991   -2.5678    0.0000 O   0  0  0  0  0  0  0  0  0  0  0  0
    5.4982   -1.7022    0.0000 C   0  0  0  0  0  0  0  0  0  0  0  0
    5.9982   -0.8322    0.0000 C   0  0  0  0  0  0  0  0  0  0  0  0
    5.4982    0.0278    0.0000 C   0  0  0  0  0  0  0  0  0  0  0  0
    5.8082    0.9878    0.0000 S   0  0  0  0  0  0  0  0  0  0  0  0
    4.9982    1.5678    0.0000 C   0  0  0  0  0  0  0  0  0  0  0  0
    4.9982    2.5678    0.0000 O   0  0  0  0  0  0  0  0  0  0  0  0
    4.1882    0.9878    0.0000 O   0  0  0  0  0  0  0  0  0  0  0  0
    4.4982    0.0278    0.0000 C   0  0  0  0  0  0  0  0  0  0  0  0
    3.9982   -0.8322    0.0000 C   0  0  0  0  0  0  0  0  0  0  0  0
    4.4982   -1.7022    0.0000 C   0  0  0  0  0  0  0  0  0  0  0  0
    2.9982   -0.8297    0.0000 C   0  0  0  0  0  0  0  0  0  0  0  0
    2.4978    0.0400    0.0000 C   0  0  0  0  0  0  0  0  0  0  0  0
    1.5030    0.0405    0.0000 C   0  0  0  0  0  0  0  0  0  0  0  0
    1.0000   -0.8238    0.0000 C   0  0  0  0  0  0  0  0  0  0  0  0
    0.0000   -0.8188    0.0000 Cl  0  0  0  0  0  0  0  0  0  0  0  0
    1.4918   -1.6885    0.0000 C   0  0  0  0  0  0  0  0  0  0  0  0
    2.4952   -1.6940    0.0000 C   0  0  0  0  0  0  0  0  0  0  0  0
    2.9913   -2.5623    0.0000 Cl  0  0  0  0  0  0  0  0  0  0  0  0
  1  2  1  0  0  0  0
  2  3  2  0  0  0  0
  3  4  1  0  0  0  0
  4  5  1  0  0  0  0
  5  6  1  0  0  0  0
  6  7  2  0  0  0  0
  6  8  1  0  0  0  0
  8  9  1  0  0  0  0
  9  4  2  0  0  0  0
  9 10  1  0  0  0  0
 10 11  2  0  0  0  0
 11  2  1  0  0  0  0
 10 12  1  0  0  0  0
 12 13  2  0  0  0  0
 13 14  1  0  0  0  0
 14 15  2  0  0  0  0
 15 16  1  0  0  0  0
 15 17  1  0  0  0  0
 17 18  2  0  0  0  0
 18 12  1  0  0  0  0
 18 19  1  0  0  0  0
M  END
>  <EXTREG>  (ZINC00064805)
ZINC00064805

>  <LOGBIO>
2.5000

$$$$
ZINC00066137
  -MTS-   02131516552D 0   0.00000     0.00000     0

 14 15  0  0  0  0  0  0  0  0999 V2000
    4.8546    1.0526    0.0000 O   0  0  0  0  0  0  0  0  0  0  0  0
    3.9848    1.5530    0.0000 C   0  0  0  0  0  0  0  0  0  0  0  0
    3.9844    2.5478    0.0000 O   0  0  0  0  0  0  0  0  0  0  0  0
    3.1193    1.0522    0.0000 C   0  0  0  0  0  0  0  0  0  0  0  0
    2.2493    1.5522    0.0000 C   0  0  0  0  0  0  0  0  0  0  0  0
    1.3893    1.0522    0.0000 C   0  0  0  0  0  0  0  0  0  0  0  0
    1.3893    0.0522    0.0000 C   0  0  0  0  0  0  0  0  0  0  0  0
    0.5193   -0.4478    0.0000 C   0  0  0  0  0  0  0  0  0  0  0  0
    0.5193   -1.4478    0.0000 C   0  0  0  0  0  0  0  0  0  0  0  0
    1.3893   -1.9478    0.0000 C   0  0  0  0  0  0  0  0  0  0  0  0
    2.2493   -1.4478    0.0000 C   0  0  0  0  0  0  0  0  0  0  0  0
    3.1161   -1.9465    0.0000 O   0  0  0  0  0  0  0  0  0  0  0  0
    2.2493   -0.4478    0.0000 C   0  0  0  0  0  0  0  0  0  0  0  0
    3.1193    0.0522    0.0000 N   0  0  0  0  0  0  0  0  0  0  0  0
  1  2  1  0  0  0  0
  2  3  2  0  0  0  0
  2  4  1  0  0  0  0
  4  5  2  0  0  0  0
  5  6  1  0  0  0  0
  6  7  2  0  0  0  0
  7  8  1  0  0  0  0
  8  9  2  0  0  0  0
  9 10  1  0  0  0  0
 10 11  2  0  0  0  0
 11 12  1  0  0  0  0
 11 13  1  0  0  0  0
 13  7  1  0  0  0  0
 13 14  2  0  0  0  0
 14  4  1  0  0  0  0
M  END
>  <EXTREG>  (ZINC00066137)
ZINC00066137

>  <LOGBIO>
2.5000

$$$$
ZINC00067115
  -MTS-   02131516552D 0   0.00000     0.00000     0

 21 23  0  0  0  0  0  0  0  0999 V2000
    7.6249   -1.2207    0.0000 O   0  0  0  0  0  0  0  0  0  0  0  0
    6.6271   -1.3265    0.0000 C   0  0  0  0  0  0  0  0  0  0  0  0
    6.2207   -2.2402    0.0000 O   0  0  0  0  0  0  0  0  0  0  0  0
    6.0425   -0.5216    0.0000 C   0  0  0  0  0  0  0  0  0  0  0  0
    5.0446   -0.6274    0.0000 S   0  0  0  0  0  0  0  0  0  0  0  0
    4.4561    0.1811    0.0000 C   0  0  0  0  0  0  0  0  0  0  0  0
    4.7661    1.1411    0.0000 N   0  0  0  0  0  0  0  0  0  0  0  0
    3.9561    1.7211    0.0000 N   0  0  0  0  0  0  0  0  0  0  0  0
    3.1461    1.1411    0.0000 C   0  0  0  0  0  0  0  0  0  0  0  0
    3.4561    0.1811    0.0000 N   0  0  0  0  0  0  0  0  0  0  0  0
    2.8676   -0.6274    0.0000 C   0  0  0  0  0  0  0  0  0  0  0  0
    1.8696   -0.5226    0.0000 C   0  0  0  0  0  0  0  0  0  0  0  0
    1.2858   -1.3280    0.0000 C   0  0  0  0  0  0  0  0  0  0  0  0
    1.6908   -2.2423    0.0000 C   0  0  0  0  0  0  0  0  0  0  0  0
    2.6797   -2.3512    0.0000 C   0  0  0  0  0  0  0  0  0  0  0  0
    3.2726   -1.5417    0.0000 C   0  0  0  0  0  0  0  0  0  0  0  0
    2.1964    1.4543    0.0000 C   0  0  0  0  0  0  0  0  0  0  0  0
    1.8880    2.4148    0.0000 S   0  0  0  0  0  0  0  0  0  0  0  0
    0.8918    2.4131    0.0000 C   0  0  0  0  0  0  0  0  0  0  0  0
    0.5724    1.4695    0.0000 C   0  0  0  0  0  0  0  0  0  0  0  0
    1.3843    0.8707    0.0000 C   0  0  0  0  0  0  0  0  0  0  0  0
  1  2  1  0  0  0  0
  2  3  2  0  0  0  0
  2  4  1  0  0  0  0
  4  5  1  0  0  0  0
  5  6  1  0  0  0  0
  6  7  2  0  0  0  0
  7  8  1  0  0  0  0
  8  9  2  0  0  0  0
  9 10  1  0  0  0  0
 10  6  1  0  0  0  0
 10 11  1  0  0  0  0
 11 12  2  0  0  0  0
 12 13  1  0  0  0  0
 13 14  2  0  0  0  0
 14 15  1  0  0  0  0
 15 16  2  0  0  0  0
 16 11  1  0  0  0  0
  9 17  1  0  0  0  0
 17 18  1  0  0  0  0
 18 19  1  0  0  0  0
 19 20  2  0  0  0  0
 20 21  1  0  0  0  0
 21 17  2  0  0  0  0
M  END
>  <EXTREG>  (ZINC00067115)
ZINC00067115

>  <LOGBIO>
2.5000

$$$$
ZINC00067514
  -MTS-   02131516552D 0   0.00000     0.00000     0

 23 24  0  0  1  0  0  0  0  0999 V2000
    8.1306   -1.8253    0.0000 C   0  0  0  0  0  0  0  0  0  0  0  0
    7.5421   -1.0168    0.0000 C   0  0  0  0  0  0  0  0  0  0  0  0
    7.8521   -0.0568    0.0000 C   0  0  0  0  0  0  0  0  0  0  0  0
    7.0421    0.5232    0.0000 C   0  0  1  0  0  0  0  0  0  0  0  0
    6.3747    1.2679    0.0000 O   0  0  0  0  0  0  0  0  0  0  0  0
    6.2321   -0.0568    0.0000 N   0  0  0  0  0  0  0  0  0  0  0  0
    6.5421   -1.0168    0.0000 N   0  0  0  0  0  0  0  0  0  0  0  0
    5.2824    0.2563    0.0000 C   0  0  0  0  0  0  0  0  0  0  0  0
    5.0775    1.2386    0.0000 O   0  0  0  0  0  0  0  0  0  0  0  0
    4.5399   -0.4057    0.0000 C   0  0  0  0  0  0  0  0  0  0  0  0
    3.5903   -0.0920    0.0000 C   0  0  0  0  0  0  0  0  0  0  0  0
    3.3855    0.8903    0.0000 C   0  0  0  0  0  0  0  0  0  0  0  0
    2.4403    1.2004    0.0000 C   0  0  0  0  0  0  0  0  0  0  0  0
    1.6933    0.5356    0.0000 C   0  0  0  0  0  0  0  0  0  0  0  0
    1.8914   -0.4392    0.0000 C   0  0  0  0  0  0  0  0  0  0  0  0
    2.8433   -0.7568    0.0000 C   0  0  0  0  0  0  0  0  0  0  0  0
    0.7445    0.8517    0.0000 N   0  3  0  0  0  0  0  0  0  0  0  0
    0.5426    1.8346    0.0000 O   0  5  0  0  0  0  0  0  0  0  0  0
    0.0000    0.1919    0.0000 O   0  0  0  0  0  0  0  0  0  0  0  0
    7.9765    1.5657    0.0000 C   0  0  0  0  0  0  0  0  0  0  0  0
    7.2318    2.2331    0.0000 F   0  0  0  0  0  0  0  0  0  0  0  0
    8.7212    0.8983    0.0000 F   0  0  0  0  0  0  0  0  0  0  0  0
    8.6439    2.3104    0.0000 F   0  0  0  0  0  0  0  0  0  0  0  0
  1  2  1  0  0  0  0
  2  3  1  0  0  0  0
  3  4  1  0  0  0  0
  4  5  1  6  0  0  0
  4  6  1  0  0  0  0
  6  7  1  0  0  0  0
  7  2  2  0  0  0  0
  6  8  1  0  0  0  0
  8  9  2  0  0  0  0
  8 10  1  0  0  0  0
 10 11  1  0  0  0  0
 11 12  2  0  0  0  0
 12 13  1  0  0  0  0
 13 14  2  0  0  0  0
 14 15  1  0  0  0  0
 15 16  2  0  0  0  0
 16 11  1  0  0  0  0
 14 17  1  0  0  0  0
 17 18  1  0  0  0  0
 17 19  2  0  0  0  0
  4 20  1  0  0  0  0
 20 21  1  0  0  0  0
 20 22  1  0  0  0  0
 20 23  1  0  0  0  0
M  CHG  2  17   1  18  -1
M  END
>  <EXTREG>  (ZINC00067514)
ZINC00067514

>  <LOGBIO>
2.5000

$$$$
ZINC00067924
  -MTS-   02131516552D 0   0.00000     0.00000     0

 21 23  0  0  0  0  0  0  0  0999 V2000
    8.8654   -2.6824    0.0000 O   0  0  0  0  0  0  0  0  0  0  0  0
    8.2741   -1.8760    0.0000 C   0  0  0  0  0  0  0  0  0  0  0  0
    8.6773   -0.9571    0.0000 C   0  0  0  0  0  0  0  0  0  0  0  0
    8.0874   -0.1561    0.0000 C   0  0  0  0  0  0  0  0  0  0  0  0
    7.0932   -0.2640    0.0000 C   0  0  0  0  0  0  0  0  0  0  0  0
    6.6890   -1.1730    0.0000 C   0  0  0  0  0  0  0  0  0  0  0  0
    5.6945   -1.2784    0.0000 N   0  0  0  0  0  0  0  0  0  0  0  0
    5.1060   -0.4699    0.0000 C   0  0  0  0  0  0  0  0  0  0  0  0
    5.4160    0.4901    0.0000 S   0  0  0  0  0  0  0  0  0  0  0  0
    4.6060    1.0701    0.0000 C   0  0  0  0  0  0  0  0  0  0  0  0
    3.7960    0.4901    0.0000 C   0  0  0  0  0  0  0  0  0  0  0  0
    4.1060   -0.4699    0.0000 N   0  0  0  0  0  0  0  0  0  0  0  0
    2.8463    0.8032    0.0000 C   0  0  0  0  0  0  0  0  0  0  0  0
    2.6410    1.7855    0.0000 C   0  0  0  0  0  0  0  0  0  0  0  0
    1.6956    2.0951    0.0000 C   0  0  0  0  0  0  0  0  0  0  0  0
    0.9489    1.4299    0.0000 C   0  0  0  0  0  0  0  0  0  0  0  0
    0.0000    1.7455    0.0000 F   0  0  0  0  0  0  0  0  0  0  0  0
    1.1476    0.4552    0.0000 C   0  0  0  0  0  0  0  0  0  0  0  0
    2.0996    0.1381    0.0000 C   0  0  0  0  0  0  0  0  0  0  0  0
    2.3013   -0.8413    0.0000 F   0  0  0  0  0  0  0  0  0  0  0  0
    7.2799   -1.9839    0.0000 C   0  0  0  0  0  0  0  0  0  0  0  0
  1  2  1  0  0  0  0
  2  3  2  0  0  0  0
  3  4  1  0  0  0  0
  4  5  2  0  0  0  0
  5  6  1  0  0  0  0
  6  7  1  0  0  0  0
  7  8  1  0  0  0  0
  8  9  1  0  0  0  0
  9 10  1  0  0  0  0
 10 11  2  0  0  0  0
 11 12  1  0  0  0  0
 12  8  2  0  0  0  0
 11 13  1  0  0  0  0
 13 14  2  0  0  0  0
 14 15  1  0  0  0  0
 15 16  2  0  0  0  0
 16 17  1  0  0  0  0
 16 18  1  0  0  0  0
 18 19  2  0  0  0  0
 19 13  1  0  0  0  0
 19 20  1  0  0  0  0
  6 21  2  0  0  0  0
 21  2  1  0  0  0  0
M  END
>  <EXTREG>  (ZINC00067924)
ZINC00067924

>  <LOGBIO>
2.5000

$$$$
ZINC00069213
  -MTS-   02131516552D 0   0.00000     0.00000     0

 13 14  0  0  0  0  0  0  0  0999 V2000
    3.6539   -1.3174    0.0000 C   0  0  0  0  0  0  0  0  0  0  0  0
    4.0598   -0.4034    0.0000 S   0  0  0  0  0  0  0  0  0  0  0  0
    3.4713    0.4050    0.0000 C   0  0  0  0  0  0  0  0  0  0  0  0
    3.7813    1.3650    0.0000 N   0  0  0  0  0  0  0  0  0  0  0  0
    2.9713    1.9450    0.0000 N   0  0  0  0  0  0  0  0  0  0  0  0
    2.1613    1.3650    0.0000 C   0  0  0  0  0  0  0  0  0  0  0  0
    1.2116    1.6782    0.0000 N   0  0  0  0  0  0  0  0  0  0  0  0
    2.4713    0.4050    0.0000 C   0  0  0  0  0  0  0  0  0  0  0  0
    1.8828   -0.4034    0.0000 C   0  0  0  0  0  0  0  0  0  0  0  0
    0.8740   -0.4034    0.0000 S   0  0  0  0  0  0  0  0  0  0  0  0
    0.5710   -1.3525    0.0000 C   0  0  0  0  0  0  0  0  0  0  0  0
    1.3718   -1.9451    0.0000 C   0  0  0  0  0  0  0  0  0  0  0  0
    2.1901   -1.3551    0.0000 C   0  0  0  0  0  0  0  0  0  0  0  0
  1  2  1  0  0  0  0
  2  3  1  0  0  0  0
  3  4  2  0  0  0  0
  4  5  1  0  0  0  0
  5  6  1  0  0  0  0
  6  7  1  0  0  0  0
  6  8  2  0  0  0  0
  8  3  1  0  0  0  0
  8  9  1  0  0  0  0
  9 10  1  0  0  0  0
 10 11  1  0  0  0  0
 11 12  2  0  0  0  0
 12 13  1  0  0  0  0
 13  9  2  0  0  0  0
M  END
>  <EXTREG>  (ZINC00069213)
ZINC00069213

>  <LOGBIO>
2.5000

$$$$
ZINC00071451
  -MTS-   02131516552D 0   0.00000     0.00000     0

 14 15  0  0  0  0  0  0  0  0999 V2000
    3.1146    2.5380    0.0000 C   0  0  0  0  0  0  0  0  0  0  0  0
    3.9844    2.0376    0.0000 O   0  0  0  0  0  0  0  0  0  0  0  0
    3.9848    1.0428    0.0000 C   0  0  0  0  0  0  0  0  0  0  0  0
    4.8546    0.5424    0.0000 O   0  0  0  0  0  0  0  0  0  0  0  0
    3.1193    0.5419    0.0000 C   0  0  0  0  0  0  0  0  0  0  0  0
    2.2493    1.0419    0.0000 C   0  0  0  0  0  0  0  0  0  0  0  0
    1.3893    0.5419    0.0000 C   0  0  0  0  0  0  0  0  0  0  0  0
    1.3893   -0.4581    0.0000 C   0  0  0  0  0  0  0  0  0  0  0  0
    0.5193   -0.9581    0.0000 N   0  0  0  0  0  0  0  0  0  0  0  0
    0.5193   -1.9581    0.0000 C   0  0  0  0  0  0  0  0  0  0  0  0
    1.3893   -2.4581    0.0000 C   0  0  0  0  0  0  0  0  0  0  0  0
    2.2493   -1.9581    0.0000 N   0  0  0  0  0  0  0  0  0  0  0  0
    2.2493   -0.9581    0.0000 C   0  0  0  0  0  0  0  0  0  0  0  0
    3.1193   -0.4581    0.0000 C   0  0  0  0  0  0  0  0  0  0  0  0
  1  2  1  0  0  0  0
  2  3  1  0  0  0  0
  3  4  2  0  0  0  0
  3  5  1  0  0  0  0
  5  6  2  0  0  0  0
  6  7  1  0  0  0  0
  7  8  2  0  0  0  0
  8  9  1  0  0  0  0
  9 10  2  0  0  0  0
 10 11  1  0  0  0  0
 11 12  2  0  0  0  0
 12 13  1  0  0  0  0
 13  8  1  0  0  0  0
 13 14  2  0  0  0  0
 14  5  1  0  0  0  0
M  END
>  <EXTREG>  (ZINC00071451)
ZINC00071451

>  <LOGBIO>
2.5000

$$$$
ZINC00072656
  -MTS-   02131516552D 0   0.00000     0.00000     0

 19 20  0  0  1  0  0  0  0  0999 V2000
    6.1991   -3.6520    0.0000 C   0  0  0  0  0  0  0  0  0  0  0  0
    5.6081   -2.8453    0.0000 C   0  0  0  0  0  0  0  0  0  0  0  0
    6.0117   -1.9266    0.0000 C   0  0  0  0  0  0  0  0  0  0  0  0
    5.4222   -1.1253    0.0000 C   0  0  0  0  0  0  0  0  0  0  0  0
    4.4280   -1.2328    0.0000 C   0  0  0  0  0  0  0  0  0  0  0  0
    3.8390   -0.4246    0.0000 O   0  0  0  0  0  0  0  0  0  0  0  0
    2.8412   -0.5309    0.0000 C   0  0  0  0  0  0  0  0  0  0  0  0
    2.2562    0.2736    0.0000 C   0  0  2  0  0  0  0  0  0  0  0  0
    1.2584    0.1673    0.0000 O   0  0  0  0  0  0  0  0  0  0  0  0
    2.6621    1.1876    0.0000 C   0  0  0  0  0  0  0  0  0  0  0  0
    2.0736    1.9960    0.0000 N   0  0  0  0  0  0  0  0  0  0  0  0
    2.3836    2.9560    0.0000 C   0  0  0  0  0  0  0  0  0  0  0  0
    1.5736    3.5360    0.0000 C   0  0  0  0  0  0  0  0  0  0  0  0
    0.7636    2.9560    0.0000 N   0  0  0  0  0  0  0  0  0  0  0  0
    1.0736    1.9960    0.0000 C   0  0  0  0  0  0  0  0  0  0  0  0
    0.4851    1.1876    0.0000 C   0  0  0  0  0  0  0  0  0  0  0  0
    4.0233   -2.1415    0.0000 C   0  0  0  0  0  0  0  0  0  0  0  0
    4.6139   -2.9528    0.0000 C   0  0  0  0  0  0  0  0  0  0  0  0
    2.8529    0.3367    0.0000 H   0  0  0  0  0  0  0  0  0  0  0  0
  1  2  1  0  0  0  0
  2  3  2  0  0  0  0
  3  4  1  0  0  0  0
  4  5  2  0  0  0  0
  5  6  1  0  0  0  0
  6  7  1  0  0  0  0
  8  7  1  6  0  0  0
  8 19  1  1  0  0  0
  8  9  1  0  0  0  0
  8 10  1  0  0  0  0
 10 11  1  0  0  0  0
 11 12  1  0  0  0  0
 12 13  2  0  0  0  0
 13 14  1  0  0  0  0
 14 15  2  0  0  0  0
 15 11  1  0  0  0  0
 15 16  1  0  0  0  0
  5 17  1  0  0  0  0
 17 18  2  0  0  0  0
 18  2  1  0  0  0  0
M  END
>  <EXTREG>  (ZINC00072656)
ZINC00072656

>  <LOGBIO>
2.5000

$$$$
ZINC00073485
  -MTS-   02131516552D 0   0.00000     0.00000     0

 15 16  0  0  0  0  0  0  0  0999 V2000
    4.8489    1.7370    0.0000 C   0  0  0  0  0  0  0  0  0  0  0  0
    3.9824    2.2362    0.0000 N   0  0  0  0  0  0  0  0  0  0  0  0
    3.1169    1.7353    0.0000 C   0  0  0  0  0  0  0  0  0  0  0  0
    2.2469    2.2353    0.0000 C   0  0  0  0  0  0  0  0  0  0  0  0
    1.3869    1.7353    0.0000 C   0  0  0  0  0  0  0  0  0  0  0  0
    0.5201    2.2340    0.0000 C   0  0  0  0  0  0  0  0  0  0  0  0
    1.3869    0.7353    0.0000 N   0  0  0  0  0  0  0  0  0  0  0  0
    2.2469    0.2353    0.0000 C   0  0  0  0  0  0  0  0  0  0  0  0
    3.1169    0.7353    0.0000 N   0  0  0  0  0  0  0  0  0  0  0  0
    2.2443   -0.7647    0.0000 N   0  0  0  0  0  0  0  0  0  0  0  0
    1.3746   -1.2651    0.0000 C   0  0  0  0  0  0  0  0  0  0  0  0
    1.3741   -2.2599    0.0000 C   0  0  0  0  0  0  0  0  0  0  0  0
    2.2384   -2.7629    0.0000 O   0  0  0  0  0  0  0  0  0  0  0  0
    3.1031   -2.2711    0.0000 C   0  0  0  0  0  0  0  0  0  0  0  0
    3.1086   -1.2677    0.0000 C   0  0  0  0  0  0  0  0  0  0  0  0
  1  2  1  0  0  0  0
  2  3  1  0  0  0  0
  3  4  2  0  0  0  0
  4  5  1  0  0  0  0
  5  6  1  0  0  0  0
  5  7  2  0  0  0  0
  7  8  1  0  0  0  0
  8  9  2  0  0  0  0
  9  3  1  0  0  0  0
  8 10  1  0  0  0  0
 10 11  1  0  0  0  0
 11 12  1  0  0  0  0
 12 13  1  0  0  0  0
 13 14  1  0  0  0  0
 14 15  1  0  0  0  0
 15 10  1  0  0  0  0
M  END
>  <EXTREG>  (ZINC00073485)
ZINC00073485

>  <LOGBIO>
2.5000

$$$$
ZINC00073544
  -MTS-   02131516552D 0   0.00000     0.00000     0

 14 15  0  0  0  0  0  0  0  0999 V2000
    4.5494   -2.7312    0.0000 C   0  0  0  0  0  0  0  0  0  0  0  0
    3.9608   -1.9228    0.0000 C   0  0  0  0  0  0  0  0  0  0  0  0
    4.2708   -0.9628    0.0000 S   0  0  0  0  0  0  0  0  0  0  0  0
    3.4608   -0.3828    0.0000 C   0  0  0  0  0  0  0  0  0  0  0  0
    3.4608    0.6172    0.0000 N   0  0  0  0  0  0  0  0  0  0  0  0
    2.5948    1.1172    0.0000 C   0  0  0  0  0  0  0  0  0  0  0  0
    2.5938    2.1207    0.0000 C   0  0  0  0  0  0  0  0  0  0  0  0
    1.7313    2.6163    0.0000 C   0  0  0  0  0  0  0  0  0  0  0  0
    0.8648    2.1172    0.0000 C   0  0  0  0  0  0  0  0  0  0  0  0
    0.0000    2.6194    0.0000 Cl  0  0  0  0  0  0  0  0  0  0  0  0
    0.8608    1.1224    0.0000 C   0  0  0  0  0  0  0  0  0  0  0  0
    1.7283    0.6181    0.0000 C   0  0  0  0  0  0  0  0  0  0  0  0
    2.6508   -0.9628    0.0000 N   0  0  0  0  0  0  0  0  0  0  0  0
    2.9608   -1.9228    0.0000 N   0  0  0  0  0  0  0  0  0  0  0  0
  1  2  1  0  0  0  0
  2  3  1  0  0  0  0
  3  4  1  0  0  0  0
  4  5  1  0  0  0  0
  5  6  1  0  0  0  0
  6  7  2  0  0  0  0
  7  8  1  0  0  0  0
  8  9  2  0  0  0  0
  9 10  1  0  0  0  0
  9 11  1  0  0  0  0
 11 12  2  0  0  0  0
 12  6  1  0  0  0  0
  4 13  2  0  0  0  0
 13 14  1  0  0  0  0
 14  2  2  0  0  0  0
M  END
>  <EXTREG>  (ZINC00073544)
ZINC00073544

>  <LOGBIO>
2.5000

$$$$
ZINC00074150
  -MTS-   02131516552D 0   0.00000     0.00000     0

 13 14  0  0  0  0  0  0  0  0999 V2000
    5.1933    1.2508    0.0000 C   0  0  0  0  0  0  0  0  0  0  0  0
    4.3268    1.7499    0.0000 O   0  0  0  0  0  0  0  0  0  0  0  0
    3.4613    1.2491    0.0000 C   0  0  0  0  0  0  0  0  0  0  0  0
    2.5913    1.7491    0.0000 C   0  0  0  0  0  0  0  0  0  0  0  0
    1.7313    1.2491    0.0000 C   0  0  0  0  0  0  0  0  0  0  0  0
    1.7313    0.2491    0.0000 C   0  0  0  0  0  0  0  0  0  0  0  0
    2.5913   -0.2509    0.0000 C   0  0  0  0  0  0  0  0  0  0  0  0
    2.5872   -1.2544    0.0000 C   0  0  0  0  0  0  0  0  0  0  0  0
    1.7181   -1.7491    0.0000 C   0  0  0  0  0  0  0  0  0  0  0  0
    0.8532   -1.2404    0.0000 C   0  0  0  0  0  0  0  0  0  0  0  0
    0.8622   -0.2457    0.0000 N   0  3  0  0  0  0  0  0  0  0  0  0
    0.0000    0.2609    0.0000 O   0  5  0  0  0  0  0  0  0  0  0  0
    3.4613    0.2491    0.0000 C   0  0  0  0  0  0  0  0  0  0  0  0
  1  2  1  0  0  0  0
  2  3  1  0  0  0  0
  3  4  2  0  0  0  0
  4  5  1  0  0  0  0
  5  6  2  0  0  0  0
  6  7  1  0  0  0  0
  7  8  1  0  0  0  0
  8  9  2  0  0  0  0
  9 10  1  0  0  0  0
 10 11  2  0  0  0  0
 11  6  1  0  0  0  0
 11 12  1  0  0  0  0
  7 13  2  0  0  0  0
 13  3  1  0  0  0  0
M  CHG  2  11   1  12  -1
M  END
>  <EXTREG>  (ZINC00074150)
ZINC00074150

>  <LOGBIO>
2.5000

$$$$
ZINC00074670
  -MTS-   02131516552D 0   0.00000     0.00000     0

 19 20  0  0  1  0  0  0  0  0999 V2000
    3.1863    2.8004    0.0000 O   0  0  0  0  0  0  0  0  0  0  0  0
    2.3208    2.2995    0.0000 C   0  0  2  0  0  0  0  0  0  0  0  0
    1.4508    2.7995    0.0000 C   0  0  0  0  0  0  0  0  0  0  0  0
    0.5908    2.2995    0.0000 C   0  0  0  0  0  0  0  0  0  0  0  0
    0.5908    1.2995    0.0000 C   0  0  0  0  0  0  0  0  0  0  0  0
    1.4508    0.7995    0.0000 C   0  0  0  0  0  0  0  0  0  0  0  0
    2.3208    1.2995    0.0000 C   0  0  1  0  0  0  0  0  0  0  0  0
    3.1863    0.7987    0.0000 S   0  0  0  0  0  0  0  0  0  0  0  0
    3.6872    1.6642    0.0000 O   0  0  0  0  0  0  0  0  0  0  0  0
    2.6855   -0.0668    0.0000 O   0  0  0  0  0  0  0  0  0  0  0  0
    4.0518    0.2978    0.0000 C   0  0  0  0  0  0  0  0  0  0  0  0
    4.0507   -0.8022    0.0000 C   0  0  0  0  0  0  0  0  0  0  0  0
    3.1817   -1.3039    0.0000 C   0  0  0  0  0  0  0  0  0  0  0  0
    3.1828   -2.2987    0.0000 C   0  0  0  0  0  0  0  0  0  0  0  0
    4.0478   -2.8004    0.0000 C   0  0  0  0  0  0  0  0  0  0  0  0
    4.9118   -2.3073    0.0000 C   0  0  0  0  0  0  0  0  0  0  0  0
    4.9158   -1.3039    0.0000 C   0  0  0  0  0  0  0  0  0  0  0  0
    2.8405    1.5993    0.0000 H   0  0  0  0  0  0  0  0  0  0  0  0
    2.3199    2.8995    0.0000 H   0  0  0  0  0  0  0  0  0  0  0  0
  2  1  1  1  0  0  0
  2 19  1  6  0  0  0
  2  3  1  0  0  0  0
  3  4  1  0  0  0  0
  4  5  1  0  0  0  0
  5  6  1  0  0  0  0
  6  7  1  0  0  0  0
  7 18  1  1  0  0  0
  7  2  1  0  0  0  0
  7  8  1  6  0  0  0
  8  9  2  0  0  0  0
  8 10  2  0  0  0  0
  8 11  1  0  0  0  0
 11 12  1  0  0  0  0
 12 13  2  0  0  0  0
 13 14  1  0  0  0  0
 14 15  2  0  0  0  0
 15 16  1  0  0  0  0
 16 17  2  0  0  0  0
 17 12  1  0  0  0  0
M  END
>  <EXTREG>  (ZINC00074670)
ZINC00074670

>  <LOGBIO>
2.5000

$$$$
ZINC00075256
  -MTS-   02131516552D 0   0.00000     0.00000     0

 23 26  0  0  0  0  0  0  0  0999 V2000
   10.0485    1.3204    0.0000 C   0  0  0  0  0  0  0  0  0  0  0  0
    9.1819    1.8196    0.0000 C   0  0  0  0  0  0  0  0  0  0  0  0
    8.3164    1.3187    0.0000 N   0  0  0  0  0  0  0  0  0  0  0  0
    7.4464    1.8187    0.0000 C   0  0  0  0  0  0  0  0  0  0  0  0
    6.5864    1.3187    0.0000 C   0  0  0  0  0  0  0  0  0  0  0  0
    6.5864    0.3187    0.0000 N   0  0  0  0  0  0  0  0  0  0  0  0
    7.4464   -0.1813    0.0000 C   0  0  0  0  0  0  0  0  0  0  0  0
    8.3164    0.3187    0.0000 C   0  0  0  0  0  0  0  0  0  0  0  0
    5.7196   -0.1800    0.0000 C   0  0  0  0  0  0  0  0  0  0  0  0
    4.8509    0.3222    0.0000 C   0  0  0  0  0  0  0  0  0  0  0  0
    3.9896   -0.1756    0.0000 C   0  0  0  0  0  0  0  0  0  0  0  0
    3.1213    0.3248    0.0000 N   0  0  0  0  0  0  0  0  0  0  0  0
    3.1207    1.3248    0.0000 C   0  0  0  0  0  0  0  0  0  0  0  0
    2.2556   -0.1757    0.0000 C   0  0  0  0  0  0  0  0  0  0  0  0
    1.3848    0.3186    0.0000 C   0  0  0  0  0  0  0  0  0  0  0  0
    0.5216   -0.1862    0.0000 C   0  0  0  0  0  0  0  0  0  0  0  0
    0.5291   -1.1896    0.0000 C   0  0  0  0  0  0  0  0  0  0  0  0
    1.3948   -1.6796    0.0000 C   0  0  0  0  0  0  0  0  0  0  0  0
    2.2581   -1.1791    0.0000 C   0  0  0  0  0  0  0  0  0  0  0  0
    3.1214   -1.6735    0.0000 O   0  0  0  0  0  0  0  0  0  0  0  0
    3.9871   -1.1756    0.0000 C   0  0  0  0  0  0  0  0  0  0  0  0
    4.8459   -1.6778    0.0000 N   0  0  0  0  0  0  0  0  0  0  0  0
    5.7171   -1.1800    0.0000 N   0  0  0  0  0  0  0  0  0  0  0  0
  1  2  1  0  0  0  0
  2  3  1  0  0  0  0
  3  4  1  0  0  0  0
  4  5  1  0  0  0  0
  5  6  1  0  0  0  0
  6  7  1  0  0  0  0
  7  8  1  0  0  0  0
  8  3  1  0  0  0  0
  6  9  1  0  0  0  0
  9 10  2  0  0  0  0
 10 11  1  0  0  0  0
 11 12  1  0  0  0  0
 12 13  1  0  0  0  0
 12 14  1  0  0  0  0
 14 15  1  0  0  0  0
 15 16  2  0  0  0  0
 16 17  1  0  0  0  0
 17 18  2  0  0  0  0
 18 19  1  0  0  0  0
 19 14  2  0  0  0  0
 19 20  1  0  0  0  0
 20 21  1  0  0  0  0
 21 11  2  0  0  0  0
 21 22  1  0  0  0  0
 22 23  2  0  0  0  0
 23  9  1  0  0  0  0
M  END
>  <EXTREG>  (ZINC00075256)
ZINC00075256

>  <LOGBIO>
2.5000

$$$$
ZINC00077090
  -MTS-   02131516552D 0   0.00000     0.00000     0

 14 14  0  0  1  0  0  0  0  0999 V2000
    0.6000    0.7234    0.0000 C   0  0  0  0  0  0  0  0  0  0  0  0
    1.6000    0.7234    0.0000 C   0  0  0  0  0  0  0  0  0  0  0  0
    1.6000    1.7234    0.0000 C   0  0  0  0  0  0  0  0  0  0  0  0
    1.6000   -0.2766    0.0000 O   0  0  0  0  0  0  0  0  0  0  0  0
    2.6000    0.7234    0.0000 C   0  0  0  0  0  0  0  0  0  0  0  0
    3.6000    0.7234    0.0000 C   0  0  0  0  0  0  0  0  0  0  0  0
    4.6000    0.7234    0.0000 C   0  0  2  0  0  0  0  0  0  0  0  0
    5.1000    1.5894    0.0000 O   0  0  0  0  0  0  0  0  0  0  0  0
    5.1000   -0.1426    0.0000 C   0  0  0  0  0  0  0  0  0  0  0  0
    4.6905   -1.0646    0.0000 S   0  0  0  0  0  0  0  0  0  0  0  0
    5.4349   -1.7268    0.0000 C   0  0  0  0  0  0  0  0  0  0  0  0
    6.3015   -1.2354    0.0000 C   0  0  0  0  0  0  0  0  0  0  0  0
    6.0944   -0.2480    0.0000 C   0  0  0  0  0  0  0  0  0  0  0  0
    4.3000    1.2430    0.0000 H   0  0  0  0  0  0  0  0  0  0  0  0
  1  2  1  0  0  0  0
  2  3  1  0  0  0  0
  2  4  1  0  0  0  0
  2  5  1  0  0  0  0
  5  6  3  0  0  0  0
  6  7  1  0  0  0  0
  7 14  1  1  0  0  0
  7  8  1  6  0  0  0
  7  9  1  0  0  0  0
  9 10  1  0  0  0  0
 10 11  1  0  0  0  0
 11 12  2  0  0  0  0
 12 13  1  0  0  0  0
 13  9  2  0  0  0  0
M  END
>  <EXTREG>  (ZINC00077090)
ZINC00077090

>  <LOGBIO>
2.5000

$$$$
ZINC00077581
  -MTS-   02131516552D 0   0.00000     0.00000     0

 14 14  0  0  0  0  0  0  0  0999 V2000
    1.9950   -2.2109    0.0000 C   0  0  0  0  0  0  0  0  0  0  0  0
    2.4018   -1.2936    0.0000 C   0  0  0  0  0  0  0  0  0  0  0  0
    3.3911   -1.1893    0.0000 O   0  0  0  0  0  0  0  0  0  0  0  0
    3.7979   -0.2720    0.0000 C   0  0  0  0  0  0  0  0  0  0  0  0
    4.7872   -0.1676    0.0000 O   0  0  0  0  0  0  0  0  0  0  0  0
    3.2094    0.5365    0.0000 C   0  0  0  0  0  0  0  0  0  0  0  0
    3.5194    1.4965    0.0000 N   0  0  0  0  0  0  0  0  0  0  0  0
    2.7094    2.0765    0.0000 N   0  0  0  0  0  0  0  0  0  0  0  0
    1.8994    1.4965    0.0000 C   0  0  0  0  0  0  0  0  0  0  0  0
    2.2094    0.5365    0.0000 C   0  0  0  0  0  0  0  0  0  0  0  0
    0.9497    1.8097    0.0000 C   0  0  0  0  0  0  0  0  0  0  0  0
    0.6365    0.8600    0.0000 F   0  0  0  0  0  0  0  0  0  0  0  0
    1.2629    2.7594    0.0000 F   0  0  0  0  0  0  0  0  0  0  0  0
    0.0000    2.1228    0.0000 F   0  0  0  0  0  0  0  0  0  0  0  0
  1  2  1  0  0  0  0
  2  3  1  0  0  0  0
  3  4  1  0  0  0  0
  4  5  2  0  0  0  0
  4  6  1  0  0  0  0
  6  7  1  0  0  0  0
  7  8  1  0  0  0  0
  8  9  2  0  0  0  0
  9 10  1  0  0  0  0
 10  6  2  0  0  0  0
  9 11  1  0  0  0  0
 11 12  1  0  0  0  0
 11 13  1  0  0  0  0
 11 14  1  0  0  0  0
M  END
>  <EXTREG>  (ZINC00077581)
ZINC00077581

>  <LOGBIO>
2.5000

$$$$
ZINC00077662
  -MTS-   02131516552D 0   0.00000     0.00000     0

 17 18  0  0  0  0  0  0  0  0999 V2000
    3.1156    1.7541    0.0000 C   0  0  0  0  0  0  0  0  0  0  0  0
    2.2501    1.2532    0.0000 C   0  0  0  0  0  0  0  0  0  0  0  0
    1.3801    1.7532    0.0000 C   0  0  0  0  0  0  0  0  0  0  0  0
    0.5201    1.2532    0.0000 C   0  0  0  0  0  0  0  0  0  0  0  0
    0.5201    0.2532    0.0000 C   0  0  0  0  0  0  0  0  0  0  0  0
    1.3801   -0.2468    0.0000 C   0  0  0  0  0  0  0  0  0  0  0  0
    2.2501    0.2532    0.0000 C   0  0  0  0  0  0  0  0  0  0  0  0
    3.1156   -0.2476    0.0000 C   0  0  0  0  0  0  0  0  0  0  0  0
    3.1151   -1.2511    0.0000 O   0  0  0  0  0  0  0  0  0  0  0  0
    3.9779    0.2485    0.0000 N   0  0  0  0  0  0  0  0  0  0  0  0
    4.8431   -0.2528    0.0000 C   0  0  0  0  0  0  0  0  0  0  0  0
    4.8426   -1.2563    0.0000 C   0  0  0  0  0  0  0  0  0  0  0  0
    5.7044   -1.7532    0.0000 C   0  0  0  0  0  0  0  0  0  0  0  0
    6.5716   -1.2554    0.0000 C   0  0  0  0  0  0  0  0  0  0  0  0
    7.4357   -1.7589    0.0000 Cl  0  0  0  0  0  0  0  0  0  0  0  0
    6.5772   -0.2606    0.0000 C   0  0  0  0  0  0  0  0  0  0  0  0
    5.7104    0.2450    0.0000 C   0  0  0  0  0  0  0  0  0  0  0  0
  1  2  1  0  0  0  0
  2  3  2  0  0  0  0
  3  4  1  0  0  0  0
  4  5  2  0  0  0  0
  5  6  1  0  0  0  0
  6  7  2  0  0  0  0
  7  2  1  0  0  0  0
  7  8  1  0  0  0  0
  8  9  2  0  0  0  0
  8 10  1  0  0  0  0
 10 11  1  0  0  0  0
 11 12  2  0  0  0  0
 12 13  1  0  0  0  0
 13 14  2  0  0  0  0
 14 15  1  0  0  0  0
 14 16  1  0  0  0  0
 16 17  2  0  0  0  0
 17 11  1  0  0  0  0
M  END
>  <EXTREG>  (ZINC00077662)
ZINC00077662

>  <LOGBIO>
2.5000

$$$$
ZINC00077763
  -MTS-   02131516552D 0   0.00000     0.00000     0

 15 15  0  0  1  0  0  0  0  0999 V2000
    1.1065   -2.5951    0.0000 C   0  0  0  0  0  0  0  0  0  0  0  0
    0.6043   -1.7264    0.0000 C   0  0  0  0  0  0  0  0  0  0  0  0
    1.1022   -0.8651    0.0000 C   0  0  1  0  0  0  0  0  0  0  0  0
    0.6000    0.0036    0.0000 O   0  0  0  0  0  0  0  0  0  0  0  0
    2.1022   -0.8651    0.0000 C   0  0  0  0  0  0  0  0  0  0  0  0
    3.1022   -0.8651    0.0000 C   0  0  0  0  0  0  0  0  0  0  0  0
    4.1022   -0.8651    0.0000 C   0  0  0  0  0  0  0  0  0  0  0  0
    4.6022    0.0009    0.0000 N   0  0  0  0  0  0  0  0  0  0  0  0
    5.6056    0.0019    0.0000 C   0  0  0  0  0  0  0  0  0  0  0  0
    6.1013    0.8644    0.0000 C   0  0  0  0  0  0  0  0  0  0  0  0
    5.6021    1.7309    0.0000 N   0  0  0  0  0  0  0  0  0  0  0  0
    6.1043    2.5957    0.0000 C   0  0  0  0  0  0  0  0  0  0  0  0
    4.6073    1.7349    0.0000 C   0  0  0  0  0  0  0  0  0  0  0  0
    4.1030    0.8674    0.0000 C   0  0  0  0  0  0  0  0  0  0  0  0
    1.4020   -1.3848    0.0000 H   0  0  0  0  0  0  0  0  0  0  0  0
  1  2  1  0  0  0  0
  3  2  1  1  0  0  0
  3 15  1  6  0  0  0
  3  4  1  0  0  0  0
  3  5  1  0  0  0  0
  5  6  3  0  0  0  0
  6  7  1  0  0  0  0
  7  8  1  0  0  0  0
  8  9  1  0  0  0  0
  9 10  1  0  0  0  0
 10 11  1  0  0  0  0
 11 12  1  0  0  0  0
 11 13  1  0  0  0  0
 13 14  1  0  0  0  0
 14  8  1  0  0  0  0
M  END
>  <EXTREG>  (ZINC00077763)
ZINC00077763

>  <LOGBIO>
2.5000

$$$$
ZINC00078518
  -MTS-   02131516552D 0   0.00000     0.00000     0

 18 20  0  0  0  0  0  0  0  0999 V2000
    3.6320   -4.0840    0.0000 O   0  5  0  0  0  0  0  0  0  0  0  0
    4.0389   -3.1667    0.0000 N   0  3  0  0  0  0  0  0  0  0  0  0
    5.0282   -3.0624    0.0000 O   0  0  0  0  0  0  0  0  0  0  0  0
    3.4504   -2.3583    0.0000 C   0  0  0  0  0  0  0  0  0  0  0  0
    3.7604   -1.3983    0.0000 O   0  0  0  0  0  0  0  0  0  0  0  0
    2.9504   -0.8183    0.0000 C   0  0  0  0  0  0  0  0  0  0  0  0
    2.1404   -1.3983    0.0000 C   0  0  0  0  0  0  0  0  0  0  0  0
    2.4504   -2.3583    0.0000 C   0  0  0  0  0  0  0  0  0  0  0  0
    2.9504    0.1817    0.0000 C   0  0  0  0  0  0  0  0  0  0  0  0
    3.7660    0.7755    0.0000 N   0  0  0  0  0  0  0  0  0  0  0  0
    3.4524    1.7211    0.0000 O   0  0  0  0  0  0  0  0  0  0  0  0
    2.4562    1.7289    0.0000 C   0  0  0  0  0  0  0  0  0  0  0  0
    2.1419    0.7703    0.0000 N   0  0  0  0  0  0  0  0  0  0  0  0
    1.8727    2.5410    0.0000 C   0  0  0  0  0  0  0  0  0  0  0  0
    2.1886    3.4990    0.0000 O   0  0  0  0  0  0  0  0  0  0  0  0
    1.3822    4.0840    0.0000 N   0  0  0  0  0  0  0  0  0  0  0  0
    0.5687    3.5090    0.0000 C   0  0  0  0  0  0  0  0  0  0  0  0
    0.8727    2.5471    0.0000 C   0  0  0  0  0  0  0  0  0  0  0  0
  1  2  1  0  0  0  0
  2  3  2  0  0  0  0
  2  4  1  0  0  0  0
  4  5  1  0  0  0  0
  5  6  1  0  0  0  0
  6  7  2  0  0  0  0
  7  8  1  0  0  0  0
  8  4  2  0  0  0  0
  6  9  1  0  0  0  0
  9 10  2  0  0  0  0
 10 11  1  0  0  0  0
 11 12  1  0  0  0  0
 12 13  2  0  0  0  0
 13  9  1  0  0  0  0
 12 14  1  0  0  0  0
 14 15  1  0  0  0  0
 15 16  1  0  0  0  0
 16 17  2  0  0  0  0
 17 18  1  0  0  0  0
 18 14  2  0  0  0  0
M  CHG  2   1  -1   2   1
M  END
>  <EXTREG>  (ZINC00078518)
ZINC00078518

>  <LOGBIO>
2.5000

$$$$
ZINC00078743
  -MTS-   02131516552D 0   0.00000     0.00000     0

 25 28  0  0  0  0  0  0  0  0999 V2000
    5.7524   -2.5434    0.0000 C   0  0  0  0  0  0  0  0  0  0  0  0
    6.1592   -1.6261    0.0000 C   0  0  0  0  0  0  0  0  0  0  0  0
    7.1485   -1.5217    0.0000 O   0  0  0  0  0  0  0  0  0  0  0  0
    7.5553   -0.6045    0.0000 C   0  0  0  0  0  0  0  0  0  0  0  0
    8.5446   -0.5001    0.0000 O   0  0  0  0  0  0  0  0  0  0  0  0
    6.9668    0.2040    0.0000 C   0  0  0  0  0  0  0  0  0  0  0  0
    7.2768    1.1640    0.0000 C   0  0  0  0  0  0  0  0  0  0  0  0
    6.4668    1.7440    0.0000 N   0  0  0  0  0  0  0  0  0  0  0  0
    5.6568    1.1640    0.0000 N   0  0  0  0  0  0  0  0  0  0  0  0
    4.6776    1.3667    0.0000 C   0  0  0  0  0  0  0  0  0  0  0  0
    4.3636    2.3184    0.0000 C   0  0  0  0  0  0  0  0  0  0  0  0
    3.3846    2.5222    0.0000 C   0  0  0  0  0  0  0  0  0  0  0  0
    2.7178    1.7723    0.0000 C   0  0  0  0  0  0  0  0  0  0  0  0
    3.0321    0.8285    0.0000 C   0  0  0  0  0  0  0  0  0  0  0  0
    4.0094    0.6228    0.0000 C   0  0  0  0  0  0  0  0  0  0  0  0
    4.3225   -0.3306    0.0000 C   0  0  0  0  0  0  0  0  0  0  0  0
    3.5229   -1.2253    0.0000 O   0  0  0  0  0  0  0  0  0  0  0  0
    2.5439   -1.0210    0.0000 C   0  0  0  0  0  0  0  0  0  0  0  0
    1.8745   -1.7686    0.0000 C   0  0  0  0  0  0  0  0  0  0  0  0
    0.9011   -1.5634    0.0000 C   0  0  0  0  0  0  0  0  0  0  0  0
    0.5877   -0.6138    0.0000 C   0  0  0  0  0  0  0  0  0  0  0  0
    1.2476    0.1306    0.0000 N   0  0  0  0  0  0  0  0  0  0  0  0
    2.2304   -0.0714    0.0000 C   0  0  0  0  0  0  0  0  0  0  0  0
    5.2964   -0.5333    0.0000 N   0  0  0  0  0  0  0  0  0  0  0  0
    5.9668    0.2040    0.0000 C   0  0  0  0  0  0  0  0  0  0  0  0
  1  2  1  0  0  0  0
  2  3  1  0  0  0  0
  3  4  1  0  0  0  0
  4  5  2  0  0  0  0
  4  6  1  0  0  0  0
  6  7  1  0  0  0  0
  7  8  2  0  0  0  0
  8  9  1  0  0  0  0
  9 10  1  0  0  0  0
 10 11  1  0  0  0  0
 11 12  2  0  0  0  0
 12 13  1  0  0  0  0
 13 14  2  0  0  0  0
 14 15  1  0  0  0  0
 15 10  2  0  0  0  0
 15 16  1  0  0  0  0
 16 17  1  0  0  0  0
 17 18  1  0  0  0  0
 18 19  2  0  0  0  0
 19 20  1  0  0  0  0
 20 21  2  0  0  0  0
 21 22  1  0  0  0  0
 22 23  2  0  0  0  0
 23 18  1  0  0  0  0
 16 24  2  0  0  0  0
 24 25  1  0  0  0  0
 25  6  2  0  0  0  0
 25  9  1  0  0  0  0
M  END
>  <EXTREG>  (ZINC00078743)
ZINC00078743

>  <LOGBIO>
2.5000

$$$$
ZINC00078926
  -MTS-   02131516552D 0   0.00000     0.00000     0

 25 28  0  0  0  0  0  0  0  0999 V2000
    1.0852   -0.4579    0.0000 C   0  0  0  0  0  0  0  0  0  0  0  0
    0.5904   -1.3269    0.0000 O   0  0  0  0  0  0  0  0  0  0  0  0
    1.0956   -2.1900    0.0000 C   0  0  0  0  0  0  0  0  0  0  0  0
    0.6000   -3.0625    0.0000 C   0  0  0  0  0  0  0  0  0  0  0  0
    1.1043   -3.9199    0.0000 C   0  0  0  0  0  0  0  0  0  0  0  0
    2.1043   -3.9149    0.0000 C   0  0  0  0  0  0  0  0  0  0  0  0
    2.6000   -3.0524    0.0000 C   0  0  0  0  0  0  0  0  0  0  0  0
    2.0956   -2.1849    0.0000 C   0  0  0  0  0  0  0  0  0  0  0  0
    2.5921   -1.3169    0.0000 C   0  0  0  0  0  0  0  0  0  0  0  0
    3.5921   -1.3129    0.0000 N   0  0  0  0  0  0  0  0  0  0  0  0
    4.0886   -0.4449    0.0000 C   0  0  0  0  0  0  0  0  0  0  0  0
    5.0921   -0.4398    0.0000 C   0  0  0  0  0  0  0  0  0  0  0  0
    5.5842    0.4247    0.0000 C   0  0  0  0  0  0  0  0  0  0  0  0
    5.0842    1.2892    0.0000 C   0  0  0  0  0  0  0  0  0  0  0  0
    5.3942    2.2492    0.0000 N   0  0  0  0  0  0  0  0  0  0  0  0
    4.5842    2.8292    0.0000 N   0  0  0  0  0  0  0  0  0  0  0  0
    3.7742    2.2492    0.0000 C   0  0  0  0  0  0  0  0  0  0  0  0
    4.0842    1.2892    0.0000 N   0  0  0  0  0  0  0  0  0  0  0  0
    3.5860    0.4196    0.0000 N   0  0  0  0  0  0  0  0  0  0  0  0
    2.8245    2.5623    0.0000 C   0  0  0  0  0  0  0  0  0  0  0  0
    2.6192    3.5445    0.0000 C   0  0  0  0  0  0  0  0  0  0  0  0
    1.6738    3.8541    0.0000 C   0  0  0  0  0  0  0  0  0  0  0  0
    0.9271    3.1890    0.0000 C   0  0  0  0  0  0  0  0  0  0  0  0
    1.1258    2.2142    0.0000 C   0  0  0  0  0  0  0  0  0  0  0  0
    2.0778    1.8972    0.0000 C   0  0  0  0  0  0  0  0  0  0  0  0
  1  2  1  0  0  0  0
  2  3  1  0  0  0  0
  3  4  2  0  0  0  0
  4  5  1  0  0  0  0
  5  6  2  0  0  0  0
  6  7  1  0  0  0  0
  7  8  2  0  0  0  0
  8  3  1  0  0  0  0
  8  9  1  0  0  0  0
  9 10  1  0  0  0  0
 10 11  1  0  0  0  0
 11 12  1  0  0  0  0
 12 13  2  0  0  0  0
 13 14  1  0  0  0  0
 14 15  2  0  0  0  0
 15 16  1  0  0  0  0
 16 17  2  0  0  0  0
 17 18  1  0  0  0  0
 18 14  1  0  0  0  0
 18 19  1  0  0  0  0
 19 11  2  0  0  0  0
 17 20  1  0  0  0  0
 20 21  2  0  0  0  0
 21 22  1  0  0  0  0
 22 23  2  0  0  0  0
 23 24  1  0  0  0  0
 24 25  2  0  0  0  0
 25 20  1  0  0  0  0
M  END
>  <EXTREG>  (ZINC00078926)
ZINC00078926

>  <LOGBIO>
2.5000

$$$$
ZINC00079466
  -MTS-   02131516552D 0   0.00000     0.00000     0

 23 25  0  0  0  0  0  0  0  0999 V2000
    5.7370    4.7467    0.0000 C   0  0  0  0  0  0  0  0  0  0  0  0
    4.8715    4.2458    0.0000 C   0  0  0  0  0  0  0  0  0  0  0  0
    4.0015    4.7458    0.0000 C   0  0  0  0  0  0  0  0  0  0  0  0
    3.1415    4.2458    0.0000 C   0  0  0  0  0  0  0  0  0  0  0  0
    3.1415    3.2458    0.0000 C   0  0  0  0  0  0  0  0  0  0  0  0
    2.2747    2.7471    0.0000 N   0  0  0  0  0  0  0  0  0  0  0  0
    2.2732    1.7471    0.0000 C   0  0  0  0  0  0  0  0  0  0  0  0
    1.4039    1.2458    0.0000 C   0  0  0  0  0  0  0  0  0  0  0  0
    1.4044    0.2511    0.0000 C   0  0  0  0  0  0  0  0  0  0  0  0
    2.2692   -0.2511    0.0000 C   0  0  0  0  0  0  0  0  0  0  0  0
    2.2652   -1.2511    0.0000 N   0  0  0  0  0  0  0  0  0  0  0  0
    1.3972   -1.7476    0.0000 C   0  0  0  0  0  0  0  0  0  0  0  0
    1.3932   -2.7476    0.0000 C   0  0  0  0  0  0  0  0  0  0  0  0
    0.5226   -3.2467    0.0000 C   0  0  0  0  0  0  0  0  0  0  0  0
    0.5207   -4.2415    0.0000 C   0  0  0  0  0  0  0  0  0  0  0  0
    1.3842   -4.7458    0.0000 C   0  0  0  0  0  0  0  0  0  0  0  0
    2.2497   -4.2554    0.0000 C   0  0  0  0  0  0  0  0  0  0  0  0
    2.2567   -3.2519    0.0000 C   0  0  0  0  0  0  0  0  0  0  0  0
    3.1335    0.2415    0.0000 N   0  0  0  0  0  0  0  0  0  0  0  0
    3.1380    1.2449    0.0000 N   0  0  0  0  0  0  0  0  0  0  0  0
    4.0015    2.7458    0.0000 C   0  0  0  0  0  0  0  0  0  0  0  0
    4.8715    3.2458    0.0000 C   0  0  0  0  0  0  0  0  0  0  0  0
    5.7370    2.7449    0.0000 C   0  0  0  0  0  0  0  0  0  0  0  0
  1  2  1  0  0  0  0
  2  3  2  0  0  0  0
  3  4  1  0  0  0  0
  4  5  2  0  0  0  0
  5  6  1  0  0  0  0
  6  7  1  0  0  0  0
  7  8  2  0  0  0  0
  8  9  1  0  0  0  0
  9 10  2  0  0  0  0
 10 11  1  0  0  0  0
 11 12  1  0  0  0  0
 12 13  1  0  0  0  0
 13 14  2  0  0  0  0
 14 15  1  0  0  0  0
 15 16  2  0  0  0  0
 16 17  1  0  0  0  0
 17 18  2  0  0  0  0
 18 13  1  0  0  0  0
 10 19  1  0  0  0  0
 19 20  2  0  0  0  0
 20  7  1  0  0  0  0
  5 21  1  0  0  0  0
 21 22  2  0  0  0  0
 22  2  1  0  0  0  0
 22 23  1  0  0  0  0
M  END
>  <EXTREG>  (ZINC00079466)
ZINC00079466

>  <LOGBIO>
2.5000

$$$$
ZINC00079560
  -MTS-   02131516552D 0   0.00000     0.00000     0

 22 23  0  0  1  0  0  0  0  0999 V2000
    5.5507   -2.8405    0.0000 C   0  0  0  0  0  0  0  0  0  0  0  0
    4.5529   -2.9468    0.0000 C   0  0  0  0  0  0  0  0  0  0  0  0
    3.9679   -2.1422    0.0000 C   0  0  2  0  0  0  0  0  0  0  0  0
    2.9701   -2.2485    0.0000 C   0  0  0  0  0  0  0  0  0  0  0  0
    4.3738   -1.2283    0.0000 N   0  0  0  0  0  0  0  0  0  0  0  0
    3.7853   -0.4198    0.0000 C   0  0  0  0  0  0  0  0  0  0  0  0
    4.0953    0.5402    0.0000 N   0  0  0  0  0  0  0  0  0  0  0  0
    3.2853    1.1202    0.0000 C   0  0  0  0  0  0  0  0  0  0  0  0
    3.1857    2.1183    0.0000 N   0  0  0  0  0  0  0  0  0  0  0  0
    3.9973    2.7024    0.0000 C   0  0  0  0  0  0  0  0  0  0  0  0
    2.2737    2.5286    0.0000 C   0  0  0  0  0  0  0  0  0  0  0  0
    2.1720    3.5234    0.0000 O   0  0  0  0  0  0  0  0  0  0  0  0
    1.4608    1.9403    0.0000 N   0  0  0  0  0  0  0  0  0  0  0  0
    0.5478    2.3483    0.0000 C   0  0  0  0  0  0  0  0  0  0  0  0
    1.5639    0.9509    0.0000 C   0  0  0  0  0  0  0  0  0  0  0  0
    0.7533    0.3652    0.0000 O   0  0  0  0  0  0  0  0  0  0  0  0
    2.4753    0.5402    0.0000 C   0  0  0  0  0  0  0  0  0  0  0  0
    2.7853   -0.4198    0.0000 N   0  0  0  0  0  0  0  0  0  0  0  0
    2.1968   -1.2283    0.0000 C   0  0  0  0  0  0  0  0  0  0  0  0
    1.1989   -1.1225    0.0000 C   0  0  0  0  0  0  0  0  0  0  0  0
    0.6143   -1.9274    0.0000 C   0  0  0  0  0  0  0  0  0  0  0  0
    4.5646   -2.0791    0.0000 H   0  0  0  0  0  0  0  0  0  0  0  0
  1  2  1  0  0  0  0
  3  2  1  6  0  0  0
  3 22  1  1  0  0  0
  3  4  1  0  0  0  0
  3  5  1  0  0  0  0
  5  6  1  0  0  0  0
  6  7  2  0  0  0  0
  7  8  1  0  0  0  0
  8  9  1  0  0  0  0
  9 10  1  0  0  0  0
  9 11  1  0  0  0  0
 11 12  2  0  0  0  0
 11 13  1  0  0  0  0
 13 14  1  0  0  0  0
 13 15  1  0  0  0  0
 15 16  2  0  0  0  0
 15 17  1  0  0  0  0
 17  8  2  0  0  0  0
 17 18  1  0  0  0  0
 18  6  1  0  0  0  0
 18 19  1  0  0  0  0
 19 20  1  0  0  0  0
 20 21  2  0  0  0  0
M  END
>  <EXTREG>  (ZINC00079560)
ZINC00079560

>  <LOGBIO>
2.5000

$$$$
ZINC00080430
  -MTS-   02131516552D 0   0.00000     0.00000     0

 20 21  0  0  0  0  0  0  0  0999 V2000
    2.2342    3.6309    0.0000 C   0  0  0  0  0  0  0  0  0  0  0  0
    1.4863    2.9619    0.0000 O   0  0  0  0  0  0  0  0  0  0  0  0
    1.6910    1.9884    0.0000 C   0  0  0  0  0  0  0  0  0  0  0  0
    0.9431    1.3194    0.0000 O   0  0  0  0  0  0  0  0  0  0  0  0
    2.6412    1.6768    0.0000 C   0  0  0  0  0  0  0  0  0  0  0  0
    3.4595    2.2668    0.0000 S   0  0  0  0  0  0  0  0  0  0  0  0
    4.2603    1.6742    0.0000 C   0  0  0  0  0  0  0  0  0  0  0  0
    3.9573    0.7252    0.0000 C   0  0  0  0  0  0  0  0  0  0  0  0
    2.9485    0.7252    0.0000 C   0  0  0  0  0  0  0  0  0  0  0  0
    2.3600   -0.0833    0.0000 N   0  0  0  0  0  0  0  0  0  0  0  0
    2.7673   -1.0003    0.0000 C   0  0  0  0  0  0  0  0  0  0  0  0
    3.7566   -1.1042    0.0000 O   0  0  0  0  0  0  0  0  0  0  0  0
    2.1792   -1.8091    0.0000 C   0  0  0  0  0  0  0  0  0  0  0  0
    2.5861   -2.7264    0.0000 C   0  0  0  0  0  0  0  0  0  0  0  0
    3.5804   -2.8328    0.0000 F   0  0  0  0  0  0  0  0  0  0  0  0
    1.9994   -3.5298    0.0000 C   0  0  0  0  0  0  0  0  0  0  0  0
    1.0048   -3.4258    0.0000 C   0  0  0  0  0  0  0  0  0  0  0  0
    0.5969   -2.5185    0.0000 C   0  0  0  0  0  0  0  0  0  0  0  0
    1.1846   -1.7052    0.0000 C   0  0  0  0  0  0  0  0  0  0  0  0
    0.7764   -0.7923    0.0000 F   0  0  0  0  0  0  0  0  0  0  0  0
  1  2  1  0  0  0  0
  2  3  1  0  0  0  0
  3  4  2  0  0  0  0
  3  5  1  0  0  0  0
  5  6  1  0  0  0  0
  6  7  1  0  0  0  0
  7  8  2  0  0  0  0
  8  9  1  0  0  0  0
  9  5  2  0  0  0  0
  9 10  1  0  0  0  0
 10 11  1  0  0  0  0
 11 12  2  0  0  0  0
 11 13  1  0  0  0  0
 13 14  2  0  0  0  0
 14 15  1  0  0  0  0
 14 16  1  0  0  0  0
 16 17  2  0  0  0  0
 17 18  1  0  0  0  0
 18 19  2  0  0  0  0
 19 13  1  0  0  0  0
 19 20  1  0  0  0  0
M  END
>  <EXTREG>  (ZINC00080430)
ZINC00080430

>  <LOGBIO>
2.5000

$$$$
ZINC00081223
  -MTS-   02131516552D 0   0.00000     0.00000     0

 15 15  0  0  0  0  0  0  0  0999 V2000
    5.7231    1.7906    0.0000 C   0  0  0  0  0  0  0  0  0  0  0  0
    4.8543    1.2885    0.0000 C   0  0  0  0  0  0  0  0  0  0  0  0
    4.8558    0.2937    0.0000 O   0  0  0  0  0  0  0  0  0  0  0  0
    3.9870   -0.2084    0.0000 C   0  0  0  0  0  0  0  0  0  0  0  0
    3.9885   -1.2032    0.0000 O   0  0  0  0  0  0  0  0  0  0  0  0
    3.1205    0.2907    0.0000 C   0  0  0  0  0  0  0  0  0  0  0  0
    2.2550   -0.2101    0.0000 C   0  0  0  0  0  0  0  0  0  0  0  0
    2.2550   -1.2136    0.0000 C   0  0  0  0  0  0  0  0  0  0  0  0
    1.3930   -1.7101    0.0000 C   0  0  0  0  0  0  0  0  0  0  0  0
    0.5259   -1.2118    0.0000 C   0  0  0  0  0  0  0  0  0  0  0  0
    0.5210   -0.2170    0.0000 C   0  0  0  0  0  0  0  0  0  0  0  0
    1.3880    0.2881    0.0000 C   0  0  0  0  0  0  0  0  0  0  0  0
    1.3850    1.2881    0.0000 N   0  3  0  0  0  0  0  0  0  0  0  0
    0.5148    1.7877    0.0000 O   0  5  0  0  0  0  0  0  0  0  0  0
    2.2448    1.7885    0.0000 O   0  0  0  0  0  0  0  0  0  0  0  0
  1  2  1  0  0  0  0
  2  3  1  0  0  0  0
  3  4  1  0  0  0  0
  4  5  2  0  0  0  0
  4  6  1  0  0  0  0
  6  7  1  0  0  0  0
  7  8  2  0  0  0  0
  8  9  1  0  0  0  0
  9 10  2  0  0  0  0
 10 11  1  0  0  0  0
 11 12  2  0  0  0  0
 12  7  1  0  0  0  0
 12 13  1  0  0  0  0
 13 14  1  0  0  0  0
 13 15  2  0  0  0  0
M  CHG  2  13   1  14  -1
M  END
>  <EXTREG>  (ZINC00081223)
ZINC00081223

>  <LOGBIO>
2.5000

$$$$
ZINC00082282
  -MTS-   02131516552D 0   0.00000     0.00000     0

 12 13  0  0  0  0  0  0  0  0999 V2000
    0.5189    0.0495    0.0000 C   0  0  0  0  0  0  0  0  0  0  0  0
    1.0209   -0.8154    0.0000 O   0  0  0  0  0  0  0  0  0  0  0  0
    2.0209   -0.8132    0.0000 C   0  0  0  0  0  0  0  0  0  0  0  0
    2.5260   -1.6802    0.0000 N   0  0  0  0  0  0  0  0  0  0  0  0
    3.5208   -1.6752    0.0000 C   0  0  0  0  0  0  0  0  0  0  0  0
    4.0191   -0.8082    0.0000 N   0  0  0  0  0  0  0  0  0  0  0  0
    3.5209    0.0538    0.0000 C   0  0  0  0  0  0  0  0  0  0  0  0
    3.8309    1.0138    0.0000 C   0  0  0  0  0  0  0  0  0  0  0  0
    4.7806    1.3270    0.0000 C   0  0  0  0  0  0  0  0  0  0  0  0
    3.0209    1.5938    0.0000 C   0  0  0  0  0  0  0  0  0  0  0  0
    2.2109    1.0138    0.0000 S   0  0  0  0  0  0  0  0  0  0  0  0
    2.5209    0.0538    0.0000 C   0  0  0  0  0  0  0  0  0  0  0  0
  1  2  1  0  0  0  0
  2  3  1  0  0  0  0
  3  4  1  0  0  0  0
  4  5  2  0  0  0  0
  5  6  1  0  0  0  0
  6  7  2  0  0  0  0
  7  8  1  0  0  0  0
  8  9  1  0  0  0  0
  8 10  2  0  0  0  0
 10 11  1  0  0  0  0
 11 12  1  0  0  0  0
 12  3  2  0  0  0  0
 12  7  1  0  0  0  0
M  END
>  <EXTREG>  (ZINC00082282)
ZINC00082282

>  <LOGBIO>
2.5000

$$$$
ZINC00083576
  -MTS-   02131516552D 0   0.00000     0.00000     0

 13 14  0  0  0  0  0  0  0  0999 V2000
    5.7833    1.6799    0.0000 Br  0  0  0  0  0  0  0  0  0  0  0  0
    4.9178    1.1790    0.0000 C   0  0  0  0  0  0  0  0  0  0  0  0
    4.0478    1.6790    0.0000 C   0  0  0  0  0  0  0  0  0  0  0  0
    3.1878    1.1790    0.0000 N   0  0  0  0  0  0  0  0  0  0  0  0
    3.1878    0.1790    0.0000 C   0  0  0  0  0  0  0  0  0  0  0  0
    4.0478   -0.3210    0.0000 N   0  0  0  0  0  0  0  0  0  0  0  0
    4.9178    0.1790    0.0000 C   0  0  0  0  0  0  0  0  0  0  0  0
    2.3210   -0.3197    0.0000 N   0  0  0  0  0  0  0  0  0  0  0  0
    1.4523    0.1825    0.0000 C   0  0  0  0  0  0  0  0  0  0  0  0
    0.5910   -0.3154    0.0000 C   0  0  0  0  0  0  0  0  0  0  0  0
    0.5885   -1.3154    0.0000 N   0  0  0  0  0  0  0  0  0  0  0  0
    1.4473   -1.8175    0.0000 C   0  0  0  0  0  0  0  0  0  0  0  0
    2.3185   -1.3197    0.0000 C   0  0  0  0  0  0  0  0  0  0  0  0
  1  2  1  0  0  0  0
  2  3  2  0  0  0  0
  3  4  1  0  0  0  0
  4  5  2  0  0  0  0
  5  6  1  0  0  0  0
  6  7  2  0  0  0  0
  7  2  1  0  0  0  0
  5  8  1  0  0  0  0
  8  9  1  0  0  0  0
  9 10  1  0  0  0  0
 10 11  1  0  0  0  0
 11 12  1  0  0  0  0
 12 13  1  0  0  0  0
 13  8  1  0  0  0  0
M  END
>  <EXTREG>  (ZINC00083576)
ZINC00083576

>  <LOGBIO>
2.5000

$$$$
ZINC00084280
  -MTS-   02131516552D 0   0.00000     0.00000     0

 23 26  0  0  0  0  0  0  0  0999 V2000
    5.2574    4.0745    0.0000 F   0  0  0  0  0  0  0  0  0  0  0  0
    4.6502    3.2799    0.0000 C   0  0  0  0  0  0  0  0  0  0  0  0
    3.6550    3.4079    0.0000 C   0  0  0  0  0  0  0  0  0  0  0  0
    3.0526    2.6162    0.0000 C   0  0  0  0  0  0  0  0  0  0  0  0
    3.4363    1.6927    0.0000 C   0  0  0  0  0  0  0  0  0  0  0  0
    4.4223    1.5609    0.0000 C   0  0  0  0  0  0  0  0  0  0  0  0
    5.0339    2.3565    0.0000 C   0  0  0  0  0  0  0  0  0  0  0  0
    6.0254    2.2260    0.0000 F   0  0  0  0  0  0  0  0  0  0  0  0
    2.8272    0.8997    0.0000 C   0  0  0  0  0  0  0  0  0  0  0  0
    1.8323    1.0306    0.0000 O   0  0  0  0  0  0  0  0  0  0  0  0
    3.2069   -0.0198    0.0000 N   0  0  0  0  0  0  0  0  0  0  0  0
    2.5974   -0.8125    0.0000 C   0  0  0  0  0  0  0  0  0  0  0  0
    1.4644   -0.8085    0.0000 N   0  0  0  0  0  0  0  0  0  0  0  0
    1.2944   -1.6915    0.0000 C   0  0  0  0  0  0  0  0  0  0  0  0
    0.5194   -2.1375    0.0000 C   0  0  0  0  0  0  0  0  0  0  0  0
    0.5194   -3.0285    0.0000 C   0  0  0  0  0  0  0  0  0  0  0  0
    1.2944   -3.4745    0.0000 C   0  0  0  0  0  0  0  0  0  0  0  0
    2.0644   -3.0285    0.0000 C   0  0  0  0  0  0  0  0  0  0  0  0
    2.8344   -3.4745    0.0000 C   0  0  0  0  0  0  0  0  0  0  0  0
    3.6054   -3.0285    0.0000 C   0  0  0  0  0  0  0  0  0  0  0  0
    3.6054   -2.1375    0.0000 C   0  0  0  0  0  0  0  0  0  0  0  0
    2.8344   -1.6915    0.0000 C   0  0  0  0  0  0  0  0  0  0  0  0
    2.0644   -2.1375    0.0000 C   0  0  0  0  0  0  0  0  0  0  0  0
  1  2  1  0  0  0  0
  2  3  2  0  0  0  0
  3  4  1  0  0  0  0
  4  5  2  0  0  0  0
  5  6  1  0  0  0  0
  6  7  2  0  0  0  0
  7  2  1  0  0  0  0
  7  8  1  0  0  0  0
  5  9  1  0  0  0  0
  9 10  2  0  0  0  0
  9 11  1  0  0  0  0
 11 12  1  0  0  0  0
 12 13  2  0  0  0  0
 13 14  1  0  0  0  0
 14 15  2  0  0  0  0
 15 16  1  0  0  0  0
 16 17  2  0  0  0  0
 17 18  1  0  0  0  0
 18 19  1  0  0  0  0
 19 20  2  0  0  0  0
 20 21  1  0  0  0  0
 21 22  2  0  0  0  0
 22 12  1  0  0  0  0
 22 23  1  0  0  0  0
 23 14  1  0  0  0  0
 23 18  2  0  0  0  0
M  END
>  <EXTREG>  (ZINC00084280)
ZINC00084280

>  <LOGBIO>
2.5000

$$$$
ZINC00085304
  -MTS-   02131516552D 0   0.00000     0.00000     0

 12 13  0  0  0  0  0  0  0  0999 V2000
    3.7263   -1.3586    0.0000 C   0  0  0  0  0  0  0  0  0  0  0  0
    4.1331   -0.4414    0.0000 C   0  0  0  0  0  0  0  0  0  0  0  0
    5.1224   -0.3370    0.0000 O   0  0  0  0  0  0  0  0  0  0  0  0
    3.5446    0.3671    0.0000 N   0  0  0  0  0  0  0  0  0  0  0  0
    3.8546    1.3271    0.0000 N   0  0  0  0  0  0  0  0  0  0  0  0
    3.0446    1.9071    0.0000 N   0  0  0  0  0  0  0  0  0  0  0  0
    2.2346    1.3271    0.0000 C   0  0  0  0  0  0  0  0  0  0  0  0
    1.2554    1.5298    0.0000 N   0  0  0  0  0  0  0  0  0  0  0  0
    0.5872    0.7859    0.0000 C   0  0  0  0  0  0  0  0  0  0  0  0
    0.9003   -0.1675    0.0000 C   0  0  0  0  0  0  0  0  0  0  0  0
    1.8742   -0.3702    0.0000 C   0  0  0  0  0  0  0  0  0  0  0  0
    2.5446    0.3671    0.0000 C   0  0  0  0  0  0  0  0  0  0  0  0
  1  2  1  0  0  0  0
  2  3  2  0  0  0  0
  2  4  1  0  0  0  0
  4  5  1  0  0  0  0
  5  6  2  0  0  0  0
  6  7  1  0  0  0  0
  7  8  1  0  0  0  0
  8  9  2  0  0  0  0
  9 10  1  0  0  0  0
 10 11  2  0  0  0  0
 11 12  1  0  0  0  0
 12  4  1  0  0  0  0
 12  7  2  0  0  0  0
M  END
>  <EXTREG>  (ZINC00085304)
ZINC00085304

>  <LOGBIO>
2.5000

$$$$
ZINC00085364
  -MTS-   02131516552D 0   0.00000     0.00000     0

 23 25  0  0  0  0  0  0  0  0999 V2000
    5.5292   -1.4935    0.0000 C   0  0  0  0  0  0  0  0  0  0  0  0
    5.1224   -2.4108    0.0000 O   0  0  0  0  0  0  0  0  0  0  0  0
    4.1331   -2.5152    0.0000 C   0  0  0  0  0  0  0  0  0  0  0  0
    3.7263   -3.4324    0.0000 O   0  0  0  0  0  0  0  0  0  0  0  0
    3.5446   -1.7067    0.0000 C   0  0  0  0  0  0  0  0  0  0  0  0
    3.8546   -0.7467    0.0000 C   0  0  0  0  0  0  0  0  0  0  0  0
    3.0446   -0.1667    0.0000 N   0  0  0  0  0  0  0  0  0  0  0  0
    3.0446    0.8333    0.0000 C   0  0  0  0  0  0  0  0  0  0  0  0
    2.1786    1.3333    0.0000 O   0  0  0  0  0  0  0  0  0  0  0  0
    3.9106    1.3333    0.0000 C   0  0  0  0  0  0  0  0  0  0  0  0
    4.7801    0.8325    0.0000 C   0  0  0  0  0  0  0  0  0  0  0  0
    5.6406    1.3316    0.0000 C   0  0  0  0  0  0  0  0  0  0  0  0
    5.6416    2.3316    0.0000 C   0  0  0  0  0  0  0  0  0  0  0  0
    6.5089    2.8294    0.0000 Cl  0  0  0  0  0  0  0  0  0  0  0  0
    4.7821    2.8324    0.0000 C   0  0  0  0  0  0  0  0  0  0  0  0
    3.9116    2.3333    0.0000 C   0  0  0  0  0  0  0  0  0  0  0  0
    3.0466    2.8350    0.0000 Cl  0  0  0  0  0  0  0  0  0  0  0  0
    2.2346   -0.7467    0.0000 C   0  0  0  0  0  0  0  0  0  0  0  0
    1.2554   -0.5440    0.0000 C   0  0  0  0  0  0  0  0  0  0  0  0
    0.5872   -1.2879    0.0000 C   0  0  0  0  0  0  0  0  0  0  0  0
    0.9003   -2.2413    0.0000 C   0  0  0  0  0  0  0  0  0  0  0  0
    1.8742   -2.4440    0.0000 C   0  0  0  0  0  0  0  0  0  0  0  0
    2.5446   -1.7067    0.0000 C   0  0  0  0  0  0  0  0  0  0  0  0
  1  2  1  0  0  0  0
  2  3  1  0  0  0  0
  3  4  2  0  0  0  0
  3  5  1  0  0  0  0
  5  6  2  0  0  0  0
  6  7  1  0  0  0  0
  7  8  1  0  0  0  0
  8  9  2  0  0  0  0
  8 10  1  0  0  0  0
 10 11  2  0  0  0  0
 11 12  1  0  0  0  0
 12 13  2  0  0  0  0
 13 14  1  0  0  0  0
 13 15  1  0  0  0  0
 15 16  2  0  0  0  0
 16 10  1  0  0  0  0
 16 17  1  0  0  0  0
  7 18  1  0  0  0  0
 18 19  2  0  0  0  0
 19 20  1  0  0  0  0
 20 21  2  0  0  0  0
 21 22  1  0  0  0  0
 22 23  2  0  0  0  0
 23  5  1  0  0  0  0
 23 18  1  0  0  0  0
M  END
>  <EXTREG>  (ZINC00085364)
ZINC00085364

>  <LOGBIO>
2.5000

$$$$
ZINC00085634
  -MTS-   02131516552D 0   0.00000     0.00000     0

 11 11  0  0  0  0  0  0  0  0999 V2000
    3.0569   -1.6359    0.0000 C   0  0  0  0  0  0  0  0  0  0  0  0
    2.4683   -0.8275    0.0000 C   0  0  0  0  0  0  0  0  0  0  0  0
    1.6599   -1.4160    0.0000 C   0  0  0  0  0  0  0  0  0  0  0  0
    3.2768   -0.2389    0.0000 C   0  0  0  0  0  0  0  0  0  0  0  0
    1.8798   -0.0190    0.0000 N   0  0  0  0  0  0  0  0  0  0  0  0
    2.1898    0.9410    0.0000 C   0  0  0  0  0  0  0  0  0  0  0  0
    3.1395    1.2542    0.0000 O   0  0  0  0  0  0  0  0  0  0  0  0
    1.3798    1.5210    0.0000 N   0  0  0  0  0  0  0  0  0  0  0  0
    0.5698    0.9410    0.0000 N   0  0  0  0  0  0  0  0  0  0  0  0
    0.8798   -0.0190    0.0000 C   0  0  0  0  0  0  0  0  0  0  0  0
    0.2913   -0.8275    0.0000 O   0  0  0  0  0  0  0  0  0  0  0  0
  1  2  1  0  0  0  0
  2  3  1  0  0  0  0
  2  4  1  0  0  0  0
  2  5  1  0  0  0  0
  5  6  1  0  0  0  0
  6  7  2  0  0  0  0
  6  8  1  0  0  0  0
  8  9  1  0  0  0  0
  9 10  1  0  0  0  0
 10  5  1  0  0  0  0
 10 11  2  0  0  0  0
M  END
>  <EXTREG>  (ZINC00085634)
ZINC00085634

>  <LOGBIO>
2.5000

$$$$
ZINC00086070
  -MTS-   02131516552D 0   0.00000     0.00000     0

 24 26  0  0  1  0  0  0  0  0999 V2000
    0.6924    2.0182    0.0000 O   0  0  0  0  0  0  0  0  0  0  0  0
    1.1952    1.1497    0.0000 C   0  0  0  0  0  0  0  0  0  0  0  0
    0.6966    0.2829    0.0000 O   0  0  0  0  0  0  0  0  0  0  0  0
    2.3900    1.1524    0.0000 C   0  0  1  0  0  0  0  0  0  0  0  0
    3.0926   -0.0585    0.0000 N   0  0  0  0  0  0  0  0  0  0  0  0
    2.5946   -0.9256    0.0000 S   0  0  0  0  0  0  0  0  0  0  0  0
    3.4617   -1.4237    0.0000 O   0  0  0  0  0  0  0  0  0  0  0  0
    1.7274   -0.4275    0.0000 O   0  0  0  0  0  0  0  0  0  0  0  0
    2.0965   -1.7927    0.0000 C   0  0  0  0  0  0  0  0  0  0  0  0
    1.0931   -1.7967    0.0000 C   0  0  0  0  0  0  0  0  0  0  0  0
    0.6000   -2.6607    0.0000 C   0  0  0  0  0  0  0  0  0  0  0  0
    1.1017   -3.5257    0.0000 C   0  0  0  0  0  0  0  0  0  0  0  0
    2.0974   -3.5253    0.0000 C   0  0  0  0  0  0  0  0  0  0  0  0
    2.7737   -4.2738    0.0000 N   0  0  0  0  0  0  0  0  0  0  0  0
    3.6810   -3.8623    0.0000 S   0  0  0  0  0  0  0  0  0  0  0  0
    3.5837   -2.8708    0.0000 N   0  0  0  0  0  0  0  0  0  0  0  0
    2.5974   -2.6593    0.0000 C   0  0  0  0  0  0  0  0  0  0  0  0
    2.8880    2.0195    0.0000 C   0  0  0  0  0  0  0  0  0  0  0  0
    2.3852    2.8879    0.0000 C   0  0  0  0  0  0  0  0  0  0  0  0
    2.8825    3.7495    0.0000 C   0  0  0  0  0  0  0  0  0  0  0  0
    3.8825    3.7527    0.0000 C   0  0  0  0  0  0  0  0  0  0  0  0
    4.3852    2.8944    0.0000 C   0  0  0  0  0  0  0  0  0  0  0  0
    3.8880    2.0227    0.0000 C   0  0  0  0  0  0  0  0  0  0  0  0
    2.0888    1.6713    0.0000 H   0  0  0  0  0  0  0  0  0  0  0  0
  1  2  1  0  0  0  0
  2  3  2  0  0  0  0
  4  2  1  6  0  0  0
  4 24  1  1  0  0  0
  4  5  1  0  0  0  0
  5  6  1  0  0  0  0
  6  7  2  0  0  0  0
  6  8  2  0  0  0  0
  6  9  1  0  0  0  0
  9 10  2  0  0  0  0
 10 11  1  0  0  0  0
 11 12  2  0  0  0  0
 12 13  1  0  0  0  0
 13 14  2  0  0  0  0
 14 15  1  0  0  0  0
 15 16  1  0  0  0  0
 16 17  2  0  0  0  0
 17  9  1  0  0  0  0
 17 13  1  0  0  0  0
  4 18  1  0  0  0  0
 18 19  2  0  0  0  0
 19 20  1  0  0  0  0
 20 21  2  0  0  0  0
 21 22  1  0  0  0  0
 22 23  2  0  0  0  0
 23 18  1  0  0  0  0
M  END
>  <EXTREG>  (ZINC00086070)
ZINC00086070

>  <LOGBIO>
2.5000

$$$$
ZINC00086548
  -MTS-   02131516552D 0   0.00000     0.00000     0

 14 15  0  0  0  0  0  0  0  0999 V2000
    3.4180    0.3190    0.0000 C   0  0  0  0  0  0  0  0  0  0  0  0
    2.8295    1.1275    0.0000 C   0  0  0  0  0  0  0  0  0  0  0  0
    3.1395    2.0875    0.0000 N   0  0  0  0  0  0  0  0  0  0  0  0
    2.3295    2.6675    0.0000 N   0  0  0  0  0  0  0  0  0  0  0  0
    1.5195    2.0875    0.0000 C   0  0  0  0  0  0  0  0  0  0  0  0
    0.5698    2.4006    0.0000 C   0  0  0  0  0  0  0  0  0  0  0  0
    1.8295    1.1275    0.0000 C   0  0  0  0  0  0  0  0  0  0  0  0
    1.2410    0.3190    0.0000 S   0  0  0  0  0  0  0  0  0  0  0  0
    1.6469   -0.5949    0.0000 C   0  0  0  0  0  0  0  0  0  0  0  0
    1.0572   -1.4068    0.0000 C   0  0  0  0  0  0  0  0  0  0  0  0
    1.4628   -2.3151    0.0000 C   0  0  0  0  0  0  0  0  0  0  0  0
    2.4571   -2.4215    0.0000 C   0  0  0  0  0  0  0  0  0  0  0  0
    3.0458   -1.6196    0.0000 C   0  0  0  0  0  0  0  0  0  0  0  0
    2.6412   -0.7013    0.0000 C   0  0  0  0  0  0  0  0  0  0  0  0
  1  2  1  0  0  0  0
  2  3  1  0  0  0  0
  3  4  1  0  0  0  0
  4  5  2  0  0  0  0
  5  6  1  0  0  0  0
  5  7  1  0  0  0  0
  7  2  2  0  0  0  0
  7  8  1  0  0  0  0
  8  9  1  0  0  0  0
  9 10  2  0  0  0  0
 10 11  1  0  0  0  0
 11 12  2  0  0  0  0
 12 13  1  0  0  0  0
 13 14  2  0  0  0  0
 14  9  1  0  0  0  0
M  END
>  <EXTREG>  (ZINC00086548)
ZINC00086548

>  <LOGBIO>
2.5000

$$$$
ZINC00087429
  -MTS-   02131516552D 0   0.00000     0.00000     0

 20 22  0  0  0  0  0  0  0  0999 V2000
    6.5811    2.5013    0.0000 Cl  0  0  0  0  0  0  0  0  0  0  0  0
    5.7156    2.0004    0.0000 C   0  0  0  0  0  0  0  0  0  0  0  0
    4.8456    2.5004    0.0000 C   0  0  0  0  0  0  0  0  0  0  0  0
    3.9856    2.0004    0.0000 C   0  0  0  0  0  0  0  0  0  0  0  0
    3.9856    1.0004    0.0000 C   0  0  0  0  0  0  0  0  0  0  0  0
    3.1156    0.5004    0.0000 C   0  0  0  0  0  0  0  0  0  0  0  0
    2.2501    1.0013    0.0000 O   0  0  0  0  0  0  0  0  0  0  0  0
    3.1156   -0.4996    0.0000 C   0  0  0  0  0  0  0  0  0  0  0  0
    3.9856   -0.9996    0.0000 C   0  0  0  0  0  0  0  0  0  0  0  0
    3.9881   -1.9996    0.0000 O   0  0  0  0  0  0  0  0  0  0  0  0
    4.8456   -0.4996    0.0000 N   0  0  0  0  0  0  0  0  0  0  0  0
    4.8456    0.5004    0.0000 C   0  0  0  0  0  0  0  0  0  0  0  0
    5.7156    1.0004    0.0000 C   0  0  0  0  0  0  0  0  0  0  0  0
    6.5811    0.4996    0.0000 Cl  0  0  0  0  0  0  0  0  0  0  0  0
    2.2501   -1.0004    0.0000 C   0  0  0  0  0  0  0  0  0  0  0  0
    1.3801   -0.5004    0.0000 C   0  0  0  0  0  0  0  0  0  0  0  0
    0.5201   -1.0004    0.0000 C   0  0  0  0  0  0  0  0  0  0  0  0
    0.5201   -2.0004    0.0000 C   0  0  0  0  0  0  0  0  0  0  0  0
    1.3801   -2.5004    0.0000 C   0  0  0  0  0  0  0  0  0  0  0  0
    2.2501   -2.0004    0.0000 C   0  0  0  0  0  0  0  0  0  0  0  0
  1  2  1  0  0  0  0
  2  3  1  0  0  0  0
  3  4  2  0  0  0  0
  4  5  1  0  0  0  0
  5  6  1  0  0  0  0
  6  7  2  0  0  0  0
  6  8  1  0  0  0  0
  8  9  1  0  0  0  0
  9 10  2  0  0  0  0
  9 11  1  0  0  0  0
 11 12  1  0  0  0  0
 12  5  2  0  0  0  0
 12 13  1  0  0  0  0
 13  2  2  0  0  0  0
 13 14  1  0  0  0  0
  8 15  1  0  0  0  0
 15 16  2  0  0  0  0
 16 17  1  0  0  0  0
 17 18  2  0  0  0  0
 18 19  1  0  0  0  0
 19 20  2  0  0  0  0
 20 15  1  0  0  0  0
M  END
>  <EXTREG>  (ZINC00087429)
ZINC00087429

>  <LOGBIO>
2.5000

$$$$
ZINC00088266
  -MTS-   02131516552D 0   0.00000     0.00000     0

 17 18  0  0  0  0  0  0  0  0999 V2000
    3.1558   -2.5513    0.0000 C   0  0  0  0  0  0  0  0  0  0  0  0
    2.9469   -1.5699    0.0000 C   0  0  0  0  0  0  0  0  0  0  0  0
    2.0004   -1.2638    0.0000 O   0  0  0  0  0  0  0  0  0  0  0  0
    1.7915   -0.2823    0.0000 C   0  0  0  0  0  0  0  0  0  0  0  0
    0.8450    0.0238    0.0000 O   0  0  0  0  0  0  0  0  0  0  0  0
    2.5341    0.3874    0.0000 C   0  0  0  0  0  0  0  0  0  0  0  0
    3.5212    0.1794    0.0000 C   0  0  0  0  0  0  0  0  0  0  0  0
    3.9318   -0.7324    0.0000 N   0  0  0  0  0  0  0  0  0  0  0  0
    4.9302   -0.8330    0.0000 C   0  0  0  0  0  0  0  0  0  0  0  0
    5.3378   -1.7405    0.0000 C   0  0  0  0  0  0  0  0  0  0  0  0
    5.5150   -0.0218    0.0000 O   0  0  0  0  0  0  0  0  0  0  0  0
    4.0134    1.0455    0.0000 S   0  0  0  0  0  0  0  0  0  0  0  0
    3.3520    1.7905    0.0000 C   0  0  0  0  0  0  0  0  0  0  0  0
    2.4296    1.3820    0.0000 C   0  0  0  0  0  0  0  0  0  0  0  0
    1.5641    1.8828    0.0000 C   0  0  0  0  0  0  0  0  0  0  0  0
    1.0641    2.7528    0.0000 C   0  0  0  0  0  0  0  0  0  0  0  0
    0.5641    1.8828    0.0000 C   0  0  0  0  0  0  0  0  0  0  0  0
  1  2  1  0  0  0  0
  2  3  1  0  0  0  0
  3  4  1  0  0  0  0
  4  5  2  0  0  0  0
  4  6  1  0  0  0  0
  6  7  2  0  0  0  0
  7  8  1  0  0  0  0
  8  9  1  0  0  0  0
  9 10  1  0  0  0  0
  9 11  2  0  0  0  0
  7 12  1  0  0  0  0
 12 13  1  0  0  0  0
 13 14  2  0  0  0  0
 14  6  1  0  0  0  0
 14 15  1  0  0  0  0
 15 16  1  0  0  0  0
 16 17  1  0  0  0  0
 17 15  1  0  0  0  0
M  END
>  <EXTREG>  (ZINC00088266)
ZINC00088266

>  <LOGBIO>
2.5000

$$$$
ZINC00089600
  -MTS-   02131516552D 0   0.00000     0.00000     0

 22 23  0  0  0  0  0  0  0  0999 V2000
    8.7415   -0.0803    0.0000 C   0  0  0  0  0  0  0  0  0  0  0  0
    8.7399    0.9232    0.0000 C   0  0  0  0  0  0  0  0  0  0  0  0
    9.6012    1.4210    0.0000 O   0  0  0  0  0  0  0  0  0  0  0  0
    7.8734    1.4223    0.0000 N   0  0  0  0  0  0  0  0  0  0  0  0
    7.0079    0.9215    0.0000 C   0  0  0  0  0  0  0  0  0  0  0  0
    6.1379    1.4215    0.0000 C   0  0  0  0  0  0  0  0  0  0  0  0
    5.2779    0.9215    0.0000 C   0  0  0  0  0  0  0  0  0  0  0  0
    5.2779   -0.0785    0.0000 C   0  0  0  0  0  0  0  0  0  0  0  0
    6.1379   -0.5785    0.0000 C   0  0  0  0  0  0  0  0  0  0  0  0
    7.0079   -0.0785    0.0000 C   0  0  0  0  0  0  0  0  0  0  0  0
    4.4111   -0.5772    0.0000 S   0  0  0  0  0  0  0  0  0  0  0  0
    4.9098   -1.4440    0.0000 O   0  0  0  0  0  0  0  0  0  0  0  0
    3.9124    0.2895    0.0000 O   0  0  0  0  0  0  0  0  0  0  0  0
    3.5443   -1.0759    0.0000 N   0  0  0  0  0  0  0  0  0  0  0  0
    2.5925   -0.5245    0.0000 C   0  0  0  0  0  0  0  0  0  0  0  0
    2.5931    0.4790    0.0000 C   0  0  0  0  0  0  0  0  0  0  0  0
    1.7313    0.9759    0.0000 C   0  0  0  0  0  0  0  0  0  0  0  0
    0.8640    0.4781    0.0000 C   0  0  0  0  0  0  0  0  0  0  0  0
    0.0000    0.9815    0.0000 F   0  0  0  0  0  0  0  0  0  0  0  0
    0.8585   -0.5167    0.0000 C   0  0  0  0  0  0  0  0  0  0  0  0
    1.7253   -1.0223    0.0000 C   0  0  0  0  0  0  0  0  0  0  0  0
    1.7218   -2.0223    0.0000 F   0  0  0  0  0  0  0  0  0  0  0  0
  1  2  1  0  0  0  0
  2  3  2  0  0  0  0
  2  4  1  0  0  0  0
  4  5  1  0  0  0  0
  5  6  2  0  0  0  0
  6  7  1  0  0  0  0
  7  8  2  0  0  0  0
  8  9  1  0  0  0  0
  9 10  2  0  0  0  0
 10  5  1  0  0  0  0
  8 11  1  0  0  0  0
 11 12  2  0  0  0  0
 11 13  2  0  0  0  0
 11 14  1  0  0  0  0
 14 15  1  0  0  0  0
 15 16  2  0  0  0  0
 16 17  1  0  0  0  0
 17 18  2  0  0  0  0
 18 19  1  0  0  0  0
 18 20  1  0  0  0  0
 20 21  2  0  0  0  0
 21 15  1  0  0  0  0
 21 22  1  0  0  0  0
M  END
>  <EXTREG>  (ZINC00089600)
ZINC00089600

>  <LOGBIO>
2.5000

$$$$
ZINC00090218
  -MTS-   02131516552D 0   0.00000     0.00000     0

 20 22  0  0  0  0  0  0  0  0999 V2000
    0.5895   -1.4491    0.0000 F   0  0  0  0  0  0  0  0  0  0  0  0
    1.0952   -2.3119    0.0000 C   0  0  0  0  0  0  0  0  0  0  0  0
    0.6000   -3.1846    0.0000 C   0  0  0  0  0  0  0  0  0  0  0  0
    1.1047   -4.0418    0.0000 C   0  0  0  0  0  0  0  0  0  0  0  0
    2.1047   -4.0363    0.0000 C   0  0  0  0  0  0  0  0  0  0  0  0
    2.6000   -3.1735    0.0000 C   0  0  0  0  0  0  0  0  0  0  0  0
    2.0951   -2.3063    0.0000 C   0  0  0  0  0  0  0  0  0  0  0  0
    2.5912   -1.4380    0.0000 C   0  0  0  0  0  0  0  0  0  0  0  0
    3.5946   -1.4329    0.0000 O   0  0  0  0  0  0  0  0  0  0  0  0
    2.0904   -0.5785    0.0000 O   0  0  0  0  0  0  0  0  0  0  0  0
    2.5869    0.2895    0.0000 C   0  0  0  0  0  0  0  0  0  0  0  0
    3.5903    0.2945    0.0000 C   0  0  0  0  0  0  0  0  0  0  0  0
    4.0825    1.1590    0.0000 C   0  0  0  0  0  0  0  0  0  0  0  0
    3.5825    2.0235    0.0000 C   0  0  0  0  0  0  0  0  0  0  0  0
    3.8925    2.9835    0.0000 O   0  0  0  0  0  0  0  0  0  0  0  0
    3.0825    3.5635    0.0000 C   0  0  0  0  0  0  0  0  0  0  0  0
    3.0825    4.5635    0.0000 O   0  0  0  0  0  0  0  0  0  0  0  0
    2.2725    2.9835    0.0000 S   0  0  0  0  0  0  0  0  0  0  0  0
    2.5825    2.0235    0.0000 C   0  0  0  0  0  0  0  0  0  0  0  0
    2.0842    1.1540    0.0000 C   0  0  0  0  0  0  0  0  0  0  0  0
  1  2  1  0  0  0  0
  2  3  2  0  0  0  0
  3  4  1  0  0  0  0
  4  5  2  0  0  0  0
  5  6  1  0  0  0  0
  6  7  2  0  0  0  0
  7  2  1  0  0  0  0
  7  8  1  0  0  0  0
  8  9  2  0  0  0  0
  8 10  1  0  0  0  0
 10 11  1  0  0  0  0
 11 12  2  0  0  0  0
 12 13  1  0  0  0  0
 13 14  2  0  0  0  0
 14 15  1  0  0  0  0
 15 16  1  0  0  0  0
 16 17  2  0  0  0  0
 16 18  1  0  0  0  0
 18 19  1  0  0  0  0
 19 14  1  0  0  0  0
 19 20  2  0  0  0  0
 20 11  1  0  0  0  0
M  END
>  <EXTREG>  (ZINC00090218)
ZINC00090218

>  <LOGBIO>
2.5000

$$$$
ZINC00090836
  -MTS-   02131516552D 0   0.00000     0.00000     0

 20 21  0  0  1  0  0  0  0  0999 V2000
    0.5205   -1.4952    0.0000 C   0  0  0  0  0  0  0  0  0  0  0  0
    1.3880   -0.9978    0.0000 O   0  0  0  0  0  0  0  0  0  0  0  0
    1.3910    0.0022    0.0000 C   0  0  0  0  0  0  0  0  0  0  0  0
    0.5240    0.5074    0.0000 C   0  0  0  0  0  0  0  0  0  0  0  0
    0.5290    1.5022    0.0000 C   0  0  0  0  0  0  0  0  0  0  0  0
    1.3960    2.0004    0.0000 C   0  0  0  0  0  0  0  0  0  0  0  0
    2.2580    1.5040    0.0000 C   0  0  0  0  0  0  0  0  0  0  0  0
    2.2580    0.5005    0.0000 C   0  0  0  0  0  0  0  0  0  0  0  0
    3.2966   -0.1005    0.0000 C   0  0  2  0  0  0  0  0  0  0  0  0
    3.2966   -1.1040    0.0000 N   0  0  0  0  0  0  0  0  0  0  0  0
    4.1587   -1.6004    0.0000 C   0  0  0  0  0  0  0  0  0  0  0  0
    4.1582   -2.6004    0.0000 O   0  0  0  0  0  0  0  0  0  0  0  0
    5.0257   -1.1022    0.0000 C   0  0  0  0  0  0  0  0  0  0  0  0
    5.0307   -0.1074    0.0000 C   0  0  0  0  0  0  0  0  0  0  0  0
    4.1636    0.3978    0.0000 C   0  0  2  0  0  0  0  0  0  0  0  0
    4.1672    1.5978    0.0000 N   0  3  0  0  0  0  0  0  0  0  0  0
    5.0374    2.0974    0.0000 O   0  5  0  0  0  0  0  0  0  0  0  0
    3.6486    1.8996    0.0000 O   0  0  0  0  0  0  0  0  0  0  0  0
    4.6843    0.6960    0.0000 H   0  0  0  0  0  0  0  0  0  0  0  0
    2.7769   -0.4003    0.0000 H   0  0  0  0  0  0  0  0  0  0  0  0
  1  2  1  0  0  0  0
  2  3  1  0  0  0  0
  3  4  2  0  0  0  0
  4  5  1  0  0  0  0
  5  6  2  0  0  0  0
  6  7  1  0  0  0  0
  7  8  2  0  0  0  0
  8  3  1  0  0  0  0
  9  8  1  1  0  0  0
  9 20  1  6  0  0  0
  9 10  1  0  0  0  0
 10 11  1  0  0  0  0
 11 12  2  0  0  0  0
 11 13  1  0  0  0  0
 13 14  1  0  0  0  0
 14 15  1  0  0  0  0
 15 19  1  6  0  0  0
 15  9  1  0  0  0  0
 15 16  1  1  0  0  0
 16 17  1  0  0  0  0
 16 18  2  0  0  0  0
M  CHG  2  16   1  17  -1
M  END
>  <EXTREG>  (ZINC00090836)
ZINC00090836

>  <LOGBIO>
2.5000

$$$$
ZINC00091137
  -MTS-   02131516552D 0   0.00000     0.00000     0

 18 18  0  0  1  0  0  0  0  0999 V2000
    7.7887    1.0996    0.0000 C   0  0  0  0  0  0  0  0  0  0  0  0
    6.9222    1.5988    0.0000 O   0  0  0  0  0  0  0  0  0  0  0  0
    6.0566    1.0979    0.0000 C   0  0  0  0  0  0  0  0  0  0  0  0
    5.1866    1.5979    0.0000 C   0  0  0  0  0  0  0  0  0  0  0  0
    4.3266    1.0979    0.0000 C   0  0  0  0  0  0  0  0  0  0  0  0
    4.3266    0.0979    0.0000 C   0  0  0  0  0  0  0  0  0  0  0  0
    5.1866   -0.4021    0.0000 C   0  0  0  0  0  0  0  0  0  0  0  0
    6.0566    0.0979    0.0000 C   0  0  0  0  0  0  0  0  0  0  0  0
    3.4598   -0.4008    0.0000 S   0  0  0  0  0  0  0  0  0  0  0  0
    3.9585   -1.2675    0.0000 O   0  0  0  0  0  0  0  0  0  0  0  0
    2.9612    0.4660    0.0000 O   0  0  0  0  0  0  0  0  0  0  0  0
    2.5931   -0.8995    0.0000 N   0  0  0  0  0  0  0  0  0  0  0  0
    1.7278   -0.3981    0.0000 C   0  0  2  0  0  0  0  0  0  0  0  0
    1.7293    0.6019    0.0000 C   0  0  0  0  0  0  0  0  0  0  0  0
    0.8655   -0.8942    0.0000 C   0  0  0  0  0  0  0  0  0  0  0  0
    0.8651   -1.8977    0.0000 O   0  0  0  0  0  0  0  0  0  0  0  0
    0.0000   -0.3934    0.0000 O   0  0  0  0  0  0  0  0  0  0  0  0
    1.7269   -0.9981    0.0000 H   0  0  0  0  0  0  0  0  0  0  0  0
  1  2  1  0  0  0  0
  2  3  1  0  0  0  0
  3  4  2  0  0  0  0
  4  5  1  0  0  0  0
  5  6  2  0  0  0  0
  6  7  1  0  0  0  0
  7  8  2  0  0  0  0
  8  3  1  0  0  0  0
  6  9  1  0  0  0  0
  9 10  2  0  0  0  0
  9 11  2  0  0  0  0
  9 12  1  0  0  0  0
 13 12  1  1  0  0  0
 13 18  1  6  0  0  0
 13 14  1  0  0  0  0
 13 15  1  0  0  0  0
 15 16  1  0  0  0  0
 15 17  2  0  0  0  0
M  END
>  <EXTREG>  (ZINC00091137)
ZINC00091137

>  <LOGBIO>
2.5000

$$$$
ZINC00091625
  -MTS-   02131516552D 0   0.00000     0.00000     0

 13 13  0  0  0  0  0  0  0  0999 V2000
    0.6026    2.8955    0.0000 Cl  0  0  0  0  0  0  0  0  0  0  0  0
    1.1009    2.0285    0.0000 C   0  0  0  0  0  0  0  0  0  0  0  0
    2.1043    2.0255    0.0000 C   0  0  0  0  0  0  0  0  0  0  0  0
    2.5982    1.1620    0.0000 C   0  0  0  0  0  0  0  0  0  0  0  0
    2.0974    0.2965    0.0000 C   0  0  0  0  0  0  0  0  0  0  0  0
    2.5978   -0.5693    0.0000 N   0  0  0  0  0  0  0  0  0  0  0  0
    2.0966   -1.4386    0.0000 C   0  0  0  0  0  0  0  0  0  0  0  0
    1.1018   -1.4381    0.0000 O   0  0  0  0  0  0  0  0  0  0  0  0
    2.5966   -2.3046    0.0000 C   0  0  0  0  0  0  0  0  0  0  0  0
    3.5966   -2.3046    0.0000 C   0  0  0  0  0  0  0  0  0  0  0  0
    4.5966   -2.3046    0.0000 N   0  0  0  0  0  0  0  0  0  0  0  0
    1.1026    0.2944    0.0000 C   0  0  0  0  0  0  0  0  0  0  0  0
    0.6000    1.1629    0.0000 C   0  0  0  0  0  0  0  0  0  0  0  0
  1  2  1  0  0  0  0
  2  3  2  0  0  0  0
  3  4  1  0  0  0  0
  4  5  2  0  0  0  0
  5  6  1  0  0  0  0
  6  7  1  0  0  0  0
  7  8  2  0  0  0  0
  7  9  1  0  0  0  0
  9 10  1  0  0  0  0
 10 11  3  0  0  0  0
  5 12  1  0  0  0  0
 12 13  2  0  0  0  0
 13  2  1  0  0  0  0
M  END
>  <EXTREG>  (ZINC00091625)
ZINC00091625

>  <LOGBIO>
2.5000

$$$$
ZINC00091889
  -MTS-   02131516552D 0   0.00000     0.00000     0

 21 23  0  0  0  0  0  0  0  0999 V2000
    8.7865   -2.3555    0.0000 O   0  5  0  0  0  0  0  0  0  0  0  0
    8.1915   -1.5475    0.0000 N   0  3  0  0  0  0  0  0  0  0  0  0
    8.5912   -0.6365    0.0000 O   0  0  0  0  0  0  0  0  0  0  0  0
    7.1976   -1.6579    0.0000 C   0  0  0  0  0  0  0  0  0  0  0  0
    6.6022   -0.8502    0.0000 C   0  0  0  0  0  0  0  0  0  0  0  0
    5.6137   -0.9620    0.0000 C   0  0  0  0  0  0  0  0  0  0  0  0
    5.2115   -1.8776    0.0000 C   0  0  0  0  0  0  0  0  0  0  0  0
    4.2173   -1.9855    0.0000 O   0  0  0  0  0  0  0  0  0  0  0  0
    3.6268   -1.1785    0.0000 C   0  0  0  0  0  0  0  0  0  0  0  0
    4.0309   -0.2600    0.0000 C   0  0  0  0  0  0  0  0  0  0  0  0
    3.4418    0.5416    0.0000 C   0  0  0  0  0  0  0  0  0  0  0  0
    2.4475    0.4347    0.0000 C   0  0  0  0  0  0  0  0  0  0  0  0
    2.0423   -0.4739    0.0000 C   0  0  0  0  0  0  0  0  0  0  0  0
    2.6325   -1.2854    0.0000 C   0  0  0  0  0  0  0  0  0  0  0  0
    1.8590    1.2432    0.0000 C   0  0  0  0  0  0  0  0  0  0  0  0
    2.1690    2.2032    0.0000 S   0  0  0  0  0  0  0  0  0  0  0  0
    1.3590    2.7832    0.0000 C   0  0  0  0  0  0  0  0  0  0  0  0
    0.5490    2.2032    0.0000 C   0  0  0  0  0  0  0  0  0  0  0  0
    0.8590    1.2432    0.0000 S   0  0  0  0  0  0  0  0  0  0  0  0
    5.7977   -2.6812    0.0000 C   0  0  0  0  0  0  0  0  0  0  0  0
    6.7953   -2.5734    0.0000 C   0  0  0  0  0  0  0  0  0  0  0  0
  1  2  1  0  0  0  0
  2  3  2  0  0  0  0
  2  4  1  0  0  0  0
  4  5  2  0  0  0  0
  5  6  1  0  0  0  0
  6  7  2  0  0  0  0
  7  8  1  0  0  0  0
  8  9  1  0  0  0  0
  9 10  2  0  0  0  0
 10 11  1  0  0  0  0
 11 12  2  0  0  0  0
 12 13  1  0  0  0  0
 13 14  2  0  0  0  0
 14  9  1  0  0  0  0
 12 15  1  0  0  0  0
 15 16  1  0  0  0  0
 16 17  1  0  0  0  0
 17 18  1  0  0  0  0
 18 19  1  0  0  0  0
 19 15  1  0  0  0  0
  7 20  1  0  0  0  0
 20 21  2  0  0  0  0
 21  4  1  0  0  0  0
M  CHG  2   1  -1   2   1
M  END
>  <EXTREG>  (ZINC00091889)
ZINC00091889

>  <LOGBIO>
2.5000

$$$$
ZINC00092142
  -MTS-   02131516552D 0   0.00000     0.00000     0

 22 23  0  0  0  0  0  0  0  0999 V2000
    8.3175    2.2991    0.0000 C   0  0  0  0  0  0  0  0  0  0  0  0
    7.4520    1.7982    0.0000 C   0  0  0  0  0  0  0  0  0  0  0  0
    6.5820    2.2982    0.0000 C   0  0  0  0  0  0  0  0  0  0  0  0
    5.7220    1.7982    0.0000 C   0  0  0  0  0  0  0  0  0  0  0  0
    5.7220    0.7982    0.0000 C   0  0  0  0  0  0  0  0  0  0  0  0
    6.5820    0.2982    0.0000 C   0  0  0  0  0  0  0  0  0  0  0  0
    7.4520    0.7982    0.0000 C   0  0  0  0  0  0  0  0  0  0  0  0
    4.8552    0.2995    0.0000 S   0  0  0  0  0  0  0  0  0  0  0  0
    5.3539   -0.5673    0.0000 O   0  0  0  0  0  0  0  0  0  0  0  0
    4.3565    1.1663    0.0000 O   0  0  0  0  0  0  0  0  0  0  0  0
    3.9884   -0.1992    0.0000 C   0  0  0  0  0  0  0  0  0  0  0  0
    3.1197    0.3030    0.0000 C   0  0  0  0  0  0  0  0  0  0  0  0
    2.2584   -0.1948    0.0000 C   0  0  0  0  0  0  0  0  0  0  0  0
    2.2559   -1.1948    0.0000 C   0  0  0  0  0  0  0  0  0  0  0  0
    3.1147   -1.6970    0.0000 C   0  0  0  0  0  0  0  0  0  0  0  0
    3.9859   -1.1992    0.0000 C   0  0  0  0  0  0  0  0  0  0  0  0
    5.1959   -1.9034    0.0000 N   0  3  0  0  0  0  0  0  0  0  0  0
    6.0669   -1.4052    0.0000 O   0  5  0  0  0  0  0  0  0  0  0  0
    5.1930   -2.8982    0.0000 O   0  0  0  0  0  0  0  0  0  0  0  0
    1.3879   -1.6914    0.0000 C   0  0  0  0  0  0  0  0  0  0  0  0
    0.5207   -1.1866    0.0000 O   0  0  0  0  0  0  0  0  0  0  0  0
    1.3834   -2.6861    0.0000 O   0  0  0  0  0  0  0  0  0  0  0  0
  1  2  1  0  0  0  0
  2  3  2  0  0  0  0
  3  4  1  0  0  0  0
  4  5  2  0  0  0  0
  5  6  1  0  0  0  0
  6  7  2  0  0  0  0
  7  2  1  0  0  0  0
  5  8  1  0  0  0  0
  8  9  2  0  0  0  0
  8 10  2  0  0  0  0
  8 11  1  0  0  0  0
 11 12  2  0  0  0  0
 12 13  1  0  0  0  0
 13 14  2  0  0  0  0
 14 15  1  0  0  0  0
 15 16  2  0  0  0  0
 16 11  1  0  0  0  0
 16 17  1  0  0  0  0
 17 18  1  0  0  0  0
 17 19  2  0  0  0  0
 14 20  1  0  0  0  0
 20 21  1  0  0  0  0
 20 22  2  0  0  0  0
M  CHG  2  17   1  18  -1
M  END
>  <EXTREG>  (ZINC00092142)
ZINC00092142

>  <LOGBIO>
2.5000

$$$$
ZINC00092729
  -MTS-   02131516552D 0   0.00000     0.00000     0

 18 20  0  0  1  0  0  0  0  0999 V2000
    0.5970   -1.1760    0.0000 C   0  0  0  0  0  0  0  0  0  0  0  0
    1.5920   -1.2761    0.0000 C   0  0  0  0  0  0  0  0  0  0  0  0
    1.2584   -2.2189    0.0000 C   0  0  0  0  0  0  0  0  0  0  0  0
    2.4255   -1.8221    0.0000 O   0  0  0  0  0  0  0  0  0  0  0  0
    3.3712   -1.5141    0.0000 C   0  0  0  0  0  0  0  0  0  0  0  0
    3.7269   -0.5776    0.0000 C   0  0  0  0  0  0  0  0  0  0  0  0
    3.2537    0.3034    0.0000 N   0  0  0  0  0  0  0  0  0  0  0  0
    3.5637    1.2634    0.0000 C   0  0  0  0  0  0  0  0  0  0  0  0
    4.5134    1.5765    0.0000 O   0  0  0  0  0  0  0  0  0  0  0  0
    2.7537    1.8434    0.0000 O   0  0  0  0  0  0  0  0  0  0  0  0
    1.9437    1.2634    0.0000 C   0  0  1  0  0  0  0  0  0  0  0  0
    1.6336    2.2141    0.0000 C   0  0  0  0  0  0  0  0  0  0  0  0
    0.9369    1.2541    0.0000 C   0  0  0  0  0  0  0  0  0  0  0  0
    0.6327    0.3015    0.0000 C   0  0  0  0  0  0  0  0  0  0  0  0
    1.4529   -0.2858    0.0000 C   0  0  2  0  0  0  0  0  0  0  0  0
    2.2537    0.3034    0.0000 C   0  0  1  0  0  0  0  0  0  0  0  0
    2.6068    0.7885    0.0000 C   0  0  0  0  0  0  0  0  0  0  0  0
    0.9397   -0.5966    0.0000 H   0  0  0  0  0  0  0  0  0  0  0  0
  1  2  1  0  0  0  0
  2  3  1  0  0  0  0
  2  4  1  0  0  0  0
  4  5  1  0  0  0  0
  5  6  1  0  0  0  0
  6  7  1  0  0  0  0
  7  8  1  0  0  0  0
  8  9  2  0  0  0  0
  8 10  1  0  0  0  0
 10 11  1  0  0  0  0
 11 12  1  1  0  0  0
 11 13  1  0  0  0  0
 13 14  1  0  0  0  0
 14 15  1  0  0  0  0
 15 18  1  1  0  0  0
 15  2  1  6  0  0  0
 15 16  1  0  0  0  0
 16  7  1  0  0  0  0
 16 11  1  0  0  0  0
 16 17  1  1  0  0  0
M  END
>  <EXTREG>  (ZINC00092729)
ZINC00092729

>  <LOGBIO>
2.5000

$$$$
ZINC00093734
  -MTS-   02131516552D 0   0.00000     0.00000     0

 14 15  0  0  0  0  0  0  0  0999 V2000
    3.6141   -1.9804    0.0000 O   0  0  0  0  0  0  0  0  0  0  0  0
    4.6119   -1.8741    0.0000 C   0  0  0  0  0  0  0  0  0  0  0  0
    5.1969   -2.6787    0.0000 O   0  0  0  0  0  0  0  0  0  0  0  0
    5.0178   -0.9602    0.0000 C   0  0  0  0  0  0  0  0  0  0  0  0
    4.4293   -0.1517    0.0000 N   0  0  0  0  0  0  0  0  0  0  0  0
    4.7393    0.8083    0.0000 N   0  0  0  0  0  0  0  0  0  0  0  0
    3.9293    1.3883    0.0000 N   0  0  0  0  0  0  0  0  0  0  0  0
    3.1193    0.8083    0.0000 C   0  0  0  0  0  0  0  0  0  0  0  0
    3.4293   -0.1517    0.0000 N   0  0  0  0  0  0  0  0  0  0  0  0
    2.1696    1.1215    0.0000 N   0  0  0  0  0  0  0  0  0  0  0  0
    1.8611    2.0820    0.0000 C   0  0  0  0  0  0  0  0  0  0  0  0
    0.8649    2.0803    0.0000 C   0  0  0  0  0  0  0  0  0  0  0  0
    0.5455    1.1367    0.0000 C   0  0  0  0  0  0  0  0  0  0  0  0
    1.3575    0.5379    0.0000 C   0  0  0  0  0  0  0  0  0  0  0  0
  1  2  1  0  0  0  0
  2  3  2  0  0  0  0
  2  4  1  0  0  0  0
  4  5  1  0  0  0  0
  5  6  1  0  0  0  0
  6  7  2  0  0  0  0
  7  8  1  0  0  0  0
  8  9  2  0  0  0  0
  9  5  1  0  0  0  0
  8 10  1  0  0  0  0
 10 11  1  0  0  0  0
 11 12  1  0  0  0  0
 12 13  1  0  0  0  0
 13 14  1  0  0  0  0
 14 10  1  0  0  0  0
M  END
>  <EXTREG>  (ZINC00093734)
ZINC00093734

>  <LOGBIO>
2.5000

$$$$
ZINC00094168
  -MTS-   02131516552D 0   0.00000     0.00000     0

 21 22  0  0  0  0  0  0  0  0999 V2000
    3.5907    0.8063    0.0000 C   0  0  0  0  0  0  0  0  0  0  0  0
    3.0022    1.6148    0.0000 C   0  0  0  0  0  0  0  0  0  0  0  0
    3.3122    2.5748    0.0000 N   0  0  0  0  0  0  0  0  0  0  0  0
    2.5022    3.1548    0.0000 C   0  0  0  0  0  0  0  0  0  0  0  0
    1.6922    2.5748    0.0000 C   0  0  0  0  0  0  0  0  0  0  0  0
    2.0022    1.6148    0.0000 N   0  0  0  0  0  0  0  0  0  0  0  0
    1.4137    0.8063    0.0000 C   0  0  0  0  0  0  0  0  0  0  0  0
    1.8210   -0.1108    0.0000 C   0  0  0  0  0  0  0  0  0  0  0  0
    1.2347   -0.9144    0.0000 O   0  0  0  0  0  0  0  0  0  0  0  0
    2.8154   -0.2167    0.0000 N   0  0  0  0  0  0  0  0  0  0  0  0
    3.2208   -1.1309    0.0000 C   0  0  0  0  0  0  0  0  0  0  0  0
    4.2185   -1.2382    0.0000 C   0  0  0  0  0  0  0  0  0  0  0  0
    4.6200   -2.1484    0.0000 C   0  0  0  0  0  0  0  0  0  0  0  0
    4.0318   -2.9571    0.0000 C   0  0  0  0  0  0  0  0  0  0  0  0
    4.4395   -3.8702    0.0000 F   0  0  0  0  0  0  0  0  0  0  0  0
    3.0422   -2.8557    0.0000 C   0  0  0  0  0  0  0  0  0  0  0  0
    2.4561   -3.6659    0.0000 Cl  0  0  0  0  0  0  0  0  0  0  0  0
    2.6327   -1.9396    0.0000 C   0  0  0  0  0  0  0  0  0  0  0  0
    0.7425    2.8879    0.0000 N   0  3  0  0  0  0  0  0  0  0  0  0
    0.5376    3.8702    0.0000 O   0  5  0  0  0  0  0  0  0  0  0  0
    0.0000    2.2259    0.0000 O   0  0  0  0  0  0  0  0  0  0  0  0
  1  2  1  0  0  0  0
  2  3  2  0  0  0  0
  3  4  1  0  0  0  0
  4  5  2  0  0  0  0
  5  6  1  0  0  0  0
  6  2  1  0  0  0  0
  6  7  1  0  0  0  0
  7  8  1  0  0  0  0
  8  9  2  0  0  0  0
  8 10  1  0  0  0  0
 10 11  1  0  0  0  0
 11 12  2  0  0  0  0
 12 13  1  0  0  0  0
 13 14  2  0  0  0  0
 14 15  1  0  0  0  0
 14 16  1  0  0  0  0
 16 17  1  0  0  0  0
 16 18  2  0  0  0  0
 18 11  1  0  0  0  0
  5 19  1  0  0  0  0
 19 20  1  0  0  0  0
 19 21  2  0  0  0  0
M  CHG  2  19   1  20  -1
M  END
>  <EXTREG>  (ZINC00094168)
ZINC00094168

>  <LOGBIO>
2.5000

$$$$
ZINC00094633
  -MTS-   02131516552D 0   0.00000     0.00000     0

 22 24  0  0  1  0  0  0  0  0999 V2000
    6.5425   -2.1000    0.0000 C   0  0  0  0  0  0  0  0  0  0  0  0
    5.5473   -2.1979    0.0000 C   0  0  0  0  0  0  0  0  0  0  0  0
    5.1321   -3.1114    0.0000 C   0  0  0  0  0  0  0  0  0  0  0  0
    4.1419   -3.2067    0.0000 C   0  0  0  0  0  0  0  0  0  0  0  0
    3.5588   -2.3944    0.0000 C   0  0  0  0  0  0  0  0  0  0  0  0
    3.9658   -1.4867    0.0000 C   0  0  0  0  0  0  0  0  0  0  0  0
    3.3806   -0.6758    0.0000 N   0  0  0  0  0  0  0  0  0  0  0  0
    3.7917    0.2396    0.0000 C   0  0  0  0  0  0  0  0  0  0  0  0
    4.7815    0.3394    0.0000 O   0  0  0  0  0  0  0  0  0  0  0  0
    3.0900    1.2131    0.0000 C   0  0  2  0  0  0  0  0  0  0  0  0
    3.4000    2.1731    0.0000 C   0  0  0  0  0  0  0  0  0  0  0  0
    2.5900    2.7531    0.0000 C   0  0  0  0  0  0  0  0  0  0  0  0
    2.5900    3.7531    0.0000 O   0  0  0  0  0  0  0  0  0  0  0  0
    1.7800    2.1731    0.0000 O   0  0  0  0  0  0  0  0  0  0  0  0
    2.0900    1.2223    0.0000 C   0  0  0  0  0  0  0  0  0  0  0  0
    2.4870    0.3008    0.0000 C   0  0  0  0  0  0  0  0  0  0  0  0
    1.8879   -0.4999    0.0000 C   0  0  0  0  0  0  0  0  0  0  0  0
    0.8918   -0.3790    0.0000 C   0  0  0  0  0  0  0  0  0  0  0  0
    0.5028    0.5366    0.0000 C   0  0  0  0  0  0  0  0  0  0  0  0
    1.1019    1.3373    0.0000 C   0  0  0  0  0  0  0  0  0  0  0  0
    4.9641   -1.3855    0.0000 C   0  0  0  0  0  0  0  0  0  0  0  0
    3.6827    1.3064    0.0000 H   0  0  0  0  0  0  0  0  0  0  0  0
  1  2  1  0  0  0  0
  2  3  2  0  0  0  0
  3  4  1  0  0  0  0
  4  5  2  0  0  0  0
  5  6  1  0  0  0  0
  6  7  1  0  0  0  0
  7  8  1  0  0  0  0
  8  9  2  0  0  0  0
 10  8  1  1  0  0  0
 10 22  1  6  0  0  0
 10 11  1  0  0  0  0
 11 12  1  0  0  0  0
 12 13  2  0  0  0  0
 12 14  1  0  0  0  0
 14 15  1  0  0  0  0
 15 10  1  0  0  0  0
 15 16  1  0  0  0  0
 16 17  1  0  0  0  0
 17 18  1  0  0  0  0
 18 19  1  0  0  0  0
 19 20  1  0  0  0  0
 20 15  1  0  0  0  0
  6 21  2  0  0  0  0
 21  2  1  0  0  0  0
M  END
>  <EXTREG>  (ZINC00094633)
ZINC00094633

>  <LOGBIO>
2.5000

$$$$
ZINC00094888
  -MTS-   02131516552D 0   0.00000     0.00000     0

 22 24  0  0  0  0  0  0  0  0999 V2000
    7.6249   -1.1462    0.0000 O   0  0  0  0  0  0  0  0  0  0  0  0
    6.6271   -1.2520    0.0000 C   0  0  0  0  0  0  0  0  0  0  0  0
    6.2207   -2.1657    0.0000 O   0  0  0  0  0  0  0  0  0  0  0  0
    6.0425   -0.4471    0.0000 C   0  0  0  0  0  0  0  0  0  0  0  0
    5.0446   -0.5529    0.0000 C   0  0  0  0  0  0  0  0  0  0  0  0
    4.4561    0.2556    0.0000 C   0  0  0  0  0  0  0  0  0  0  0  0
    4.7661    1.2156    0.0000 C   0  0  0  0  0  0  0  0  0  0  0  0
    3.9561    1.7956    0.0000 C   0  0  0  0  0  0  0  0  0  0  0  0
    3.1461    1.2156    0.0000 C   0  0  0  0  0  0  0  0  0  0  0  0
    3.4561    0.2556    0.0000 N   0  0  0  0  0  0  0  0  0  0  0  0
    2.8676   -0.5529    0.0000 C   0  0  0  0  0  0  0  0  0  0  0  0
    1.8696   -0.4481    0.0000 C   0  0  0  0  0  0  0  0  0  0  0  0
    1.2858   -1.2536    0.0000 C   0  0  0  0  0  0  0  0  0  0  0  0
    1.6908   -2.1679    0.0000 C   0  0  0  0  0  0  0  0  0  0  0  0
    1.1003   -2.9749    0.0000 F   0  0  0  0  0  0  0  0  0  0  0  0
    2.6797   -2.2767    0.0000 C   0  0  0  0  0  0  0  0  0  0  0  0
    3.2726   -1.4672    0.0000 C   0  0  0  0  0  0  0  0  0  0  0  0
    2.1964    1.5287    0.0000 C   0  0  0  0  0  0  0  0  0  0  0  0
    1.8880    2.4892    0.0000 S   0  0  0  0  0  0  0  0  0  0  0  0
    0.8918    2.4876    0.0000 C   0  0  0  0  0  0  0  0  0  0  0  0
    0.5724    1.5439    0.0000 C   0  0  0  0  0  0  0  0  0  0  0  0
    1.3843    0.9452    0.0000 C   0  0  0  0  0  0  0  0  0  0  0  0
  1  2  1  0  0  0  0
  2  3  2  0  0  0  0
  2  4  1  0  0  0  0
  4  5  1  0  0  0  0
  5  6  1  0  0  0  0
  6  7  2  0  0  0  0
  7  8  1  0  0  0  0
  8  9  2  0  0  0  0
  9 10  1  0  0  0  0
 10  6  1  0  0  0  0
 10 11  1  0  0  0  0
 11 12  2  0  0  0  0
 12 13  1  0  0  0  0
 13 14  2  0  0  0  0
 14 15  1  0  0  0  0
 14 16  1  0  0  0  0
 16 17  2  0  0  0  0
 17 11  1  0  0  0  0
  9 18  1  0  0  0  0
 18 19  1  0  0  0  0
 19 20  1  0  0  0  0
 20 21  2  0  0  0  0
 21 22  1  0  0  0  0
 22 18  2  0  0  0  0
M  END
>  <EXTREG>  (ZINC00094888)
ZINC00094888

>  <LOGBIO>
2.5000

$$$$
ZINC00096244
  -MTS-   02131516552D 0   0.00000     0.00000     0

 23 26  0  0  0  0  0  0  0  0999 V2000
    5.5187    0.9509    0.0000 C   0  0  0  0  0  0  0  0  0  0  0  0
    5.0151    0.0869    0.0000 C   0  0  0  0  0  0  0  0  0  0  0  0
    4.0130    0.0912    0.0000 N   0  0  0  0  0  0  0  0  0  0  0  0
    3.3373    0.8404    0.0000 N   0  0  0  0  0  0  0  0  0  0  0  0
    2.4296    0.4298    0.0000 C   0  0  0  0  0  0  0  0  0  0  0  0
    2.5259   -0.5618    0.0000 C   0  0  0  0  0  0  0  0  0  0  0  0
    3.5121   -0.7743    0.0000 C   0  0  0  0  0  0  0  0  0  0  0  0
    4.0099   -1.6401    0.0000 N   0  0  0  0  0  0  0  0  0  0  0  0
    5.0047   -1.6471    0.0000 C   0  0  0  0  0  0  0  0  0  0  0  0
    5.5116   -0.7811    0.0000 C   0  0  0  0  0  0  0  0  0  0  0  0
    6.5116   -0.7861    0.0000 S   0  0  0  0  0  0  0  0  0  0  0  0
    6.5166    0.2139    0.0000 O   0  0  0  0  0  0  0  0  0  0  0  0
    6.5066   -1.7861    0.0000 O   0  0  0  0  0  0  0  0  0  0  0  0
    7.5116   -0.7911    0.0000 C   0  0  0  0  0  0  0  0  0  0  0  0
    8.0098   -1.6621    0.0000 C   0  0  0  0  0  0  0  0  0  0  0  0
    9.0046   -1.6651    0.0000 C   0  0  0  0  0  0  0  0  0  0  0  0
    9.5098   -0.8021    0.0000 C   0  0  0  0  0  0  0  0  0  0  0  0
   10.5098   -0.8096    0.0000 Cl  0  0  0  0  0  0  0  0  0  0  0  0
    9.0202    0.0639    0.0000 C   0  0  0  0  0  0  0  0  0  0  0  0
    8.0168    0.0719    0.0000 C   0  0  0  0  0  0  0  0  0  0  0  0
    1.5641    0.9307    0.0000 C   0  0  0  0  0  0  0  0  0  0  0  0
    1.0641    1.8007    0.0000 C   0  0  0  0  0  0  0  0  0  0  0  0
    0.5641    0.9307    0.0000 C   0  0  0  0  0  0  0  0  0  0  0  0
  1  2  1  0  0  0  0
  2  3  1  0  0  0  0
  3  4  1  0  0  0  0
  4  5  2  0  0  0  0
  5  6  1  0  0  0  0
  6  7  2  0  0  0  0
  7  3  1  0  0  0  0
  7  8  1  0  0  0  0
  8  9  2  0  0  0  0
  9 10  1  0  0  0  0
 10  2  2  0  0  0  0
 10 11  1  0  0  0  0
 11 12  2  0  0  0  0
 11 13  2  0  0  0  0
 11 14  1  0  0  0  0
 14 15  2  0  0  0  0
 15 16  1  0  0  0  0
 16 17  2  0  0  0  0
 17 18  1  0  0  0  0
 17 19  1  0  0  0  0
 19 20  2  0  0  0  0
 20 14  1  0  0  0  0
  5 21  1  0  0  0  0
 21 22  1  0  0  0  0
 22 23  1  0  0  0  0
 23 21  1  0  0  0  0
M  END
>  <EXTREG>  (ZINC00096244)
ZINC00096244

>  <LOGBIO>
2.5000

$$$$
ZINC00097227
  -MTS-   02131516552D 0   0.00000     0.00000     0

 24 25  0  0  0  0  0  0  0  0999 V2000
    0.9655   -3.6382    0.0000 C   0  0  0  0  0  0  0  0  0  0  0  0
    0.4607   -2.7709    0.0000 C   0  0  0  0  0  0  0  0  0  0  0  0
    0.9560   -1.9082    0.0000 O   0  0  0  0  0  0  0  0  0  0  0  0
    1.9560   -1.9057    0.0000 C   0  0  0  0  0  0  0  0  0  0  0  0
    2.4607   -2.7729    0.0000 N   0  0  0  0  0  0  0  0  0  0  0  0
    3.4555   -2.7684    0.0000 C   0  0  0  0  0  0  0  0  0  0  0  0
    3.9581   -3.6329    0.0000 N   0  0  0  0  0  0  0  0  0  0  0  0
    3.9542   -1.9016    0.0000 C   0  0  0  0  0  0  0  0  0  0  0  0
    4.9542   -1.9016    0.0000 C   0  0  0  0  0  0  0  0  0  0  0  0
    5.9542   -1.9016    0.0000 N   0  0  0  0  0  0  0  0  0  0  0  0
    3.4581   -1.0394    0.0000 C   0  0  0  0  0  0  0  0  0  0  0  0
    4.1593    0.1724    0.0000 C   0  0  0  0  0  0  0  0  0  0  0  0
    5.1627    0.1724    0.0000 C   0  0  0  0  0  0  0  0  0  0  0  0
    5.6592    1.0344    0.0000 C   0  0  0  0  0  0  0  0  0  0  0  0
    5.1609    1.9014    0.0000 C   0  0  0  0  0  0  0  0  0  0  0  0
    4.1662    1.9064    0.0000 C   0  0  0  0  0  0  0  0  0  0  0  0
    3.6701    2.7747    0.0000 O   0  0  0  0  0  0  0  0  0  0  0  0
    4.1739    3.6384    0.0000 C   0  0  0  0  0  0  0  0  0  0  0  0
    3.6610    1.0394    0.0000 C   0  0  0  0  0  0  0  0  0  0  0  0
    2.6610    1.0424    0.0000 O   0  0  0  0  0  0  0  0  0  0  0  0
    2.1636    1.9099    0.0000 C   0  0  0  0  0  0  0  0  0  0  0  0
    2.4546   -1.0389    0.0000 C   0  0  0  0  0  0  0  0  0  0  0  0
    1.9542   -0.1731    0.0000 C   0  0  0  0  0  0  0  0  0  0  0  0
    1.4537    0.6926    0.0000 N   0  0  0  0  0  0  0  0  0  0  0  0
  1  2  1  0  0  0  0
  2  3  1  0  0  0  0
  3  4  1  0  0  0  0
  4  5  1  0  0  0  0
  5  6  2  0  0  0  0
  6  7  1  0  0  0  0
  6  8  1  0  0  0  0
  8  9  1  0  0  0  0
  9 10  3  0  0  0  0
  8 11  2  0  0  0  0
 11 12  1  0  0  0  0
 12 13  2  0  0  0  0
 13 14  1  0  0  0  0
 14 15  2  0  0  0  0
 15 16  1  0  0  0  0
 16 17  1  0  0  0  0
 17 18  1  0  0  0  0
 16 19  2  0  0  0  0
 19 12  1  0  0  0  0
 19 20  1  0  0  0  0
 20 21  1  0  0  0  0
 11 22  1  0  0  0  0
 22  4  2  0  0  0  0
 22 23  1  0  0  0  0
 23 24  3  0  0  0  0
M  END
>  <EXTREG>  (ZINC00097227)
ZINC00097227

>  <LOGBIO>
2.5000

$$$$
ZINC00097776
  -MTS-   02131516552D 0   0.00000     0.00000     0

 18 20  0  0  0  0  0  0  0  0999 V2000
    5.4993   -2.5673    0.0000 C   0  0  0  0  0  0  0  0  0  0  0  0
    5.9029   -1.6524    0.0000 O   0  0  0  0  0  0  0  0  0  0  0  0
    5.3124   -0.8454    0.0000 C   0  0  0  0  0  0  0  0  0  0  0  0
    5.7165    0.0731    0.0000 C   0  0  0  0  0  0  0  0  0  0  0  0
    5.1274    0.8747    0.0000 C   0  0  0  0  0  0  0  0  0  0  0  0
    4.1331    0.7678    0.0000 C   0  0  0  0  0  0  0  0  0  0  0  0
    3.7279   -0.1408    0.0000 C   0  0  0  0  0  0  0  0  0  0  0  0
    4.3181   -0.9523    0.0000 C   0  0  0  0  0  0  0  0  0  0  0  0
    3.5446    1.5763    0.0000 C   0  0  0  0  0  0  0  0  0  0  0  0
    3.8546    2.5363    0.0000 C   0  0  0  0  0  0  0  0  0  0  0  0
    3.0446    3.1163    0.0000 S   0  0  0  0  0  0  0  0  0  0  0  0
    2.2346    2.5363    0.0000 C   0  0  0  0  0  0  0  0  0  0  0  0
    1.2554    2.7390    0.0000 N   0  0  0  0  0  0  0  0  0  0  0  0
    0.5872    1.9950    0.0000 C   0  0  0  0  0  0  0  0  0  0  0  0
    0.9003    1.0417    0.0000 N   0  0  0  0  0  0  0  0  0  0  0  0
    1.8742    0.8390    0.0000 C   0  0  0  0  0  0  0  0  0  0  0  0
    2.1829   -0.1122    0.0000 Cl  0  0  0  0  0  0  0  0  0  0  0  0
    2.5446    1.5763    0.0000 C   0  0  0  0  0  0  0  0  0  0  0  0
  1  2  1  0  0  0  0
  2  3  1  0  0  0  0
  3  4  2  0  0  0  0
  4  5  1  0  0  0  0
  5  6  2  0  0  0  0
  6  7  1  0  0  0  0
  7  8  2  0  0  0  0
  8  3  1  0  0  0  0
  6  9  1  0  0  0  0
  9 10  2  0  0  0  0
 10 11  1  0  0  0  0
 11 12  1  0  0  0  0
 12 13  1  0  0  0  0
 13 14  2  0  0  0  0
 14 15  1  0  0  0  0
 15 16  2  0  0  0  0
 16 17  1  0  0  0  0
 16 18  1  0  0  0  0
 18  9  1  0  0  0  0
 18 12  2  0  0  0  0
M  END
>  <EXTREG>  (ZINC00097776)
ZINC00097776

>  <LOGBIO>
2.5000

$$$$
ZINC00098095
  -MTS-   02131516552D 0   0.00000     0.00000     0

 23 26  0  0  1  0  0  0  0  0999 V2000
    4.9238   -3.4169    0.0000 C   0  0  0  0  0  0  0  0  0  0  0  0
    4.3332   -2.6099    0.0000 C   0  0  0  0  0  0  0  0  0  0  0  0
    4.7373   -1.6914    0.0000 C   0  0  0  0  0  0  0  0  0  0  0  0
    4.1482   -0.8898    0.0000 C   0  0  0  0  0  0  0  0  0  0  0  0
    3.1540   -0.9967    0.0000 C   0  0  0  0  0  0  0  0  0  0  0  0
    2.7488   -1.9053    0.0000 C   0  0  0  0  0  0  0  0  0  0  0  0
    3.3390   -2.7168    0.0000 C   0  0  0  0  0  0  0  0  0  0  0  0
    2.5654   -0.1883    0.0000 N   0  0  0  0  0  0  0  0  0  0  0  0
    2.8754    0.7717    0.0000 N   0  0  0  0  0  0  0  0  0  0  0  0
    3.6844    1.3745    0.0000 C   0  0  0  0  0  0  0  0  0  0  0  0
    4.6394    1.0777    0.0000 O   0  0  0  0  0  0  0  0  0  0  0  0
    3.3623    2.3212    0.0000 O   0  0  0  0  0  0  0  0  0  0  0  0
    2.3536    2.3054    0.0000 C   0  0  1  0  0  0  0  0  0  0  0  0
    2.4269    3.3027    0.0000 C   0  0  0  0  0  0  0  0  0  0  0  0
    1.3668    2.4670    0.0000 C   0  0  0  0  0  0  0  0  0  0  0  0
    0.7846    1.6539    0.0000 C   0  0  0  0  0  0  0  0  0  0  0  0
    1.2554    0.7717    0.0000 C   0  0  1  0  0  0  0  0  0  0  0  0
    1.5654   -0.1883    0.0000 C   0  0  0  0  0  0  0  0  0  0  0  0
    0.5870   -0.3950    0.0000 C   0  0  0  0  0  0  0  0  0  0  0  0
    1.6694   -1.1828    0.0000 C   0  0  0  0  0  0  0  0  0  0  0  0
    2.0654    1.3517    0.0000 C   0  0  1  0  0  0  0  0  0  0  0  0
    1.2524    1.9339    0.0000 C   0  0  0  0  0  0  0  0  0  0  0  0
    0.7031    0.5374    0.0000 H   0  0  0  0  0  0  0  0  0  0  0  0
  1  2  1  0  0  0  0
  2  3  2  0  0  0  0
  3  4  1  0  0  0  0
  4  5  2  0  0  0  0
  5  6  1  0  0  0  0
  6  7  2  0  0  0  0
  7  2  1  0  0  0  0
  5  8  1  0  0  0  0
  8  9  1  0  0  0  0
  9 10  1  0  0  0  0
 10 11  2  0  0  0  0
 10 12  1  0  0  0  0
 12 13  1  0  0  0  0
 13 14  1  1  0  0  0
 13 15  1  0  0  0  0
 15 16  1  0  0  0  0
 17 16  1  6  0  0  0
 17 23  1  1  0  0  0
 17 18  1  0  0  0  0
 18  8  1  0  0  0  0
 18 19  1  0  0  0  0
 18 20  1  0  0  0  0
 17 21  1  0  0  0  0
 21  9  1  0  0  0  0
 21 13  1  0  0  0  0
 21 22  1  1  0  0  0
M  END
>  <EXTREG>  (ZINC00098095)
ZINC00098095

>  <LOGBIO>
2.5000

$$$$
ZINC00099400
  -MTS-   02131516552D 0   0.00000     0.00000     0

 17 18  0  0  0  0  0  0  0  0999 V2000
    4.2251   -2.4717    0.0000 C   0  0  0  0  0  0  0  0  0  0  0  0
    4.6319   -1.5544    0.0000 C   0  0  0  0  0  0  0  0  0  0  0  0
    5.6212   -1.4501    0.0000 O   0  0  0  0  0  0  0  0  0  0  0  0
    4.0434   -0.7460    0.0000 N   0  0  0  0  0  0  0  0  0  0  0  0
    4.3534    0.2140    0.0000 C   0  0  0  0  0  0  0  0  0  0  0  0
    5.3031    0.5272    0.0000 O   0  0  0  0  0  0  0  0  0  0  0  0
    3.5434    0.7940    0.0000 C   0  0  0  0  0  0  0  0  0  0  0  0
    3.4438    1.7922    0.0000 C   0  0  0  0  0  0  0  0  0  0  0  0
    2.5318    2.2024    0.0000 C   0  0  0  0  0  0  0  0  0  0  0  0
    1.7189    1.6142    0.0000 C   0  0  0  0  0  0  0  0  0  0  0  0
    1.8220    0.6247    0.0000 C   0  0  0  0  0  0  0  0  0  0  0  0
    2.7334    0.2140    0.0000 C   0  0  0  0  0  0  0  0  0  0  0  0
    3.0434   -0.7460    0.0000 C   0  0  0  0  0  0  0  0  0  0  0  0
    2.4549   -1.5544    0.0000 O   0  0  0  0  0  0  0  0  0  0  0  0
    0.8059    2.0222    0.0000 N   0  3  0  0  0  0  0  0  0  0  0  0
    0.7019    3.0202    0.0000 O   0  5  0  0  0  0  0  0  0  0  0  0
    0.0000    1.4390    0.0000 O   0  0  0  0  0  0  0  0  0  0  0  0
  1  2  1  0  0  0  0
  2  3  2  0  0  0  0
  2  4  1  0  0  0  0
  4  5  1  0  0  0  0
  5  6  2  0  0  0  0
  5  7  1  0  0  0  0
  7  8  2  0  0  0  0
  8  9  1  0  0  0  0
  9 10  2  0  0  0  0
 10 11  1  0  0  0  0
 11 12  2  0  0  0  0
 12  7  1  0  0  0  0
 12 13  1  0  0  0  0
 13  4  1  0  0  0  0
 13 14  2  0  0  0  0
 10 15  1  0  0  0  0
 15 16  1  0  0  0  0
 15 17  2  0  0  0  0
M  CHG  2  15   1  16  -1
M  END
>  <EXTREG>  (ZINC00099400)
ZINC00099400

>  <LOGBIO>
2.5000

$$$$
ZINC00100049
  -MTS-   02131516552D 0   0.00000     0.00000     0

 13 14  0  0  1  0  0  0  0  0999 V2000
    2.8582    0.2750    0.0000 C   0  0  0  0  0  0  0  0  0  0  0  0
    1.8798    0.4818    0.0000 C   0  0  1  0  0  0  0  0  0  0  0  0
    2.1898    1.4418    0.0000 N   0  0  0  0  0  0  0  0  0  0  0  0
    1.3798    2.0218    0.0000 C   0  0  0  0  0  0  0  0  0  0  0  0
    1.3798    3.0218    0.0000 O   0  0  0  0  0  0  0  0  0  0  0  0
    0.5698    1.4418    0.0000 N   0  0  0  0  0  0  0  0  0  0  0  0
    0.8798    0.4818    0.0000 C   0  0  0  0  0  0  0  0  0  0  0  0
    0.5267   -0.0033    0.0000 O   0  0  0  0  0  0  0  0  0  0  0  0
    1.7343   -0.9107    0.0000 C   0  0  0  0  0  0  0  0  0  0  0  0
    0.8614   -1.4164    0.0000 O   0  0  0  0  0  0  0  0  0  0  0  0
    1.0750   -2.3895    0.0000 C   0  0  0  0  0  0  0  0  0  0  0  0
    2.0650   -2.5007    0.0000 C   0  0  0  0  0  0  0  0  0  0  0  0
    2.4773   -1.5800    0.0000 C   0  0  0  0  0  0  0  0  0  0  0  0
  2  1  1  6  0  0  0
  2  3  1  0  0  0  0
  3  4  1  0  0  0  0
  4  5  2  0  0  0  0
  4  6  1  0  0  0  0
  6  7  1  0  0  0  0
  7  2  1  0  0  0  0
  7  8  2  0  0  0  0
  2  9  1  0  0  0  0
  9 10  1  0  0  0  0
 10 11  1  0  0  0  0
 11 12  2  0  0  0  0
 12 13  1  0  0  0  0
 13  9  2  0  0  0  0
M  END
>  <EXTREG>  (ZINC00100049)
ZINC00100049

>  <LOGBIO>
2.5000

$$$$
ZINC00101129
  -MTS-   02131516552D 0   0.00000     0.00000     0

 11 12  0  0  0  0  0  0  0  0999 V2000
    3.4608   -1.9343    0.0000 C   0  0  0  0  0  0  0  0  0  0  0  0
    2.8723   -1.1259    0.0000 C   0  0  0  0  0  0  0  0  0  0  0  0
    3.1823   -0.1659    0.0000 S   0  0  0  0  0  0  0  0  0  0  0  0
    2.3723    0.4141    0.0000 C   0  0  0  0  0  0  0  0  0  0  0  0
    2.2727    1.4123    0.0000 C   0  0  0  0  0  0  0  0  0  0  0  0
    1.3607    1.8225    0.0000 C   0  0  0  0  0  0  0  0  0  0  0  0
    0.5478    1.2343    0.0000 C   0  0  0  0  0  0  0  0  0  0  0  0
    0.6509    0.2448    0.0000 C   0  0  0  0  0  0  0  0  0  0  0  0
    1.5623   -0.1659    0.0000 C   0  0  0  0  0  0  0  0  0  0  0  0
    1.8723   -1.1259    0.0000 N   0  3  0  0  0  0  0  0  0  0  0  0
    1.2838   -1.9343    0.0000 C   0  0  0  0  0  0  0  0  0  0  0  0
  1  2  1  0  0  0  0
  2  3  1  0  0  0  0
  3  4  1  0  0  0  0
  4  5  2  0  0  0  0
  5  6  1  0  0  0  0
  6  7  2  0  0  0  0
  7  8  1  0  0  0  0
  8  9  2  0  0  0  0
  9  4  1  0  0  0  0
  9 10  1  0  0  0  0
 10  2  2  0  0  0  0
 10 11  1  0  0  0  0
M  CHG  1  10   1
M  END
>  <EXTREG>  (ZINC00101129)
ZINC00101129

>  <LOGBIO>
2.5000

$$$$
ZINC00102599
  -MTS-   02131516552D 0   0.00000     0.00000     0

 16 17  0  0  0  0  0  0  0  0999 V2000
    3.1161    1.5310    0.0000 C   0  0  0  0  0  0  0  0  0  0  0  0
    2.5968    1.2305    0.0000 C   0  0  0  0  0  0  0  0  0  0  0  0
    1.7268    1.7305    0.0000 C   0  0  0  0  0  0  0  0  0  0  0  0
    0.8668    1.2305    0.0000 C   0  0  0  0  0  0  0  0  0  0  0  0
    0.8668    0.2305    0.0000 C   0  0  0  0  0  0  0  0  0  0  0  0
    0.0000   -0.2682    0.0000 F   0  0  0  0  0  0  0  0  0  0  0  0
    1.7268   -0.2695    0.0000 C   0  0  0  0  0  0  0  0  0  0  0  0
    2.5968    0.2305    0.0000 C   0  0  0  0  0  0  0  0  0  0  0  0
    3.6354   -0.3705    0.0000 N   0  0  0  0  0  0  0  0  0  0  0  0
    3.6354   -1.3740    0.0000 C   0  0  0  0  0  0  0  0  0  0  0  0
    2.7697   -1.8744    0.0000 O   0  0  0  0  0  0  0  0  0  0  0  0
    4.4974   -1.8705    0.0000 C   0  0  0  0  0  0  0  0  0  0  0  0
    5.3645   -1.3722    0.0000 S   0  0  0  0  0  0  0  0  0  0  0  0
    5.3694   -0.3774    0.0000 C   0  0  0  0  0  0  0  0  0  0  0  0
    4.5024    0.1277    0.0000 C   0  0  0  0  0  0  0  0  0  0  0  0
    4.5054    1.1277    0.0000 O   0  0  0  0  0  0  0  0  0  0  0  0
  1  2  1  0  0  0  0
  2  3  2  0  0  0  0
  3  4  1  0  0  0  0
  4  5  2  0  0  0  0
  5  6  1  0  0  0  0
  5  7  1  0  0  0  0
  7  8  2  0  0  0  0
  8  2  1  0  0  0  0
  8  9  1  0  0  0  0
  9 10  1  0  0  0  0
 10 11  2  0  0  0  0
 10 12  1  0  0  0  0
 12 13  1  0  0  0  0
 13 14  1  0  0  0  0
 14 15  1  0  0  0  0
 15  9  1  0  0  0  0
 15 16  2  0  0  0  0
M  END
>  <EXTREG>  (ZINC00102599)
ZINC00102599

>  <LOGBIO>
2.5000

$$$$
ZINC00103359
  -MTS-   02131516552D 0   0.00000     0.00000     0

 21 23  0  0  1  0  0  0  0  0999 V2000
    8.3596   -1.6441    0.0000 C   0  0  0  0  0  0  0  0  0  0  0  0
    8.0478   -0.6903    0.0000 C   0  0  0  0  0  0  0  0  0  0  0  0
    7.0742   -0.4861    0.0000 O   0  0  0  0  0  0  0  0  0  0  0  0
    6.7625    0.4676    0.0000 C   0  0  0  0  0  0  0  0  0  0  0  0
    7.4276    1.2074    0.0000 O   0  0  0  0  0  0  0  0  0  0  0  0
    5.7841    0.6744    0.0000 C   0  0  2  0  0  0  0  0  0  0  0  0
    5.6801   -0.3202    0.0000 O   0  0  0  0  0  0  0  0  0  0  0  0
    6.0941    1.6344    0.0000 C   0  0  0  0  0  0  0  0  0  0  0  0
    5.2841    2.2144    0.0000 S   0  0  0  0  0  0  0  0  0  0  0  0
    4.4741    1.6344    0.0000 C   0  0  0  0  0  0  0  0  0  0  0  0
    3.4949    1.8371    0.0000 N   0  0  0  0  0  0  0  0  0  0  0  0
    2.8266    1.0931    0.0000 C   0  0  0  0  0  0  0  0  0  0  0  0
    1.8184    1.0864    0.0000 S   0  0  0  0  0  0  0  0  0  0  0  0
    1.5201    0.1359    0.0000 C   0  0  0  0  0  0  0  0  0  0  0  0
    0.5700   -0.1762    0.0000 C   0  0  0  0  0  0  0  0  0  0  0  0
    2.3239   -0.4527    0.0000 C   0  0  0  0  0  0  0  0  0  0  0  0
    2.3219   -1.4527    0.0000 C   0  0  0  0  0  0  0  0  0  0  0  0
    3.1398    0.1398    0.0000 C   0  0  0  0  0  0  0  0  0  0  0  0
    4.1137   -0.0629    0.0000 C   0  0  0  0  0  0  0  0  0  0  0  0
    4.4224   -1.0141    0.0000 O   0  0  0  0  0  0  0  0  0  0  0  0
    4.7841    0.6744    0.0000 N   0  0  0  0  0  0  0  0  0  0  0  0
  1  2  1  0  0  0  0
  2  3  1  0  0  0  0
  3  4  1  0  0  0  0
  4  5  2  0  0  0  0
  6  4  1  1  0  0  0
  6  7  1  6  0  0  0
  6  8  1  0  0  0  0
  8  9  1  0  0  0  0
  9 10  1  0  0  0  0
 10 11  2  0  0  0  0
 11 12  1  0  0  0  0
 12 13  1  0  0  0  0
 13 14  1  0  0  0  0
 14 15  1  0  0  0  0
 14 16  2  0  0  0  0
 16 17  1  0  0  0  0
 16 18  1  0  0  0  0
 18 12  2  0  0  0  0
 18 19  1  0  0  0  0
 19 20  2  0  0  0  0
 19 21  1  0  0  0  0
 21  6  1  0  0  0  0
 21 10  1  0  0  0  0
M  END
>  <EXTREG>  (ZINC00103359)
ZINC00103359

>  <LOGBIO>
2.5000

$$$$
ZINC00103640
  -MTS-   02131516552D 0   0.00000     0.00000     0

 24 27  0  0  1  0  0  0  0  0999 V2000
    4.3555   -2.5145    0.0000 C   0  0  0  0  0  0  0  0  0  0  0  0
    3.7670   -1.7060    0.0000 N   0  0  0  0  0  0  0  0  0  0  0  0
    4.0770   -0.7460    0.0000 N   0  0  0  0  0  0  0  0  0  0  0  0
    3.2670   -0.1660    0.0000 C   0  0  0  0  0  0  0  0  0  0  0  0
    2.4570   -0.7460    0.0000 C   0  0  0  0  0  0  0  0  0  0  0  0
    2.7670   -1.7060    0.0000 C   0  0  2  0  0  0  0  0  0  0  0  0
    2.1785   -2.5145    0.0000 C   0  0  0  0  0  0  0  0  0  0  0  0
    1.1805   -2.4097    0.0000 C   0  0  0  0  0  0  0  0  0  0  0  0
    0.5967   -3.2152    0.0000 C   0  0  0  0  0  0  0  0  0  0  0  0
    1.0017   -4.1295    0.0000 C   0  0  0  0  0  0  0  0  0  0  0  0
    0.4112   -4.9365    0.0000 F   0  0  0  0  0  0  0  0  0  0  0  0
    1.9905   -4.2383    0.0000 C   0  0  0  0  0  0  0  0  0  0  0  0
    2.5835   -3.4288    0.0000 C   0  0  0  0  0  0  0  0  0  0  0  0
    3.2670    0.8340    0.0000 C   0  0  0  0  0  0  0  0  0  0  0  0
    4.1355    1.3366    0.0000 C   0  0  0  0  0  0  0  0  0  0  0  0
    4.1335    2.3313    0.0000 C   0  0  0  0  0  0  0  0  0  0  0  0
    3.2679    2.8322    0.0000 C   0  0  0  0  0  0  0  0  0  0  0  0
    3.2709    3.8356    0.0000 C   0  0  0  0  0  0  0  0  0  0  0  0
    2.4054    4.3365    0.0000 C   0  0  0  0  0  0  0  0  0  0  0  0
    1.5369    3.8339    0.0000 C   0  0  0  0  0  0  0  0  0  0  0  0
    1.5389    2.8391    0.0000 C   0  0  0  0  0  0  0  0  0  0  0  0
    2.4044    2.3383    0.0000 C   0  0  0  0  0  0  0  0  0  0  0  0
    2.4014    1.3348    0.0000 C   0  0  0  0  0  0  0  0  0  0  0  0
    3.0391   -2.2408    0.0000 H   0  0  0  0  0  0  0  0  0  0  0  0
  1  2  1  0  0  0  0
  2  3  1  0  0  0  0
  3  4  2  0  0  0  0
  4  5  1  0  0  0  0
  5  6  1  0  0  0  0
  6 24  1  6  0  0  0
  6  2  1  0  0  0  0
  6  7  1  1  0  0  0
  7  8  2  0  0  0  0
  8  9  1  0  0  0  0
  9 10  2  0  0  0  0
 10 11  1  0  0  0  0
 10 12  1  0  0  0  0
 12 13  2  0  0  0  0
 13  7  1  0  0  0  0
  4 14  1  0  0  0  0
 14 15  2  0  0  0  0
 15 16  1  0  0  0  0
 16 17  2  0  0  0  0
 17 18  1  0  0  0  0
 18 19  2  0  0  0  0
 19 20  1  0  0  0  0
 20 21  2  0  0  0  0
 21 22  1  0  0  0  0
 22 17  1  0  0  0  0
 22 23  2  0  0  0  0
 23 14  1  0  0  0  0
M  END
>  <EXTREG>  (ZINC00103640)
ZINC00103640

>  <LOGBIO>
2.5000

$$$$
ZINC00104017
  -MTS-   02131516552D 0   0.00000     0.00000     0

 15 15  0  0  0  0  0  0  0  0999 V2000
    3.1156    2.9515    0.0000 C   0  0  0  0  0  0  0  0  0  0  0  0
    2.2501    2.4506    0.0000 C   0  0  0  0  0  0  0  0  0  0  0  0
    1.3801    2.9506    0.0000 C   0  0  0  0  0  0  0  0  0  0  0  0
    0.5201    2.4506    0.0000 C   0  0  0  0  0  0  0  0  0  0  0  0
    0.5201    1.4506    0.0000 N   0  0  0  0  0  0  0  0  0  0  0  0
    1.3801    0.9506    0.0000 C   0  0  0  0  0  0  0  0  0  0  0  0
    1.3776   -0.0494    0.0000 N   0  0  0  0  0  0  0  0  0  0  0  0
    2.2453   -0.5533    0.0000 C   0  0  0  0  0  0  0  0  0  0  0  0
    3.1128   -0.0559    0.0000 O   0  0  0  0  0  0  0  0  0  0  0  0
    2.2418   -1.5480    0.0000 C   0  0  0  0  0  0  0  0  0  0  0  0
    3.1095   -2.0519    0.0000 C   0  0  0  0  0  0  0  0  0  0  0  0
    3.1060   -3.0467    0.0000 C   0  0  0  0  0  0  0  0  0  0  0  0
    3.9737   -3.5506    0.0000 O   0  0  0  0  0  0  0  0  0  0  0  0
    2.2385   -3.5441    0.0000 O   0  0  0  0  0  0  0  0  0  0  0  0
    2.2501    1.4506    0.0000 C   0  0  0  0  0  0  0  0  0  0  0  0
  1  2  1  0  0  0  0
  2  3  2  0  0  0  0
  3  4  1  0  0  0  0
  4  5  2  0  0  0  0
  5  6  1  0  0  0  0
  6  7  1  0  0  0  0
  7  8  1  0  0  0  0
  8  9  2  0  0  0  0
  8 10  1  0  0  0  0
 10 11  1  0  0  0  0
 11 12  1  0  0  0  0
 12 13  1  0  0  0  0
 12 14  2  0  0  0  0
  6 15  2  0  0  0  0
 15  2  1  0  0  0  0
M  END
>  <EXTREG>  (ZINC00104017)
ZINC00104017

>  <LOGBIO>
2.5000

$$$$
ZINC00104817
  -MTS-   02131516552D 0   0.00000     0.00000     0

 18 18  0  0  0  0  0  0  0  0999 V2000
    4.9303    1.8533    0.0000 C   0  0  0  0  0  0  0  0  0  0  0  0
    4.0638    2.3525    0.0000 O   0  0  0  0  0  0  0  0  0  0  0  0
    3.1983    1.8516    0.0000 C   0  0  0  0  0  0  0  0  0  0  0  0
    2.3283    2.3516    0.0000 C   0  0  0  0  0  0  0  0  0  0  0  0
    1.4683    1.8516    0.0000 C   0  0  0  0  0  0  0  0  0  0  0  0
    0.6015    2.3503    0.0000 O   0  0  0  0  0  0  0  0  0  0  0  0
    0.6000    3.3503    0.0000 C   0  0  0  0  0  0  0  0  0  0  0  0
    1.4683    0.8516    0.0000 C   0  0  0  0  0  0  0  0  0  0  0  0
    2.3283    0.3516    0.0000 C   0  0  0  0  0  0  0  0  0  0  0  0
    3.1983    0.8516    0.0000 C   0  0  0  0  0  0  0  0  0  0  0  0
    2.3258   -0.6484    0.0000 C   0  0  0  0  0  0  0  0  0  0  0  0
    1.4558   -1.1484    0.0000 O   0  0  0  0  0  0  0  0  0  0  0  0
    3.1858   -1.1484    0.0000 N   0  0  0  0  0  0  0  0  0  0  0  0
    3.1817   -2.1518    0.0000 C   0  0  0  0  0  0  0  0  0  0  0  0
    3.5192   -3.0931    0.0000 C   0  0  0  0  0  0  0  0  0  0  0  0
    4.1673   -1.9825    0.0000 C   0  0  0  0  0  0  0  0  0  0  0  0
    2.3177   -2.6448    0.0000 C   0  0  0  0  0  0  0  0  0  0  0  0
    2.3136   -3.6482    0.0000 O   0  0  0  0  0  0  0  0  0  0  0  0
  1  2  1  0  0  0  0
  2  3  1  0  0  0  0
  3  4  2  0  0  0  0
  4  5  1  0  0  0  0
  5  6  1  0  0  0  0
  6  7  1  0  0  0  0
  5  8  2  0  0  0  0
  8  9  1  0  0  0  0
  9 10  2  0  0  0  0
 10  3  1  0  0  0  0
  9 11  1  0  0  0  0
 11 12  2  0  0  0  0
 11 13  1  0  0  0  0
 13 14  1  0  0  0  0
 14 15  1  0  0  0  0
 14 16  1  0  0  0  0
 14 17  1  0  0  0  0
 17 18  1  0  0  0  0
M  END
>  <EXTREG>  (ZINC00104817)
ZINC00104817

>  <LOGBIO>
2.5000

$$$$
ZINC00105446
  -MTS-   02131516552D 0   0.00000     0.00000     0

 16 16  0  0  1  0  0  0  0  0999 V2000
    3.2882    2.2702    0.0000 C   0  0  0  0  0  0  0  0  0  0  0  0
    3.2887    1.2667    0.0000 N   0  0  0  0  0  0  0  0  0  0  0  0
    3.8088    0.9675    0.0000 C   0  0  0  0  0  0  0  0  0  0  0  0
    2.2501    0.6657    0.0000 C   0  0  0  0  0  0  0  0  0  0  0  0
    1.3801    1.1657    0.0000 C   0  0  0  0  0  0  0  0  0  0  0  0
    0.5201    0.6657    0.0000 C   0  0  0  0  0  0  0  0  0  0  0  0
    0.5201   -0.3343    0.0000 N   0  0  0  0  0  0  0  0  0  0  0  0
    1.3801   -0.8343    0.0000 C   0  0  0  0  0  0  0  0  0  0  0  0
    2.2501   -0.3343    0.0000 C   0  0  0  0  0  0  0  0  0  0  0  0
    3.2887   -0.9353    0.0000 C   0  0  2  0  0  0  0  0  0  0  0  0
    4.1585   -0.4349    0.0000 O   0  0  0  0  0  0  0  0  0  0  0  0
    3.2882   -1.9301    0.0000 C   0  0  0  0  0  0  0  0  0  0  0  0
    2.4185   -2.4305    0.0000 F   0  0  0  0  0  0  0  0  0  0  0  0
    3.6292   -2.8702    0.0000 F   0  0  0  0  0  0  0  0  0  0  0  0
    4.2732   -1.7573    0.0000 F   0  0  0  0  0  0  0  0  0  0  0  0
    3.2895   -0.3353    0.0000 H   0  0  0  0  0  0  0  0  0  0  0  0
  1  2  1  0  0  0  0
  2  3  1  0  0  0  0
  2  4  1  0  0  0  0
  4  5  2  0  0  0  0
  5  6  1  0  0  0  0
  6  7  2  0  0  0  0
  7  8  1  0  0  0  0
  8  9  2  0  0  0  0
  9  4  1  0  0  0  0
  9 10  1  0  0  0  0
 10 16  1  1  0  0  0
 10 11  1  6  0  0  0
 10 12  1  0  0  0  0
 12 13  1  0  0  0  0
 12 14  1  0  0  0  0
 12 15  1  0  0  0  0
M  END
>  <EXTREG>  (ZINC00105446)
ZINC00105446

>  <LOGBIO>
2.5000

$$$$
ZINC00105854
  -MTS-   02131516552D 0   0.00000     0.00000     0

 16 17  0  0  0  0  0  0  0  0999 V2000
    5.2254   -1.4212    0.0000 C   0  0  0  0  0  0  0  0  0  0  0  0
    4.2310   -1.5261    0.0000 C   0  0  0  0  0  0  0  0  0  0  0  0
    3.6400   -0.7151    0.0000 C   0  0  0  0  0  0  0  0  0  0  0  0
    2.6509   -0.8215    0.0000 C   0  0  0  0  0  0  0  0  0  0  0  0
    2.0624   -0.0130    0.0000 S   0  0  0  0  0  0  0  0  0  0  0  0
    2.4683    0.9009    0.0000 C   0  0  0  0  0  0  0  0  0  0  0  0
    1.8798    1.7094    0.0000 C   0  0  0  0  0  0  0  0  0  0  0  0
    2.1898    2.6694    0.0000 N   0  0  0  0  0  0  0  0  0  0  0  0
    1.3798    3.2494    0.0000 O   0  0  0  0  0  0  0  0  0  0  0  0
    0.5698    2.6694    0.0000 C   0  0  0  0  0  0  0  0  0  0  0  0
    0.8798    1.7094    0.0000 N   0  0  0  0  0  0  0  0  0  0  0  0
    2.2437   -1.7348    0.0000 C   0  0  0  0  0  0  0  0  0  0  0  0
    1.2489   -1.8372    0.0000 Cl  0  0  0  0  0  0  0  0  0  0  0  0
    2.8254   -2.5417    0.0000 C   0  0  0  0  0  0  0  0  0  0  0  0
    3.8237   -2.4394    0.0000 C   0  0  0  0  0  0  0  0  0  0  0  0
    4.4102   -3.2494    0.0000 Cl  0  0  0  0  0  0  0  0  0  0  0  0
  1  2  1  0  0  0  0
  2  3  2  0  0  0  0
  3  4  1  0  0  0  0
  4  5  1  0  0  0  0
  5  6  1  0  0  0  0
  6  7  1  0  0  0  0
  7  8  2  0  0  0  0
  8  9  1  0  0  0  0
  9 10  1  0  0  0  0
 10 11  2  0  0  0  0
 11  7  1  0  0  0  0
  4 12  2  0  0  0  0
 12 13  1  0  0  0  0
 12 14  1  0  0  0  0
 14 15  2  0  0  0  0
 15  2  1  0  0  0  0
 15 16  1  0  0  0  0
M  END
>  <EXTREG>  (ZINC00105854)
ZINC00105854

>  <LOGBIO>
2.5000

$$$$
ZINC00105964
  -MTS-   02131516552D 0   0.00000     0.00000     0

 16 17  0  0  0  0  0  0  0  0999 V2000
    3.5120   -2.6756    0.0000 C   0  0  0  0  0  0  0  0  0  0  0  0
    3.9189   -1.7584    0.0000 C   0  0  0  0  0  0  0  0  0  0  0  0
    4.9082   -1.6540    0.0000 O   0  0  0  0  0  0  0  0  0  0  0  0
    5.3150   -0.7367    0.0000 C   0  0  0  0  0  0  0  0  0  0  0  0
    6.3043   -0.6324    0.0000 O   0  0  0  0  0  0  0  0  0  0  0  0
    4.7265    0.0718    0.0000 C   0  0  0  0  0  0  0  0  0  0  0  0
    5.0365    1.0318    0.0000 N   0  0  0  0  0  0  0  0  0  0  0  0
    4.2265    1.6118    0.0000 N   0  0  0  0  0  0  0  0  0  0  0  0
    3.4165    1.0318    0.0000 C   0  0  0  0  0  0  0  0  0  0  0  0
    3.7265    0.0718    0.0000 N   0  0  0  0  0  0  0  0  0  0  0  0
    2.4668    1.3449    0.0000 C   0  0  0  0  0  0  0  0  0  0  0  0
    2.2614    2.3271    0.0000 C   0  0  0  0  0  0  0  0  0  0  0  0
    1.3161    2.6367    0.0000 C   0  0  0  0  0  0  0  0  0  0  0  0
    0.5693    1.9716    0.0000 C   0  0  0  0  0  0  0  0  0  0  0  0
    0.7680    0.9968    0.0000 C   0  0  0  0  0  0  0  0  0  0  0  0
    1.7201    0.6798    0.0000 N   0  0  0  0  0  0  0  0  0  0  0  0
  1  2  1  0  0  0  0
  2  3  1  0  0  0  0
  3  4  1  0  0  0  0
  4  5  2  0  0  0  0
  4  6  1  0  0  0  0
  6  7  1  0  0  0  0
  7  8  1  0  0  0  0
  8  9  2  0  0  0  0
  9 10  1  0  0  0  0
 10  6  2  0  0  0  0
  9 11  1  0  0  0  0
 11 12  2  0  0  0  0
 12 13  1  0  0  0  0
 13 14  2  0  0  0  0
 14 15  1  0  0  0  0
 15 16  2  0  0  0  0
 16 11  1  0  0  0  0
M  END
>  <EXTREG>  (ZINC00105964)
ZINC00105964

>  <LOGBIO>
2.5000

$$$$
ZINC00106393
  -MTS-   02131516552D 0   0.00000     0.00000     0

 19 20  0  0  0  0  0  0  0  0999 V2000
    6.4683   -2.3676    0.0000 C   0  0  0  0  0  0  0  0  0  0  0  0
    5.8798   -1.5591    0.0000 C   0  0  0  0  0  0  0  0  0  0  0  0
    6.1898   -0.5991    0.0000 N   0  0  0  0  0  0  0  0  0  0  0  0
    5.3798   -0.0191    0.0000 O   0  0  0  0  0  0  0  0  0  0  0  0
    4.5698   -0.5991    0.0000 C   0  0  0  0  0  0  0  0  0  0  0  0
    3.6201   -0.2860    0.0000 C   0  0  0  0  0  0  0  0  0  0  0  0
    3.4165    0.6931    0.0000 C   0  0  0  0  0  0  0  0  0  0  0  0
    2.4668    1.0062    0.0000 C   0  0  0  0  0  0  0  0  0  0  0  0
    2.2614    1.9884    0.0000 C   0  0  0  0  0  0  0  0  0  0  0  0
    1.3161    2.2980    0.0000 C   0  0  0  0  0  0  0  0  0  0  0  0
    1.1119    3.2770    0.0000 Cl  0  0  0  0  0  0  0  0  0  0  0  0
    0.5693    1.6329    0.0000 C   0  0  0  0  0  0  0  0  0  0  0  0
    0.7680    0.6581    0.0000 C   0  0  0  0  0  0  0  0  0  0  0  0
    0.0196   -0.0051    0.0000 Cl  0  0  0  0  0  0  0  0  0  0  0  0
    1.7201    0.3411    0.0000 C   0  0  0  0  0  0  0  0  0  0  0  0
    4.8798   -1.5591    0.0000 C   0  0  0  0  0  0  0  0  0  0  0  0
    4.2913   -2.3676    0.0000 N   0  3  0  0  0  0  0  0  0  0  0  0
    3.2934   -2.2623    0.0000 O   0  5  0  0  0  0  0  0  0  0  0  0
    4.6946   -3.2770    0.0000 O   0  0  0  0  0  0  0  0  0  0  0  0
  1  2  1  0  0  0  0
  2  3  2  0  0  0  0
  3  4  1  0  0  0  0
  4  5  1  0  0  0  0
  5  6  1  0  0  0  0
  6  7  2  0  0  0  0
  7  8  1  0  0  0  0
  8  9  2  0  0  0  0
  9 10  1  0  0  0  0
 10 11  1  0  0  0  0
 10 12  2  0  0  0  0
 12 13  1  0  0  0  0
 13 14  1  0  0  0  0
 13 15  2  0  0  0  0
 15  8  1  0  0  0  0
  5 16  2  0  0  0  0
 16  2  1  0  0  0  0
 16 17  1  0  0  0  0
 17 18  1  0  0  0  0
 17 19  2  0  0  0  0
M  CHG  2  17   1  18  -1
M  END
>  <EXTREG>  (ZINC00106393)
ZINC00106393

>  <LOGBIO>
2.5000

$$$$
ZINC00107061
  -MTS-   02131516552D 0   0.00000     0.00000     0

 24 28  0  0  1  0  0  0  0  0999 V2000
    2.2210    2.4808    0.0000 O   0  0  0  0  0  0  0  0  0  0  0  0
    2.3420    1.4882    0.0000 C   0  0  2  0  0  0  0  0  0  0  0  0
    3.0920    1.0882    0.0000 C   0  0  0  0  0  0  0  0  0  0  0  0
    2.3420    0.6882    0.0000 C   0  0  2  0  0  0  0  0  0  0  0  0
    1.3420    0.8882    0.0000 C   0  0  2  0  0  0  0  0  0  0  0  0
    0.5920    0.4882    0.0000 C   0  0  0  0  0  0  0  0  0  0  0  0
    0.5920    0.8682    0.0000 O   0  0  0  0  0  0  0  0  0  0  0  0
    1.3420    1.4882    0.0000 C   0  0  1  0  0  0  0  0  0  0  0  0
    0.7920    2.1782    0.0000 O   0  0  0  0  0  0  0  0  0  0  0  0
    4.2267    0.2219    0.0000 N   0  0  0  0  0  0  0  0  0  0  0  0
    4.9027   -0.5269    0.0000 N   0  0  0  0  0  0  0  0  0  0  0  0
    5.8102   -0.1159    0.0000 C   0  0  0  0  0  0  0  0  0  0  0  0
    5.7134    0.8757    0.0000 N   0  0  0  0  0  0  0  0  0  0  0  0
    4.7271    1.0877    0.0000 C   0  0  0  0  0  0  0  0  0  0  0  0
    4.2267    1.9545    0.0000 N   0  0  0  0  0  0  0  0  0  0  0  0
    6.6759   -0.6163    0.0000 C   0  0  0  0  0  0  0  0  0  0  0  0
    6.6764   -1.6197    0.0000 C   0  0  0  0  0  0  0  0  0  0  0  0
    7.5387   -2.1158    0.0000 C   0  0  0  0  0  0  0  0  0  0  0  0
    8.4055   -1.6171    0.0000 N   0  0  0  0  0  0  0  0  0  0  0  0
    8.4100   -0.6223    0.0000 C   0  0  0  0  0  0  0  0  0  0  0  0
    7.5427   -0.1176    0.0000 C   0  0  0  0  0  0  0  0  0  0  0  0
    1.5452    0.9236    0.0000 H   0  0  0  0  0  0  0  0  0  0  0  0
    1.4295    0.2946    0.0000 H   0  0  0  0  0  0  0  0  0  0  0  0
    2.2111    0.1026    0.0000 H   0  0  0  0  0  0  0  0  0  0  0  0
  2  1  1  6  0  0  0
  2  3  1  0  0  0  0
  3  4  1  0  0  0  0
  4 24  1  6  0  0  0
  4  5  1  0  0  0  0
  5 23  1  1  0  0  0
  5  6  1  6  0  0  0
  6  7  1  0  0  0  0
  8  7  1  1  0  0  0
  8 22  1  6  0  0  0
  8  2  1  0  0  0  0
  8  9  1  0  0  0  0
  9  5  1  0  0  0  0
  4 10  1  1  0  0  0
 10 11  1  0  0  0  0
 11 12  2  0  0  0  0
 12 13  1  0  0  0  0
 13 14  2  0  0  0  0
 14 10  1  0  0  0  0
 14 15  1  0  0  0  0
 15  2  1  0  0  0  0
 12 16  1  0  0  0  0
 16 17  2  0  0  0  0
 17 18  1  0  0  0  0
 18 19  2  0  0  0  0
 19 20  1  0  0  0  0
 20 21  2  0  0  0  0
 21 16  1  0  0  0  0
M  END
>  <EXTREG>  (ZINC00107061)
ZINC00107061

>  <LOGBIO>
2.5000

$$$$
ZINC00107982
  -MTS-   02131516552D 0   0.00000     0.00000     0

 14 15  0  0  0  0  0  0  0  0999 V2000
    2.6583    2.4495    0.0000 C   0  0  0  0  0  0  0  0  0  0  0  0
    2.3534    1.4971    0.0000 C   0  0  0  0  0  0  0  0  0  0  0  0
    1.3730    1.2833    0.0000 C   0  0  0  0  0  0  0  0  0  0  0  0
    1.0716    0.3353    0.0000 C   0  0  0  0  0  0  0  0  0  0  0  0
    1.7432   -0.4057    0.0000 C   0  0  0  0  0  0  0  0  0  0  0  0
    2.7162   -0.1985    0.0000 C   0  0  0  0  0  0  0  0  0  0  0  0
    3.0250    0.7562    0.0000 C   0  0  0  0  0  0  0  0  0  0  0  0
    1.4359   -1.3573    0.0000 C   0  0  0  0  0  0  0  0  0  0  0  0
    0.4773   -1.6716    0.0000 O   0  0  0  0  0  0  0  0  0  0  0  0
    0.4851   -2.6678    0.0000 C   0  0  0  0  0  0  0  0  0  0  0  0
    1.4307   -2.9814    0.0000 N   0  0  0  0  0  0  0  0  0  0  0  0
    2.0244   -2.1658    0.0000 C   0  0  0  0  0  0  0  0  0  0  0  0
    3.0244   -2.1658    0.0000 C   0  0  0  0  0  0  0  0  0  0  0  0
    4.0244   -2.1658    0.0000 N   0  0  0  0  0  0  0  0  0  0  0  0
  1  2  1  0  0  0  0
  2  3  2  0  0  0  0
  3  4  1  0  0  0  0
  4  5  2  0  0  0  0
  5  6  1  0  0  0  0
  6  7  2  0  0  0  0
  7  2  1  0  0  0  0
  5  8  1  0  0  0  0
  8  9  1  0  0  0  0
  9 10  1  0  0  0  0
 10 11  2  0  0  0  0
 11 12  1  0  0  0  0
 12  8  2  0  0  0  0
 12 13  1  0  0  0  0
 13 14  3  0  0  0  0
M  END
>  <EXTREG>  (ZINC00107982)
ZINC00107982

>  <LOGBIO>
2.5000

$$$$
ZINC00108284
  -MTS-   02131516552D 0   0.00000     0.00000     0

 21 22  0  0  1  0  0  0  0  0999 V2000
    5.4524   -2.2506    0.0000 C   0  0  0  0  0  0  0  0  0  0  0  0
    5.8583   -1.3367    0.0000 C   0  0  0  0  0  0  0  0  0  0  0  0
    5.2698   -0.5282    0.0000 C   0  0  0  0  0  0  0  0  0  0  0  0
    5.5798    0.4318    0.0000 C   0  0  0  0  0  0  0  0  0  0  0  0
    4.7698    1.0118    0.0000 C   0  0  1  0  0  0  0  0  0  0  0  0
    4.1023    1.7564    0.0000 O   0  0  0  0  0  0  0  0  0  0  0  0
    3.9598    0.4318    0.0000 N   0  0  0  0  0  0  0  0  0  0  0  0
    4.2698   -0.5282    0.0000 N   0  0  0  0  0  0  0  0  0  0  0  0
    3.0101    0.7449    0.0000 C   0  0  0  0  0  0  0  0  0  0  0  0
    2.8064    1.7240    0.0000 O   0  0  0  0  0  0  0  0  0  0  0  0
    2.2640    0.0790    0.0000 C   0  0  0  0  0  0  0  0  0  0  0  0
    1.3107    0.3923    0.0000 C   0  0  0  0  0  0  0  0  0  0  0  0
    0.5699   -0.2716    0.0000 C   0  0  0  0  0  0  0  0  0  0  0  0
    0.7726   -1.2509    0.0000 C   0  0  0  0  0  0  0  0  0  0  0  0
    0.0249   -1.9149    0.0000 Cl  0  0  0  0  0  0  0  0  0  0  0  0
    1.7161   -1.5662    0.0000 C   0  0  0  0  0  0  0  0  0  0  0  0
    2.4667   -0.9002    0.0000 C   0  0  0  0  0  0  0  0  0  0  0  0
    5.7042    2.0543    0.0000 C   0  0  0  0  0  0  0  0  0  0  0  0
    4.9595    2.7217    0.0000 F   0  0  0  0  0  0  0  0  0  0  0  0
    6.4488    1.3869    0.0000 F   0  0  0  0  0  0  0  0  0  0  0  0
    6.3716    2.7990    0.0000 F   0  0  0  0  0  0  0  0  0  0  0  0
  1  2  1  0  0  0  0
  2  3  1  0  0  0  0
  3  4  1  0  0  0  0
  4  5  1  0  0  0  0
  5  6  1  6  0  0  0
  5  7  1  0  0  0  0
  7  8  1  0  0  0  0
  8  3  2  0  0  0  0
  7  9  1  0  0  0  0
  9 10  2  0  0  0  0
  9 11  1  0  0  0  0
 11 12  2  0  0  0  0
 12 13  1  0  0  0  0
 13 14  2  0  0  0  0
 14 15  1  0  0  0  0
 14 16  1  0  0  0  0
 16 17  2  0  0  0  0
 17 11  1  0  0  0  0
  5 18  1  0  0  0  0
 18 19  1  0  0  0  0
 18 20  1  0  0  0  0
 18 21  1  0  0  0  0
M  END
>  <EXTREG>  (ZINC00108284)
ZINC00108284

>  <LOGBIO>
2.5000

$$$$
ZINC00109835
  -MTS-   02131516552D 0   0.00000     0.00000     0

 15 16  0  0  0  0  0  0  0  0999 V2000
    4.8287   -3.0878    0.0000 F   0  0  0  0  0  0  0  0  0  0  0  0
    4.2381   -2.2808    0.0000 C   0  0  0  0  0  0  0  0  0  0  0  0
    3.4311   -2.8714    0.0000 F   0  0  0  0  0  0  0  0  0  0  0  0
    5.0452   -1.6903    0.0000 F   0  0  0  0  0  0  0  0  0  0  0  0
    3.6476   -1.4738    0.0000 C   0  0  0  0  0  0  0  0  0  0  0  0
    4.0517   -0.5553    0.0000 C   0  0  0  0  0  0  0  0  0  0  0  0
    3.4626    0.2463    0.0000 C   0  0  0  0  0  0  0  0  0  0  0  0
    2.4683    0.1393    0.0000 C   0  0  0  0  0  0  0  0  0  0  0  0
    2.0632   -0.7692    0.0000 N   0  0  0  0  0  0  0  0  0  0  0  0
    2.6533   -1.5807    0.0000 C   0  0  0  0  0  0  0  0  0  0  0  0
    1.8798    0.9478    0.0000 C   0  0  0  0  0  0  0  0  0  0  0  0
    2.1898    1.9078    0.0000 S   0  0  0  0  0  0  0  0  0  0  0  0
    1.3798    2.4878    0.0000 C   0  0  0  0  0  0  0  0  0  0  0  0
    0.5698    1.9078    0.0000 C   0  0  0  0  0  0  0  0  0  0  0  0
    0.8798    0.9478    0.0000 C   0  0  0  0  0  0  0  0  0  0  0  0
  1  2  1  0  0  0  0
  2  3  1  0  0  0  0
  2  4  1  0  0  0  0
  2  5  1  0  0  0  0
  5  6  2  0  0  0  0
  6  7  1  0  0  0  0
  7  8  2  0  0  0  0
  8  9  1  0  0  0  0
  9 10  2  0  0  0  0
 10  5  1  0  0  0  0
  8 11  1  0  0  0  0
 11 12  1  0  0  0  0
 12 13  1  0  0  0  0
 13 14  2  0  0  0  0
 14 15  1  0  0  0  0
 15 11  2  0  0  0  0
M  END
>  <EXTREG>  (ZINC00109835)
ZINC00109835

>  <LOGBIO>
2.5000

$$$$
ZINC00110298
  -MTS-   02131516552D 0   0.00000     0.00000     0

 13 13  0  0  1  0  0  0  0  0999 V2000
    3.8645    0.5048    0.0000 N   0  0  0  0  0  0  0  0  0  0  0  0
    3.4576   -0.4124    0.0000 C   0  0  0  0  0  0  0  0  0  0  0  0
    2.4683   -0.5168    0.0000 C   0  0  1  0  0  0  0  0  0  0  0  0
    1.8798    0.2917    0.0000 C   0  0  0  0  0  0  0  0  0  0  0  0
    2.1898    1.2517    0.0000 N   0  0  0  0  0  0  0  0  0  0  0  0
    1.3798    1.8317    0.0000 C   0  0  0  0  0  0  0  0  0  0  0  0
    0.5698    1.2517    0.0000 C   0  0  0  0  0  0  0  0  0  0  0  0
    0.8798    0.2917    0.0000 C   0  0  0  0  0  0  0  0  0  0  0  0
    2.0615   -1.4341    0.0000 C   0  0  0  0  0  0  0  0  0  0  0  0
    1.0722   -1.5384    0.0000 F   0  0  0  0  0  0  0  0  0  0  0  0
    3.0321   -1.6749    0.0000 F   0  0  0  0  0  0  0  0  0  0  0  0
    1.9925   -2.4317    0.0000 F   0  0  0  0  0  0  0  0  0  0  0  0
    2.7120    0.0315    0.0000 H   0  0  0  0  0  0  0  0  0  0  0  0
  1  2  1  0  0  0  0
  3  2  1  6  0  0  0
  3 13  1  1  0  0  0
  3  4  1  0  0  0  0
  4  5  1  0  0  0  0
  5  6  1  0  0  0  0
  6  7  2  0  0  0  0
  7  8  1  0  0  0  0
  8  4  2  0  0  0  0
  3  9  1  0  0  0  0
  9 10  1  0  0  0  0
  9 11  1  0  0  0  0
  9 12  1  0  0  0  0
M  END
>  <EXTREG>  (ZINC00110298)
ZINC00110298

>  <LOGBIO>
2.5000

$$$$
ZINC00110584
  -MTS-   02131516552D 0   0.00000     0.00000     0

 18 19  0  0  0  0  0  0  0  0999 V2000
    6.0911    0.7627    0.0000 C   0  0  0  0  0  0  0  0  0  0  0  0
    5.6843   -0.1545    0.0000 O   0  0  0  0  0  0  0  0  0  0  0  0
    4.6950   -0.2589    0.0000 C   0  0  0  0  0  0  0  0  0  0  0  0
    4.2882   -1.1762    0.0000 O   0  0  0  0  0  0  0  0  0  0  0  0
    4.1065    0.5496    0.0000 C   0  0  0  0  0  0  0  0  0  0  0  0
    4.4165    1.5096    0.0000 C   0  0  0  0  0  0  0  0  0  0  0  0
    3.6065    2.0896    0.0000 C   0  0  0  0  0  0  0  0  0  0  0  0
    2.7965    1.5096    0.0000 C   0  0  0  0  0  0  0  0  0  0  0  0
    3.1065    0.5496    0.0000 N   0  0  0  0  0  0  0  0  0  0  0  0
    2.4003   -0.4206    0.0000 C   0  0  0  0  0  0  0  0  0  0  0  0
    2.8067   -1.3380    0.0000 C   0  0  0  0  0  0  0  0  0  0  0  0
    2.2196   -2.1411    0.0000 C   0  0  0  0  0  0  0  0  0  0  0  0
    1.2250   -2.0367    0.0000 C   0  0  0  0  0  0  0  0  0  0  0  0
    0.8176   -1.1292    0.0000 C   0  0  0  0  0  0  0  0  0  0  0  0
    1.4057   -0.3161    0.0000 C   0  0  0  0  0  0  0  0  0  0  0  0
    0.9980    0.5970    0.0000 N   0  3  0  0  0  0  0  0  0  0  0  0
    0.0000    0.7013    0.0000 O   0  5  0  0  0  0  0  0  0  0  0  0
    1.3499    1.0829    0.0000 O   0  0  0  0  0  0  0  0  0  0  0  0
  1  2  1  0  0  0  0
  2  3  1  0  0  0  0
  3  4  2  0  0  0  0
  3  5  1  0  0  0  0
  5  6  2  0  0  0  0
  6  7  1  0  0  0  0
  7  8  2  0  0  0  0
  8  9  1  0  0  0  0
  9  5  1  0  0  0  0
  9 10  1  0  0  0  0
 10 11  2  0  0  0  0
 11 12  1  0  0  0  0
 12 13  2  0  0  0  0
 13 14  1  0  0  0  0
 14 15  2  0  0  0  0
 15 10  1  0  0  0  0
 15 16  1  0  0  0  0
 16 17  1  0  0  0  0
 16 18  2  0  0  0  0
M  CHG  2  16   1  17  -1
M  END
>  <EXTREG>  (ZINC00110584)
ZINC00110584

>  <LOGBIO>
2.5000

$$$$
ZINC00111263
  -MTS-   02131516552D 0   0.00000     0.00000     0

 16 18  0  0  0  0  0  0  0  0999 V2000
    4.0565    2.5399    0.0000 C   0  0  0  0  0  0  0  0  0  0  0  0
    3.1910    2.0390    0.0000 C   0  0  0  0  0  0  0  0  0  0  0  0
    2.3210    2.5390    0.0000 N   0  0  0  0  0  0  0  0  0  0  0  0
    1.4610    2.0390    0.0000 C   0  0  0  0  0  0  0  0  0  0  0  0
    1.4610    1.0390    0.0000 C   0  0  0  0  0  0  0  0  0  0  0  0
    0.5910    0.5390    0.0000 C   0  0  0  0  0  0  0  0  0  0  0  0
    0.5910   -0.4610    0.0000 S   0  0  0  0  0  0  0  0  0  0  0  0
    1.4610   -0.9610    0.0000 C   0  0  0  0  0  0  0  0  0  0  0  0
    1.4650   -1.9644    0.0000 C   0  0  0  0  0  0  0  0  0  0  0  0
    2.3341   -2.4592    0.0000 C   0  0  0  0  0  0  0  0  0  0  0  0
    3.1990   -1.9505    0.0000 C   0  0  0  0  0  0  0  0  0  0  0  0
    4.0693   -2.4431    0.0000 F   0  0  0  0  0  0  0  0  0  0  0  0
    3.1900   -0.9557    0.0000 C   0  0  0  0  0  0  0  0  0  0  0  0
    2.3210   -0.4610    0.0000 C   0  0  0  0  0  0  0  0  0  0  0  0
    2.3210    0.5390    0.0000 C   0  0  0  0  0  0  0  0  0  0  0  0
    3.1910    1.0390    0.0000 N   0  0  0  0  0  0  0  0  0  0  0  0
  1  2  1  0  0  0  0
  2  3  1  0  0  0  0
  3  4  2  0  0  0  0
  4  5  1  0  0  0  0
  5  6  1  0  0  0  0
  6  7  1  0  0  0  0
  7  8  1  0  0  0  0
  8  9  1  0  0  0  0
  9 10  2  0  0  0  0
 10 11  1  0  0  0  0
 11 12  1  0  0  0  0
 11 13  2  0  0  0  0
 13 14  1  0  0  0  0
 14  8  2  0  0  0  0
 14 15  1  0  0  0  0
 15  5  2  0  0  0  0
 15 16  1  0  0  0  0
 16  2  2  0  0  0  0
M  END
>  <EXTREG>  (ZINC00111263)
ZINC00111263

>  <LOGBIO>
2.5000

$$$$
ZINC00111351
  -MTS-   02131516552D 0   0.00000     0.00000     0

 12 13  0  0  0  0  0  0  0  0999 V2000
    3.6683   -2.6843    0.0000 Br  0  0  0  0  0  0  0  0  0  0  0  0
    3.0778   -1.8773    0.0000 C   0  0  0  0  0  0  0  0  0  0  0  0
    3.4819   -0.9588    0.0000 C   0  0  0  0  0  0  0  0  0  0  0  0
    2.8928   -0.1572    0.0000 C   0  0  0  0  0  0  0  0  0  0  0  0
    1.8985   -0.2642    0.0000 C   0  0  0  0  0  0  0  0  0  0  0  0
    1.4933   -1.1727    0.0000 C   0  0  0  0  0  0  0  0  0  0  0  0
    2.0835   -1.9842    0.0000 C   0  0  0  0  0  0  0  0  0  0  0  0
    1.3100    0.5443    0.0000 C   0  0  0  0  0  0  0  0  0  0  0  0
    1.6200    1.5043    0.0000 O   0  0  0  0  0  0  0  0  0  0  0  0
    0.8100    2.0843    0.0000 C   0  0  0  0  0  0  0  0  0  0  0  0
    0.0000    1.5043    0.0000 N   0  0  0  0  0  0  0  0  0  0  0  0
    0.3100    0.5443    0.0000 N   0  0  0  0  0  0  0  0  0  0  0  0
  1  2  1  0  0  0  0
  2  3  2  0  0  0  0
  3  4  1  0  0  0  0
  4  5  2  0  0  0  0
  5  6  1  0  0  0  0
  6  7  2  0  0  0  0
  7  2  1  0  0  0  0
  5  8  1  0  0  0  0
  8  9  1  0  0  0  0
  9 10  1  0  0  0  0
 10 11  2  0  0  0  0
 11 12  1  0  0  0  0
 12  8  2  0  0  0  0
M  END
>  <EXTREG>  (ZINC00111351)
ZINC00111351

>  <LOGBIO>
2.5000

$$$$
ZINC00111985
  -MTS-   02131516552D 0   0.00000     0.00000     0

 18 19  0  0  1  0  0  0  0  0999 V2000
    4.3655    0.6763    0.0000 C   0  0  0  0  0  0  0  0  0  0  0  0
    3.4662    0.2388    0.0000 C   0  0  0  0  0  0  0  0  0  0  0  0
    3.1909    1.2001    0.0000 C   0  0  0  0  0  0  0  0  0  0  0  0
    2.4683    0.1335    0.0000 C   0  0  1  0  0  0  0  0  0  0  0  0
    2.0650   -0.7758    0.0000 O   0  0  0  0  0  0  0  0  0  0  0  0
    2.6515   -1.5858    0.0000 C   0  0  0  0  0  0  0  0  0  0  0  0
    2.2419   -2.4981    0.0000 O   0  0  0  0  0  0  0  0  0  0  0  0
    3.6413   -1.4864    0.0000 C   0  0  0  0  0  0  0  0  0  0  0  0
    3.5673   -2.4836    0.0000 C   0  0  0  0  0  0  0  0  0  0  0  0
    4.6107   -1.7321    0.0000 C   0  0  0  0  0  0  0  0  0  0  0  0
    4.0527   -0.5712    0.0000 C   0  0  0  0  0  0  0  0  0  0  0  0
    5.0475   -0.4692    0.0000 O   0  0  0  0  0  0  0  0  0  0  0  0
    1.8798    0.9420    0.0000 C   0  0  0  0  0  0  0  0  0  0  0  0
    2.1898    1.9020    0.0000 S   0  0  0  0  0  0  0  0  0  0  0  0
    1.3798    2.4820    0.0000 C   0  0  0  0  0  0  0  0  0  0  0  0
    0.5698    1.9020    0.0000 C   0  0  0  0  0  0  0  0  0  0  0  0
    0.8798    0.9420    0.0000 C   0  0  0  0  0  0  0  0  0  0  0  0
    2.7120    0.6818    0.0000 H   0  0  0  0  0  0  0  0  0  0  0  0
  1  2  1  0  0  0  0
  2  3  1  0  0  0  0
  2  4  1  0  0  0  0
  4 18  1  6  0  0  0
  4  5  1  0  0  0  0
  5  6  1  0  0  0  0
  6  7  2  0  0  0  0
  6  8  1  0  0  0  0
  8  9  1  0  0  0  0
  8 10  1  0  0  0  0
  8 11  1  0  0  0  0
 11  2  1  0  0  0  0
 11 12  2  0  0  0  0
  4 13  1  1  0  0  0
 13 14  1  0  0  0  0
 14 15  1  0  0  0  0
 15 16  2  0  0  0  0
 16 17  1  0  0  0  0
 17 13  2  0  0  0  0
M  END
>  <EXTREG>  (ZINC00111985)
ZINC00111985

>  <LOGBIO>
2.5000

$$$$
ZINC00113142
  -MTS-   02131516552D 0   0.00000     0.00000     0

 22 23  0  0  0  0  0  0  0  0999 V2000
    3.3075   -2.9825    0.0000 C   0  0  0  0  0  0  0  0  0  0  0  0
    3.7143   -2.0653    0.0000 C   0  0  0  0  0  0  0  0  0  0  0  0
    4.7036   -1.9609    0.0000 O   0  0  0  0  0  0  0  0  0  0  0  0
    5.1105   -1.0436    0.0000 C   0  0  0  0  0  0  0  0  0  0  0  0
    6.0998   -0.9393    0.0000 O   0  0  0  0  0  0  0  0  0  0  0  0
    4.5219   -0.2351    0.0000 C   0  0  0  0  0  0  0  0  0  0  0  0
    4.8319    0.7249    0.0000 N   0  0  0  0  0  0  0  0  0  0  0  0
    4.0219    1.3049    0.0000 C   0  0  0  0  0  0  0  0  0  0  0  0
    3.9223    2.3030    0.0000 C   0  0  0  0  0  0  0  0  0  0  0  0
    3.0103    2.7133    0.0000 C   0  0  0  0  0  0  0  0  0  0  0  0
    2.1974    2.1250    0.0000 C   0  0  0  0  0  0  0  0  0  0  0  0
    2.3006    1.1356    0.0000 C   0  0  0  0  0  0  0  0  0  0  0  0
    3.2119    0.7249    0.0000 C   0  0  0  0  0  0  0  0  0  0  0  0
    3.5219   -0.2351    0.0000 C   0  0  0  0  0  0  0  0  0  0  0  0
    2.9334   -1.0436    0.0000 C   0  0  0  0  0  0  0  0  0  0  0  0
    1.9356   -0.9378    0.0000 C   0  0  0  0  0  0  0  0  0  0  0  0
    1.3510   -1.7427    0.0000 C   0  0  0  0  0  0  0  0  0  0  0  0
    0.3531   -1.6369    0.0000 O   0  0  0  0  0  0  0  0  0  0  0  0
    1.7573   -2.6564    0.0000 O   0  0  0  0  0  0  0  0  0  0  0  0
    1.2844    2.5330    0.0000 N   0  3  0  0  0  0  0  0  0  0  0  0
    1.1804    3.5310    0.0000 O   0  5  0  0  0  0  0  0  0  0  0  0
    0.4785    1.9498    0.0000 O   0  0  0  0  0  0  0  0  0  0  0  0
  1  2  1  0  0  0  0
  2  3  1  0  0  0  0
  3  4  1  0  0  0  0
  4  5  2  0  0  0  0
  4  6  1  0  0  0  0
  6  7  1  0  0  0  0
  7  8  1  0  0  0  0
  8  9  2  0  0  0  0
  9 10  1  0  0  0  0
 10 11  2  0  0  0  0
 11 12  1  0  0  0  0
 12 13  2  0  0  0  0
 13  8  1  0  0  0  0
 13 14  1  0  0  0  0
 14  6  2  0  0  0  0
 14 15  1  0  0  0  0
 15 16  1  0  0  0  0
 16 17  1  0  0  0  0
 17 18  1  0  0  0  0
 17 19  2  0  0  0  0
 11 20  1  0  0  0  0
 20 21  1  0  0  0  0
 20 22  2  0  0  0  0
M  CHG  2  20   1  21  -1
M  END
>  <EXTREG>  (ZINC00113142)
ZINC00113142

>  <LOGBIO>
2.5000

$$$$
ZINC00113668
  -MTS-   02131516552D 0   0.00000     0.00000     0

 24 27  0  0  1  0  0  0  0  0999 V2000
    0.0000    0.7696    0.0000 Cl  0  0  0  0  0  0  0  0  0  0  0  0
    1.0000    0.7743    0.0000 C   0  0  0  0  0  0  0  0  0  0  0  0
    1.5067   -0.0918    0.0000 C   0  0  0  0  0  0  0  0  0  0  0  0
    2.5014   -0.0851    0.0000 C   0  0  0  0  0  0  0  0  0  0  0  0
    2.9982    0.7828    0.0000 C   0  0  0  0  0  0  0  0  0  0  0  0
    2.5002    1.6440    0.0000 C   0  0  0  0  0  0  0  0  0  0  0  0
    1.4967    1.6422    0.0000 C   0  0  0  0  0  0  0  0  0  0  0  0
    3.9982    0.7851    0.0000 C   0  0  2  0  0  0  0  0  0  0  0  0
    4.5034   -0.0820    0.0000 C   0  0  0  0  0  0  0  0  0  0  0  0
    5.4981   -0.0770    0.0000 C   0  0  1  0  0  0  0  0  0  0  0  0
    5.9964    0.7900    0.0000 N   0  0  0  0  0  0  0  0  0  0  0  0
    5.4982    1.6521    0.0000 C   0  0  0  0  0  0  0  0  0  0  0  0
    5.8082    2.6121    0.0000 N   0  0  0  0  0  0  0  0  0  0  0  0
    4.9982    3.1921    0.0000 N   0  0  0  0  0  0  0  0  0  0  0  0
    4.1882    2.6121    0.0000 N   0  0  0  0  0  0  0  0  0  0  0  0
    4.4982    1.6521    0.0000 N   0  0  0  0  0  0  0  0  0  0  0  0
    6.0012   -0.9413    0.0000 C   0  0  0  0  0  0  0  0  0  0  0  0
    5.5033   -1.8125    0.0000 C   0  0  0  0  0  0  0  0  0  0  0  0
    6.0055   -2.6712    0.0000 C   0  0  0  0  0  0  0  0  0  0  0  0
    7.0055   -2.6687    0.0000 C   0  0  0  0  0  0  0  0  0  0  0  0
    7.5033   -1.8075    0.0000 C   0  0  0  0  0  0  0  0  0  0  0  0
    7.0011   -0.9387    0.0000 C   0  0  0  0  0  0  0  0  0  0  0  0
    5.2003   -0.5979    0.0000 H   0  0  0  0  0  0  0  0  0  0  0  0
    3.6998    0.2645    0.0000 H   0  0  0  0  0  0  0  0  0  0  0  0
  1  2  1  0  0  0  0
  2  3  2  0  0  0  0
  3  4  1  0  0  0  0
  4  5  2  0  0  0  0
  5  6  1  0  0  0  0
  6  7  2  0  0  0  0
  7  2  1  0  0  0  0
  8  5  1  1  0  0  0
  8 24  1  6  0  0  0
  8  9  1  0  0  0  0
  9 10  1  0  0  0  0
 10 23  1  6  0  0  0
 10 11  1  0  0  0  0
 11 12  1  0  0  0  0
 12 13  2  0  0  0  0
 13 14  1  0  0  0  0
 14 15  2  0  0  0  0
 15 16  1  0  0  0  0
 16  8  1  0  0  0  0
 16 12  1  0  0  0  0
 10 17  1  1  0  0  0
 17 18  2  0  0  0  0
 18 19  1  0  0  0  0
 19 20  2  0  0  0  0
 20 21  1  0  0  0  0
 21 22  2  0  0  0  0
 22 17  1  0  0  0  0
M  END
>  <EXTREG>  (ZINC00113668)
ZINC00113668

>  <LOGBIO>
2.5000

$$$$
ZINC00113948
  -MTS-   02131516552D 0   0.00000     0.00000     0

 18 19  0  0  0  0  0  0  0  0999 V2000
    4.8527    2.9899    0.0000 C   0  0  0  0  0  0  0  0  0  0  0  0
    3.9872    2.4890    0.0000 N   0  0  0  0  0  0  0  0  0  0  0  0
    3.1172    2.9890    0.0000 C   0  0  0  0  0  0  0  0  0  0  0  0
    2.2572    2.4890    0.0000 C   0  0  0  0  0  0  0  0  0  0  0  0
    2.2572    1.4890    0.0000 N   0  0  0  0  0  0  0  0  0  0  0  0
    3.1172    0.9890    0.0000 C   0  0  0  0  0  0  0  0  0  0  0  0
    3.9872    1.4890    0.0000 C   0  0  0  0  0  0  0  0  0  0  0  0
    1.3904    0.9903    0.0000 C   0  0  0  0  0  0  0  0  0  0  0  0
    0.5251    1.4916    0.0000 O   0  0  0  0  0  0  0  0  0  0  0  0
    1.3889   -0.0097    0.0000 C   0  0  0  0  0  0  0  0  0  0  0  0
    0.5196   -0.5109    0.0000 C   0  0  0  0  0  0  0  0  0  0  0  0
    0.5201   -1.5057    0.0000 C   0  0  0  0  0  0  0  0  0  0  0  0
    1.3849   -2.0079    0.0000 C   0  0  0  0  0  0  0  0  0  0  0  0
    2.2492   -1.5153    0.0000 C   0  0  0  0  0  0  0  0  0  0  0  0
    2.2537   -0.5118    0.0000 C   0  0  0  0  0  0  0  0  0  0  0  0
    1.3809   -3.0079    0.0000 N   0  3  0  0  0  0  0  0  0  0  0  0
    0.5101   -3.5066    0.0000 O   0  5  0  0  0  0  0  0  0  0  0  0
    2.2401   -3.5092    0.0000 O   0  0  0  0  0  0  0  0  0  0  0  0
  1  2  1  0  0  0  0
  2  3  1  0  0  0  0
  3  4  1  0  0  0  0
  4  5  1  0  0  0  0
  5  6  1  0  0  0  0
  6  7  1  0  0  0  0
  7  2  1  0  0  0  0
  5  8  1  0  0  0  0
  8  9  2  0  0  0  0
  8 10  1  0  0  0  0
 10 11  2  0  0  0  0
 11 12  1  0  0  0  0
 12 13  2  0  0  0  0
 13 14  1  0  0  0  0
 14 15  2  0  0  0  0
 15 10  1  0  0  0  0
 13 16  1  0  0  0  0
 16 17  1  0  0  0  0
 16 18  2  0  0  0  0
M  CHG  2  16   1  17  -1
M  END
>  <EXTREG>  (ZINC00113948)
ZINC00113948

>  <LOGBIO>
2.5000

$$$$
ZINC00114181
  -MTS-   02131516552D 0   0.00000     0.00000     0

 19 19  0  0  0  0  0  0  0  0999 V2000
    4.0293   -3.5018    0.0000 C   0  0  0  0  0  0  0  0  0  0  0  0
    3.5266   -2.6333    0.0000 O   0  0  0  0  0  0  0  0  0  0  0  0
    4.0240   -1.7718    0.0000 C   0  0  0  0  0  0  0  0  0  0  0  0
    5.0240   -1.7712    0.0000 O   0  0  0  0  0  0  0  0  0  0  0  0
    3.5214   -0.9033    0.0000 C   0  0  0  0  0  0  0  0  0  0  0  0
    4.0188   -0.0418    0.0000 N   0  0  0  0  0  0  0  0  0  0  0  0
    5.0188   -0.0418    0.0000 C   0  0  0  0  0  0  0  0  0  0  0  0
    6.0188   -0.0418    0.0000 N   0  0  0  0  0  0  0  0  0  0  0  0
    3.5188    0.8242    0.0000 C   0  0  0  0  0  0  0  0  0  0  0  0
    4.0196    1.6938    0.0000 N   0  0  0  0  0  0  0  0  0  0  0  0
    3.5205    2.5542    0.0000 C   0  0  0  0  0  0  0  0  0  0  0  0
    4.0200    3.4205    0.0000 S   0  0  0  0  0  0  0  0  0  0  0  0
    5.0200    3.4211    0.0000 C   0  0  0  0  0  0  0  0  0  0  0  0
    2.5205    2.5552    0.0000 N   0  0  0  0  0  0  0  0  0  0  0  0
    2.0196    1.6957    0.0000 C   0  0  0  0  0  0  0  0  0  0  0  0
    2.5188    0.8252    0.0000 N   0  0  0  0  0  0  0  0  0  0  0  0
    1.0196    1.6992    0.0000 N   0  0  0  0  0  0  0  0  0  0  0  0
    0.5205    2.5697    0.0000 C   0  0  0  0  0  0  0  0  0  0  0  0
    0.5188    0.8397    0.0000 C   0  0  0  0  0  0  0  0  0  0  0  0
  1  2  1  0  0  0  0
  2  3  1  0  0  0  0
  3  4  2  0  0  0  0
  3  5  1  0  0  0  0
  5  6  1  0  0  0  0
  6  7  1  0  0  0  0
  7  8  3  0  0  0  0
  6  9  1  0  0  0  0
  9 10  2  0  0  0  0
 10 11  1  0  0  0  0
 11 12  1  0  0  0  0
 12 13  1  0  0  0  0
 11 14  2  0  0  0  0
 14 15  1  0  0  0  0
 15 16  2  0  0  0  0
 16  9  1  0  0  0  0
 15 17  1  0  0  0  0
 17 18  1  0  0  0  0
 17 19  1  0  0  0  0
M  END
>  <EXTREG>  (ZINC00114181)
ZINC00114181

>  <LOGBIO>
2.5000

$$$$
ZINC00115008
  -MTS-   02131516552D 0   0.00000     0.00000     0

 14 14  0  0  0  0  0  0  0  0999 V2000
    5.6417   -0.0354    0.0000 C   0  0  0  0  0  0  0  0  0  0  0  0
    5.2348   -0.9527    0.0000 O   0  0  0  0  0  0  0  0  0  0  0  0
    4.2456   -1.0570    0.0000 C   0  0  0  0  0  0  0  0  0  0  0  0
    3.8387   -1.9743    0.0000 O   0  0  0  0  0  0  0  0  0  0  0  0
    3.6570   -0.2486    0.0000 C   0  0  0  0  0  0  0  0  0  0  0  0
    3.9670    0.7114    0.0000 C   0  0  0  0  0  0  0  0  0  0  0  0
    3.1570    1.2914    0.0000 C   0  0  0  0  0  0  0  0  0  0  0  0
    2.3470    0.7114    0.0000 C   0  0  0  0  0  0  0  0  0  0  0  0
    2.6570   -0.2486    0.0000 N   0  0  0  0  0  0  0  0  0  0  0  0
    2.0685   -1.0570    0.0000 C   0  0  0  0  0  0  0  0  0  0  0  0
    1.3973    1.0246    0.0000 S   0  0  0  0  0  0  0  0  0  0  0  0
    0.4476    1.3378    0.0000 N   0  0  0  0  0  0  0  0  0  0  0  0
    1.0842    0.0749    0.0000 O   0  0  0  0  0  0  0  0  0  0  0  0
    1.7105    1.9743    0.0000 O   0  0  0  0  0  0  0  0  0  0  0  0
  1  2  1  0  0  0  0
  2  3  1  0  0  0  0
  3  4  2  0  0  0  0
  3  5  1  0  0  0  0
  5  6  2  0  0  0  0
  6  7  1  0  0  0  0
  7  8  2  0  0  0  0
  8  9  1  0  0  0  0
  9  5  1  0  0  0  0
  9 10  1  0  0  0  0
  8 11  1  0  0  0  0
 11 12  1  0  0  0  0
 11 13  2  0  0  0  0
 11 14  2  0  0  0  0
M  END
>  <EXTREG>  (ZINC00115008)
ZINC00115008

>  <LOGBIO>
2.5000

$$$$
ZINC00115578
  -MTS-   02131516552D 0   0.00000     0.00000     0

 22 24  0  0  0  0  0  0  0  0999 V2000
    5.9771   -4.8832    0.0000 Cl  0  0  0  0  0  0  0  0  0  0  0  0
    5.3866   -4.0762    0.0000 C   0  0  0  0  0  0  0  0  0  0  0  0
    5.7907   -3.1577    0.0000 C   0  0  0  0  0  0  0  0  0  0  0  0
    5.2016   -2.3561    0.0000 C   0  0  0  0  0  0  0  0  0  0  0  0
    4.2073   -2.4630    0.0000 C   0  0  0  0  0  0  0  0  0  0  0  0
    3.6188   -1.6546    0.0000 O   0  0  0  0  0  0  0  0  0  0  0  0
    4.0247   -0.7406    0.0000 C   0  0  0  0  0  0  0  0  0  0  0  0
    3.4362    0.0678    0.0000 C   0  0  0  0  0  0  0  0  0  0  0  0
    3.7462    1.0278    0.0000 O   0  0  0  0  0  0  0  0  0  0  0  0
    2.9362    1.6078    0.0000 C   0  0  0  0  0  0  0  0  0  0  0  0
    2.1262    1.0278    0.0000 C   0  0  0  0  0  0  0  0  0  0  0  0
    2.4362    0.0678    0.0000 C   0  0  0  0  0  0  0  0  0  0  0  0
    2.9362    2.6078    0.0000 C   0  0  0  0  0  0  0  0  0  0  0  0
    3.8022    3.1078    0.0000 O   0  0  0  0  0  0  0  0  0  0  0  0
    2.0701    3.1078    0.0000 N   0  0  0  0  0  0  0  0  0  0  0  0
    1.9638    4.1110    0.0000 C   0  0  0  0  0  0  0  0  0  0  0  0
    0.9881    4.3123    0.0000 C   0  0  0  0  0  0  0  0  0  0  0  0
    0.4832    3.4535    0.0000 C   0  0  0  0  0  0  0  0  0  0  0  0
    1.1562    2.7019    0.0000 C   0  0  0  0  0  0  0  0  0  0  0  0
    3.8021   -3.3716    0.0000 C   0  0  0  0  0  0  0  0  0  0  0  0
    2.8076   -3.4760    0.0000 Cl  0  0  0  0  0  0  0  0  0  0  0  0
    4.3923   -4.1831    0.0000 C   0  0  0  0  0  0  0  0  0  0  0  0
  1  2  1  0  0  0  0
  2  3  2  0  0  0  0
  3  4  1  0  0  0  0
  4  5  2  0  0  0  0
  5  6  1  0  0  0  0
  6  7  1  0  0  0  0
  7  8  1  0  0  0  0
  8  9  1  0  0  0  0
  9 10  1  0  0  0  0
 10 11  2  0  0  0  0
 11 12  1  0  0  0  0
 12  8  2  0  0  0  0
 10 13  1  0  0  0  0
 13 14  2  0  0  0  0
 13 15  1  0  0  0  0
 15 16  1  0  0  0  0
 16 17  1  0  0  0  0
 17 18  1  0  0  0  0
 18 19  1  0  0  0  0
 19 15  1  0  0  0  0
  5 20  1  0  0  0  0
 20 21  1  0  0  0  0
 20 22  2  0  0  0  0
 22  2  1  0  0  0  0
M  END
>  <EXTREG>  (ZINC00115578)
ZINC00115578

>  <LOGBIO>
2.5000

$$$$
ZINC00116627
  -MTS-   02131516552D 0   0.00000     0.00000     0

 17 18  0  0  0  0  0  0  0  0999 V2000
    0.5701    3.3099    0.0000 C   0  0  0  0  0  0  0  0  0  0  0  0
    1.5203    2.9983    0.0000 N   0  0  0  0  0  0  0  0  0  0  0  0
    2.3386    3.5883    0.0000 N   0  0  0  0  0  0  0  0  0  0  0  0
    3.1395    2.9958    0.0000 C   0  0  0  0  0  0  0  0  0  0  0  0
    2.8364    2.0467    0.0000 C   0  0  0  0  0  0  0  0  0  0  0  0
    1.8276    2.0467    0.0000 C   0  0  0  0  0  0  0  0  0  0  0  0
    1.2391    1.2382    0.0000 N   0  0  0  0  0  0  0  0  0  0  0  0
    1.6450    0.3243    0.0000 S   0  0  0  0  0  0  0  0  0  0  0  0
    2.5589    0.7302    0.0000 O   0  0  0  0  0  0  0  0  0  0  0  0
    0.7311   -0.0816    0.0000 O   0  0  0  0  0  0  0  0  0  0  0  0
    2.0509   -0.5896    0.0000 C   0  0  0  0  0  0  0  0  0  0  0  0
    1.4612   -1.4014    0.0000 C   0  0  0  0  0  0  0  0  0  0  0  0
    1.8668   -2.3098    0.0000 C   0  0  0  0  0  0  0  0  0  0  0  0
    2.8612   -2.4162    0.0000 C   0  0  0  0  0  0  0  0  0  0  0  0
    3.2648   -3.3311    0.0000 C   0  0  0  0  0  0  0  0  0  0  0  0
    3.4498   -1.6143    0.0000 C   0  0  0  0  0  0  0  0  0  0  0  0
    3.0453   -0.6960    0.0000 C   0  0  0  0  0  0  0  0  0  0  0  0
  1  2  1  0  0  0  0
  2  3  1  0  0  0  0
  3  4  2  0  0  0  0
  4  5  1  0  0  0  0
  5  6  2  0  0  0  0
  6  2  1  0  0  0  0
  6  7  1  0  0  0  0
  7  8  1  0  0  0  0
  8  9  2  0  0  0  0
  8 10  2  0  0  0  0
  8 11  1  0  0  0  0
 11 12  2  0  0  0  0
 12 13  1  0  0  0  0
 13 14  2  0  0  0  0
 14 15  1  0  0  0  0
 14 16  1  0  0  0  0
 16 17  2  0  0  0  0
 17 11  1  0  0  0  0
M  END
>  <EXTREG>  (ZINC00116627)
ZINC00116627

>  <LOGBIO>
2.5000

$$$$
ZINC00117492
  -MTS-   02131516552D 0   0.00000     0.00000     0

 19 20  0  0  0  0  0  0  0  0999 V2000
    2.4420   -2.8721    0.0000 C   0  0  0  0  0  0  0  0  0  0  0  0
    2.8488   -1.9548    0.0000 C   0  0  0  0  0  0  0  0  0  0  0  0
    3.8381   -1.8505    0.0000 O   0  0  0  0  0  0  0  0  0  0  0  0
    4.2450   -0.9332    0.0000 C   0  0  0  0  0  0  0  0  0  0  0  0
    5.2343   -0.8288    0.0000 O   0  0  0  0  0  0  0  0  0  0  0  0
    3.6564   -0.1247    0.0000 C   0  0  0  0  0  0  0  0  0  0  0  0
    3.9664    0.8353    0.0000 N   0  0  0  0  0  0  0  0  0  0  0  0
    3.1564    1.4153    0.0000 C   0  0  0  0  0  0  0  0  0  0  0  0
    3.0568    2.4134    0.0000 C   0  0  0  0  0  0  0  0  0  0  0  0
    2.1448    2.8237    0.0000 C   0  0  0  0  0  0  0  0  0  0  0  0
    1.3319    2.2354    0.0000 C   0  0  0  0  0  0  0  0  0  0  0  0
    0.4189    2.6434    0.0000 F   0  0  0  0  0  0  0  0  0  0  0  0
    1.4351    1.2460    0.0000 C   0  0  0  0  0  0  0  0  0  0  0  0
    2.3464    0.8353    0.0000 C   0  0  0  0  0  0  0  0  0  0  0  0
    2.6564   -0.1247    0.0000 C   0  0  0  0  0  0  0  0  0  0  0  0
    2.0679   -0.9332    0.0000 N   0  0  0  0  0  0  0  0  0  0  0  0
    1.0701   -0.8274    0.0000 C   0  0  0  0  0  0  0  0  0  0  0  0
    0.4855   -1.6323    0.0000 C   0  0  0  0  0  0  0  0  0  0  0  0
    0.6637    0.0863    0.0000 O   0  0  0  0  0  0  0  0  0  0  0  0
  1  2  1  0  0  0  0
  2  3  1  0  0  0  0
  3  4  1  0  0  0  0
  4  5  2  0  0  0  0
  4  6  1  0  0  0  0
  6  7  1  0  0  0  0
  7  8  1  0  0  0  0
  8  9  2  0  0  0  0
  9 10  1  0  0  0  0
 10 11  2  0  0  0  0
 11 12  1  0  0  0  0
 11 13  1  0  0  0  0
 13 14  2  0  0  0  0
 14  8  1  0  0  0  0
 14 15  1  0  0  0  0
 15  6  2  0  0  0  0
 15 16  1  0  0  0  0
 16 17  1  0  0  0  0
 17 18  1  0  0  0  0
 17 19  2  0  0  0  0
M  END
>  <EXTREG>  (ZINC00117492)
ZINC00117492

>  <LOGBIO>
2.5000

$$$$
ZINC00118541
  -MTS-   02131516552D 0   0.00000     0.00000     0

 16 17  0  0  0  0  0  0  0  0999 V2000
    1.3736    3.2851    0.0000 C   0  0  0  0  0  0  0  0  0  0  0  0
    2.2436    2.7851    0.0000 N   0  0  0  0  0  0  0  0  0  0  0  0
    3.1089    3.2865    0.0000 C   0  0  0  0  0  0  0  0  0  0  0  0
    2.2446    1.7904    0.0000 C   0  0  0  0  0  0  0  0  0  0  0  0
    3.1146    1.2904    0.0000 C   0  0  0  0  0  0  0  0  0  0  0  0
    3.1156    0.2956    0.0000 N   0  0  0  0  0  0  0  0  0  0  0  0
    2.2501   -0.2052    0.0000 C   0  0  0  0  0  0  0  0  0  0  0  0
    1.3801    0.2948    0.0000 N   0  0  0  0  0  0  0  0  0  0  0  0
    0.5201   -0.2052    0.0000 C   0  0  0  0  0  0  0  0  0  0  0  0
    0.5201   -1.2052    0.0000 N   0  0  0  0  0  0  0  0  0  0  0  0
    1.3801   -1.7052    0.0000 C   0  0  0  0  0  0  0  0  0  0  0  0
    1.3829   -2.7065    0.0000 C   0  0  0  0  0  0  0  0  0  0  0  0
    2.2494   -3.2056    0.0000 C   0  0  0  0  0  0  0  0  0  0  0  0
    3.1169   -2.7013    0.0000 C   0  0  0  0  0  0  0  0  0  0  0  0
    3.1129   -1.7065    0.0000 C   0  0  0  0  0  0  0  0  0  0  0  0
    2.2501   -1.2052    0.0000 C   0  0  0  0  0  0  0  0  0  0  0  0
  1  2  1  0  0  0  0
  2  3  1  0  0  0  0
  2  4  1  0  0  0  0
  4  5  1  0  0  0  0
  5  6  1  0  0  0  0
  6  7  1  0  0  0  0
  7  8  2  0  0  0  0
  8  9  1  0  0  0  0
  9 10  2  0  0  0  0
 10 11  1  0  0  0  0
 11 12  1  0  0  0  0
 12 13  2  0  0  0  0
 13 14  1  0  0  0  0
 14 15  2  0  0  0  0
 15 16  1  0  0  0  0
 16  7  1  0  0  0  0
 16 11  2  0  0  0  0
M  END
>  <EXTREG>  (ZINC00118541)
ZINC00118541

>  <LOGBIO>
2.5000

$$$$
ZINC00119528
  -MTS-   02131516552D 0   0.00000     0.00000     0

 19 21  0  0  0  0  0  0  0  0999 V2000
    2.0615   -0.5504    0.0000 O   0  0  0  0  0  0  0  0  0  0  0  0
    2.4683    0.3669    0.0000 C   0  0  0  0  0  0  0  0  0  0  0  0
    3.4576    0.4712    0.0000 N   0  0  0  0  0  0  0  0  0  0  0  0
    4.0457   -0.3376    0.0000 C   0  0  0  0  0  0  0  0  0  0  0  0
    3.6389   -1.2548    0.0000 S   0  0  0  0  0  0  0  0  0  0  0  0
    4.2255   -2.0582    0.0000 C   0  0  0  0  0  0  0  0  0  0  0  0
    3.8196   -2.9721    0.0000 O   0  0  0  0  0  0  0  0  0  0  0  0
    5.2201   -1.9543    0.0000 C   0  0  0  0  0  0  0  0  0  0  0  0
    5.8078   -2.7676    0.0000 C   0  0  0  0  0  0  0  0  0  0  0  0
    6.8024   -2.6637    0.0000 C   0  0  0  0  0  0  0  0  0  0  0  0
    7.2093   -1.7464    0.0000 C   0  0  0  0  0  0  0  0  0  0  0  0
    6.6226   -0.9431    0.0000 C   0  0  0  0  0  0  0  0  0  0  0  0
    5.6280   -1.0470    0.0000 C   0  0  0  0  0  0  0  0  0  0  0  0
    5.0403   -0.2336    0.0000 N   0  0  0  0  0  0  0  0  0  0  0  0
    1.8798    1.1753    0.0000 C   0  0  0  0  0  0  0  0  0  0  0  0
    2.1898    2.1353    0.0000 O   0  0  0  0  0  0  0  0  0  0  0  0
    1.3798    2.7153    0.0000 C   0  0  0  0  0  0  0  0  0  0  0  0
    0.5698    2.1353    0.0000 C   0  0  0  0  0  0  0  0  0  0  0  0
    0.8798    1.1753    0.0000 C   0  0  0  0  0  0  0  0  0  0  0  0
  1  2  2  0  0  0  0
  2  3  1  0  0  0  0
  3  4  1  0  0  0  0
  4  5  1  0  0  0  0
  5  6  1  0  0  0  0
  6  7  2  0  0  0  0
  6  8  1  0  0  0  0
  8  9  1  0  0  0  0
  9 10  2  0  0  0  0
 10 11  1  0  0  0  0
 11 12  2  0  0  0  0
 12 13  1  0  0  0  0
 13  8  2  0  0  0  0
 13 14  1  0  0  0  0
 14  4  2  0  0  0  0
  2 15  1  0  0  0  0
 15 16  1  0  0  0  0
 16 17  1  0  0  0  0
 17 18  2  0  0  0  0
 18 19  1  0  0  0  0
 19 15  2  0  0  0  0
M  END
>  <EXTREG>  (ZINC00119528)
ZINC00119528

>  <LOGBIO>
2.5000

$$$$
ZINC00119824
  -MTS-   02131516552D 0   0.00000     0.00000     0

 14 14  0  0  0  0  0  0  0  0999 V2000
    3.9836    0.1983    0.0000 O   0  0  0  0  0  0  0  0  0  0  0  0
    3.9821    1.2017    0.0000 C   0  0  0  0  0  0  0  0  0  0  0  0
    4.8434    1.6995    0.0000 O   0  0  0  0  0  0  0  0  0  0  0  0
    3.1156    1.7009    0.0000 C   0  0  0  0  0  0  0  0  0  0  0  0
    2.2501    1.2000    0.0000 C   0  0  0  0  0  0  0  0  0  0  0  0
    1.3801    1.7000    0.0000 C   0  0  0  0  0  0  0  0  0  0  0  0
    0.5201    1.2000    0.0000 C   0  0  0  0  0  0  0  0  0  0  0  0
    0.5201    0.2000    0.0000 C   0  0  0  0  0  0  0  0  0  0  0  0
    1.3801   -0.3000    0.0000 C   0  0  0  0  0  0  0  0  0  0  0  0
    2.2501    0.2000    0.0000 C   0  0  0  0  0  0  0  0  0  0  0  0
    1.3776   -1.3000    0.0000 C   0  0  0  0  0  0  0  0  0  0  0  0
    2.3776   -1.3025    0.0000 F   0  0  0  0  0  0  0  0  0  0  0  0
    0.3776   -1.2975    0.0000 F   0  0  0  0  0  0  0  0  0  0  0  0
    1.3751   -2.3000    0.0000 F   0  0  0  0  0  0  0  0  0  0  0  0
  1  2  1  0  0  0  0
  2  3  2  0  0  0  0
  2  4  1  0  0  0  0
  4  5  1  0  0  0  0
  5  6  2  0  0  0  0
  6  7  1  0  0  0  0
  7  8  2  0  0  0  0
  8  9  1  0  0  0  0
  9 10  2  0  0  0  0
 10  5  1  0  0  0  0
  9 11  1  0  0  0  0
 11 12  1  0  0  0  0
 11 13  1  0  0  0  0
 11 14  1  0  0  0  0
M  END
>  <EXTREG>  (ZINC00119824)
ZINC00119824

>  <LOGBIO>
2.5000

$$$$
ZINC00120231
  -MTS-   02131516552D 0   0.00000     0.00000     0

 12 12  0  0  0  0  0  0  0  0999 V2000
    0.8592   -2.6695    0.0000 C   0  0  0  0  0  0  0  0  0  0  0  0
    1.2660   -1.7522    0.0000 C   0  0  0  0  0  0  0  0  0  0  0  0
    2.2553   -1.6478    0.0000 O   0  0  0  0  0  0  0  0  0  0  0  0
    2.6621   -0.7305    0.0000 C   0  0  0  0  0  0  0  0  0  0  0  0
    3.6514   -0.6262    0.0000 O   0  0  0  0  0  0  0  0  0  0  0  0
    2.0736    0.0779    0.0000 C   0  0  0  0  0  0  0  0  0  0  0  0
    2.3836    1.0379    0.0000 S   0  0  0  0  0  0  0  0  0  0  0  0
    1.5736    1.6179    0.0000 C   0  0  0  0  0  0  0  0  0  0  0  0
    1.5736    2.6179    0.0000 C   0  0  0  0  0  0  0  0  0  0  0  0
    0.7636    1.0379    0.0000 N   0  0  0  0  0  0  0  0  0  0  0  0
    1.0736    0.0779    0.0000 C   0  0  0  0  0  0  0  0  0  0  0  0
    0.4851   -0.7305    0.0000 C   0  0  0  0  0  0  0  0  0  0  0  0
  1  2  1  0  0  0  0
  2  3  1  0  0  0  0
  3  4  1  0  0  0  0
  4  5  2  0  0  0  0
  4  6  1  0  0  0  0
  6  7  1  0  0  0  0
  7  8  1  0  0  0  0
  8  9  1  0  0  0  0
  8 10  2  0  0  0  0
 10 11  1  0  0  0  0
 11  6  2  0  0  0  0
 11 12  1  0  0  0  0
M  END
>  <EXTREG>  (ZINC00120231)
ZINC00120231

>  <LOGBIO>
2.5000

$$$$
ZINC00121299
  -MTS-   02131516552D 0   0.00000     0.00000     0

 16 18  0  0  0  0  0  0  0  0999 V2000
    4.0598   -1.6206    0.0000 C   0  0  0  0  0  0  0  0  0  0  0  0
    3.4713   -0.8121    0.0000 C   0  0  0  0  0  0  0  0  0  0  0  0
    3.7813    0.1479    0.0000 N   0  0  0  0  0  0  0  0  0  0  0  0
    2.9713    0.7279    0.0000 C   0  0  0  0  0  0  0  0  0  0  0  0
    2.1613    0.1479    0.0000 S   0  0  0  0  0  0  0  0  0  0  0  0
    2.4713   -0.8121    0.0000 C   0  0  0  0  0  0  0  0  0  0  0  0
    1.8828   -1.6206    0.0000 C   0  0  0  0  0  0  0  0  0  0  0  0
    0.8740   -1.6206    0.0000 C   0  0  0  0  0  0  0  0  0  0  0  0
    0.5710   -2.5697    0.0000 C   0  0  0  0  0  0  0  0  0  0  0  0
    1.3718   -3.1622    0.0000 N   0  0  0  0  0  0  0  0  0  0  0  0
    2.1901   -2.5722    0.0000 N   0  0  0  0  0  0  0  0  0  0  0  0
    2.9713    1.7279    0.0000 C   0  0  0  0  0  0  0  0  0  0  0  0
    3.7869    2.3216    0.0000 S   0  0  0  0  0  0  0  0  0  0  0  0
    3.4734    3.2672    0.0000 C   0  0  0  0  0  0  0  0  0  0  0  0
    2.4772    3.2750    0.0000 C   0  0  0  0  0  0  0  0  0  0  0  0
    2.1628    2.3164    0.0000 C   0  0  0  0  0  0  0  0  0  0  0  0
  1  2  1  0  0  0  0
  2  3  1  0  0  0  0
  3  4  2  0  0  0  0
  4  5  1  0  0  0  0
  5  6  1  0  0  0  0
  6  2  2  0  0  0  0
  6  7  1  0  0  0  0
  7  8  1  0  0  0  0
  8  9  2  0  0  0  0
  9 10  1  0  0  0  0
 10 11  1  0  0  0  0
 11  7  2  0  0  0  0
  4 12  1  0  0  0  0
 12 13  1  0  0  0  0
 13 14  1  0  0  0  0
 14 15  2  0  0  0  0
 15 16  1  0  0  0  0
 16 12  2  0  0  0  0
M  END
>  <EXTREG>  (ZINC00121299)
ZINC00121299

>  <LOGBIO>
2.5000

$$$$
ZINC00122448
  -MTS-   02131516552D 0   0.00000     0.00000     0

 15 15  0  0  0  0  0  0  0  0999 V2000
    3.6329    2.7925    0.0000 N   0  0  0  0  0  0  0  0  0  0  0  0
    3.9752    1.8529    0.0000 C   0  0  0  0  0  0  0  0  0  0  0  0
    4.8367    2.3502    0.0000 C   0  0  0  0  0  0  0  0  0  0  0  0
    5.7051    1.8475    0.0000 O   0  0  0  0  0  0  0  0  0  0  0  0
    2.9905    1.6786    0.0000 C   0  0  0  0  0  0  0  0  0  0  0  0
    2.3472    2.4442    0.0000 O   0  0  0  0  0  0  0  0  0  0  0  0
    3.9761    0.8494    0.0000 C   0  0  0  0  0  0  0  0  0  0  0  0
    3.1146    0.3521    0.0000 O   0  0  0  0  0  0  0  0  0  0  0  0
    3.1156   -0.6514    0.0000 C   0  0  0  0  0  0  0  0  0  0  0  0
    2.2501   -1.1522    0.0000 C   0  0  0  0  0  0  0  0  0  0  0  0
    1.3801   -0.6522    0.0000 C   0  0  0  0  0  0  0  0  0  0  0  0
    0.5201   -1.1522    0.0000 C   0  0  0  0  0  0  0  0  0  0  0  0
    0.5201   -2.1522    0.0000 C   0  0  0  0  0  0  0  0  0  0  0  0
    1.3801   -2.6522    0.0000 C   0  0  0  0  0  0  0  0  0  0  0  0
    2.2501   -2.1522    0.0000 C   0  0  0  0  0  0  0  0  0  0  0  0
  1  2  1  0  0  0  0
  2  3  1  0  0  0  0
  3  4  1  0  0  0  0
  2  5  1  0  0  0  0
  5  6  1  0  0  0  0
  2  7  1  0  0  0  0
  7  8  1  0  0  0  0
  8  9  1  0  0  0  0
  9 10  1  0  0  0  0
 10 11  2  0  0  0  0
 11 12  1  0  0  0  0
 12 13  2  0  0  0  0
 13 14  1  0  0  0  0
 14 15  2  0  0  0  0
 15 10  1  0  0  0  0
M  END
>  <EXTREG>  (ZINC00122448)
ZINC00122448

>  <LOGBIO>
2.5000

$$$$
ZINC00123058
  -MTS-   02131516552D 0   0.00000     0.00000     0

 17 18  0  0  0  0  0  0  0  0999 V2000
    1.8070   -3.9103    0.0000 C   0  0  0  0  0  0  0  0  0  0  0  0
    1.3018   -3.0433    0.0000 C   0  0  0  0  0  0  0  0  0  0  0  0
    0.3018   -3.0468    0.0000 C   0  0  0  0  0  0  0  0  0  0  0  0
    1.7966   -2.1803    0.0000 C   0  0  0  0  0  0  0  0  0  0  0  0
    1.2914   -1.3134    0.0000 S   0  0  0  0  0  0  0  0  0  0  0  0
    1.7879   -0.4453    0.0000 C   0  0  0  0  0  0  0  0  0  0  0  0
    2.7914   -0.4403    0.0000 N   0  0  0  0  0  0  0  0  0  0  0  0
    3.2835    0.4242    0.0000 C   0  0  0  0  0  0  0  0  0  0  0  0
    4.2835    0.4276    0.0000 N   0  0  0  0  0  0  0  0  0  0  0  0
    2.7835    1.2887    0.0000 C   0  0  0  0  0  0  0  0  0  0  0  0
    3.0935    2.2487    0.0000 C   0  0  0  0  0  0  0  0  0  0  0  0
    4.0432    2.5619    0.0000 C   0  0  0  0  0  0  0  0  0  0  0  0
    2.2835    2.8287    0.0000 C   0  0  0  0  0  0  0  0  0  0  0  0
    2.2835    3.8287    0.0000 C   0  0  0  0  0  0  0  0  0  0  0  0
    1.4735    2.2487    0.0000 S   0  0  0  0  0  0  0  0  0  0  0  0
    1.7835    1.2887    0.0000 C   0  0  0  0  0  0  0  0  0  0  0  0
    1.2853    0.4192    0.0000 N   0  0  0  0  0  0  0  0  0  0  0  0
  1  2  1  0  0  0  0
  2  3  2  0  0  0  0
  2  4  1  0  0  0  0
  4  5  1  0  0  0  0
  5  6  1  0  0  0  0
  6  7  2  0  0  0  0
  7  8  1  0  0  0  0
  8  9  1  0  0  0  0
  8 10  2  0  0  0  0
 10 11  1  0  0  0  0
 11 12  1  0  0  0  0
 11 13  2  0  0  0  0
 13 14  1  0  0  0  0
 13 15  1  0  0  0  0
 15 16  1  0  0  0  0
 16 10  1  0  0  0  0
 16 17  2  0  0  0  0
 17  6  1  0  0  0  0
M  END
>  <EXTREG>  (ZINC00123058)
ZINC00123058

>  <LOGBIO>
2.5000

$$$$
ZINC00123396
  -MTS-   02131516552D 0   0.00000     0.00000     0

 14 15  0  0  0  0  0  0  0  0999 V2000
    1.8607   -1.7914    0.0000 C   0  0  0  0  0  0  0  0  0  0  0  0
    2.7588   -1.3516    0.0000 N   0  3  0  0  0  0  0  0  0  0  0  0
    3.0375   -2.3156    0.0000 C   0  0  0  0  0  0  0  0  0  0  0  0
    4.0035   -2.5531    0.0000 C   0  0  0  0  0  0  0  0  0  0  0  0
    4.6980   -1.8336    0.0000 C   0  0  0  0  0  0  0  0  0  0  0  0
    4.4265   -0.8766    0.0000 C   0  0  0  0  0  0  0  0  0  0  0  0
    3.4533   -0.6321    0.0000 C   0  0  0  0  0  0  0  0  0  0  0  0
    2.1703   -0.5432    0.0000 C   0  0  0  0  0  0  0  0  0  0  0  0
    2.5762    0.3708    0.0000 C   0  0  0  0  0  0  0  0  0  0  0  0
    1.9877    1.1792    0.0000 C   0  0  0  0  0  0  0  0  0  0  0  0
    0.9788    1.1792    0.0000 C   0  0  0  0  0  0  0  0  0  0  0  0
    0.6758    2.1283    0.0000 O   0  0  0  0  0  0  0  0  0  0  0  0
    1.4767    2.7209    0.0000 C   0  0  0  0  0  0  0  0  0  0  0  0
    2.2950    2.1309    0.0000 O   0  0  0  0  0  0  0  0  0  0  0  0
  1  2  1  0  0  0  0
  2  3  1  0  0  0  0
  3  4  1  0  0  0  0
  4  5  1  0  0  0  0
  5  6  1  0  0  0  0
  6  7  1  0  0  0  0
  7  2  1  0  0  0  0
  2  8  1  0  0  0  0
  8  9  1  0  0  0  0
  9 10  2  0  0  0  0
 10 11  1  0  0  0  0
 11 12  1  0  0  0  0
 12 13  1  0  0  0  0
 13 14  1  0  0  0  0
 14 10  1  0  0  0  0
M  CHG  1   2   1
M  END
>  <EXTREG>  (ZINC00123396)
ZINC00123396

>  <LOGBIO>
2.5000

$$$$
ZINC00124253
  -MTS-   02131516552D 0   0.00000     0.00000     0

 12 13  0  0  0  0  0  0  0  0999 V2000
    4.1068   -2.4317    0.0000 C   0  0  0  0  0  0  0  0  0  0  0  0
    3.5183   -1.6233    0.0000 C   0  0  0  0  0  0  0  0  0  0  0  0
    3.8283   -0.6633    0.0000 S   0  0  0  0  0  0  0  0  0  0  0  0
    3.0183   -0.0833    0.0000 C   0  0  0  0  0  0  0  0  0  0  0  0
    2.9187    0.9149    0.0000 N   0  0  0  0  0  0  0  0  0  0  0  0
    2.0067    1.3251    0.0000 C   0  0  0  0  0  0  0  0  0  0  0  0
    1.9050    2.3199    0.0000 C   0  0  0  0  0  0  0  0  0  0  0  0
    1.1938    0.7369    0.0000 C   0  0  0  0  0  0  0  0  0  0  0  0
    1.2969   -0.2526    0.0000 C   0  0  0  0  0  0  0  0  0  0  0  0
    0.4864   -0.8382    0.0000 C   0  0  0  0  0  0  0  0  0  0  0  0
    2.2083   -0.6633    0.0000 N   0  3  0  0  0  0  0  0  0  0  0  0
    2.5183   -1.6233    0.0000 N   0  0  0  0  0  0  0  0  0  0  0  0
  1  2  1  0  0  0  0
  2  3  1  0  0  0  0
  3  4  1  0  0  0  0
  4  5  1  0  0  0  0
  5  6  2  0  0  0  0
  6  7  1  0  0  0  0
  6  8  1  0  0  0  0
  8  9  2  0  0  0  0
  9 10  1  0  0  0  0
  9 11  1  0  0  0  0
 11  4  2  0  0  0  0
 11 12  1  0  0  0  0
 12  2  2  0  0  0  0
M  CHG  1  11   1
M  END
>  <EXTREG>  (ZINC00124253)
ZINC00124253

>  <LOGBIO>
2.5000

$$$$
ZINC00124535
  -MTS-   02131516552D 0   0.00000     0.00000     0

 19 20  0  0  0  0  0  0  0  0999 V2000
    3.5907    0.3723    0.0000 C   0  0  0  0  0  0  0  0  0  0  0  0
    3.0022    1.1808    0.0000 C   0  0  0  0  0  0  0  0  0  0  0  0
    3.3122    2.1408    0.0000 N   0  0  0  0  0  0  0  0  0  0  0  0
    2.5022    2.7208    0.0000 C   0  0  0  0  0  0  0  0  0  0  0  0
    1.6922    2.1408    0.0000 C   0  0  0  0  0  0  0  0  0  0  0  0
    2.0022    1.1808    0.0000 N   0  0  0  0  0  0  0  0  0  0  0  0
    1.4137    0.3723    0.0000 C   0  0  0  0  0  0  0  0  0  0  0  0
    1.8210   -0.5447    0.0000 C   0  0  0  0  0  0  0  0  0  0  0  0
    1.2347   -1.3484    0.0000 O   0  0  0  0  0  0  0  0  0  0  0  0
    1.6420   -2.2655    0.0000 C   0  0  0  0  0  0  0  0  0  0  0  0
    1.0557   -3.0691    0.0000 O   0  0  0  0  0  0  0  0  0  0  0  0
    2.6364   -2.3714    0.0000 C   0  0  0  0  0  0  0  0  0  0  0  0
    3.1403   -3.2453    0.0000 O   0  0  0  0  0  0  0  0  0  0  0  0
    4.1138   -3.0338    0.0000 C   0  0  0  0  0  0  0  0  0  0  0  0
    4.2271   -2.0440    0.0000 C   0  0  0  0  0  0  0  0  0  0  0  0
    3.3073   -1.6298    0.0000 C   0  0  0  0  0  0  0  0  0  0  0  0
    0.7425    2.4540    0.0000 N   0  3  0  0  0  0  0  0  0  0  0  0
    0.5376    3.4363    0.0000 O   0  5  0  0  0  0  0  0  0  0  0  0
    0.0000    1.7919    0.0000 O   0  0  0  0  0  0  0  0  0  0  0  0
  1  2  1  0  0  0  0
  2  3  2  0  0  0  0
  3  4  1  0  0  0  0
  4  5  2  0  0  0  0
  5  6  1  0  0  0  0
  6  2  1  0  0  0  0
  6  7  1  0  0  0  0
  7  8  1  0  0  0  0
  8  9  1  0  0  0  0
  9 10  1  0  0  0  0
 10 11  2  0  0  0  0
 10 12  1  0  0  0  0
 12 13  1  0  0  0  0
 13 14  1  0  0  0  0
 14 15  2  0  0  0  0
 15 16  1  0  0  0  0
 16 12  2  0  0  0  0
  5 17  1  0  0  0  0
 17 18  1  0  0  0  0
 17 19  2  0  0  0  0
M  CHG  2  17   1  18  -1
M  END
>  <EXTREG>  (ZINC00124535)
ZINC00124535

>  <LOGBIO>
2.5000

$$$$
ZINC00124986
  -MTS-   02131516552D 0   0.00000     0.00000     0

 15 15  0  0  0  0  0  0  0  0999 V2000
    5.8856    1.4098    0.0000 C   0  0  0  0  0  0  0  0  0  0  0  0
    5.0201    0.9089    0.0000 C   0  0  0  0  0  0  0  0  0  0  0  0
    5.5210    0.0434    0.0000 C   0  0  0  0  0  0  0  0  0  0  0  0
    4.5193    1.7745    0.0000 C   0  0  0  0  0  0  0  0  0  0  0  0
    3.9815    0.3079    0.0000 S   0  0  0  0  0  0  0  0  0  0  0  0
    4.4823   -0.5576    0.0000 O   0  0  0  0  0  0  0  0  0  0  0  0
    3.4806    1.1734    0.0000 O   0  0  0  0  0  0  0  0  0  0  0  0
    3.1159   -0.1929    0.0000 C   0  0  0  0  0  0  0  0  0  0  0  0
    2.2459    0.3071    0.0000 C   0  0  0  0  0  0  0  0  0  0  0  0
    1.3859   -0.1929    0.0000 N   0  0  0  0  0  0  0  0  0  0  0  0
    1.3859   -1.1929    0.0000 C   0  0  0  0  0  0  0  0  0  0  0  0
    0.5192   -1.6916    0.0000 N   0  0  0  0  0  0  0  0  0  0  0  0
    2.2459   -1.6929    0.0000 N   0  0  0  0  0  0  0  0  0  0  0  0
    3.1159   -1.1929    0.0000 C   0  0  0  0  0  0  0  0  0  0  0  0
    3.9815   -1.6938    0.0000 N   0  0  0  0  0  0  0  0  0  0  0  0
  1  2  1  0  0  0  0
  2  3  1  0  0  0  0
  2  4  1  0  0  0  0
  2  5  1  0  0  0  0
  5  6  2  0  0  0  0
  5  7  2  0  0  0  0
  5  8  1  0  0  0  0
  8  9  2  0  0  0  0
  9 10  1  0  0  0  0
 10 11  2  0  0  0  0
 11 12  1  0  0  0  0
 11 13  1  0  0  0  0
 13 14  2  0  0  0  0
 14  8  1  0  0  0  0
 14 15  1  0  0  0  0
M  END
>  <EXTREG>  (ZINC00124986)
ZINC00124986

>  <LOGBIO>
2.5000

$$$$
ZINC00125105
  -MTS-   02131516552D 0   0.00000     0.00000     0

 15 15  0  0  0  0  0  0  0  0999 V2000
    5.3546   -0.4357    0.0000 C   0  0  0  0  0  0  0  0  0  0  0  0
    4.3602   -0.5411    0.0000 S   0  0  0  0  0  0  0  0  0  0  0  0
    3.7716    0.2674    0.0000 C   0  0  0  0  0  0  0  0  0  0  0  0
    4.0816    1.2274    0.0000 S   0  0  0  0  0  0  0  0  0  0  0  0
    3.2716    1.8074    0.0000 C   0  0  0  0  0  0  0  0  0  0  0  0
    3.2716    2.8074    0.0000 Cl  0  0  0  0  0  0  0  0  0  0  0  0
    2.4616    1.2274    0.0000 C   0  0  0  0  0  0  0  0  0  0  0  0
    1.5119    1.5406    0.0000 Cl  0  0  0  0  0  0  0  0  0  0  0  0
    2.7716    0.2674    0.0000 C   0  0  0  0  0  0  0  0  0  0  0  0
    2.1831   -0.5411    0.0000 S   0  0  0  0  0  0  0  0  0  0  0  0
    2.9916   -1.1296    0.0000 O   0  0  0  0  0  0  0  0  0  0  0  0
    1.3746    0.0474    0.0000 O   0  0  0  0  0  0  0  0  0  0  0  0
    1.5946   -1.3496    0.0000 C   0  0  0  0  0  0  0  0  0  0  0  0
    0.5967   -1.2443    0.0000 C   0  0  0  0  0  0  0  0  0  0  0  0
    1.9979   -2.2589    0.0000 C   0  0  0  0  0  0  0  0  0  0  0  0
  1  2  1  0  0  0  0
  2  3  1  0  0  0  0
  3  4  1  0  0  0  0
  4  5  1  0  0  0  0
  5  6  1  0  0  0  0
  5  7  2  0  0  0  0
  7  8  1  0  0  0  0
  7  9  1  0  0  0  0
  9  3  2  0  0  0  0
  9 10  1  0  0  0  0
 10 11  2  0  0  0  0
 10 12  2  0  0  0  0
 10 13  1  0  0  0  0
 13 14  1  0  0  0  0
 13 15  1  0  0  0  0
M  END
>  <EXTREG>  (ZINC00125105)
ZINC00125105

>  <LOGBIO>
2.5000

$$$$
ZINC00125475
  -MTS-   02131516552D 0   0.00000     0.00000     0

 13 13  0  0  0  0  0  0  0  0999 V2000
    0.5971    0.1097    0.0000 C   0  0  0  0  0  0  0  0  0  0  0  0
    0.6962    1.1082    0.0000 N   0  0  0  0  0  0  0  0  0  0  0  0
    1.6030    1.5172    0.0000 C   0  0  0  0  0  0  0  0  0  0  0  0
    1.7021    2.5157    0.0000 O   0  0  0  0  0  0  0  0  0  0  0  0
    2.4151    0.9336    0.0000 C   0  0  0  0  0  0  0  0  0  0  0  0
    2.4214   -0.0751    0.0000 S   0  0  0  0  0  0  0  0  0  0  0  0
    3.3722   -0.3723    0.0000 C   0  0  0  0  0  0  0  0  0  0  0  0
    3.6854   -1.3220    0.0000 S   0  0  0  0  0  0  0  0  0  0  0  0
    3.0195   -2.0681    0.0000 C   0  0  0  0  0  0  0  0  0  0  0  0
    3.9599    0.4322    0.0000 C   0  0  0  0  0  0  0  0  0  0  0  0
    3.3648    1.2468    0.0000 C   0  0  0  0  0  0  0  0  0  0  0  0
    4.9599    0.4322    0.0000 C   0  0  0  0  0  0  0  0  0  0  0  0
    5.9599    0.4322    0.0000 N   0  0  0  0  0  0  0  0  0  0  0  0
  1  2  1  0  0  0  0
  2  3  1  0  0  0  0
  3  4  2  0  0  0  0
  3  5  1  0  0  0  0
  5  6  1  0  0  0  0
  6  7  1  0  0  0  0
  7  8  1  0  0  0  0
  8  9  1  0  0  0  0
  7 10  2  0  0  0  0
 10 11  1  0  0  0  0
 11  5  2  0  0  0  0
 10 12  1  0  0  0  0
 12 13  3  0  0  0  0
M  END
>  <EXTREG>  (ZINC00125475)
ZINC00125475

>  <LOGBIO>
2.5000

$$$$
ZINC00125939
  -MTS-   02131516552D 0   0.00000     0.00000     0

 25 27  0  0  1  0  0  0  0  0999 V2000
    1.6240   -3.7795    0.0000 C   0  0  0  0  0  0  0  0  0  0  0  0
    2.1275   -2.9155    0.0000 C   0  0  0  0  0  0  0  0  0  0  0  0
    1.2635   -2.4120    0.0000 C   0  0  0  0  0  0  0  0  0  0  0  0
    2.9915   -3.4190    0.0000 C   0  0  0  0  0  0  0  0  0  0  0  0
    2.6310   -2.0515    0.0000 C   0  0  0  0  0  0  0  0  0  0  0  0
    3.6344   -2.0546    0.0000 C   0  0  0  0  0  0  0  0  0  0  0  0
    4.1335   -1.1940    0.0000 C   0  0  0  0  0  0  0  0  0  0  0  0
    3.6379   -0.3255    0.0000 C   0  0  0  0  0  0  0  0  0  0  0  0
    2.6431   -0.3175    0.0000 C   0  0  0  0  0  0  0  0  0  0  0  0
    2.1353   -1.1830    0.0000 C   0  0  0  0  0  0  0  0  0  0  0  0
    4.5079    0.1745    0.0000 C   0  0  1  0  0  0  0  0  0  0  0  0
    5.5079    0.1745    0.0000 C   0  0  0  0  0  0  0  0  0  0  0  0
    6.5079    0.1745    0.0000 N   0  0  0  0  0  0  0  0  0  0  0  0
    3.6379    0.6745    0.0000 C   0  0  2  0  0  0  0  0  0  0  0  0
    3.9787    1.6146    0.0000 C   0  0  0  0  0  0  0  0  0  0  0  0
    4.3194    2.5548    0.0000 N   0  0  0  0  0  0  0  0  0  0  0  0
    2.2590    0.9167    0.0000 C   0  0  0  0  0  0  0  0  0  0  0  0
    1.6167    0.1502    0.0000 O   0  0  0  0  0  0  0  0  0  0  0  0
    1.9164    1.8561    0.0000 C   0  0  0  0  0  0  0  0  0  0  0  0
    2.5601    2.6259    0.0000 C   0  0  0  0  0  0  0  0  0  0  0  0
    2.2173    3.5598    0.0000 C   0  0  0  0  0  0  0  0  0  0  0  0
    1.2326    3.7337    0.0000 C   0  0  0  0  0  0  0  0  0  0  0  0
    0.5906    2.9738    0.0000 C   0  0  0  0  0  0  0  0  0  0  0  0
    0.9316    2.0301    0.0000 C   0  0  0  0  0  0  0  0  0  0  0  0
    4.6626   -0.4052    0.0000 H   0  0  0  0  0  0  0  0  0  0  0  0
  1  2  1  0  0  0  0
  2  3  1  0  0  0  0
  2  4  1  0  0  0  0
  2  5  1  0  0  0  0
  5  6  1  0  0  0  0
  6  7  1  0  0  0  0
  7  8  1  0  0  0  0
  8  9  1  0  0  0  0
  9 10  1  0  0  0  0
 10  5  1  0  0  0  0
  8 11  1  0  0  0  0
 11 25  1  1  0  0  0
 11 12  1  6  0  0  0
 12 13  3  0  0  0  0
 11 14  1  0  0  0  0
 14  8  1  0  0  0  0
 14 15  1  1  0  0  0
 15 16  3  0  0  0  0
 14 17  1  0  0  0  0
 17 18  2  0  0  0  0
 17 19  1  0  0  0  0
 19 20  2  0  0  0  0
 20 21  1  0  0  0  0
 21 22  2  0  0  0  0
 22 23  1  0  0  0  0
 23 24  2  0  0  0  0
 24 19  1  0  0  0  0
M  END
>  <EXTREG>  (ZINC00125939)
ZINC00125939

>  <LOGBIO>
2.5000

$$$$
ZINC00126157
  -MTS-   02131516552D 0   0.00000     0.00000     0

 13 14  0  0  0  0  0  0  0  0999 V2000
    5.6945   -1.7062    0.0000 N   0  0  0  0  0  0  0  0  0  0  0  0
    5.1060   -0.8978    0.0000 C   0  0  0  0  0  0  0  0  0  0  0  0
    5.4160    0.0622    0.0000 S   0  0  0  0  0  0  0  0  0  0  0  0
    4.6060    0.6422    0.0000 C   0  0  0  0  0  0  0  0  0  0  0  0
    3.7960    0.0622    0.0000 C   0  0  0  0  0  0  0  0  0  0  0  0
    4.1060   -0.8978    0.0000 N   0  0  0  0  0  0  0  0  0  0  0  0
    2.8463    0.3754    0.0000 C   0  0  0  0  0  0  0  0  0  0  0  0
    2.6410    1.3576    0.0000 C   0  0  0  0  0  0  0  0  0  0  0  0
    1.6956    1.6672    0.0000 C   0  0  0  0  0  0  0  0  0  0  0  0
    0.9489    1.0021    0.0000 C   0  0  0  0  0  0  0  0  0  0  0  0
    0.0000    1.3176    0.0000 F   0  0  0  0  0  0  0  0  0  0  0  0
    1.1476    0.0273    0.0000 C   0  0  0  0  0  0  0  0  0  0  0  0
    2.0996   -0.2897    0.0000 C   0  0  0  0  0  0  0  0  0  0  0  0
  1  2  1  0  0  0  0
  2  3  1  0  0  0  0
  3  4  1  0  0  0  0
  4  5  2  0  0  0  0
  5  6  1  0  0  0  0
  6  2  2  0  0  0  0
  5  7  1  0  0  0  0
  7  8  2  0  0  0  0
  8  9  1  0  0  0  0
  9 10  2  0  0  0  0
 10 11  1  0  0  0  0
 10 12  1  0  0  0  0
 12 13  2  0  0  0  0
 13  7  1  0  0  0  0
M  END
>  <EXTREG>  (ZINC00126157)
ZINC00126157

>  <LOGBIO>
2.5000

$$$$
ZINC00127631
  -MTS-   02131516552D 0   0.00000     0.00000     0

 23 23  0  0  1  0  0  0  0  0999 V2000
    0.5644    0.1805    0.0000 C   0  0  0  0  0  0  0  0  0  0  0  0
    1.5082   -0.1602    0.0000 C   0  0  0  0  0  0  0  0  0  0  0  0
    2.2679    0.4820    0.0000 C   0  0  0  0  0  0  0  0  0  0  0  0
    3.2088    0.1435    0.0000 C   0  0  1  0  0  0  0  0  0  0  0  0
    3.3877   -0.8439    0.0000 C   0  0  0  0  0  0  0  0  0  0  0  0
    2.6250   -1.4907    0.0000 O   0  0  0  0  0  0  0  0  0  0  0  0
    4.3244   -1.1788    0.0000 C   0  0  0  0  0  0  0  0  0  0  0  0
    5.0887   -0.5340    0.0000 C   0  0  1  0  0  0  0  0  0  0  0  0
    6.2168   -0.9431    0.0000 C   0  0  0  0  0  0  0  0  0  0  0  0
    6.3927   -1.9310    0.0000 C   0  0  0  0  0  0  0  0  0  0  0  0
    6.6762   -0.5571    0.0000 C   0  0  0  0  0  0  0  0  0  0  0  0
    4.9163    0.4458    0.0000 C   0  0  0  0  0  0  0  0  0  0  0  0
    5.9163    0.4458    0.0000 C   0  0  0  0  0  0  0  0  0  0  0  0
    6.9163    0.4458    0.0000 N   0  0  0  0  0  0  0  0  0  0  0  0
    5.0896    1.4306    0.0000 C   0  0  0  0  0  0  0  0  0  0  0  0
    5.2629    2.4155    0.0000 N   0  0  0  0  0  0  0  0  0  0  0  0
    3.9731    0.7883    0.0000 C   0  0  0  0  0  0  0  0  0  0  0  0
    4.4720    1.6550    0.0000 C   0  0  0  0  0  0  0  0  0  0  0  0
    4.9708    2.5217    0.0000 N   0  0  0  0  0  0  0  0  0  0  0  0
    3.2058    1.4295    0.0000 C   0  0  0  0  0  0  0  0  0  0  0  0
    2.4385    2.0708    0.0000 N   0  0  0  0  0  0  0  0  0  0  0  0
    5.1940   -1.1247    0.0000 H   0  0  0  0  0  0  0  0  0  0  0  0
    2.7508   -0.2441    0.0000 H   0  0  0  0  0  0  0  0  0  0  0  0
  1  2  1  0  0  0  0
  2  3  1  0  0  0  0
  4  3  1  6  0  0  0
  4 23  1  1  0  0  0
  4  5  1  0  0  0  0
  5  6  2  0  0  0  0
  5  7  1  0  0  0  0
  7  8  1  0  0  0  0
  8 22  1  1  0  0  0
  8  9  1  6  0  0  0
  9 10  1  0  0  0  0
  9 11  1  0  0  0  0
  8 12  1  0  0  0  0
 12 13  1  0  0  0  0
 13 14  3  0  0  0  0
 12 15  1  0  0  0  0
 15 16  3  0  0  0  0
 12 17  1  0  0  0  0
 17  4  1  0  0  0  0
 17 18  1  0  0  0  0
 18 19  3  0  0  0  0
 17 20  1  0  0  0  0
 20 21  3  0  0  0  0
M  END
>  <EXTREG>  (ZINC00127631)
ZINC00127631

>  <LOGBIO>
2.5000

$$$$
ZINC00128133
  -MTS-   02131516552D 0   0.00000     0.00000     0

 21 22  0  0  1  0  0  0  0  0999 V2000
    1.8044   -2.7117    0.0000 C   0  0  0  0  0  0  0  0  0  0  0  0
    2.4526   -1.9457    0.0000 C   0  0  0  0  0  0  0  0  0  0  0  0
    2.1153   -1.0099    0.0000 C   0  0  0  0  0  0  0  0  0  0  0  0
    1.5247   -0.9044    0.0000 O   0  0  0  0  0  0  0  0  0  0  0  0
    3.0181    0.0602    0.0000 N   0  0  0  0  0  0  0  0  0  0  0  0
    4.0281   -0.2798    0.0000 C   0  0  2  0  0  0  0  0  0  0  0  0
    3.4881   -1.2498    0.0000 C   0  0  0  0  0  0  0  0  0  0  0  0
    3.6381    0.6502    0.0000 C   0  0  1  0  0  0  0  0  0  0  0  0
    4.4381    1.0002    0.0000 C   0  0  0  0  0  0  0  0  0  0  0  0
    4.9481    0.3002    0.0000 C   0  0  0  0  0  0  0  0  0  0  0  0
    2.5281    0.9702    0.0000 C   0  0  0  0  0  0  0  0  0  0  0  0
    2.5551    2.1699    0.0000 C   0  0  0  0  0  0  0  0  0  0  0  0
    1.9552    2.1834    0.0000 F   0  0  0  0  0  0  0  0  0  0  0  0
    3.5548    2.1474    0.0000 F   0  0  0  0  0  0  0  0  0  0  0  0
    2.5775    3.1697    0.0000 F   0  0  0  0  0  0  0  0  0  0  0  0
    0.9723    0.5965    0.0000 C   0  0  0  0  0  0  0  0  0  0  0  0
    0.7388    1.5689    0.0000 F   0  0  0  0  0  0  0  0  0  0  0  0
    1.1125    0.0131    0.0000 F   0  0  0  0  0  0  0  0  0  0  0  0
    0.0000    0.3630    0.0000 F   0  0  0  0  0  0  0  0  0  0  0  0
    3.5986    1.2489    0.0000 H   0  0  0  0  0  0  0  0  0  0  0  0
    4.4638   -0.6923    0.0000 H   0  0  0  0  0  0  0  0  0  0  0  0
  1  2  1  0  0  0  0
  2  3  1  0  0  0  0
  3  4  2  0  0  0  0
  3  5  1  0  0  0  0
  5  6  1  0  0  0  0
  6 21  1  6  0  0  0
  6  7  1  1  0  0  0
  7  8  1  0  0  0  0
  8 20  1  1  0  0  0
  8  9  1  6  0  0  0
  9 10  2  0  0  0  0
 10  6  1  0  0  0  0
  8 11  1  0  0  0  0
 11  5  1  0  0  0  0
 11 12  1  0  0  0  0
 12 13  1  0  0  0  0
 12 14  1  0  0  0  0
 12 15  1  0  0  0  0
 11 16  1  0  0  0  0
 16 17  1  0  0  0  0
 16 18  1  0  0  0  0
 16 19  1  0  0  0  0
M  END
>  <EXTREG>  (ZINC00128133)
ZINC00128133

>  <LOGBIO>
2.5000

$$$$
ZINC00129085
  -MTS-   02131516552D 0   0.00000     0.00000     0

 20 21  0  0  0  0  0  0  0  0999 V2000
    5.1921    3.2899    0.0000 C   0  0  0  0  0  0  0  0  0  0  0  0
    4.3266    2.7891    0.0000 C   0  0  0  0  0  0  0  0  0  0  0  0
    4.8275    1.9235    0.0000 C   0  0  0  0  0  0  0  0  0  0  0  0
    3.8258    3.6546    0.0000 C   0  0  0  0  0  0  0  0  0  0  0  0
    3.4611    2.2882    0.0000 C   0  0  0  0  0  0  0  0  0  0  0  0
    2.5911    2.7882    0.0000 C   0  0  0  0  0  0  0  0  0  0  0  0
    1.7311    2.2882    0.0000 C   0  0  0  0  0  0  0  0  0  0  0  0
    1.7311    1.2882    0.0000 C   0  0  0  0  0  0  0  0  0  0  0  0
    0.8643    0.7895    0.0000 N   0  0  0  0  0  0  0  0  0  0  0  0
    0.8628   -0.2139    0.0000 C   0  0  0  0  0  0  0  0  0  0  0  0
    0.0000   -0.7091    0.0000 O   0  0  0  0  0  0  0  0  0  0  0  0
    1.7278   -0.7157    0.0000 C   0  0  0  0  0  0  0  0  0  0  0  0
    1.7257   -1.7157    0.0000 N   0  0  0  0  0  0  0  0  0  0  0  0
    2.5932   -2.2200    0.0000 C   0  0  0  0  0  0  0  0  0  0  0  0
    2.5892   -3.2148    0.0000 C   0  0  0  0  0  0  0  0  0  0  0  0
    1.7226   -3.7139    0.0000 C   0  0  0  0  0  0  0  0  0  0  0  0
    0.8601   -3.2182    0.0000 C   0  0  0  0  0  0  0  0  0  0  0  0
    0.8592   -2.2148    0.0000 C   0  0  0  0  0  0  0  0  0  0  0  0
    2.5911    0.7882    0.0000 C   0  0  0  0  0  0  0  0  0  0  0  0
    3.4611    1.2882    0.0000 C   0  0  0  0  0  0  0  0  0  0  0  0
  1  2  1  0  0  0  0
  2  3  1  0  0  0  0
  2  4  1  0  0  0  0
  2  5  1  0  0  0  0
  5  6  2  0  0  0  0
  6  7  1  0  0  0  0
  7  8  2  0  0  0  0
  8  9  1  0  0  0  0
  9 10  1  0  0  0  0
 10 11  2  0  0  0  0
 10 12  1  0  0  0  0
 12 13  1  0  0  0  0
 13 14  1  0  0  0  0
 14 15  1  0  0  0  0
 15 16  1  0  0  0  0
 16 17  1  0  0  0  0
 17 18  1  0  0  0  0
 18 13  1  0  0  0  0
  8 19  1  0  0  0  0
 19 20  2  0  0  0  0
 20  5  1  0  0  0  0
M  END
>  <EXTREG>  (ZINC00129085)
ZINC00129085

>  <LOGBIO>
2.5000

$$$$
ZINC00129527
  -MTS-   02131516552D 0   0.00000     0.00000     0

 15 16  0  0  0  0  0  0  0  0999 V2000
    6.8479   -2.3523    0.0000 N   0  0  0  0  0  0  0  0  0  0  0  0
    6.2594   -1.5439    0.0000 C   0  0  0  0  0  0  0  0  0  0  0  0
    6.5694   -0.5839    0.0000 S   0  0  0  0  0  0  0  0  0  0  0  0
    5.7594   -0.0039    0.0000 N   0  0  0  0  0  0  0  0  0  0  0  0
    4.9494   -0.5839    0.0000 C   0  0  0  0  0  0  0  0  0  0  0  0
    3.9997   -0.2707    0.0000 S   0  0  0  0  0  0  0  0  0  0  0  0
    3.7960    0.7084    0.0000 C   0  0  0  0  0  0  0  0  0  0  0  0
    2.8463    1.0215    0.0000 C   0  0  0  0  0  0  0  0  0  0  0  0
    2.6410    2.0037    0.0000 C   0  0  0  0  0  0  0  0  0  0  0  0
    1.6956    2.3133    0.0000 C   0  0  0  0  0  0  0  0  0  0  0  0
    0.9489    1.6482    0.0000 C   0  0  0  0  0  0  0  0  0  0  0  0
    0.0000    1.9637    0.0000 F   0  0  0  0  0  0  0  0  0  0  0  0
    1.1476    0.6734    0.0000 C   0  0  0  0  0  0  0  0  0  0  0  0
    2.0996    0.3564    0.0000 C   0  0  0  0  0  0  0  0  0  0  0  0
    5.2594   -1.5439    0.0000 N   0  0  0  0  0  0  0  0  0  0  0  0
  1  2  1  0  0  0  0
  2  3  1  0  0  0  0
  3  4  1  0  0  0  0
  4  5  2  0  0  0  0
  5  6  1  0  0  0  0
  6  7  1  0  0  0  0
  7  8  1  0  0  0  0
  8  9  2  0  0  0  0
  9 10  1  0  0  0  0
 10 11  2  0  0  0  0
 11 12  1  0  0  0  0
 11 13  1  0  0  0  0
 13 14  2  0  0  0  0
 14  8  1  0  0  0  0
  5 15  1  0  0  0  0
 15  2  2  0  0  0  0
M  END
>  <EXTREG>  (ZINC00129527)
ZINC00129527

>  <LOGBIO>
2.5000

$$$$
ZINC00129608
  -MTS-   02131516552D 0   0.00000     0.00000     0

 22 25  0  0  0  0  0  0  0  0999 V2000
    3.5563   -3.8615    0.0000 C   0  0  0  0  0  0  0  0  0  0  0  0
    4.0528   -2.9935    0.0000 C   0  0  0  0  0  0  0  0  0  0  0  0
    5.0563   -2.9884    0.0000 C   0  0  0  0  0  0  0  0  0  0  0  0
    5.5484   -2.1239    0.0000 C   0  0  0  0  0  0  0  0  0  0  0  0
    5.0484   -1.2594    0.0000 C   0  0  0  0  0  0  0  0  0  0  0  0
    5.3584   -0.2994    0.0000 N   0  0  0  0  0  0  0  0  0  0  0  0
    4.5484    0.2806    0.0000 C   0  0  0  0  0  0  0  0  0  0  0  0
    4.5484    1.2806    0.0000 C   0  0  0  0  0  0  0  0  0  0  0  0
    3.6824    1.7806    0.0000 N   0  0  0  0  0  0  0  0  0  0  0  0
    3.5760    2.7838    0.0000 C   0  0  0  0  0  0  0  0  0  0  0  0
    4.3169    3.4554    0.0000 O   0  0  0  0  0  0  0  0  0  0  0  0
    2.6003    2.9850    0.0000 C   0  0  0  0  0  0  0  0  0  0  0  0
    2.1041    3.8568    0.0000 C   0  0  0  0  0  0  0  0  0  0  0  0
    1.1042    3.8616    0.0000 C   0  0  0  0  0  0  0  0  0  0  0  0
    0.6000    2.9940    0.0000 C   0  0  0  0  0  0  0  0  0  0  0  0
    1.0959    2.1316    0.0000 C   0  0  0  0  0  0  0  0  0  0  0  0
    2.0955    2.1262    0.0000 C   0  0  0  0  0  0  0  0  0  0  0  0
    2.7685    1.3747    0.0000 C   0  0  0  0  0  0  0  0  0  0  0  0
    2.5588    0.3969    0.0000 O   0  0  0  0  0  0  0  0  0  0  0  0
    3.7384   -0.2994    0.0000 C   0  0  0  0  0  0  0  0  0  0  0  0
    4.0484   -1.2594    0.0000 N   0  0  0  0  0  0  0  0  0  0  0  0
    3.5502   -2.1290    0.0000 C   0  0  0  0  0  0  0  0  0  0  0  0
  1  2  1  0  0  0  0
  2  3  1  0  0  0  0
  3  4  2  0  0  0  0
  4  5  1  0  0  0  0
  5  6  2  0  0  0  0
  6  7  1  0  0  0  0
  7  8  1  0  0  0  0
  8  9  1  0  0  0  0
  9 10  1  0  0  0  0
 10 11  2  0  0  0  0
 10 12  1  0  0  0  0
 12 13  2  0  0  0  0
 13 14  1  0  0  0  0
 14 15  2  0  0  0  0
 15 16  1  0  0  0  0
 16 17  2  0  0  0  0
 17 12  1  0  0  0  0
 17 18  1  0  0  0  0
 18  9  1  0  0  0  0
 18 19  2  0  0  0  0
  7 20  2  0  0  0  0
 20 21  1  0  0  0  0
 21  5  1  0  0  0  0
 21 22  1  0  0  0  0
 22  2  2  0  0  0  0
M  END
>  <EXTREG>  (ZINC00129608)
ZINC00129608

>  <LOGBIO>
2.5000

$$$$
ZINC00130128
  -MTS-   02131516552D 0   0.00000     0.00000     0

 24 27  0  0  0  0  0  0  0  0999 V2000
    2.2408   -2.5609    0.0000 F   0  0  0  0  0  0  0  0  0  0  0  0
    3.2350   -2.4526    0.0000 C   0  0  0  0  0  0  0  0  0  0  0  0
    3.8287   -3.2615    0.0000 C   0  0  0  0  0  0  0  0  0  0  0  0
    4.8174   -3.1517    0.0000 C   0  0  0  0  0  0  0  0  0  0  0  0
    5.4115   -3.9587    0.0000 C   0  0  0  0  0  0  0  0  0  0  0  0
    6.4053   -3.8483    0.0000 O   0  0  0  0  0  0  0  0  0  0  0  0
    6.8062   -2.9285    0.0000 C   0  0  0  0  0  0  0  0  0  0  0  0
    6.2143   -2.1289    0.0000 O   0  0  0  0  0  0  0  0  0  0  0  0
    5.2215   -2.2369    0.0000 C   0  0  0  0  0  0  0  0  0  0  0  0
    4.6369   -1.4321    0.0000 C   0  0  0  0  0  0  0  0  0  0  0  0
    3.6390   -1.5379    0.0000 C   0  0  0  0  0  0  0  0  0  0  0  0
    5.0433   -0.5184    0.0000 C   0  0  0  0  0  0  0  0  0  0  0  0
    6.0411   -0.4126    0.0000 O   0  0  0  0  0  0  0  0  0  0  0  0
    4.4587    0.2865    0.0000 N   0  0  0  0  0  0  0  0  0  0  0  0
    3.4608    0.1807    0.0000 C   0  0  0  0  0  0  0  0  0  0  0  0
    2.8723    0.9892    0.0000 C   0  0  0  0  0  0  0  0  0  0  0  0
    3.1823    1.9492    0.0000 S   0  0  0  0  0  0  0  0  0  0  0  0
    2.3723    2.5292    0.0000 C   0  0  0  0  0  0  0  0  0  0  0  0
    2.2727    3.5273    0.0000 C   0  0  0  0  0  0  0  0  0  0  0  0
    1.3607    3.9376    0.0000 C   0  0  0  0  0  0  0  0  0  0  0  0
    0.5478    3.3493    0.0000 C   0  0  0  0  0  0  0  0  0  0  0  0
    0.6509    2.3599    0.0000 C   0  0  0  0  0  0  0  0  0  0  0  0
    1.5623    1.9492    0.0000 C   0  0  0  0  0  0  0  0  0  0  0  0
    1.8723    0.9892    0.0000 N   0  0  0  0  0  0  0  0  0  0  0  0
  1  2  1  0  0  0  0
  2  3  2  0  0  0  0
  3  4  1  0  0  0  0
  4  5  1  0  0  0  0
  5  6  1  0  0  0  0
  6  7  1  0  0  0  0
  7  8  1  0  0  0  0
  8  9  1  0  0  0  0
  9  4  2  0  0  0  0
  9 10  1  0  0  0  0
 10 11  2  0  0  0  0
 11  2  1  0  0  0  0
 10 12  1  0  0  0  0
 12 13  2  0  0  0  0
 12 14  1  0  0  0  0
 14 15  1  0  0  0  0
 15 16  1  0  0  0  0
 16 17  1  0  0  0  0
 17 18  1  0  0  0  0
 18 19  2  0  0  0  0
 19 20  1  0  0  0  0
 20 21  2  0  0  0  0
 21 22  1  0  0  0  0
 22 23  2  0  0  0  0
 23 18  1  0  0  0  0
 23 24  1  0  0  0  0
 24 16  2  0  0  0  0
M  END
>  <EXTREG>  (ZINC00130128)
ZINC00130128

>  <LOGBIO>
2.5000

$$$$
ZINC00132123
  -MTS-   02131516552D 0   0.00000     0.00000     0

 22 23  0  0  0  0  0  0  0  0999 V2000
    5.0031    2.9927    0.0000 C   0  0  0  0  0  0  0  0  0  0  0  0
    4.0031    2.9907    0.0000 S   0  0  0  0  0  0  0  0  0  0  0  0
    3.5048    2.1237    0.0000 C   0  0  0  0  0  0  0  0  0  0  0  0
    2.5014    2.1207    0.0000 N   0  0  0  0  0  0  0  0  0  0  0  0
    2.0074    1.2572    0.0000 C   0  0  0  0  0  0  0  0  0  0  0  0
    1.0074    1.2547    0.0000 C   0  0  0  0  0  0  0  0  0  0  0  0
    2.5083    0.3916    0.0000 N   0  0  0  0  0  0  0  0  0  0  0  0
    3.5031    0.3896    0.0000 C   0  0  0  0  0  0  0  0  0  0  0  0
    4.0018   -0.4772    0.0000 S   0  0  0  0  0  0  0  0  0  0  0  0
    3.5005   -1.3424    0.0000 C   0  0  0  0  0  0  0  0  0  0  0  0
    4.0000   -2.2127    0.0000 C   0  0  0  0  0  0  0  0  0  0  0  0
    3.4995   -3.0724    0.0000 C   0  0  0  0  0  0  0  0  0  0  0  0
    2.4995   -3.0719    0.0000 C   0  0  0  0  0  0  0  0  0  0  0  0
    2.0000   -2.2116    0.0000 C   0  0  0  0  0  0  0  0  0  0  0  0
    2.5005   -1.3419    0.0000 C   0  0  0  0  0  0  0  0  0  0  0  0
    1.0000   -2.2136    0.0000 C   0  0  0  0  0  0  0  0  0  0  0  0
    0.9980   -1.2136    0.0000 F   0  0  0  0  0  0  0  0  0  0  0  0
    1.0020   -3.2136    0.0000 F   0  0  0  0  0  0  0  0  0  0  0  0
    0.0000   -2.2156    0.0000 F   0  0  0  0  0  0  0  0  0  0  0  0
    4.0057    1.2581    0.0000 C   0  0  0  0  0  0  0  0  0  0  0  0
    5.0057    1.2581    0.0000 C   0  0  0  0  0  0  0  0  0  0  0  0
    6.0057    1.2581    0.0000 N   0  0  0  0  0  0  0  0  0  0  0  0
  1  2  1  0  0  0  0
  2  3  1  0  0  0  0
  3  4  1  0  0  0  0
  4  5  2  0  0  0  0
  5  6  1  0  0  0  0
  5  7  1  0  0  0  0
  7  8  2  0  0  0  0
  8  9  1  0  0  0  0
  9 10  1  0  0  0  0
 10 11  2  0  0  0  0
 11 12  1  0  0  0  0
 12 13  2  0  0  0  0
 13 14  1  0  0  0  0
 14 15  2  0  0  0  0
 15 10  1  0  0  0  0
 14 16  1  0  0  0  0
 16 17  1  0  0  0  0
 16 18  1  0  0  0  0
 16 19  1  0  0  0  0
  8 20  1  0  0  0  0
 20  3  2  0  0  0  0
 20 21  1  0  0  0  0
 21 22  3  0  0  0  0
M  END
>  <EXTREG>  (ZINC00132123)
ZINC00132123

>  <LOGBIO>
2.5000

$$$$
ZINC00132468
  -MTS-   02131516552D 0   0.00000     0.00000     0

 25 26  0  0  1  0  0  0  0  0999 V2000
    3.5977   -2.6464    0.0000 C   0  0  0  0  0  0  0  0  0  0  0  0
    3.9059   -1.6950    0.0000 O   0  0  0  0  0  0  0  0  0  0  0  0
    3.2362   -0.9525    0.0000 C   0  0  1  0  0  0  0  0  0  0  0  0
    2.2546   -1.1609    0.0000 C   0  0  0  0  0  0  0  0  0  0  0  0
    1.5885   -0.4250    0.0000 C   0  0  1  0  0  0  0  0  0  0  0  0
    1.8985    0.5350    0.0000 C   0  0  2  0  0  0  0  0  0  0  0  0
    2.8692    0.7423    0.0000 C   0  0  1  0  0  0  0  0  0  0  0  0
    3.1759    1.6941    0.0000 O   0  0  0  0  0  0  0  0  0  0  0  0
    4.1536    1.9044    0.0000 C   0  0  0  0  0  0  0  0  0  0  0  0
    3.5435   -0.0008    0.0000 C   0  0  2  0  0  0  0  0  0  0  0  0
    4.5210    0.2098    0.0000 O   0  0  0  0  0  0  0  0  0  0  0  0
    5.1922   -0.5315    0.0000 C   0  0  0  0  0  0  0  0  0  0  0  0
    1.0885    1.1150    0.0000 C   0  0  2  0  0  0  0  0  0  0  0  0
    0.2785    0.5350    0.0000 O   0  0  0  0  0  0  0  0  0  0  0  0
    0.5885   -0.4250    0.0000 C   0  0  0  0  0  0  0  0  0  0  0  0
    0.0000   -1.2335    0.0000 O   0  0  0  0  0  0  0  0  0  0  0  0
    1.0885    2.1150    0.0000 C   0  0  0  0  0  0  0  0  0  0  0  0
    1.9573    2.6171    0.0000 O   0  0  0  0  0  0  0  0  0  0  0  0
    0.2273    2.6128    0.0000 O   0  0  0  0  0  0  0  0  0  0  0  0
    1.6222    1.3892    0.0000 H   0  0  0  0  0  0  0  0  0  0  0  0
    3.9460   -0.4458    0.0000 H   0  0  0  0  0  0  0  0  0  0  0  0
    3.4557    0.8689    0.0000 H   0  0  0  0  0  0  0  0  0  0  0  0
    2.0209    1.1223    0.0000 H   0  0  0  0  0  0  0  0  0  0  0  0
    1.3452   -0.9735    0.0000 H   0  0  0  0  0  0  0  0  0  0  0  0
    3.0509   -1.5231    0.0000 H   0  0  0  0  0  0  0  0  0  0  0  0
  1  2  1  0  0  0  0
  3  2  1  1  0  0  0
  3 25  1  6  0  0  0
  3  4  1  0  0  0  0
  5  4  1  6  0  0  0
  5 24  1  1  0  0  0
  5  6  1  0  0  0  0
  6 23  1  6  0  0  0
  6  7  1  1  0  0  0
  7 22  1  6  0  0  0
  7  8  1  1  0  0  0
  8  9  1  0  0  0  0
  7 10  1  0  0  0  0
 10 21  1  1  0  0  0
 10  3  1  0  0  0  0
 10 11  1  6  0  0  0
 11 12  1  0  0  0  0
  6 13  1  0  0  0  0
 13 20  1  1  0  0  0
 13 14  1  0  0  0  0
 14 15  1  0  0  0  0
 15  5  1  0  0  0  0
 15 16  2  0  0  0  0
 13 17  1  6  0  0  0
 17 18  1  0  0  0  0
 17 19  2  0  0  0  0
M  END
>  <EXTREG>  (ZINC00132468)
ZINC00132468

>  <LOGBIO>
2.5000

$$$$
ZINC00133534
  -MTS-   02131516552D 0   0.00000     0.00000     0

 14 16  0  0  0  0  0  0  0  0999 V2000
    4.4880   -0.1744    0.0000 O   0  0  0  0  0  0  0  0  0  0  0  0
    3.8994    0.6341    0.0000 C   0  0  0  0  0  0  0  0  0  0  0  0
    4.2094    1.5941    0.0000 N   0  0  0  0  0  0  0  0  0  0  0  0
    3.3994    2.1741    0.0000 N   0  0  0  0  0  0  0  0  0  0  0  0
    2.5894    1.5941    0.0000 C   0  0  0  0  0  0  0  0  0  0  0  0
    1.6102    1.7968    0.0000 N   0  0  0  0  0  0  0  0  0  0  0  0
    0.9420    1.0529    0.0000 N   0  0  0  0  0  0  0  0  0  0  0  0
    1.2551    0.0995    0.0000 C   0  0  0  0  0  0  0  0  0  0  0  0
    0.5877   -0.6497    0.0000 C   0  0  0  0  0  0  0  0  0  0  0  0
    0.9036   -1.5985    0.0000 C   0  0  0  0  0  0  0  0  0  0  0  0
    1.8870   -1.7980    0.0000 C   0  0  0  0  0  0  0  0  0  0  0  0
    2.5450   -1.0520    0.0000 C   0  0  0  0  0  0  0  0  0  0  0  0
    2.2291   -0.1032    0.0000 C   0  0  0  0  0  0  0  0  0  0  0  0
    2.8994    0.6341    0.0000 N   0  0  0  0  0  0  0  0  0  0  0  0
  1  2  2  0  0  0  0
  2  3  1  0  0  0  0
  3  4  1  0  0  0  0
  4  5  2  0  0  0  0
  5  6  1  0  0  0  0
  6  7  1  0  0  0  0
  7  8  1  0  0  0  0
  8  9  1  0  0  0  0
  9 10  2  0  0  0  0
 10 11  1  0  0  0  0
 11 12  2  0  0  0  0
 12 13  1  0  0  0  0
 13  8  2  0  0  0  0
 13 14  1  0  0  0  0
 14  2  1  0  0  0  0
 14  5  1  0  0  0  0
M  END
>  <EXTREG>  (ZINC00133534)
ZINC00133534

>  <LOGBIO>
2.5000

$$$$
ZINC00133588
  -MTS-   02131516552D 0   0.00000     0.00000     0

 23 25  0  0  0  0  0  0  0  0999 V2000
    3.6110   -3.6803    0.0000 C   0  0  0  0  0  0  0  0  0  0  0  0
    3.1078   -2.8122    0.0000 C   0  0  0  0  0  0  0  0  0  0  0  0
    3.6046   -1.9504    0.0000 C   0  0  0  0  0  0  0  0  0  0  0  0
    3.1014   -1.0822    0.0000 N   0  0  0  0  0  0  0  0  0  0  0  0
    2.1066   -1.0849    0.0000 C   0  0  0  0  0  0  0  0  0  0  0  0
    1.6034   -0.2168    0.0000 C   0  0  0  0  0  0  0  0  0  0  0  0
    0.6000   -0.2145    0.0000 C   0  0  0  0  0  0  0  0  0  0  0  0
    3.5995   -0.2151    0.0000 C   0  0  0  0  0  0  0  0  0  0  0  0
    3.0976    0.6498    0.0000 O   0  0  0  0  0  0  0  0  0  0  0  0
    4.5995   -0.2128    0.0000 C   0  0  0  0  0  0  0  0  0  0  0  0
    5.1047   -1.0799    0.0000 C   0  0  0  0  0  0  0  0  0  0  0  0
    6.0994   -1.0749    0.0000 C   0  0  0  0  0  0  0  0  0  0  0  0
    6.5977   -0.2079    0.0000 C   0  0  0  0  0  0  0  0  0  0  0  0
    6.0995    0.6542    0.0000 C   0  0  0  0  0  0  0  0  0  0  0  0
    6.4095    1.6142    0.0000 C   0  0  0  0  0  0  0  0  0  0  0  0
    7.3592    1.9273    0.0000 O   0  0  0  0  0  0  0  0  0  0  0  0
    5.5995    2.1942    0.0000 C   0  0  0  0  0  0  0  0  0  0  0  0
    5.4999    3.1923    0.0000 C   0  0  0  0  0  0  0  0  0  0  0  0
    4.5879    3.6026    0.0000 C   0  0  0  0  0  0  0  0  0  0  0  0
    3.7750    3.0143    0.0000 C   0  0  0  0  0  0  0  0  0  0  0  0
    3.8781    2.0249    0.0000 C   0  0  0  0  0  0  0  0  0  0  0  0
    4.7895    1.6142    0.0000 C   0  0  0  0  0  0  0  0  0  0  0  0
    5.0995    0.6542    0.0000 C   0  0  0  0  0  0  0  0  0  0  0  0
  1  2  1  0  0  0  0
  2  3  1  0  0  0  0
  3  4  1  0  0  0  0
  4  5  1  0  0  0  0
  5  6  1  0  0  0  0
  6  7  1  0  0  0  0
  4  8  1  0  0  0  0
  8  9  2  0  0  0  0
  8 10  1  0  0  0  0
 10 11  2  0  0  0  0
 11 12  1  0  0  0  0
 12 13  2  0  0  0  0
 13 14  1  0  0  0  0
 14 15  1  0  0  0  0
 15 16  2  0  0  0  0
 15 17  1  0  0  0  0
 17 18  2  0  0  0  0
 18 19  1  0  0  0  0
 19 20  2  0  0  0  0
 20 21  1  0  0  0  0
 21 22  2  0  0  0  0
 22 17  1  0  0  0  0
 22 23  1  0  0  0  0
 23 10  1  0  0  0  0
 23 14  2  0  0  0  0
M  END
>  <EXTREG>  (ZINC00133588)
ZINC00133588

>  <LOGBIO>
2.5000

$$$$
ZINC00134238
  -MTS-   02131516552D 0   0.00000     0.00000     0

 12 13  0  0  0  0  0  0  0  0999 V2000
    4.8504    1.0009    0.0000 N   0  0  0  0  0  0  0  0  0  0  0  0
    3.9849    0.5000    0.0000 C   0  0  0  0  0  0  0  0  0  0  0  0
    3.1149    1.0000    0.0000 C   0  0  0  0  0  0  0  0  0  0  0  0
    2.2549    0.5000    0.0000 C   0  0  0  0  0  0  0  0  0  0  0  0
    1.3853    0.9982    0.0000 C   0  0  0  0  0  0  0  0  0  0  0  0
    0.5208    0.4956    0.0000 C   0  0  0  0  0  0  0  0  0  0  0  0
    0.5258   -0.5078    0.0000 C   0  0  0  0  0  0  0  0  0  0  0  0
    1.3904   -1.0000    0.0000 C   0  0  0  0  0  0  0  0  0  0  0  0
    2.2549   -0.5000    0.0000 C   0  0  0  0  0  0  0  0  0  0  0  0
    3.1149   -1.0000    0.0000 C   0  0  0  0  0  0  0  0  0  0  0  0
    3.9849   -0.5000    0.0000 C   0  0  0  0  0  0  0  0  0  0  0  0
    4.8504   -1.0009    0.0000 N   0  0  0  0  0  0  0  0  0  0  0  0
  1  2  1  0  0  0  0
  2  3  2  0  0  0  0
  3  4  1  0  0  0  0
  4  5  1  0  0  0  0
  5  6  2  0  0  0  0
  6  7  1  0  0  0  0
  7  8  2  0  0  0  0
  8  9  1  0  0  0  0
  9  4  2  0  0  0  0
  9 10  1  0  0  0  0
 10 11  2  0  0  0  0
 11  2  1  0  0  0  0
 11 12  1  0  0  0  0
M  END
>  <EXTREG>  (ZINC00134238)
ZINC00134238

>  <LOGBIO>
2.5000

$$$$
ZINC00134532
  -MTS-   02131516552D 0   0.00000     0.00000     0

 15 16  0  0  1  0  0  0  0  0999 V2000
    5.6428    0.0247    0.0000 O   0  0  0  0  0  0  0  0  0  0  0  0
    5.0543    0.8332    0.0000 C   0  0  1  0  0  0  0  0  0  0  0  0
    5.3643    1.7932    0.0000 C   0  0  0  0  0  0  0  0  0  0  0  0
    4.5543    2.3732    0.0000 C   0  0  0  0  0  0  0  0  0  0  0  0
    3.7443    1.7932    0.0000 C   0  0  0  0  0  0  0  0  0  0  0  0
    2.7946    2.1063    0.0000 O   0  0  0  0  0  0  0  0  0  0  0  0
    4.0543    0.8332    0.0000 N   0  0  0  0  0  0  0  0  0  0  0  0
    3.4658    0.0247    0.0000 C   0  0  0  0  0  0  0  0  0  0  0  0
    2.4713    0.1301    0.0000 C   0  0  0  0  0  0  0  0  0  0  0  0
    1.8828   -0.6784    0.0000 C   0  0  0  0  0  0  0  0  0  0  0  0
    0.8740   -0.6784    0.0000 C   0  0  0  0  0  0  0  0  0  0  0  0
    0.5710   -1.6274    0.0000 N   0  0  0  0  0  0  0  0  0  0  0  0
    1.3718   -2.2200    0.0000 C   0  0  0  0  0  0  0  0  0  0  0  0
    2.1901   -1.6300    0.0000 N   0  0  0  0  0  0  0  0  0  0  0  0
    5.6468    0.9278    0.0000 H   0  0  0  0  0  0  0  0  0  0  0  0
  2  1  1  6  0  0  0
  2 15  1  1  0  0  0
  2  3  1  0  0  0  0
  3  4  1  0  0  0  0
  4  5  1  0  0  0  0
  5  6  2  0  0  0  0
  5  7  1  0  0  0  0
  7  2  1  0  0  0  0
  7  8  1  0  0  0  0
  8  9  1  0  0  0  0
  9 10  1  0  0  0  0
 10 11  2  0  0  0  0
 11 12  1  0  0  0  0
 12 13  1  0  0  0  0
 13 14  2  0  0  0  0
 14 10  1  0  0  0  0
M  END
>  <EXTREG>  (ZINC00134532)
ZINC00134532

>  <LOGBIO>
2.5000

$$$$
ZINC00136008
  -MTS-   02131516552D 0   0.00000     0.00000     0

 19 21  0  0  0  0  0  0  0  0999 V2000
    5.8823    1.1510    0.0000 C   0  0  0  0  0  0  0  0  0  0  0  0
    5.2938    1.9595    0.0000 N   0  0  0  0  0  0  0  0  0  0  0  0
    5.6038    2.9195    0.0000 N   0  0  0  0  0  0  0  0  0  0  0  0
    4.7938    3.4995    0.0000 C   0  0  0  0  0  0  0  0  0  0  0  0
    3.9838    2.9195    0.0000 C   0  0  0  0  0  0  0  0  0  0  0  0
    4.2938    1.9595    0.0000 C   0  0  0  0  0  0  0  0  0  0  0  0
    3.7053    1.1510    0.0000 C   0  0  0  0  0  0  0  0  0  0  0  0
    2.7074    1.2563    0.0000 O   0  0  0  0  0  0  0  0  0  0  0  0
    4.1086    0.2416    0.0000 N   0  0  0  0  0  0  0  0  0  0  0  0
    3.5197   -0.5665    0.0000 C   0  0  0  0  0  0  0  0  0  0  0  0
    2.5109   -0.5660    0.0000 S   0  0  0  0  0  0  0  0  0  0  0  0
    2.2073   -1.5149    0.0000 C   0  0  0  0  0  0  0  0  0  0  0  0
    1.2879   -1.9159    0.0000 C   0  0  0  0  0  0  0  0  0  0  0  0
    0.4830   -1.3226    0.0000 C   0  0  0  0  0  0  0  0  0  0  0  0
    1.1772   -2.9098    0.0000 C   0  0  0  0  0  0  0  0  0  0  0  0
    1.9865   -3.5030    0.0000 C   0  0  0  0  0  0  0  0  0  0  0  0
    2.8966   -3.1013    0.0000 C   0  0  0  0  0  0  0  0  0  0  0  0
    3.0079   -2.1079    0.0000 C   0  0  0  0  0  0  0  0  0  0  0  0
    3.8265   -1.5183    0.0000 N   0  0  0  0  0  0  0  0  0  0  0  0
  1  2  1  0  0  0  0
  2  3  1  0  0  0  0
  3  4  2  0  0  0  0
  4  5  1  0  0  0  0
  5  6  2  0  0  0  0
  6  2  1  0  0  0  0
  6  7  1  0  0  0  0
  7  8  2  0  0  0  0
  7  9  1  0  0  0  0
  9 10  1  0  0  0  0
 10 11  1  0  0  0  0
 11 12  1  0  0  0  0
 12 13  2  0  0  0  0
 13 14  1  0  0  0  0
 13 15  1  0  0  0  0
 15 16  2  0  0  0  0
 16 17  1  0  0  0  0
 17 18  2  0  0  0  0
 18 12  1  0  0  0  0
 18 19  1  0  0  0  0
 19 10  2  0  0  0  0
M  END
>  <EXTREG>  (ZINC00136008)
ZINC00136008

>  <LOGBIO>
2.5000

$$$$
ZINC00136143
  -MTS-   02131516552D 0   0.00000     0.00000     0

 20 22  0  0  0  0  0  0  0  0999 V2000
    3.8295   -3.3095    0.0000 C   0  0  0  0  0  0  0  0  0  0  0  0
    4.8270   -3.2007    0.0000 C   0  0  0  0  0  0  0  0  0  0  0  0
    5.4141   -4.0038    0.0000 C   0  0  0  0  0  0  0  0  0  0  0  0
    5.2306   -2.2857    0.0000 N   0  0  0  0  0  0  0  0  0  0  0  0
    4.6401   -1.4787    0.0000 C   0  0  0  0  0  0  0  0  0  0  0  0
    5.0442   -0.5603    0.0000 C   0  0  0  0  0  0  0  0  0  0  0  0
    4.4551    0.2413    0.0000 C   0  0  0  0  0  0  0  0  0  0  0  0
    3.4608    0.1344    0.0000 C   0  0  0  0  0  0  0  0  0  0  0  0
    3.0557   -0.7741    0.0000 C   0  0  0  0  0  0  0  0  0  0  0  0
    3.6458   -1.5857    0.0000 C   0  0  0  0  0  0  0  0  0  0  0  0
    2.8723    0.9429    0.0000 N   0  0  0  0  0  0  0  0  0  0  0  0
    3.1823    1.9029    0.0000 N   0  0  0  0  0  0  0  0  0  0  0  0
    2.3723    2.4829    0.0000 C   0  0  0  0  0  0  0  0  0  0  0  0
    2.2727    3.4810    0.0000 C   0  0  0  0  0  0  0  0  0  0  0  0
    1.3607    3.8913    0.0000 C   0  0  0  0  0  0  0  0  0  0  0  0
    0.5478    3.3030    0.0000 C   0  0  0  0  0  0  0  0  0  0  0  0
    0.6509    2.3136    0.0000 C   0  0  0  0  0  0  0  0  0  0  0  0
    1.5623    1.9029    0.0000 C   0  0  0  0  0  0  0  0  0  0  0  0
    1.8723    0.9429    0.0000 N   0  3  0  0  0  0  0  0  0  0  0  0
    1.2838    0.1344    0.0000 O   0  5  0  0  0  0  0  0  0  0  0  0
  1  2  1  0  0  0  0
  2  3  1  0  0  0  0
  2  4  1  0  0  0  0
  4  5  1  0  0  0  0
  5  6  2  0  0  0  0
  6  7  1  0  0  0  0
  7  8  2  0  0  0  0
  8  9  1  0  0  0  0
  9 10  2  0  0  0  0
 10  5  1  0  0  0  0
  8 11  1  0  0  0  0
 11 12  1  0  0  0  0
 12 13  2  0  0  0  0
 13 14  1  0  0  0  0
 14 15  2  0  0  0  0
 15 16  1  0  0  0  0
 16 17  2  0  0  0  0
 17 18  1  0  0  0  0
 18 13  1  0  0  0  0
 18 19  2  0  0  0  0
 19 11  1  0  0  0  0
 19 20  1  0  0  0  0
M  CHG  2  19   1  20  -1
M  END
>  <EXTREG>  (ZINC00136143)
ZINC00136143

>  <LOGBIO>
2.5000

$$$$
ZINC00136573
  -MTS-   02131516552D 0   0.00000     0.00000     0

 23 25  0  0  0  0  0  0  0  0999 V2000
    7.3018   -2.7092    0.0000 C   0  0  0  0  0  0  0  0  0  0  0  0
    6.8973   -3.6275    0.0000 O   0  0  0  0  0  0  0  0  0  0  0  0
    5.9083   -3.7344    0.0000 C   0  0  0  0  0  0  0  0  0  0  0  0
    5.5038   -4.6527    0.0000 O   0  0  0  0  0  0  0  0  0  0  0  0
    5.3177   -2.9274    0.0000 C   0  0  0  0  0  0  0  0  0  0  0  0
    5.7218   -2.0089    0.0000 C   0  0  0  0  0  0  0  0  0  0  0  0
    5.1327   -1.2073    0.0000 C   0  0  0  0  0  0  0  0  0  0  0  0
    4.1385   -1.3142    0.0000 C   0  0  0  0  0  0  0  0  0  0  0  0
    3.7333   -2.2228    0.0000 C   0  0  0  0  0  0  0  0  0  0  0  0
    4.3235   -3.0343    0.0000 C   0  0  0  0  0  0  0  0  0  0  0  0
    3.5500   -0.5057    0.0000 C   0  0  0  0  0  0  0  0  0  0  0  0
    3.8600    0.4543    0.0000 O   0  0  0  0  0  0  0  0  0  0  0  0
    3.0500    1.0343    0.0000 C   0  0  0  0  0  0  0  0  0  0  0  0
    3.0500    2.0343    0.0000 C   0  0  0  0  0  0  0  0  0  0  0  0
    2.1839    2.5343    0.0000 C   0  0  0  0  0  0  0  0  0  0  0  0
    2.0776    3.5375    0.0000 N   0  0  0  0  0  0  0  0  0  0  0  0
    1.1019    3.7387    0.0000 C   0  0  0  0  0  0  0  0  0  0  0  0
    0.6960    4.6527    0.0000 S   0  0  0  0  0  0  0  0  0  0  0  0
    0.5970    2.8799    0.0000 N   0  0  0  0  0  0  0  0  0  0  0  0
    1.2700    2.1284    0.0000 C   0  0  0  0  0  0  0  0  0  0  0  0
    1.0603    1.1506    0.0000 O   0  0  0  0  0  0  0  0  0  0  0  0
    2.2400    0.4543    0.0000 C   0  0  0  0  0  0  0  0  0  0  0  0
    2.5500   -0.5057    0.0000 C   0  0  0  0  0  0  0  0  0  0  0  0
  1  2  1  0  0  0  0
  2  3  1  0  0  0  0
  3  4  2  0  0  0  0
  3  5  1  0  0  0  0
  5  6  2  0  0  0  0
  6  7  1  0  0  0  0
  7  8  2  0  0  0  0
  8  9  1  0  0  0  0
  9 10  2  0  0  0  0
 10  5  1  0  0  0  0
  8 11  1  0  0  0  0
 11 12  1  0  0  0  0
 12 13  1  0  0  0  0
 13 14  1  0  0  0  0
 14 15  1  0  0  0  0
 15 16  2  0  0  0  0
 16 17  1  0  0  0  0
 17 18  2  0  0  0  0
 17 19  1  0  0  0  0
 19 20  1  0  0  0  0
 20 15  1  0  0  0  0
 20 21  2  0  0  0  0
 13 22  2  0  0  0  0
 22 23  1  0  0  0  0
 23 11  2  0  0  0  0
M  END
>  <EXTREG>  (ZINC00136573)
ZINC00136573

>  <LOGBIO>
2.5000

$$$$
ZINC00138434
  -MTS-   02131516552D 0   0.00000     0.00000     0

 20 21  0  0  1  0  0  0  0  0999 V2000
    5.2896   -2.5151    0.0000 O   0  0  0  0  0  0  0  0  0  0  0  0
    5.6964   -1.5978    0.0000 C   0  0  0  0  0  0  0  0  0  0  0  0
    6.6857   -1.4935    0.0000 O   0  0  0  0  0  0  0  0  0  0  0  0
    5.1079   -0.7893    0.0000 C   0  0  2  0  0  0  0  0  0  0  0  0
    5.4179    0.1707    0.0000 C   0  0  0  0  0  0  0  0  0  0  0  0
    4.6079    0.7507    0.0000 S   0  0  0  0  0  0  0  0  0  0  0  0
    3.7979    0.1707    0.0000 C   0  0  1  0  0  0  0  0  0  0  0  0
    4.1079   -0.7893    0.0000 N   0  0  0  0  0  0  0  0  0  0  0  0
    2.4683    0.6091    0.0000 C   0  0  0  0  0  0  0  0  0  0  0  0
    1.7190   -0.0584    0.0000 C   0  0  0  0  0  0  0  0  0  0  0  0
    0.7749    0.2551    0.0000 C   0  0  0  0  0  0  0  0  0  0  0  0
    0.5703    1.2339    0.0000 C   0  0  0  0  0  0  0  0  0  0  0  0
    1.3098    1.8993    0.0000 C   0  0  0  0  0  0  0  0  0  0  0  0
    2.2637    1.5879    0.0000 C   0  0  0  0  0  0  0  0  0  0  0  0
    3.0084    2.2553    0.0000 C   0  0  0  0  0  0  0  0  0  0  0  0
    3.6758    1.5105    0.0000 F   0  0  0  0  0  0  0  0  0  0  0  0
    2.3411    3.0000    0.0000 F   0  0  0  0  0  0  0  0  0  0  0  0
    3.7532    2.9226    0.0000 F   0  0  0  0  0  0  0  0  0  0  0  0
    3.7074    0.7638    0.0000 H   0  0  0  0  0  0  0  0  0  0  0  0
    5.7004   -0.6947    0.0000 H   0  0  0  0  0  0  0  0  0  0  0  0
  1  2  1  0  0  0  0
  2  3  2  0  0  0  0
  4  2  1  1  0  0  0
  4 20  1  6  0  0  0
  4  5  1  0  0  0  0
  5  6  1  0  0  0  0
  6  7  1  0  0  0  0
  7 19  1  6  0  0  0
  7  8  1  0  0  0  0
  8  4  1  0  0  0  0
  7  9  1  1  0  0  0
  9 10  2  0  0  0  0
 10 11  1  0  0  0  0
 11 12  2  0  0  0  0
 12 13  1  0  0  0  0
 13 14  2  0  0  0  0
 14  9  1  0  0  0  0
 14 15  1  0  0  0  0
 15 16  1  0  0  0  0
 15 17  1  0  0  0  0
 15 18  1  0  0  0  0
M  END
>  <EXTREG>  (ZINC00138434)
ZINC00138434

>  <LOGBIO>
2.5000

$$$$
ZINC00138686
  -MTS-   02131516552D 0   0.00000     0.00000     0

 23 25  0  0  1  0  0  0  0  0999 V2000
    2.8781   -2.7466    0.0000 F   0  0  0  0  0  0  0  0  0  0  0  0
    3.8721   -2.6373    0.0000 C   0  0  0  0  0  0  0  0  0  0  0  0
    4.4667   -3.4456    0.0000 C   0  0  0  0  0  0  0  0  0  0  0  0
    5.4553   -3.3348    0.0000 C   0  0  0  0  0  0  0  0  0  0  0  0
    5.8585   -2.4197    0.0000 C   0  0  0  0  0  0  0  0  0  0  0  0
    5.2731   -1.6154    0.0000 C   0  0  0  0  0  0  0  0  0  0  0  0
    5.6785   -0.7013    0.0000 F   0  0  0  0  0  0  0  0  0  0  0  0
    4.2753   -1.7221    0.0000 C   0  0  0  0  0  0  0  0  0  0  0  0
    3.5672   -0.7534    0.0000 C   0  0  0  0  0  0  0  0  0  0  0  0
    2.5730   -0.8608    0.0000 O   0  0  0  0  0  0  0  0  0  0  0  0
    4.0521    0.3443    0.0000 N   0  0  0  0  0  0  0  0  0  0  0  0
    5.0496    0.4531    0.0000 C   0  0  0  0  0  0  0  0  0  0  0  0
    5.4498    1.3638    0.0000 C   0  0  0  0  0  0  0  0  0  0  0  0
    4.8604    2.1717    0.0000 C   0  0  0  0  0  0  0  0  0  0  0  0
    3.8710    2.0689    0.0000 C   0  0  0  0  0  0  0  0  0  0  0  0
    3.4628    1.1522    0.0000 C   0  0  2  0  0  0  0  0  0  0  0  0
    2.4683    1.0468    0.0000 C   0  0  0  0  0  0  0  0  0  0  0  0
    1.8798    1.8553    0.0000 N   0  0  0  0  0  0  0  0  0  0  0  0
    2.1898    2.8153    0.0000 C   0  0  0  0  0  0  0  0  0  0  0  0
    1.3798    3.3953    0.0000 C   0  0  0  0  0  0  0  0  0  0  0  0
    0.5698    2.8153    0.0000 C   0  0  0  0  0  0  0  0  0  0  0  0
    0.8798    1.8553    0.0000 C   0  0  0  0  0  0  0  0  0  0  0  0
    3.2195    0.6037    0.0000 H   0  0  0  0  0  0  0  0  0  0  0  0
  1  2  1  0  0  0  0
  2  3  2  0  0  0  0
  3  4  1  0  0  0  0
  4  5  2  0  0  0  0
  5  6  1  0  0  0  0
  6  7  1  0  0  0  0
  6  8  2  0  0  0  0
  8  2  1  0  0  0  0
  8  9  1  0  0  0  0
  9 10  2  0  0  0  0
  9 11  1  0  0  0  0
 11 12  1  0  0  0  0
 12 13  1  0  0  0  0
 13 14  1  0  0  0  0
 14 15  1  0  0  0  0
 15 16  1  0  0  0  0
 16 23  1  6  0  0  0
 16 11  1  0  0  0  0
 16 17  1  1  0  0  0
 17 18  1  0  0  0  0
 18 19  1  0  0  0  0
 19 20  2  0  0  0  0
 20 21  1  0  0  0  0
 21 22  2  0  0  0  0
 22 18  1  0  0  0  0
M  END
>  <EXTREG>  (ZINC00138686)
ZINC00138686

>  <LOGBIO>
2.5000

$$$$
ZINC00138726
  -MTS-   02131516552D 0   0.00000     0.00000     0

 20 22  0  0  1  0  0  0  0  0999 V2000
    4.7533    0.5994    0.0000 C   0  0  0  0  0  0  0  0  0  0  0  0
    4.1648    1.4079    0.0000 N   0  0  0  0  0  0  0  0  0  0  0  0
    4.4748    2.3679    0.0000 C   0  0  0  0  0  0  0  0  0  0  0  0
    5.4245    2.6810    0.0000 Cl  0  0  0  0  0  0  0  0  0  0  0  0
    3.6648    2.9479    0.0000 C   0  0  0  0  0  0  0  0  0  0  0  0
    2.8548    2.3679    0.0000 N   0  0  0  0  0  0  0  0  0  0  0  0
    3.1648    1.4079    0.0000 C   0  0  0  0  0  0  0  0  0  0  0  0
    2.5762    0.5994    0.0000 C   0  0  2  0  0  0  0  0  0  0  0  0
    1.5783    0.7042    0.0000 C   0  0  0  0  0  0  0  0  0  0  0  0
    0.9945   -0.1013    0.0000 C   0  0  0  0  0  0  0  0  0  0  0  0
    0.0000    0.0037    0.0000 O   0  0  0  0  0  0  0  0  0  0  0  0
    1.3995   -1.0156    0.0000 C   0  0  0  0  0  0  0  0  0  0  0  0
    0.8065   -1.8251    0.0000 C   0  0  0  0  0  0  0  0  0  0  0  0
    1.2115   -2.7394    0.0000 C   0  0  0  0  0  0  0  0  0  0  0  0
    0.6230   -3.5479    0.0000 Cl  0  0  0  0  0  0  0  0  0  0  0  0
    2.2095   -2.8442    0.0000 C   0  0  0  0  0  0  0  0  0  0  0  0
    2.7933   -2.0387    0.0000 C   0  0  0  0  0  0  0  0  0  0  0  0
    2.3883   -1.1244    0.0000 C   0  0  0  0  0  0  0  0  0  0  0  0
    2.9813   -0.3149    0.0000 O   0  0  0  0  0  0  0  0  0  0  0  0
    2.3324    1.1476    0.0000 H   0  0  0  0  0  0  0  0  0  0  0  0
  1  2  1  0  0  0  0
  2  3  1  0  0  0  0
  3  4  1  0  0  0  0
  3  5  2  0  0  0  0
  5  6  1  0  0  0  0
  6  7  2  0  0  0  0
  7  2  1  0  0  0  0
  8  7  1  1  0  0  0
  8 20  1  6  0  0  0
  8  9  1  0  0  0  0
  9 10  1  0  0  0  0
 10 11  2  0  0  0  0
 10 12  1  0  0  0  0
 12 13  1  0  0  0  0
 13 14  2  0  0  0  0
 14 15  1  0  0  0  0
 14 16  1  0  0  0  0
 16 17  2  0  0  0  0
 17 18  1  0  0  0  0
 18 12  2  0  0  0  0
 18 19  1  0  0  0  0
 19  8  1  0  0  0  0
M  END
>  <EXTREG>  (ZINC00138726)
ZINC00138726

>  <LOGBIO>
2.5000

$$$$
ZINC00139885
  -MTS-   02131516552D 0   0.00000     0.00000     0

 15 16  0  0  0  0  0  0  0  0999 V2000
    4.5563   -2.9312    0.0000 C   0  0  0  0  0  0  0  0  0  0  0  0
    3.9678   -2.1228    0.0000 C   0  0  0  0  0  0  0  0  0  0  0  0
    4.2778   -1.1628    0.0000 S   0  0  0  0  0  0  0  0  0  0  0  0
    3.4678   -0.5828    0.0000 C   0  0  0  0  0  0  0  0  0  0  0  0
    3.4678    0.4172    0.0000 N   0  0  0  0  0  0  0  0  0  0  0  0
    2.6018    0.9172    0.0000 C   0  0  0  0  0  0  0  0  0  0  0  0
    2.6008    1.9207    0.0000 C   0  0  0  0  0  0  0  0  0  0  0  0
    1.7383    2.4163    0.0000 C   0  0  0  0  0  0  0  0  0  0  0  0
    1.7378    3.4163    0.0000 Cl  0  0  0  0  0  0  0  0  0  0  0  0
    0.8718    1.9172    0.0000 C   0  0  0  0  0  0  0  0  0  0  0  0
    0.8678    0.9224    0.0000 C   0  0  0  0  0  0  0  0  0  0  0  0
    0.0000    0.4254    0.0000 Cl  0  0  0  0  0  0  0  0  0  0  0  0
    1.7353    0.4181    0.0000 C   0  0  0  0  0  0  0  0  0  0  0  0
    2.6578   -1.1628    0.0000 N   0  0  0  0  0  0  0  0  0  0  0  0
    2.9678   -2.1228    0.0000 N   0  0  0  0  0  0  0  0  0  0  0  0
  1  2  1  0  0  0  0
  2  3  1  0  0  0  0
  3  4  1  0  0  0  0
  4  5  1  0  0  0  0
  5  6  1  0  0  0  0
  6  7  2  0  0  0  0
  7  8  1  0  0  0  0
  8  9  1  0  0  0  0
  8 10  2  0  0  0  0
 10 11  1  0  0  0  0
 11 12  1  0  0  0  0
 11 13  2  0  0  0  0
 13  6  1  0  0  0  0
  4 14  2  0  0  0  0
 14 15  1  0  0  0  0
 15  2  2  0  0  0  0
M  END
>  <EXTREG>  (ZINC00139885)
ZINC00139885

>  <LOGBIO>
2.5000

$$$$
ZINC00140179
  -MTS-   02131516552D 0   0.00000     0.00000     0

 20 22  0  0  0  0  0  0  0  0999 V2000
    1.4142    2.3521    0.0000 C   0  0  0  0  0  0  0  0  0  0  0  0
    2.3644    2.0405    0.0000 N   0  0  0  0  0  0  0  0  0  0  0  0
    3.1827    2.6305    0.0000 N   0  0  0  0  0  0  0  0  0  0  0  0
    3.9835    2.0379    0.0000 C   0  0  0  0  0  0  0  0  0  0  0  0
    3.6805    1.0889    0.0000 N   0  0  0  0  0  0  0  0  0  0  0  0
    2.6717    1.0889    0.0000 C   0  0  0  0  0  0  0  0  0  0  0  0
    2.0832    0.2804    0.0000 C   0  0  0  0  0  0  0  0  0  0  0  0
    1.0744    0.2804    0.0000 C   0  0  0  0  0  0  0  0  0  0  0  0
    0.4845    1.0879    0.0000 C   0  0  0  0  0  0  0  0  0  0  0  0
    0.7713   -0.6686    0.0000 O   0  0  0  0  0  0  0  0  0  0  0  0
    1.5722   -1.2612    0.0000 N   0  0  0  0  0  0  0  0  0  0  0  0
    2.3905   -0.6712    0.0000 C   0  0  0  0  0  0  0  0  0  0  0  0
    3.5307   -1.0451    0.0000 C   0  0  0  0  0  0  0  0  0  0  0  0
    3.7376   -2.0270    0.0000 C   0  0  0  0  0  0  0  0  0  0  0  0
    2.9937   -2.6953    0.0000 Cl  0  0  0  0  0  0  0  0  0  0  0  0
    4.6835   -2.3351    0.0000 C   0  0  0  0  0  0  0  0  0  0  0  0
    5.4292   -1.6687    0.0000 C   0  0  0  0  0  0  0  0  0  0  0  0
    5.2289   -0.6943    0.0000 C   0  0  0  0  0  0  0  0  0  0  0  0
    4.2763   -0.3788    0.0000 C   0  0  0  0  0  0  0  0  0  0  0  0
    4.1543    0.2087    0.0000 Cl  0  0  0  0  0  0  0  0  0  0  0  0
  1  2  1  0  0  0  0
  2  3  1  0  0  0  0
  3  4  2  0  0  0  0
  4  5  1  0  0  0  0
  5  6  2  0  0  0  0
  6  2  1  0  0  0  0
  6  7  1  0  0  0  0
  7  8  2  0  0  0  0
  8  9  1  0  0  0  0
  8 10  1  0  0  0  0
 10 11  1  0  0  0  0
 11 12  2  0  0  0  0
 12  7  1  0  0  0  0
 12 13  1  0  0  0  0
 13 14  2  0  0  0  0
 14 15  1  0  0  0  0
 14 16  1  0  0  0  0
 16 17  2  0  0  0  0
 17 18  1  0  0  0  0
 18 19  2  0  0  0  0
 19 13  1  0  0  0  0
 19 20  1  0  0  0  0
M  END
>  <EXTREG>  (ZINC00140179)
ZINC00140179

>  <LOGBIO>
2.5000

$$$$
ZINC00140796
  -MTS-   02131516552D 0   0.00000     0.00000     0

 14 14  0  0  0  0  0  0  0  0999 V2000
    1.3751    2.9954    0.0000 O   0  0  0  0  0  0  0  0  0  0  0  0
    2.2449    2.4950    0.0000 C   0  0  0  0  0  0  0  0  0  0  0  0
    3.1104    2.9958    0.0000 O   0  0  0  0  0  0  0  0  0  0  0  0
    2.2454    1.5002    0.0000 C   0  0  0  0  0  0  0  0  0  0  0  0
    3.1151    0.9998    0.0000 N   0  0  0  0  0  0  0  0  0  0  0  0
    3.1156    0.0050    0.0000 C   0  0  0  0  0  0  0  0  0  0  0  0
    3.9854   -0.4954    0.0000 O   0  0  0  0  0  0  0  0  0  0  0  0
    2.2501   -0.4958    0.0000 C   0  0  0  0  0  0  0  0  0  0  0  0
    1.3801    0.0042    0.0000 C   0  0  0  0  0  0  0  0  0  0  0  0
    0.5201   -0.4958    0.0000 C   0  0  0  0  0  0  0  0  0  0  0  0
    0.5201   -1.4958    0.0000 C   0  0  0  0  0  0  0  0  0  0  0  0
    1.3801   -1.9958    0.0000 C   0  0  0  0  0  0  0  0  0  0  0  0
    1.3776   -2.9958    0.0000 F   0  0  0  0  0  0  0  0  0  0  0  0
    2.2501   -1.4958    0.0000 C   0  0  0  0  0  0  0  0  0  0  0  0
  1  2  1  0  0  0  0
  2  3  2  0  0  0  0
  2  4  1  0  0  0  0
  4  5  1  0  0  0  0
  5  6  1  0  0  0  0
  6  7  2  0  0  0  0
  6  8  1  0  0  0  0
  8  9  2  0  0  0  0
  9 10  1  0  0  0  0
 10 11  2  0  0  0  0
 11 12  1  0  0  0  0
 12 13  1  0  0  0  0
 12 14  2  0  0  0  0
 14  8  1  0  0  0  0
M  END
>  <EXTREG>  (ZINC00140796)
ZINC00140796

>  <LOGBIO>
2.5000

$$$$
ZINC00141247
  -MTS-   02131516552D 0   0.00000     0.00000     0

 20 21  0  0  0  0  0  0  0  0999 V2000
    5.0095   -3.4066    0.0000 C   0  0  0  0  0  0  0  0  0  0  0  0
    5.4154   -2.4927    0.0000 S   0  0  0  0  0  0  0  0  0  0  0  0
    4.8269   -1.6842    0.0000 C   0  0  0  0  0  0  0  0  0  0  0  0
    5.1369   -0.7242    0.0000 N   0  0  0  0  0  0  0  0  0  0  0  0
    4.3269   -0.1442    0.0000 C   0  0  0  0  0  0  0  0  0  0  0  0
    4.3269    0.8558    0.0000 N   0  0  0  0  0  0  0  0  0  0  0  0
    3.4608    1.3558    0.0000 S   0  0  0  0  0  0  0  0  0  0  0  0
    2.9608    0.4898    0.0000 O   0  0  0  0  0  0  0  0  0  0  0  0
    3.9608    2.2219    0.0000 O   0  0  0  0  0  0  0  0  0  0  0  0
    2.5948    1.8558    0.0000 C   0  0  0  0  0  0  0  0  0  0  0  0
    2.5938    2.8593    0.0000 C   0  0  0  0  0  0  0  0  0  0  0  0
    1.7313    3.3549    0.0000 C   0  0  0  0  0  0  0  0  0  0  0  0
    0.8648    2.8558    0.0000 C   0  0  0  0  0  0  0  0  0  0  0  0
    0.0000    3.3579    0.0000 F   0  0  0  0  0  0  0  0  0  0  0  0
    0.8608    1.8610    0.0000 C   0  0  0  0  0  0  0  0  0  0  0  0
    1.7283    1.3567    0.0000 C   0  0  0  0  0  0  0  0  0  0  0  0
    1.7263    0.3567    0.0000 F   0  0  0  0  0  0  0  0  0  0  0  0
    3.5169   -0.7242    0.0000 N   0  0  0  0  0  0  0  0  0  0  0  0
    3.8269   -1.6842    0.0000 N   0  0  0  0  0  0  0  0  0  0  0  0
    3.2383   -2.4927    0.0000 C   0  0  0  0  0  0  0  0  0  0  0  0
  1  2  1  0  0  0  0
  2  3  1  0  0  0  0
  3  4  2  0  0  0  0
  4  5  1  0  0  0  0
  5  6  1  0  0  0  0
  6  7  1  0  0  0  0
  7  8  2  0  0  0  0
  7  9  2  0  0  0  0
  7 10  1  0  0  0  0
 10 11  2  0  0  0  0
 11 12  1  0  0  0  0
 12 13  2  0  0  0  0
 13 14  1  0  0  0  0
 13 15  1  0  0  0  0
 15 16  2  0  0  0  0
 16 10  1  0  0  0  0
 16 17  1  0  0  0  0
  5 18  2  0  0  0  0
 18 19  1  0  0  0  0
 19  3  1  0  0  0  0
 19 20  1  0  0  0  0
M  END
>  <EXTREG>  (ZINC00141247)
ZINC00141247

>  <LOGBIO>
2.5000

$$$$
ZINC00141603
  -MTS-   02131516552D 0   0.00000     0.00000     0

 23 23  0  0  1  0  0  0  0  0999 V2000
    0.8583    2.4228    0.0000 C   0  0  0  0  0  0  0  0  0  0  0  0
    0.8613    1.4194    0.0000 C   0  0  0  0  0  0  0  0  0  0  0  0
    1.7248    0.9255    0.0000 C   0  0  2  0  0  0  0  0  0  0  0  0
    2.2434    1.2273    0.0000 C   0  0  0  0  0  0  0  0  0  0  0  0
    1.7278   -0.0780    0.0000 C   0  0  2  0  0  0  0  0  0  0  0  0
    2.7649   -0.6712    0.0000 N   0  0  0  0  0  0  0  0  0  0  0  0
    3.6313   -0.1651    0.0000 C   0  0  0  0  0  0  0  0  0  0  0  0
    3.6302    0.8384    0.0000 O   0  0  0  0  0  0  0  0  0  0  0  0
    4.4989   -0.6624    0.0000 C   0  0  0  0  0  0  0  0  0  0  0  0
    4.5030   -1.6659    0.0000 C   0  0  0  0  0  0  0  0  0  0  0  0
    5.3670   -2.1588    0.0000 C   0  0  0  0  0  0  0  0  0  0  0  0
    6.2320   -1.6570    0.0000 C   0  0  0  0  0  0  0  0  0  0  0  0
    6.2329   -0.6622    0.0000 C   0  0  0  0  0  0  0  0  0  0  0  0
    5.3639   -0.1606    0.0000 C   0  0  0  0  0  0  0  0  0  0  0  0
    7.0983   -2.1565    0.0000 C   0  0  0  0  0  0  0  0  0  0  0  0
    7.5978   -1.2902    0.0000 F   0  0  0  0  0  0  0  0  0  0  0  0
    6.5988   -3.0228    0.0000 F   0  0  0  0  0  0  0  0  0  0  0  0
    7.9646   -2.6560    0.0000 F   0  0  0  0  0  0  0  0  0  0  0  0
    0.8635   -0.5810    0.0000 C   0  0  0  0  0  0  0  0  0  0  0  0
    0.8665   -1.5844    0.0000 O   0  0  0  0  0  0  0  0  0  0  0  0
    0.0000   -0.0871    0.0000 O   0  0  0  0  0  0  0  0  0  0  0  0
    1.2072    0.2203    0.0000 H   0  0  0  0  0  0  0  0  0  0  0  0
    1.7225    1.5255    0.0000 H   0  0  0  0  0  0  0  0  0  0  0  0
  1  2  1  0  0  0  0
  2  3  1  0  0  0  0
  3 23  1  1  0  0  0
  3  4  1  6  0  0  0
  3  5  1  0  0  0  0
  5 22  1  1  0  0  0
  5  6  1  0  0  0  0
  6  7  1  0  0  0  0
  7  8  2  0  0  0  0
  7  9  1  0  0  0  0
  9 10  2  0  0  0  0
 10 11  1  0  0  0  0
 11 12  2  0  0  0  0
 12 13  1  0  0  0  0
 13 14  2  0  0  0  0
 14  9  1  0  0  0  0
 12 15  1  0  0  0  0
 15 16  1  0  0  0  0
 15 17  1  0  0  0  0
 15 18  1  0  0  0  0
  5 19  1  6  0  0  0
 19 20  1  0  0  0  0
 19 21  2  0  0  0  0
M  END
>  <EXTREG>  (ZINC00141603)
ZINC00141603

>  <LOGBIO>
2.5000

$$$$
ZINC00142057
  -MTS-   02131516552D 0   0.00000     0.00000     0

 22 23  0  0  0  0  0  0  0  0999 V2000
    9.5243    3.2457    0.0000 F   0  0  0  0  0  0  0  0  0  0  0  0
    8.6587    2.7449    0.0000 C   0  0  0  0  0  0  0  0  0  0  0  0
    7.7887    3.2449    0.0000 C   0  0  0  0  0  0  0  0  0  0  0  0
    6.9287    2.7449    0.0000 C   0  0  0  0  0  0  0  0  0  0  0  0
    6.9287    1.7449    0.0000 C   0  0  0  0  0  0  0  0  0  0  0  0
    6.0620    1.2462    0.0000 N   0  0  0  0  0  0  0  0  0  0  0  0
    6.0604    0.2428    0.0000 C   0  0  0  0  0  0  0  0  0  0  0  0
    6.9254   -0.2590    0.0000 O   0  0  0  0  0  0  0  0  0  0  0  0
    5.1977   -0.2524    0.0000 C   0  0  0  0  0  0  0  0  0  0  0  0
    5.1961   -1.2559    0.0000 C   0  0  0  0  0  0  0  0  0  0  0  0
    4.3334   -1.7511    0.0000 C   0  0  0  0  0  0  0  0  0  0  0  0
    4.3318   -2.7545    0.0000 O   0  0  0  0  0  0  0  0  0  0  0  0
    3.4684   -1.2493    0.0000 N   0  0  0  0  0  0  0  0  0  0  0  0
    2.6013   -1.7475    0.0000 C   0  0  0  0  0  0  0  0  0  0  0  0
    1.7328   -1.2449    0.0000 C   0  0  0  0  0  0  0  0  0  0  0  0
    0.8713   -1.7423    0.0000 C   0  0  0  0  0  0  0  0  0  0  0  0
    0.8683   -2.7423    0.0000 C   0  0  0  0  0  0  0  0  0  0  0  0
    0.0000   -3.2383    0.0000 F   0  0  0  0  0  0  0  0  0  0  0  0
    1.7268   -3.2449    0.0000 C   0  0  0  0  0  0  0  0  0  0  0  0
    2.5983   -2.7475    0.0000 C   0  0  0  0  0  0  0  0  0  0  0  0
    7.7887    1.2449    0.0000 C   0  0  0  0  0  0  0  0  0  0  0  0
    8.6587    1.7449    0.0000 C   0  0  0  0  0  0  0  0  0  0  0  0
  1  2  1  0  0  0  0
  2  3  2  0  0  0  0
  3  4  1  0  0  0  0
  4  5  2  0  0  0  0
  5  6  1  0  0  0  0
  6  7  1  0  0  0  0
  7  8  2  0  0  0  0
  7  9  1  0  0  0  0
  9 10  1  0  0  0  0
 10 11  1  0  0  0  0
 11 12  2  0  0  0  0
 11 13  1  0  0  0  0
 13 14  1  0  0  0  0
 14 15  2  0  0  0  0
 15 16  1  0  0  0  0
 16 17  2  0  0  0  0
 17 18  1  0  0  0  0
 17 19  1  0  0  0  0
 19 20  2  0  0  0  0
 20 14  1  0  0  0  0
  5 21  1  0  0  0  0
 21 22  2  0  0  0  0
 22  2  1  0  0  0  0
M  END
>  <EXTREG>  (ZINC00142057)
ZINC00142057

>  <LOGBIO>
2.5000

$$$$
ZINC00142363
  -MTS-   02131516552D 0   0.00000     0.00000     0

 15 15  0  0  0  0  0  0  0  0999 V2000
    5.7092    0.7410    0.0000 C   0  0  0  0  0  0  0  0  0  0  0  0
    4.8429    1.2406    0.0000 N   0  0  0  0  0  0  0  0  0  0  0  0
    3.9814    0.7433    0.0000 C   0  0  0  0  0  0  0  0  0  0  0  0
    3.9824   -0.2602    0.0000 C   0  0  0  0  0  0  0  0  0  0  0  0
    3.1169   -0.7610    0.0000 C   0  0  0  0  0  0  0  0  0  0  0  0
    2.2469   -0.2610    0.0000 C   0  0  0  0  0  0  0  0  0  0  0  0
    1.3869   -0.7610    0.0000 C   0  0  0  0  0  0  0  0  0  0  0  0
    1.3869   -1.7610    0.0000 C   0  0  0  0  0  0  0  0  0  0  0  0
    0.5201   -2.2597    0.0000 C   0  0  0  0  0  0  0  0  0  0  0  0
    2.2469   -2.2610    0.0000 N   0  3  0  0  0  0  0  0  0  0  0  0
    2.2443   -3.2610    0.0000 O   0  5  0  0  0  0  0  0  0  0  0  0
    3.1169   -1.7610    0.0000 C   0  0  0  0  0  0  0  0  0  0  0  0
    4.8419    2.2441    0.0000 C   0  0  0  0  0  0  0  0  0  0  0  0
    5.7035    2.7414    0.0000 C   0  0  0  0  0  0  0  0  0  0  0  0
    3.9757    2.7437    0.0000 O   0  0  0  0  0  0  0  0  0  0  0  0
  1  2  1  0  0  0  0
  2  3  1  0  0  0  0
  3  4  1  0  0  0  0
  4  5  1  0  0  0  0
  5  6  2  0  0  0  0
  6  7  1  0  0  0  0
  7  8  2  0  0  0  0
  8  9  1  0  0  0  0
  8 10  1  0  0  0  0
 10 11  1  0  0  0  0
 10 12  2  0  0  0  0
 12  5  1  0  0  0  0
  2 13  1  0  0  0  0
 13 14  1  0  0  0  0
 13 15  2  0  0  0  0
M  CHG  2  10   1  11  -1
M  END
>  <EXTREG>  (ZINC00142363)
ZINC00142363

>  <LOGBIO>
2.5000

$$$$
ZINC00142738
  -MTS-   02131516552D 0   0.00000     0.00000     0

 10 10  0  0  0  0  0  0  0  0999 V2000
    3.8645   -0.1940    0.0000 C   0  0  0  0  0  0  0  0  0  0  0  0
    3.4576   -1.1112    0.0000 O   0  0  0  0  0  0  0  0  0  0  0  0
    2.4683   -1.2156    0.0000 C   0  0  0  0  0  0  0  0  0  0  0  0
    2.0615   -2.1329    0.0000 O   0  0  0  0  0  0  0  0  0  0  0  0
    1.8798   -0.4071    0.0000 C   0  0  0  0  0  0  0  0  0  0  0  0
    2.1898    0.5529    0.0000 O   0  0  0  0  0  0  0  0  0  0  0  0
    1.3798    1.1329    0.0000 C   0  0  0  0  0  0  0  0  0  0  0  0
    1.3798    2.1329    0.0000 Br  0  0  0  0  0  0  0  0  0  0  0  0
    0.5698    0.5529    0.0000 C   0  0  0  0  0  0  0  0  0  0  0  0
    0.8798   -0.4071    0.0000 C   0  0  0  0  0  0  0  0  0  0  0  0
  1  2  1  0  0  0  0
  2  3  1  0  0  0  0
  3  4  2  0  0  0  0
  3  5  1  0  0  0  0
  5  6  1  0  0  0  0
  6  7  1  0  0  0  0
  7  8  1  0  0  0  0
  7  9  2  0  0  0  0
  9 10  1  0  0  0  0
 10  5  2  0  0  0  0
M  END
>  <EXTREG>  (ZINC00142738)
ZINC00142738

>  <LOGBIO>
2.5000

$$$$
ZINC00143194
  -MTS-   02131516552D 0   0.00000     0.00000     0

 14 15  0  0  0  0  0  0  0  0999 V2000
    6.1414    0.2061    0.0000 O   0  0  0  0  0  0  0  0  0  0  0  0
    5.4494   -0.5159    0.0000 S   0  0  0  0  0  0  0  0  0  0  0  0
    6.2802   -1.0725    0.0000 O   0  0  0  0  0  0  0  0  0  0  0  0
    4.8560    0.2933    0.0000 C   0  0  0  0  0  0  0  0  0  0  0  0
    3.8673    0.1839    0.0000 C   0  0  0  0  0  0  0  0  0  0  0  0
    3.4628   -0.7306    0.0000 N   0  0  0  0  0  0  0  0  0  0  0  0
    4.0470   -1.5357    0.0000 C   0  0  0  0  0  0  0  0  0  0  0  0
    5.0449   -1.4304    0.0000 C   0  0  0  0  0  0  0  0  0  0  0  0
    2.4683   -0.8360    0.0000 C   0  0  0  0  0  0  0  0  0  0  0  0
    1.8798   -0.0275    0.0000 C   0  0  0  0  0  0  0  0  0  0  0  0
    2.1898    0.9325    0.0000 O   0  0  0  0  0  0  0  0  0  0  0  0
    1.3798    1.5125    0.0000 C   0  0  0  0  0  0  0  0  0  0  0  0
    0.5698    0.9325    0.0000 C   0  0  0  0  0  0  0  0  0  0  0  0
    0.8798   -0.0275    0.0000 C   0  0  0  0  0  0  0  0  0  0  0  0
  1  2  2  0  0  0  0
  2  3  2  0  0  0  0
  2  4  1  0  0  0  0
  4  5  1  0  0  0  0
  5  6  1  0  0  0  0
  6  7  1  0  0  0  0
  7  8  1  0  0  0  0
  8  2  1  0  0  0  0
  6  9  1  0  0  0  0
  9 10  1  0  0  0  0
 10 11  1  0  0  0  0
 11 12  1  0  0  0  0
 12 13  2  0  0  0  0
 13 14  1  0  0  0  0
 14 10  2  0  0  0  0
M  END
>  <EXTREG>  (ZINC00143194)
ZINC00143194

>  <LOGBIO>
2.5000

$$$$
ZINC00144633
  -MTS-   02131516552D 0   0.00000     0.00000     0

 20 21  0  0  1  0  0  0  0  0999 V2000
    4.6111   -3.4262    0.0000 C   0  0  0  0  0  0  0  0  0  0  0  0
    3.6077   -3.4308    0.0000 C   0  0  0  0  0  0  0  0  0  0  0  0
    3.1073   -2.5710    0.0000 O   0  0  0  0  0  0  0  0  0  0  0  0
    2.1038   -2.5756    0.0000 C   0  0  0  0  0  0  0  0  0  0  0  0
    1.6073   -3.4436    0.0000 O   0  0  0  0  0  0  0  0  0  0  0  0
    1.6034   -1.7158    0.0000 C   0  0  1  0  0  0  0  0  0  0  0  0
    0.6000   -1.7204    0.0000 C   0  0  0  0  0  0  0  0  0  0  0  0
    2.0999   -0.8478    0.0000 N   0  0  0  0  0  0  0  0  0  0  0  0
    3.1034   -0.8428    0.0000 C   0  0  0  0  0  0  0  0  0  0  0  0
    3.5955    0.0217    0.0000 N   0  0  0  0  0  0  0  0  0  0  0  0
    3.0955    0.8862    0.0000 C   0  0  0  0  0  0  0  0  0  0  0  0
    3.4055    1.8462    0.0000 S   0  0  0  0  0  0  0  0  0  0  0  0
    2.5955    2.4262    0.0000 C   0  0  0  0  0  0  0  0  0  0  0  0
    2.5955    3.4262    0.0000 C   0  0  0  0  0  0  0  0  0  0  0  0
    1.7855    1.8462    0.0000 C   0  0  0  0  0  0  0  0  0  0  0  0
    0.8358    2.1594    0.0000 C   0  0  0  0  0  0  0  0  0  0  0  0
    2.0955    0.8862    0.0000 C   0  0  0  0  0  0  0  0  0  0  0  0
    1.5973    0.0167    0.0000 C   0  0  0  0  0  0  0  0  0  0  0  0
    0.5973    0.0135    0.0000 O   0  0  0  0  0  0  0  0  0  0  0  0
    2.2034   -1.7136    0.0000 H   0  0  0  0  0  0  0  0  0  0  0  0
  1  2  1  0  0  0  0
  2  3  1  0  0  0  0
  3  4  1  0  0  0  0
  4  5  2  0  0  0  0
  6  4  1  1  0  0  0
  6 20  1  6  0  0  0
  6  7  1  0  0  0  0
  6  8  1  0  0  0  0
  8  9  1  0  0  0  0
  9 10  2  0  0  0  0
 10 11  1  0  0  0  0
 11 12  1  0  0  0  0
 12 13  1  0  0  0  0
 13 14  1  0  0  0  0
 13 15  2  0  0  0  0
 15 16  1  0  0  0  0
 15 17  1  0  0  0  0
 17 11  2  0  0  0  0
 17 18  1  0  0  0  0
 18  8  1  0  0  0  0
 18 19  2  0  0  0  0
M  END
>  <EXTREG>  (ZINC00144633)
ZINC00144633

>  <LOGBIO>
2.5000

$$$$
ZINC00145027
  -MTS-   02131516552D 0   0.00000     0.00000     0

 22 24  0  0  0  0  0  0  0  0999 V2000
    9.1921    3.2441    0.0000 C   0  0  0  0  0  0  0  0  0  0  0  0
    8.3265    2.7432    0.0000 C   0  0  0  0  0  0  0  0  0  0  0  0
    7.4565    3.2432    0.0000 C   0  0  0  0  0  0  0  0  0  0  0  0
    6.5965    2.7432    0.0000 C   0  0  0  0  0  0  0  0  0  0  0  0
    6.5965    1.7432    0.0000 C   0  0  0  0  0  0  0  0  0  0  0  0
    5.7297    1.2445    0.0000 C   0  0  0  0  0  0  0  0  0  0  0  0
    4.8645    1.7458    0.0000 S   0  0  0  0  0  0  0  0  0  0  0  0
    3.9977    1.2471    0.0000 C   0  0  0  0  0  0  0  0  0  0  0  0
    3.1290    1.7493    0.0000 N   0  0  0  0  0  0  0  0  0  0  0  0
    2.2677    1.2515    0.0000 C   0  0  0  0  0  0  0  0  0  0  0  0
    2.2652    0.2515    0.0000 N   0  0  0  0  0  0  0  0  0  0  0  0
    3.1239   -0.2507    0.0000 C   0  0  0  0  0  0  0  0  0  0  0  0
    3.9952    0.2472    0.0000 N   0  0  0  0  0  0  0  0  0  0  0  0
    1.3972   -0.2450    0.0000 C   0  0  0  0  0  0  0  0  0  0  0  0
    1.3932   -1.2450    0.0000 C   0  0  0  0  0  0  0  0  0  0  0  0
    0.5226   -1.7441    0.0000 C   0  0  0  0  0  0  0  0  0  0  0  0
    0.5207   -2.7389    0.0000 C   0  0  0  0  0  0  0  0  0  0  0  0
    1.3842   -3.2432    0.0000 C   0  0  0  0  0  0  0  0  0  0  0  0
    2.2497   -2.7528    0.0000 C   0  0  0  0  0  0  0  0  0  0  0  0
    2.2567   -1.7494    0.0000 C   0  0  0  0  0  0  0  0  0  0  0  0
    7.4565    1.2432    0.0000 C   0  0  0  0  0  0  0  0  0  0  0  0
    8.3265    1.7432    0.0000 C   0  0  0  0  0  0  0  0  0  0  0  0
  1  2  1  0  0  0  0
  2  3  2  0  0  0  0
  3  4  1  0  0  0  0
  4  5  2  0  0  0  0
  5  6  1  0  0  0  0
  6  7  1  0  0  0  0
  7  8  1  0  0  0  0
  8  9  1  0  0  0  0
  9 10  1  0  0  0  0
 10 11  1  0  0  0  0
 11 12  1  0  0  0  0
 12 13  1  0  0  0  0
 13  8  2  0  0  0  0
 11 14  1  0  0  0  0
 14 15  1  0  0  0  0
 15 16  2  0  0  0  0
 16 17  1  0  0  0  0
 17 18  2  0  0  0  0
 18 19  1  0  0  0  0
 19 20  2  0  0  0  0
 20 15  1  0  0  0  0
  5 21  1  0  0  0  0
 21 22  2  0  0  0  0
 22  2  1  0  0  0  0
M  END
>  <EXTREG>  (ZINC00145027)
ZINC00145027

>  <LOGBIO>
2.5000

$$$$
ZINC00145405
  -MTS-   02131516552D 0   0.00000     0.00000     0

 21 23  0  0  0  0  0  0  0  0999 V2000
    5.4401   -4.1824    0.0000 C   0  0  0  0  0  0  0  0  0  0  0  0
    4.8532   -3.3728    0.0000 C   0  0  0  0  0  0  0  0  0  0  0  0
    3.8550   -3.4756    0.0000 C   0  0  0  0  0  0  0  0  0  0  0  0
    3.2728   -2.6690    0.0000 C   0  0  0  0  0  0  0  0  0  0  0  0
    2.2781   -2.7719    0.0000 C   0  0  0  0  0  0  0  0  0  0  0  0
    3.6796   -1.7555    0.0000 C   0  0  0  0  0  0  0  0  0  0  0  0
    2.9729   -0.7857    0.0000 N   0  0  0  0  0  0  0  0  0  0  0  0
    3.4608    0.3144    0.0000 C   0  0  0  0  0  0  0  0  0  0  0  0
    4.4501    0.4188    0.0000 O   0  0  0  0  0  0  0  0  0  0  0  0
    2.8723    1.1229    0.0000 C   0  0  0  0  0  0  0  0  0  0  0  0
    3.1823    2.0829    0.0000 O   0  0  0  0  0  0  0  0  0  0  0  0
    2.3723    2.6629    0.0000 C   0  0  0  0  0  0  0  0  0  0  0  0
    2.2727    3.6610    0.0000 C   0  0  0  0  0  0  0  0  0  0  0  0
    1.3607    4.0713    0.0000 C   0  0  0  0  0  0  0  0  0  0  0  0
    0.5478    3.4830    0.0000 C   0  0  0  0  0  0  0  0  0  0  0  0
    0.6509    2.4936    0.0000 C   0  0  0  0  0  0  0  0  0  0  0  0
    1.5623    2.0829    0.0000 C   0  0  0  0  0  0  0  0  0  0  0  0
    1.8723    1.1229    0.0000 C   0  0  0  0  0  0  0  0  0  0  0  0
    4.6687   -1.6486    0.0000 C   0  0  0  0  0  0  0  0  0  0  0  0
    5.0732   -0.7340    0.0000 Cl  0  0  0  0  0  0  0  0  0  0  0  0
    5.2600   -2.4593    0.0000 C   0  0  0  0  0  0  0  0  0  0  0  0
  1  2  1  0  0  0  0
  2  3  2  0  0  0  0
  3  4  1  0  0  0  0
  4  5  1  0  0  0  0
  4  6  2  0  0  0  0
  6  7  1  0  0  0  0
  7  8  1  0  0  0  0
  8  9  2  0  0  0  0
  8 10  1  0  0  0  0
 10 11  1  0  0  0  0
 11 12  1  0  0  0  0
 12 13  2  0  0  0  0
 13 14  1  0  0  0  0
 14 15  2  0  0  0  0
 15 16  1  0  0  0  0
 16 17  2  0  0  0  0
 17 12  1  0  0  0  0
 17 18  1  0  0  0  0
 18 10  2  0  0  0  0
  6 19  1  0  0  0  0
 19 20  1  0  0  0  0
 19 21  2  0  0  0  0
 21  2  1  0  0  0  0
M  END
>  <EXTREG>  (ZINC00145405)
ZINC00145405

>  <LOGBIO>
2.5000

$$$$
ZINC00147187
  -MTS-   02131516552D 0   0.00000     0.00000     0

 12 13  0  0  1  0  0  0  0  0999 V2000
    2.1690   -2.4718    0.0000 N   0  0  0  0  0  0  0  0  0  0  0  0
    1.5805   -1.6633    0.0000 C   0  0  0  0  0  0  0  0  0  0  0  0
    1.8905   -0.7033    0.0000 S   0  0  0  0  0  0  0  0  0  0  0  0
    1.0805   -0.1233    0.0000 C   0  0  0  0  0  0  0  0  0  0  0  0
    0.2705   -0.7033    0.0000 N   0  0  0  0  0  0  0  0  0  0  0  0
    0.5805   -1.6633    0.0000 N   0  0  0  0  0  0  0  0  0  0  0  0
    1.0805    0.8767    0.0000 C   0  0  2  0  0  0  0  0  0  0  0  0
    1.8961    1.4704    0.0000 C   0  0  0  0  0  0  0  0  0  0  0  0
    1.5825    2.4160    0.0000 C   0  0  0  0  0  0  0  0  0  0  0  0
    0.5863    2.4238    0.0000 C   0  0  0  0  0  0  0  0  0  0  0  0
    0.2720    1.4652    0.0000 O   0  0  0  0  0  0  0  0  0  0  0  0
    1.6152    0.6046    0.0000 H   0  0  0  0  0  0  0  0  0  0  0  0
  1  2  1  0  0  0  0
  2  3  1  0  0  0  0
  3  4  1  0  0  0  0
  4  5  2  0  0  0  0
  5  6  1  0  0  0  0
  6  2  2  0  0  0  0
  7  4  1  1  0  0  0
  7 12  1  6  0  0  0
  7  8  1  0  0  0  0
  8  9  1  0  0  0  0
  9 10  1  0  0  0  0
 10 11  1  0  0  0  0
 11  7  1  0  0  0  0
M  END
>  <EXTREG>  (ZINC00147187)
ZINC00147187

>  <LOGBIO>
2.5000

$$$$
ZINC00149055
  -MTS-   02131516552D 0   0.00000     0.00000     0

 18 19  0  0  0  0  0  0  0  0999 V2000
    1.3850   -1.2487    0.0000 Cl  0  0  0  0  0  0  0  0  0  0  0  0
    1.3880   -0.2487    0.0000 C   0  0  0  0  0  0  0  0  0  0  0  0
    0.5210    0.2564    0.0000 C   0  0  0  0  0  0  0  0  0  0  0  0
    0.5259    1.2512    0.0000 C   0  0  0  0  0  0  0  0  0  0  0  0
    1.3930    1.7495    0.0000 C   0  0  0  0  0  0  0  0  0  0  0  0
    2.2550    1.2530    0.0000 C   0  0  0  0  0  0  0  0  0  0  0  0
    2.2550    0.2496    0.0000 C   0  0  0  0  0  0  0  0  0  0  0  0
    3.1205   -0.2513    0.0000 O   0  0  0  0  0  0  0  0  0  0  0  0
    3.9900    0.2496    0.0000 C   0  0  0  0  0  0  0  0  0  0  0  0
    3.9915    1.2496    0.0000 O   0  0  0  0  0  0  0  0  0  0  0  0
    4.8505   -0.2496    0.0000 C   0  0  0  0  0  0  0  0  0  0  0  0
    5.7200    0.2513    0.0000 C   0  0  0  0  0  0  0  0  0  0  0  0
    6.5855   -0.2496    0.0000 C   0  0  0  0  0  0  0  0  0  0  0  0
    6.5855   -1.2530    0.0000 C   0  0  0  0  0  0  0  0  0  0  0  0
    7.4476   -1.7495    0.0000 C   0  0  0  0  0  0  0  0  0  0  0  0
    8.3146   -1.2512    0.0000 C   0  0  0  0  0  0  0  0  0  0  0  0
    8.3196   -0.2564    0.0000 C   0  0  0  0  0  0  0  0  0  0  0  0
    7.4526    0.2487    0.0000 C   0  0  0  0  0  0  0  0  0  0  0  0
  1  2  1  0  0  0  0
  2  3  2  0  0  0  0
  3  4  1  0  0  0  0
  4  5  2  0  0  0  0
  5  6  1  0  0  0  0
  6  7  2  0  0  0  0
  7  2  1  0  0  0  0
  7  8  1  0  0  0  0
  8  9  1  0  0  0  0
  9 10  2  0  0  0  0
  9 11  1  0  0  0  0
 11 12  1  0  0  0  0
 12 13  1  0  0  0  0
 13 14  2  0  0  0  0
 14 15  1  0  0  0  0
 15 16  2  0  0  0  0
 16 17  1  0  0  0  0
 17 18  2  0  0  0  0
 18 13  1  0  0  0  0
M  END
>  <EXTREG>  (ZINC00149055)
ZINC00149055

>  <LOGBIO>
2.5000

$$$$
ZINC00149775
  -MTS-   02131516552D 0   0.00000     0.00000     0

 19 20  0  0  0  0  0  0  0  0999 V2000
    2.8663    1.9477    0.0000 C   0  0  0  0  0  0  0  0  0  0  0  0
    2.2777    2.7562    0.0000 N   0  0  0  0  0  0  0  0  0  0  0  0
    2.5877    3.7162    0.0000 C   0  0  0  0  0  0  0  0  0  0  0  0
    1.7777    4.2962    0.0000 C   0  0  0  0  0  0  0  0  0  0  0  0
    0.9677    3.7162    0.0000 N   0  0  0  0  0  0  0  0  0  0  0  0
    1.2777    2.7562    0.0000 C   0  0  0  0  0  0  0  0  0  0  0  0
    0.6892    1.9477    0.0000 S   0  0  0  0  0  0  0  0  0  0  0  0
    1.0965    1.0306    0.0000 C   0  0  0  0  0  0  0  0  0  0  0  0
    0.5080    0.2221    0.0000 C   0  0  0  0  0  0  0  0  0  0  0  0
    0.9139   -0.6918    0.0000 S   0  0  0  0  0  0  0  0  0  0  0  0
    1.8278   -0.2859    0.0000 O   0  0  0  0  0  0  0  0  0  0  0  0
    0.0000   -1.0977    0.0000 O   0  0  0  0  0  0  0  0  0  0  0  0
    1.3198   -1.6057    0.0000 C   0  0  0  0  0  0  0  0  0  0  0  0
    0.7301   -2.4175    0.0000 C   0  0  0  0  0  0  0  0  0  0  0  0
    1.1357   -3.3259    0.0000 C   0  0  0  0  0  0  0  0  0  0  0  0
    2.1300   -3.4323    0.0000 C   0  0  0  0  0  0  0  0  0  0  0  0
    2.5337   -4.3472    0.0000 C   0  0  0  0  0  0  0  0  0  0  0  0
    2.7187   -2.6304    0.0000 C   0  0  0  0  0  0  0  0  0  0  0  0
    2.3141   -1.7121    0.0000 C   0  0  0  0  0  0  0  0  0  0  0  0
  1  2  1  0  0  0  0
  2  3  1  0  0  0  0
  3  4  2  0  0  0  0
  4  5  1  0  0  0  0
  5  6  2  0  0  0  0
  6  2  1  0  0  0  0
  6  7  1  0  0  0  0
  7  8  1  0  0  0  0
  8  9  1  0  0  0  0
  9 10  1  0  0  0  0
 10 11  2  0  0  0  0
 10 12  2  0  0  0  0
 10 13  1  0  0  0  0
 13 14  2  0  0  0  0
 14 15  1  0  0  0  0
 15 16  2  0  0  0  0
 16 17  1  0  0  0  0
 16 18  1  0  0  0  0
 18 19  2  0  0  0  0
 19 13  1  0  0  0  0
M  END
>  <EXTREG>  (ZINC00149775)
ZINC00149775

>  <LOGBIO>
2.5000

$$$$
ZINC00149901
  -MTS-   02131516552D 0   0.00000     0.00000     0

 20 21  0  0  0  0  0  0  0  0999 V2000
    4.8767   -3.1321    0.0000 O   0  0  0  0  0  0  0  0  0  0  0  0
    5.8745   -3.0258    0.0000 C   0  0  0  0  0  0  0  0  0  0  0  0
    6.4595   -3.8304    0.0000 O   0  0  0  0  0  0  0  0  0  0  0  0
    6.2804   -2.1119    0.0000 C   0  0  0  0  0  0  0  0  0  0  0  0
    5.6919   -1.3034    0.0000 C   0  0  0  0  0  0  0  0  0  0  0  0
    6.0019   -0.3434    0.0000 S   0  0  0  0  0  0  0  0  0  0  0  0
    5.1919    0.2366    0.0000 C   0  0  0  0  0  0  0  0  0  0  0  0
    4.3819   -0.3434    0.0000 C   0  0  0  0  0  0  0  0  0  0  0  0
    4.6919   -1.3034    0.0000 C   0  0  0  0  0  0  0  0  0  0  0  0
    5.1919    1.2366    0.0000 C   0  0  0  0  0  0  0  0  0  0  0  0
    6.0606    1.7387    0.0000 O   0  0  0  0  0  0  0  0  0  0  0  0
    4.3306    1.7344    0.0000 C   0  0  0  0  0  0  0  0  0  0  0  0
    3.4619    1.2322    0.0000 S   0  0  0  0  0  0  0  0  0  0  0  0
    2.5956    1.7318    0.0000 C   0  0  0  0  0  0  0  0  0  0  0  0
    2.5941    2.7352    0.0000 C   0  0  0  0  0  0  0  0  0  0  0  0
    1.7313    3.2304    0.0000 C   0  0  0  0  0  0  0  0  0  0  0  0
    0.8650    2.7308    0.0000 C   0  0  0  0  0  0  0  0  0  0  0  0
    0.0000    3.2325    0.0000 Cl  0  0  0  0  0  0  0  0  0  0  0  0
    0.8616    1.7360    0.0000 C   0  0  0  0  0  0  0  0  0  0  0  0
    1.7293    1.2322    0.0000 C   0  0  0  0  0  0  0  0  0  0  0  0
  1  2  1  0  0  0  0
  2  3  2  0  0  0  0
  2  4  1  0  0  0  0
  4  5  1  0  0  0  0
  5  6  1  0  0  0  0
  6  7  1  0  0  0  0
  7  8  2  0  0  0  0
  8  9  1  0  0  0  0
  9  5  2  0  0  0  0
  7 10  1  0  0  0  0
 10 11  2  0  0  0  0
 10 12  1  0  0  0  0
 12 13  1  0  0  0  0
 13 14  1  0  0  0  0
 14 15  2  0  0  0  0
 15 16  1  0  0  0  0
 16 17  2  0  0  0  0
 17 18  1  0  0  0  0
 17 19  1  0  0  0  0
 19 20  2  0  0  0  0
 20 14  1  0  0  0  0
M  END
>  <EXTREG>  (ZINC00149901)
ZINC00149901

>  <LOGBIO>
2.5000

$$$$
ZINC00150131
  -MTS-   02131516552D 0   0.00000     0.00000     0

 12 12  0  0  0  0  0  0  0  0999 V2000
    0.5483    0.7524    0.0000 C   0  0  0  0  0  0  0  0  0  0  0  0
    1.4623    0.3465    0.0000 N   0  0  0  0  0  0  0  0  0  0  0  0
    1.6738   -0.6399    0.0000 N   0  0  0  0  0  0  0  0  0  0  0  0
    2.6653   -0.7372    0.0000 C   0  0  0  0  0  0  0  0  0  0  0  0
    3.1653   -1.6032    0.0000 C   0  0  0  0  0  0  0  0  0  0  0  0
    4.1653   -1.6032    0.0000 C   0  0  0  0  0  0  0  0  0  0  0  0
    5.1653   -1.6032    0.0000 N   0  0  0  0  0  0  0  0  0  0  0  0
    3.0768    0.1701    0.0000 C   0  0  0  0  0  0  0  0  0  0  0  0
    4.0558    0.3738    0.0000 C   0  0  0  0  0  0  0  0  0  0  0  0
    5.0348    0.5774    0.0000 N   0  0  0  0  0  0  0  0  0  0  0  0
    2.3283    0.8465    0.0000 C   0  0  0  0  0  0  0  0  0  0  0  0
    2.4337    1.8410    0.0000 N   0  0  0  0  0  0  0  0  0  0  0  0
  1  2  1  0  0  0  0
  2  3  1  0  0  0  0
  3  4  2  0  0  0  0
  4  5  1  0  0  0  0
  5  6  1  0  0  0  0
  6  7  3  0  0  0  0
  4  8  1  0  0  0  0
  8  9  1  0  0  0  0
  9 10  3  0  0  0  0
  8 11  2  0  0  0  0
 11  2  1  0  0  0  0
 11 12  1  0  0  0  0
M  END
>  <EXTREG>  (ZINC00150131)
ZINC00150131

>  <LOGBIO>
2.5000

$$$$
ZINC00150557
  -MTS-   02131516552D 0   0.00000     0.00000     0

 19 20  0  0  0  0  0  0  0  0999 V2000
    6.5824    1.9985    0.0000 Cl  0  0  0  0  0  0  0  0  0  0  0  0
    5.7169    1.4976    0.0000 C   0  0  0  0  0  0  0  0  0  0  0  0
    4.8469    1.9976    0.0000 C   0  0  0  0  0  0  0  0  0  0  0  0
    3.9869    1.4976    0.0000 C   0  0  0  0  0  0  0  0  0  0  0  0
    3.9869    0.4976    0.0000 C   0  0  0  0  0  0  0  0  0  0  0  0
    4.8469   -0.0024    0.0000 C   0  0  0  0  0  0  0  0  0  0  0  0
    5.7169    0.4976    0.0000 C   0  0  0  0  0  0  0  0  0  0  0  0
    4.8434   -1.4024    0.0000 N   0  3  0  0  0  0  0  0  0  0  0  0
    5.7109   -1.9068    0.0000 O   0  5  0  0  0  0  0  0  0  0  0  0
    3.9809   -1.8981    0.0000 O   0  0  0  0  0  0  0  0  0  0  0  0
    3.1201   -0.0011    0.0000 S   0  0  0  0  0  0  0  0  0  0  0  0
    3.6188   -0.8679    0.0000 O   0  0  0  0  0  0  0  0  0  0  0  0
    2.6214    0.8657    0.0000 O   0  0  0  0  0  0  0  0  0  0  0  0
    2.2533   -0.4998    0.0000 C   0  0  0  0  0  0  0  0  0  0  0  0
    1.3846    0.0024    0.0000 C   0  0  0  0  0  0  0  0  0  0  0  0
    0.5233   -0.4954    0.0000 C   0  0  0  0  0  0  0  0  0  0  0  0
    0.5208   -1.4954    0.0000 C   0  0  0  0  0  0  0  0  0  0  0  0
    1.3796   -1.9976    0.0000 C   0  0  0  0  0  0  0  0  0  0  0  0
    2.2508   -1.4998    0.0000 C   0  0  0  0  0  0  0  0  0  0  0  0
  1  2  1  0  0  0  0
  2  3  2  0  0  0  0
  3  4  1  0  0  0  0
  4  5  2  0  0  0  0
  5  6  1  0  0  0  0
  6  7  2  0  0  0  0
  7  2  1  0  0  0  0
  6  8  1  0  0  0  0
  8  9  1  0  0  0  0
  8 10  2  0  0  0  0
  5 11  1  0  0  0  0
 11 12  2  0  0  0  0
 11 13  2  0  0  0  0
 11 14  1  0  0  0  0
 14 15  2  0  0  0  0
 15 16  1  0  0  0  0
 16 17  2  0  0  0  0
 17 18  1  0  0  0  0
 18 19  2  0  0  0  0
 19 14  1  0  0  0  0
M  CHG  2   8   1   9  -1
M  END
>  <EXTREG>  (ZINC00150557)
ZINC00150557

>  <LOGBIO>
2.5000

$$$$
ZINC00151301
  -MTS-   02131516552D 0   0.00000     0.00000     0

 16 17  0  0  0  0  0  0  0  0999 V2000
    3.8411   -3.2504    0.0000 F   0  0  0  0  0  0  0  0  0  0  0  0
    3.2542   -2.4408    0.0000 C   0  0  0  0  0  0  0  0  0  0  0  0
    2.2560   -2.5436    0.0000 C   0  0  0  0  0  0  0  0  0  0  0  0
    1.6738   -1.7370    0.0000 C   0  0  0  0  0  0  0  0  0  0  0  0
    2.0806   -0.8235    0.0000 C   0  0  0  0  0  0  0  0  0  0  0  0
    1.4917   -0.0153    0.0000 N   0  0  0  0  0  0  0  0  0  0  0  0
    1.8985    0.9020    0.0000 C   0  0  0  0  0  0  0  0  0  0  0  0
    2.8878    1.0063    0.0000 O   0  0  0  0  0  0  0  0  0  0  0  0
    1.3100    1.7104    0.0000 C   0  0  0  0  0  0  0  0  0  0  0  0
    1.6200    2.6704    0.0000 C   0  0  0  0  0  0  0  0  0  0  0  0
    0.8100    3.2504    0.0000 N   0  0  0  0  0  0  0  0  0  0  0  0
    0.0000    2.6704    0.0000 S   0  0  0  0  0  0  0  0  0  0  0  0
    0.3100    1.7104    0.0000 N   0  0  0  0  0  0  0  0  0  0  0  0
    3.0697   -0.7166    0.0000 C   0  0  0  0  0  0  0  0  0  0  0  0
    3.6610   -1.5273    0.0000 C   0  0  0  0  0  0  0  0  0  0  0  0
    4.6554   -1.4219    0.0000 Cl  0  0  0  0  0  0  0  0  0  0  0  0
  1  2  1  0  0  0  0
  2  3  2  0  0  0  0
  3  4  1  0  0  0  0
  4  5  2  0  0  0  0
  5  6  1  0  0  0  0
  6  7  1  0  0  0  0
  7  8  2  0  0  0  0
  7  9  1  0  0  0  0
  9 10  1  0  0  0  0
 10 11  2  0  0  0  0
 11 12  1  0  0  0  0
 12 13  1  0  0  0  0
 13  9  2  0  0  0  0
  5 14  1  0  0  0  0
 14 15  2  0  0  0  0
 15  2  1  0  0  0  0
 15 16  1  0  0  0  0
M  END
>  <EXTREG>  (ZINC00151301)
ZINC00151301

>  <LOGBIO>
2.5000

$$$$
ZINC00151334
  -MTS-   02131516552D 0   0.00000     0.00000     0

 24 26  0  0  0  0  0  0  0  0999 V2000
    3.9854    2.5539    0.0000 O   0  0  0  0  0  0  0  0  0  0  0  0
    3.1156    3.0543    0.0000 C   0  0  0  0  0  0  0  0  0  0  0  0
    3.1151    4.0491    0.0000 O   0  0  0  0  0  0  0  0  0  0  0  0
    2.2501    2.5534    0.0000 C   0  0  0  0  0  0  0  0  0  0  0  0
    1.3801    3.0534    0.0000 C   0  0  0  0  0  0  0  0  0  0  0  0
    0.5201    2.5534    0.0000 C   0  0  0  0  0  0  0  0  0  0  0  0
    0.5201    1.5534    0.0000 C   0  0  0  0  0  0  0  0  0  0  0  0
    1.3801    1.0534    0.0000 C   0  0  0  0  0  0  0  0  0  0  0  0
    1.3776    0.0534    0.0000 N   0  0  0  0  0  0  0  0  0  0  0  0
    2.2423   -0.4487    0.0000 C   0  0  0  0  0  0  0  0  0  0  0  0
    3.1131    0.0500    0.0000 N   0  0  0  0  0  0  0  0  0  0  0  0
    3.9723   -0.4513    0.0000 C   0  0  0  0  0  0  0  0  0  0  0  0
    3.9708   -1.4513    0.0000 N   0  0  0  0  0  0  0  0  0  0  0  0
    3.1101   -1.9500    0.0000 C   0  0  0  0  0  0  0  0  0  0  0  0
    3.1057   -2.9513    0.0000 C   0  0  0  0  0  0  0  0  0  0  0  0
    2.2384   -3.4491    0.0000 C   0  0  0  0  0  0  0  0  0  0  0  0
    1.3717   -2.9434    0.0000 C   0  0  0  0  0  0  0  0  0  0  0  0
    1.3773   -1.9487    0.0000 C   0  0  0  0  0  0  0  0  0  0  0  0
    2.2408   -1.4487    0.0000 C   0  0  0  0  0  0  0  0  0  0  0  0
    4.8399    0.0460    0.0000 C   0  0  0  0  0  0  0  0  0  0  0  0
    5.3372   -0.8215    0.0000 F   0  0  0  0  0  0  0  0  0  0  0  0
    4.3425    0.9136    0.0000 F   0  0  0  0  0  0  0  0  0  0  0  0
    5.7074    0.5434    0.0000 F   0  0  0  0  0  0  0  0  0  0  0  0
    2.2501    1.5534    0.0000 C   0  0  0  0  0  0  0  0  0  0  0  0
  1  2  1  0  0  0  0
  2  3  2  0  0  0  0
  2  4  1  0  0  0  0
  4  5  2  0  0  0  0
  5  6  1  0  0  0  0
  6  7  2  0  0  0  0
  7  8  1  0  0  0  0
  8  9  1  0  0  0  0
  9 10  1  0  0  0  0
 10 11  2  0  0  0  0
 11 12  1  0  0  0  0
 12 13  2  0  0  0  0
 13 14  1  0  0  0  0
 14 15  1  0  0  0  0
 15 16  2  0  0  0  0
 16 17  1  0  0  0  0
 17 18  2  0  0  0  0
 18 19  1  0  0  0  0
 19 10  1  0  0  0  0
 19 14  2  0  0  0  0
 12 20  1  0  0  0  0
 20 21  1  0  0  0  0
 20 22  1  0  0  0  0
 20 23  1  0  0  0  0
  8 24  2  0  0  0  0
 24  4  1  0  0  0  0
M  END
>  <EXTREG>  (ZINC00151334)
ZINC00151334

>  <LOGBIO>
2.5000

$$$$
ZINC00151710
  -MTS-   02131516552D 0   0.00000     0.00000     0

 18 19  0  0  0  0  0  0  0  0999 V2000
    0.5462   -1.9742    0.0000 C   0  0  0  0  0  0  0  0  0  0  0  0
    1.4566   -1.5604    0.0000 N   0  0  0  0  0  0  0  0  0  0  0  0
    2.3346   -2.0572    0.0000 C   0  0  0  0  0  0  0  0  0  0  0  0
    3.0657   -1.3805    0.0000 N   0  0  0  0  0  0  0  0  0  0  0  0
    2.6605   -0.4703    0.0000 C   0  0  0  0  0  0  0  0  0  0  0  0
    1.6578   -0.5809    0.0000 C   0  0  0  0  0  0  0  0  0  0  0  0
    3.1583    0.3969    0.0000 S   0  0  0  0  0  0  0  0  0  0  0  0
    2.2911    0.8948    0.0000 O   0  0  0  0  0  0  0  0  0  0  0  0
    4.0256   -0.1009    0.0000 O   0  0  0  0  0  0  0  0  0  0  0  0
    3.6562    1.2642    0.0000 N   0  0  0  0  0  0  0  0  0  0  0  0
    4.7562    1.2670    0.0000 C   0  0  0  0  0  0  0  0  0  0  0  0
    5.2609    0.3997    0.0000 C   0  0  0  0  0  0  0  0  0  0  0  0
    6.2557    0.4042    0.0000 C   0  0  0  0  0  0  0  0  0  0  0  0
    6.7544    1.2710    0.0000 C   0  0  0  0  0  0  0  0  0  0  0  0
    6.2583    2.1333    0.0000 C   0  0  0  0  0  0  0  0  0  0  0  0
    5.2549    2.1337    0.0000 C   0  0  0  0  0  0  0  0  0  0  0  0
    7.7544    1.2710    0.0000 C   0  0  0  0  0  0  0  0  0  0  0  0
    8.7544    1.2710    0.0000 N   0  0  0  0  0  0  0  0  0  0  0  0
  1  2  1  0  0  0  0
  2  3  1  0  0  0  0
  3  4  2  0  0  0  0
  4  5  1  0  0  0  0
  5  6  2  0  0  0  0
  6  2  1  0  0  0  0
  5  7  1  0  0  0  0
  7  8  2  0  0  0  0
  7  9  2  0  0  0  0
  7 10  1  0  0  0  0
 10 11  1  0  0  0  0
 11 12  2  0  0  0  0
 12 13  1  0  0  0  0
 13 14  2  0  0  0  0
 14 15  1  0  0  0  0
 15 16  2  0  0  0  0
 16 11  1  0  0  0  0
 14 17  1  0  0  0  0
 17 18  3  0  0  0  0
M  END
>  <EXTREG>  (ZINC00151710)
ZINC00151710

>  <LOGBIO>
2.5000

$$$$
ZINC00152651
  -MTS-   02131516552D 0   0.00000     0.00000     0

 13 13  0  0  0  0  0  0  0  0999 V2000
    2.7694    1.3005    0.0000 C   0  0  0  0  0  0  0  0  0  0  0  0
    2.2501    1.0000    0.0000 C   0  0  0  0  0  0  0  0  0  0  0  0
    1.3801    1.5000    0.0000 C   0  0  0  0  0  0  0  0  0  0  0  0
    0.5201    1.0000    0.0000 C   0  0  0  0  0  0  0  0  0  0  0  0
    0.5201   -0.0000    0.0000 C   0  0  0  0  0  0  0  0  0  0  0  0
    1.3801   -0.5000    0.0000 C   0  0  0  0  0  0  0  0  0  0  0  0
    1.3776   -1.5000    0.0000 C   0  0  0  0  0  0  0  0  0  0  0  0
    2.2501   -0.0000    0.0000 C   0  0  0  0  0  0  0  0  0  0  0  0
    3.2887   -0.6010    0.0000 N   0  0  0  0  0  0  0  0  0  0  0  0
    4.1582   -0.1002    0.0000 C   0  0  0  0  0  0  0  0  0  0  0  0
    4.1597    0.8998    0.0000 O   0  0  0  0  0  0  0  0  0  0  0  0
    5.0187   -0.5993    0.0000 C   0  0  0  0  0  0  0  0  0  0  0  0
    5.8882   -0.0985    0.0000 S   0  0  0  0  0  0  0  0  0  0  0  0
  1  2  1  0  0  0  0
  2  3  2  0  0  0  0
  3  4  1  0  0  0  0
  4  5  2  0  0  0  0
  5  6  1  0  0  0  0
  6  7  1  0  0  0  0
  6  8  2  0  0  0  0
  8  2  1  0  0  0  0
  8  9  1  0  0  0  0
  9 10  1  0  0  0  0
 10 11  2  0  0  0  0
 10 12  1  0  0  0  0
 12 13  1  0  0  0  0
M  END
>  <EXTREG>  (ZINC00152651)
ZINC00152651

>  <LOGBIO>
2.5000

$$$$
ZINC00152829
  -MTS-   02131516552D 0   0.00000     0.00000     0

 14 15  0  0  0  0  0  0  0  0999 V2000
    4.8570   -0.6966    0.0000 C   0  0  0  0  0  0  0  0  0  0  0  0
    4.4501   -1.6139    0.0000 O   0  0  0  0  0  0  0  0  0  0  0  0
    3.4608   -1.7182    0.0000 C   0  0  0  0  0  0  0  0  0  0  0  0
    3.0540   -2.6355    0.0000 O   0  0  0  0  0  0  0  0  0  0  0  0
    2.8723   -0.9098    0.0000 C   0  0  0  0  0  0  0  0  0  0  0  0
    3.1823    0.0502    0.0000 S   0  0  0  0  0  0  0  0  0  0  0  0
    2.3723    0.6302    0.0000 C   0  0  0  0  0  0  0  0  0  0  0  0
    2.2727    1.6284    0.0000 C   0  0  0  0  0  0  0  0  0  0  0  0
    1.3607    2.0386    0.0000 C   0  0  0  0  0  0  0  0  0  0  0  0
    0.5478    1.4504    0.0000 C   0  0  0  0  0  0  0  0  0  0  0  0
    0.6509    0.4609    0.0000 C   0  0  0  0  0  0  0  0  0  0  0  0
    1.5623    0.0502    0.0000 C   0  0  0  0  0  0  0  0  0  0  0  0
    1.8723   -0.9098    0.0000 C   0  0  0  0  0  0  0  0  0  0  0  0
    1.2838   -1.7182    0.0000 O   0  0  0  0  0  0  0  0  0  0  0  0
  1  2  1  0  0  0  0
  2  3  1  0  0  0  0
  3  4  2  0  0  0  0
  3  5  1  0  0  0  0
  5  6  1  0  0  0  0
  6  7  1  0  0  0  0
  7  8  2  0  0  0  0
  8  9  1  0  0  0  0
  9 10  2  0  0  0  0
 10 11  1  0  0  0  0
 11 12  2  0  0  0  0
 12  7  1  0  0  0  0
 12 13  1  0  0  0  0
 13  5  1  0  0  0  0
 13 14  2  0  0  0  0
M  END
>  <EXTREG>  (ZINC00152829)
ZINC00152829

>  <LOGBIO>
2.5000

$$$$
ZINC00153091
  -MTS-   02131516552D 0   0.00000     0.00000     0

 17 18  0  0  0  0  0  0  0  0999 V2000
    1.3776   -1.9924    0.0000 Cl  0  0  0  0  0  0  0  0  0  0  0  0
    1.3806   -0.9924    0.0000 C   0  0  0  0  0  0  0  0  0  0  0  0
    0.5136   -0.4873    0.0000 N   0  0  0  0  0  0  0  0  0  0  0  0
    0.5186    0.5075    0.0000 C   0  0  0  0  0  0  0  0  0  0  0  0
    1.3856    1.0058    0.0000 C   0  0  0  0  0  0  0  0  0  0  0  0
    2.2476    0.5093    0.0000 C   0  0  0  0  0  0  0  0  0  0  0  0
    2.2476   -0.4942    0.0000 C   0  0  0  0  0  0  0  0  0  0  0  0
    3.1131   -0.9950    0.0000 O   0  0  0  0  0  0  0  0  0  0  0  0
    3.9797   -0.4959    0.0000 C   0  0  0  0  0  0  0  0  0  0  0  0
    4.8487   -0.9976    0.0000 C   0  0  0  0  0  0  0  0  0  0  0  0
    5.7097   -0.4993    0.0000 C   0  0  0  0  0  0  0  0  0  0  0  0
    5.7116    0.5007    0.0000 C   0  0  0  0  0  0  0  0  0  0  0  0
    4.8526    1.0024    0.0000 C   0  0  0  0  0  0  0  0  0  0  0  0
    3.9816    0.5041    0.0000 N   0  0  0  0  0  0  0  0  0  0  0  0
    6.5794    0.9977    0.0000 N   0  3  0  0  0  0  0  0  0  0  0  0
    7.4469    0.4934    0.0000 O   0  5  0  0  0  0  0  0  0  0  0  0
    6.5834    1.9924    0.0000 O   0  0  0  0  0  0  0  0  0  0  0  0
  1  2  1  0  0  0  0
  2  3  1  0  0  0  0
  3  4  2  0  0  0  0
  4  5  1  0  0  0  0
  5  6  2  0  0  0  0
  6  7  1  0  0  0  0
  7  2  2  0  0  0  0
  7  8  1  0  0  0  0
  8  9  1  0  0  0  0
  9 10  2  0  0  0  0
 10 11  1  0  0  0  0
 11 12  2  0  0  0  0
 12 13  1  0  0  0  0
 13 14  2  0  0  0  0
 14  9  1  0  0  0  0
 12 15  1  0  0  0  0
 15 16  1  0  0  0  0
 15 17  2  0  0  0  0
M  CHG  2  15   1  16  -1
M  END
>  <EXTREG>  (ZINC00153091)
ZINC00153091

>  <LOGBIO>
2.5000

$$$$
ZINC00154023
  -MTS-   02131516552D 0   0.00000     0.00000     0

 19 20  0  0  0  0  0  0  0  0999 V2000
    7.4509    2.8630    0.0000 F   0  0  0  0  0  0  0  0  0  0  0  0
    6.5854    2.3622    0.0000 C   0  0  0  0  0  0  0  0  0  0  0  0
    7.0862    1.4967    0.0000 F   0  0  0  0  0  0  0  0  0  0  0  0
    6.0845    3.2277    0.0000 F   0  0  0  0  0  0  0  0  0  0  0  0
    5.7198    1.8613    0.0000 C   0  0  0  0  0  0  0  0  0  0  0  0
    4.8498    2.3613    0.0000 C   0  0  0  0  0  0  0  0  0  0  0  0
    3.9898    1.8613    0.0000 C   0  0  0  0  0  0  0  0  0  0  0  0
    3.9898    0.8613    0.0000 C   0  0  0  0  0  0  0  0  0  0  0  0
    4.8498    0.3613    0.0000 C   0  0  0  0  0  0  0  0  0  0  0  0
    5.7198    0.8613    0.0000 C   0  0  0  0  0  0  0  0  0  0  0  0
    3.1231    0.3626    0.0000 C   0  0  0  0  0  0  0  0  0  0  0  0
    2.2546    0.8652    0.0000 O   0  0  0  0  0  0  0  0  0  0  0  0
    3.1210   -0.6321    0.0000 C   0  0  0  0  0  0  0  0  0  0  0  0
    2.2540   -1.1304    0.0000 C   0  0  0  0  0  0  0  0  0  0  0  0
    1.3855   -0.6277    0.0000 C   0  0  0  0  0  0  0  0  0  0  0  0
    0.5240   -1.1251    0.0000 N   0  0  0  0  0  0  0  0  0  0  0  0
    0.5210   -2.1251    0.0000 C   0  0  0  0  0  0  0  0  0  0  0  0
    1.3795   -2.6277    0.0000 C   0  0  0  0  0  0  0  0  0  0  0  0
    2.2510   -2.1304    0.0000 N   0  0  0  0  0  0  0  0  0  0  0  0
  1  2  1  0  0  0  0
  2  3  1  0  0  0  0
  2  4  1  0  0  0  0
  2  5  1  0  0  0  0
  5  6  2  0  0  0  0
  6  7  1  0  0  0  0
  7  8  2  0  0  0  0
  8  9  1  0  0  0  0
  9 10  2  0  0  0  0
 10  5  1  0  0  0  0
  8 11  1  0  0  0  0
 11 12  2  0  0  0  0
 11 13  1  0  0  0  0
 13 14  1  0  0  0  0
 14 15  2  0  0  0  0
 15 16  1  0  0  0  0
 16 17  2  0  0  0  0
 17 18  1  0  0  0  0
 18 19  2  0  0  0  0
 19 14  1  0  0  0  0
M  END
>  <EXTREG>  (ZINC00154023)
ZINC00154023

>  <LOGBIO>
2.5000

$$$$
ZINC00154096
  -MTS-   02131516552D 0   0.00000     0.00000     0

 13 13  0  0  0  0  0  0  0  0999 V2000
    4.8470    1.4912    0.0000 C   0  0  0  0  0  0  0  0  0  0  0  0
    3.9815    0.9903    0.0000 S   0  0  0  0  0  0  0  0  0  0  0  0
    4.4823    0.1248    0.0000 O   0  0  0  0  0  0  0  0  0  0  0  0
    3.4806    1.8559    0.0000 O   0  0  0  0  0  0  0  0  0  0  0  0
    3.1159    0.4895    0.0000 C   0  0  0  0  0  0  0  0  0  0  0  0
    2.2459    0.9895    0.0000 C   0  0  0  0  0  0  0  0  0  0  0  0
    1.3859    0.4895    0.0000 C   0  0  0  0  0  0  0  0  0  0  0  0
    0.5192    0.9882    0.0000 Cl  0  0  0  0  0  0  0  0  0  0  0  0
    1.3859   -0.5105    0.0000 C   0  0  0  0  0  0  0  0  0  0  0  0
    0.5192   -1.0092    0.0000 N   0  0  0  0  0  0  0  0  0  0  0  0
    2.2459   -1.0105    0.0000 C   0  0  0  0  0  0  0  0  0  0  0  0
    2.2434   -2.0105    0.0000 Cl  0  0  0  0  0  0  0  0  0  0  0  0
    3.1159   -0.5105    0.0000 C   0  0  0  0  0  0  0  0  0  0  0  0
  1  2  1  0  0  0  0
  2  3  2  0  0  0  0
  2  4  2  0  0  0  0
  2  5  1  0  0  0  0
  5  6  2  0  0  0  0
  6  7  1  0  0  0  0
  7  8  1  0  0  0  0
  7  9  2  0  0  0  0
  9 10  1  0  0  0  0
  9 11  1  0  0  0  0
 11 12  1  0  0  0  0
 11 13  2  0  0  0  0
 13  5  1  0  0  0  0
M  END
>  <EXTREG>  (ZINC00154096)
ZINC00154096

>  <LOGBIO>
2.5000

$$$$
ZINC00154136
  -MTS-   02131516552D 0   0.00000     0.00000     0

 15 15  0  0  0  0  0  0  0  0999 V2000
    4.3308    1.2114    0.0000 C   0  0  0  0  0  0  0  0  0  0  0  0
    3.4653    0.7105    0.0000 C   0  0  0  0  0  0  0  0  0  0  0  0
    2.5953    1.2105    0.0000 C   0  0  0  0  0  0  0  0  0  0  0  0
    1.7353    0.7105    0.0000 C   0  0  0  0  0  0  0  0  0  0  0  0
    0.8685    1.2092    0.0000 F   0  0  0  0  0  0  0  0  0  0  0  0
    1.7353   -0.2895    0.0000 C   0  0  0  0  0  0  0  0  0  0  0  0
    2.5953   -0.7895    0.0000 C   0  0  0  0  0  0  0  0  0  0  0  0
    3.4653   -0.2895    0.0000 C   0  0  0  0  0  0  0  0  0  0  0  0
    4.3308   -0.7903    0.0000 S   0  0  0  0  0  0  0  0  0  0  0  0
    5.1964   -1.2912    0.0000 C   0  0  0  0  0  0  0  0  0  0  0  0
    4.8317    0.0752    0.0000 O   0  0  0  0  0  0  0  0  0  0  0  0
    3.8300   -1.6559    0.0000 O   0  0  0  0  0  0  0  0  0  0  0  0
    0.8685   -0.7882    0.0000 N   0  3  0  0  0  0  0  0  0  0  0  0
    0.0000   -0.2856    0.0000 O   0  5  0  0  0  0  0  0  0  0  0  0
    0.8665   -1.7830    0.0000 O   0  0  0  0  0  0  0  0  0  0  0  0
  1  2  1  0  0  0  0
  2  3  2  0  0  0  0
  3  4  1  0  0  0  0
  4  5  1  0  0  0  0
  4  6  2  0  0  0  0
  6  7  1  0  0  0  0
  7  8  2  0  0  0  0
  8  2  1  0  0  0  0
  8  9  1  0  0  0  0
  9 10  1  0  0  0  0
  9 11  2  0  0  0  0
  9 12  2  0  0  0  0
  6 13  1  0  0  0  0
 13 14  1  0  0  0  0
 13 15  2  0  0  0  0
M  CHG  2  13   1  14  -1
M  END
>  <EXTREG>  (ZINC00154136)
ZINC00154136

>  <LOGBIO>
2.5000

$$$$
ZINC00154185
  -MTS-   02131516552D 0   0.00000     0.00000     0

 19 20  0  0  0  0  0  0  0  0999 V2000
    4.0670    3.3676    0.0000 F   0  0  0  0  0  0  0  0  0  0  0  0
    3.2015    2.8668    0.0000 C   0  0  0  0  0  0  0  0  0  0  0  0
    3.7024    2.0012    0.0000 F   0  0  0  0  0  0  0  0  0  0  0  0
    2.7006    3.7323    0.0000 F   0  0  0  0  0  0  0  0  0  0  0  0
    2.3360    2.3659    0.0000 C   0  0  0  0  0  0  0  0  0  0  0  0
    1.4660    2.8659    0.0000 C   0  0  0  0  0  0  0  0  0  0  0  0
    0.6060    2.3659    0.0000 C   0  0  0  0  0  0  0  0  0  0  0  0
    0.6060    1.3659    0.0000 C   0  0  0  0  0  0  0  0  0  0  0  0
    1.4660    0.8659    0.0000 C   0  0  0  0  0  0  0  0  0  0  0  0
    2.3360    1.3659    0.0000 C   0  0  0  0  0  0  0  0  0  0  0  0
    1.4635   -0.1341    0.0000 S   0  0  0  0  0  0  0  0  0  0  0  0
    2.4635   -0.1366    0.0000 O   0  0  0  0  0  0  0  0  0  0  0  0
    0.4635   -0.1316    0.0000 O   0  0  0  0  0  0  0  0  0  0  0  0
    1.4610   -1.1341    0.0000 C   0  0  0  0  0  0  0  0  0  0  0  0
    0.5912   -1.6345    0.0000 C   0  0  0  0  0  0  0  0  0  0  0  0
    0.5907   -2.6293    0.0000 C   0  0  0  0  0  0  0  0  0  0  0  0
    1.4550   -3.1323    0.0000 N   0  0  0  0  0  0  0  0  0  0  0  0
    2.3197   -2.6405    0.0000 C   0  0  0  0  0  0  0  0  0  0  0  0
    2.3252   -1.6371    0.0000 C   0  0  0  0  0  0  0  0  0  0  0  0
  1  2  1  0  0  0  0
  2  3  1  0  0  0  0
  2  4  1  0  0  0  0
  2  5  1  0  0  0  0
  5  6  2  0  0  0  0
  6  7  1  0  0  0  0
  7  8  2  0  0  0  0
  8  9  1  0  0  0  0
  9 10  2  0  0  0  0
 10  5  1  0  0  0  0
  9 11  1  0  0  0  0
 11 12  2  0  0  0  0
 11 13  2  0  0  0  0
 11 14  1  0  0  0  0
 14 15  1  0  0  0  0
 15 16  1  0  0  0  0
 16 17  1  0  0  0  0
 17 18  1  0  0  0  0
 18 19  1  0  0  0  0
 19 14  1  0  0  0  0
M  END
>  <EXTREG>  (ZINC00154185)
ZINC00154185

>  <LOGBIO>
2.5000

$$$$
ZINC00154869
  -MTS-   02131516552D 0   0.00000     0.00000     0

 26 30  0  0  0  0  0  0  0  0999 V2000
    3.1146    2.8012    0.0000 C   0  0  0  0  0  0  0  0  0  0  0  0
    3.1156    1.8012    0.0000 O   0  0  0  0  0  0  0  0  0  0  0  0
    2.2501    1.3004    0.0000 C   0  0  0  0  0  0  0  0  0  0  0  0
    1.3801    1.8004    0.0000 C   0  0  0  0  0  0  0  0  0  0  0  0
    0.5201    1.3004    0.0000 C   0  0  0  0  0  0  0  0  0  0  0  0
    0.5201    0.3004    0.0000 C   0  0  0  0  0  0  0  0  0  0  0  0
    1.3801   -0.1996    0.0000 C   0  0  0  0  0  0  0  0  0  0  0  0
    1.3829   -1.2009    0.0000 C   0  0  0  0  0  0  0  0  0  0  0  0
    2.2494   -1.7000    0.0000 C   0  0  0  0  0  0  0  0  0  0  0  0
    2.2573   -2.7013    0.0000 C   0  0  0  0  0  0  0  0  0  0  0  0
    3.1263   -3.1960    0.0000 C   0  0  0  0  0  0  0  0  0  0  0  0
    3.9913   -2.6873    0.0000 C   0  0  0  0  0  0  0  0  0  0  0  0
    3.9822   -1.6926    0.0000 C   0  0  0  0  0  0  0  0  0  0  0  0
    4.9966   -0.9306    0.0000 C   0  0  0  0  0  0  0  0  0  0  0  0
    4.9938    0.0694    0.0000 C   0  0  0  0  0  0  0  0  0  0  0  0
    5.8561    0.5783    0.0000 C   0  0  0  0  0  0  0  0  0  0  0  0
    5.8483    1.5783    0.0000 C   0  0  0  0  0  0  0  0  0  0  0  0
    4.9744    2.0715    0.0000 C   0  0  0  0  0  0  0  0  0  0  0  0
    4.1183    1.5647    0.0000 C   0  0  0  0  0  0  0  0  0  0  0  0
    3.2486    2.0583    0.0000 O   0  0  0  0  0  0  0  0  0  0  0  0
    3.2411    3.0582    0.0000 C   0  0  0  0  0  0  0  0  0  0  0  0
    4.1224    0.5669    0.0000 C   0  0  0  0  0  0  0  0  0  0  0  0
    3.2638    0.0645    0.0000 O   0  0  0  0  0  0  0  0  0  0  0  0
    3.1169   -1.1957    0.0000 C   0  0  0  0  0  0  0  0  0  0  0  0
    3.1129   -0.2009    0.0000 O   0  0  0  0  0  0  0  0  0  0  0  0
    2.2501    0.3004    0.0000 C   0  0  0  0  0  0  0  0  0  0  0  0
  1  2  1  0  0  0  0
  2  3  1  0  0  0  0
  3  4  2  0  0  0  0
  4  5  1  0  0  0  0
  5  6  2  0  0  0  0
  6  7  1  0  0  0  0
  7  8  1  0  0  0  0
  8  9  2  0  0  0  0
  9 10  1  0  0  0  0
 10 11  1  0  0  0  0
 11 12  1  0  0  0  0
 12 13  1  0  0  0  0
 13 14  2  0  0  0  0
 14 15  1  0  0  0  0
 15 16  1  0  0  0  0
 16 17  2  0  0  0  0
 17 18  1  0  0  0  0
 18 19  2  0  0  0  0
 19 20  1  0  0  0  0
 20 21  1  0  0  0  0
 19 22  1  0  0  0  0
 22 15  2  0  0  0  0
 22 23  1  0  0  0  0
 23 24  1  0  0  0  0
 24  9  1  0  0  0  0
 24 13  1  0  0  0  0
 24 25  1  0  0  0  0
 25 26  1  0  0  0  0
 26  3  1  0  0  0  0
 26  7  2  0  0  0  0
M  END
>  <EXTREG>  (ZINC00154869)
ZINC00154869

>  <LOGBIO>
2.5000

$$$$
ZINC00155133
  -MTS-   02131516552D 0   0.00000     0.00000     0

 18 19  0  0  1  0  0  0  0  0999 V2000
    2.2454    0.9978    0.0000 N   0  0  0  0  0  0  0  0  0  0  0  0
    3.1151    0.4974    0.0000 C   0  0  2  0  0  0  0  0  0  0  0  0
    3.1156   -0.4974    0.0000 C   0  0  1  0  0  0  0  0  0  0  0  0
    3.9854   -0.9978    0.0000 N   0  0  0  0  0  0  0  0  0  0  0  0
    2.2501   -0.9983    0.0000 C   0  0  0  0  0  0  0  0  0  0  0  0
    1.3801   -0.4983    0.0000 C   0  0  0  0  0  0  0  0  0  0  0  0
    0.5201   -0.9983    0.0000 C   0  0  0  0  0  0  0  0  0  0  0  0
    0.5201   -1.9983    0.0000 C   0  0  0  0  0  0  0  0  0  0  0  0
    1.3801   -2.4983    0.0000 C   0  0  0  0  0  0  0  0  0  0  0  0
    2.2501   -1.9983    0.0000 C   0  0  0  0  0  0  0  0  0  0  0  0
    3.9807    0.9983    0.0000 C   0  0  0  0  0  0  0  0  0  0  0  0
    4.8507    0.4983    0.0000 C   0  0  0  0  0  0  0  0  0  0  0  0
    5.7107    0.9983    0.0000 C   0  0  0  0  0  0  0  0  0  0  0  0
    5.7107    1.9983    0.0000 C   0  0  0  0  0  0  0  0  0  0  0  0
    4.8507    2.4983    0.0000 C   0  0  0  0  0  0  0  0  0  0  0  0
    3.9807    1.9983    0.0000 C   0  0  0  0  0  0  0  0  0  0  0  0
    2.5958   -0.1978    0.0000 H   0  0  0  0  0  0  0  0  0  0  0  0
    3.1144    1.0974    0.0000 H   0  0  0  0  0  0  0  0  0  0  0  0
  2  1  1  1  0  0  0
  2 18  1  6  0  0  0
  2  3  1  0  0  0  0
  3 17  1  6  0  0  0
  3  4  1  6  0  0  0
  3  5  1  0  0  0  0
  5  6  2  0  0  0  0
  6  7  1  0  0  0  0
  7  8  2  0  0  0  0
  8  9  1  0  0  0  0
  9 10  2  0  0  0  0
 10  5  1  0  0  0  0
  2 11  1  0  0  0  0
 11 12  2  0  0  0  0
 12 13  1  0  0  0  0
 13 14  2  0  0  0  0
 14 15  1  0  0  0  0
 15 16  2  0  0  0  0
 16 11  1  0  0  0  0
M  END
>  <EXTREG>  (ZINC00155133)
ZINC00155133

>  <LOGBIO>
2.5000

$$$$
ZINC00155244
  -MTS-   02131516552D 0   0.00000     0.00000     0

 11 11  0  0  0  0  0  0  0  0999 V2000
    0.5965    2.0251    0.0000 F   0  0  0  0  0  0  0  0  0  0  0  0
    1.0987    1.1603    0.0000 C   0  0  0  0  0  0  0  0  0  0  0  0
    0.6000    0.2896    0.0000 C   0  0  0  0  0  0  0  0  0  0  0  0
    1.1013   -0.5697    0.0000 C   0  0  0  0  0  0  0  0  0  0  0  0
    2.1013   -0.5682    0.0000 C   0  0  0  0  0  0  0  0  0  0  0  0
    2.6013   -1.4342    0.0000 C   0  0  0  0  0  0  0  0  0  0  0  0
    3.6013   -1.4342    0.0000 C   0  0  0  0  0  0  0  0  0  0  0  0
    4.6013   -1.4342    0.0000 N   0  0  0  0  0  0  0  0  0  0  0  0
    2.6000    0.2926    0.0000 C   0  0  0  0  0  0  0  0  0  0  0  0
    3.6000    0.2916    0.0000 F   0  0  0  0  0  0  0  0  0  0  0  0
    2.0987    1.1618    0.0000 C   0  0  0  0  0  0  0  0  0  0  0  0
  1  2  1  0  0  0  0
  2  3  2  0  0  0  0
  3  4  1  0  0  0  0
  4  5  2  0  0  0  0
  5  6  1  0  0  0  0
  6  7  1  0  0  0  0
  7  8  3  0  0  0  0
  5  9  1  0  0  0  0
  9 10  1  0  0  0  0
  9 11  2  0  0  0  0
 11  2  1  0  0  0  0
M  END
>  <EXTREG>  (ZINC00155244)
ZINC00155244

>  <LOGBIO>
2.5000

$$$$
ZINC00155585
  -MTS-   02131516552D 0   0.00000     0.00000     0

 15 16  0  0  0  0  0  0  0  0999 V2000
    3.9752    3.1530    0.0000 O   0  0  0  0  0  0  0  0  0  0  0  0
    3.9761    2.1495    0.0000 C   0  0  0  0  0  0  0  0  0  0  0  0
    4.8424    1.6500    0.0000 O   0  0  0  0  0  0  0  0  0  0  0  0
    3.1146    1.6522    0.0000 C   0  0  0  0  0  0  0  0  0  0  0  0
    3.1156    0.6488    0.0000 S   0  0  0  0  0  0  0  0  0  0  0  0
    2.2501    0.1479    0.0000 C   0  0  0  0  0  0  0  0  0  0  0  0
    1.3801    0.6479    0.0000 N   0  0  0  0  0  0  0  0  0  0  0  0
    0.5201    0.1479    0.0000 N   0  0  0  0  0  0  0  0  0  0  0  0
    0.5201   -0.8521    0.0000 C   0  0  0  0  0  0  0  0  0  0  0  0
    1.3801   -1.3521    0.0000 C   0  0  0  0  0  0  0  0  0  0  0  0
    1.3829   -2.3534    0.0000 C   0  0  0  0  0  0  0  0  0  0  0  0
    2.2494   -2.8525    0.0000 C   0  0  0  0  0  0  0  0  0  0  0  0
    3.1169   -2.3481    0.0000 C   0  0  0  0  0  0  0  0  0  0  0  0
    3.1129   -1.3533    0.0000 C   0  0  0  0  0  0  0  0  0  0  0  0
    2.2501   -0.8521    0.0000 C   0  0  0  0  0  0  0  0  0  0  0  0
  1  2  1  0  0  0  0
  2  3  2  0  0  0  0
  2  4  1  0  0  0  0
  4  5  1  0  0  0  0
  5  6  1  0  0  0  0
  6  7  2  0  0  0  0
  7  8  1  0  0  0  0
  8  9  2  0  0  0  0
  9 10  1  0  0  0  0
 10 11  1  0  0  0  0
 11 12  2  0  0  0  0
 12 13  1  0  0  0  0
 13 14  2  0  0  0  0
 14 15  1  0  0  0  0
 15  6  1  0  0  0  0
 15 10  2  0  0  0  0
M  END
>  <EXTREG>  (ZINC00155585)
ZINC00155585

>  <LOGBIO>
2.5000

$$$$
ZINC00155990
  -MTS-   02131516552D 0   0.00000     0.00000     0

 15 16  0  0  0  0  0  0  0  0999 V2000
    3.8088    1.3544    0.0000 O   0  0  0  0  0  0  0  0  0  0  0  0
    3.2887    1.6536    0.0000 C   0  0  0  0  0  0  0  0  0  0  0  0
    3.2882    2.6484    0.0000 O   0  0  0  0  0  0  0  0  0  0  0  0
    2.2501    1.0526    0.0000 C   0  0  0  0  0  0  0  0  0  0  0  0
    1.3801    1.5526    0.0000 C   0  0  0  0  0  0  0  0  0  0  0  0
    0.5201    1.0526    0.0000 C   0  0  0  0  0  0  0  0  0  0  0  0
    0.5201    0.0526    0.0000 C   0  0  0  0  0  0  0  0  0  0  0  0
    1.3801   -0.4474    0.0000 C   0  0  0  0  0  0  0  0  0  0  0  0
    2.2501    0.0526    0.0000 C   0  0  0  0  0  0  0  0  0  0  0  0
    3.2887   -0.5485    0.0000 C   0  0  0  0  0  0  0  0  0  0  0  0
    3.2887   -1.5519    0.0000 C   0  0  0  0  0  0  0  0  0  0  0  0
    4.1507   -2.0484    0.0000 C   0  0  0  0  0  0  0  0  0  0  0  0
    5.0177   -1.5501    0.0000 C   0  0  0  0  0  0  0  0  0  0  0  0
    5.0227   -0.5553    0.0000 C   0  0  0  0  0  0  0  0  0  0  0  0
    4.1557   -0.0502    0.0000 C   0  0  0  0  0  0  0  0  0  0  0  0
  1  2  1  0  0  0  0
  2  3  2  0  0  0  0
  2  4  1  0  0  0  0
  4  5  2  0  0  0  0
  5  6  1  0  0  0  0
  6  7  2  0  0  0  0
  7  8  1  0  0  0  0
  8  9  2  0  0  0  0
  9  4  1  0  0  0  0
  9 10  1  0  0  0  0
 10 11  2  0  0  0  0
 11 12  1  0  0  0  0
 12 13  2  0  0  0  0
 13 14  1  0  0  0  0
 14 15  2  0  0  0  0
 15 10  1  0  0  0  0
M  END
>  <EXTREG>  (ZINC00155990)
ZINC00155990

>  <LOGBIO>
2.5000

$$$$
ZINC00156163
  -MTS-   02131516552D 0   0.00000     0.00000     0

 11 11  0  0  0  0  0  0  0  0999 V2000
    3.9854    0.5026    0.0000 N   0  0  0  0  0  0  0  0  0  0  0  0
    3.1156    1.0030    0.0000 C   0  0  0  0  0  0  0  0  0  0  0  0
    3.1151    1.9978    0.0000 O   0  0  0  0  0  0  0  0  0  0  0  0
    2.2501    0.5022    0.0000 C   0  0  0  0  0  0  0  0  0  0  0  0
    1.3801    1.0022    0.0000 C   0  0  0  0  0  0  0  0  0  0  0  0
    0.5201    0.5022    0.0000 C   0  0  0  0  0  0  0  0  0  0  0  0
    0.5201   -0.4978    0.0000 C   0  0  0  0  0  0  0  0  0  0  0  0
    1.3801   -0.9978    0.0000 C   0  0  0  0  0  0  0  0  0  0  0  0
    1.3776   -1.9978    0.0000 F   0  0  0  0  0  0  0  0  0  0  0  0
    2.2501   -0.4978    0.0000 C   0  0  0  0  0  0  0  0  0  0  0  0
    3.1156   -0.9987    0.0000 F   0  0  0  0  0  0  0  0  0  0  0  0
  1  2  1  0  0  0  0
  2  3  2  0  0  0  0
  2  4  1  0  0  0  0
  4  5  2  0  0  0  0
  5  6  1  0  0  0  0
  6  7  2  0  0  0  0
  7  8  1  0  0  0  0
  8  9  1  0  0  0  0
  8 10  2  0  0  0  0
 10  4  1  0  0  0  0
 10 11  1  0  0  0  0
M  END
>  <EXTREG>  (ZINC00156163)
ZINC00156163

>  <LOGBIO>
2.5000

$$$$
ZINC00156305
  -MTS-   02131516552D 0   0.00000     0.00000     0

 14 14  0  0  0  0  0  0  0  0999 V2000
    4.3321    1.0026    0.0000 N   0  0  0  0  0  0  0  0  0  0  0  0
    3.4623    1.5030    0.0000 C   0  0  0  0  0  0  0  0  0  0  0  0
    3.4618    2.4978    0.0000 O   0  0  0  0  0  0  0  0  0  0  0  0
    2.5968    1.0022    0.0000 C   0  0  0  0  0  0  0  0  0  0  0  0
    1.7268    1.5022    0.0000 C   0  0  0  0  0  0  0  0  0  0  0  0
    0.8668    1.0022    0.0000 C   0  0  0  0  0  0  0  0  0  0  0  0
    0.8668    0.0022    0.0000 C   0  0  0  0  0  0  0  0  0  0  0  0
    0.0000   -0.4965    0.0000 F   0  0  0  0  0  0  0  0  0  0  0  0
    1.7268   -0.4978    0.0000 C   0  0  0  0  0  0  0  0  0  0  0  0
    2.5968    0.0022    0.0000 C   0  0  0  0  0  0  0  0  0  0  0  0
    1.7243   -1.4978    0.0000 C   0  0  0  0  0  0  0  0  0  0  0  0
    2.7243   -1.5003    0.0000 F   0  0  0  0  0  0  0  0  0  0  0  0
    0.7243   -1.4953    0.0000 F   0  0  0  0  0  0  0  0  0  0  0  0
    1.7218   -2.4978    0.0000 F   0  0  0  0  0  0  0  0  0  0  0  0
  1  2  1  0  0  0  0
  2  3  2  0  0  0  0
  2  4  1  0  0  0  0
  4  5  2  0  0  0  0
  5  6  1  0  0  0  0
  6  7  2  0  0  0  0
  7  8  1  0  0  0  0
  7  9  1  0  0  0  0
  9 10  2  0  0  0  0
 10  4  1  0  0  0  0
  9 11  1  0  0  0  0
 11 12  1  0  0  0  0
 11 13  1  0  0  0  0
 11 14  1  0  0  0  0
M  END
>  <EXTREG>  (ZINC00156305)
ZINC00156305

>  <LOGBIO>
2.5000

$$$$
ZINC00156385
  -MTS-   02131516552D 0   0.00000     0.00000     0

 21 23  0  0  0  0  0  0  0  0999 V2000
    5.6428    1.2289    0.0000 C   0  0  0  0  0  0  0  0  0  0  0  0
    5.0543    2.0374    0.0000 C   0  0  0  0  0  0  0  0  0  0  0  0
    5.3643    2.9974    0.0000 O   0  0  0  0  0  0  0  0  0  0  0  0
    4.5543    3.5774    0.0000 N   0  0  0  0  0  0  0  0  0  0  0  0
    3.7443    2.9974    0.0000 C   0  0  0  0  0  0  0  0  0  0  0  0
    2.7946    3.3106    0.0000 C   0  0  0  0  0  0  0  0  0  0  0  0
    4.0543    2.0374    0.0000 C   0  0  0  0  0  0  0  0  0  0  0  0
    3.4658    1.2289    0.0000 C   0  0  0  0  0  0  0  0  0  0  0  0
    2.4713    1.3344    0.0000 S   0  0  0  0  0  0  0  0  0  0  0  0
    1.8828    0.5259    0.0000 C   0  0  0  0  0  0  0  0  0  0  0  0
    0.8740    0.5259    0.0000 N   0  0  0  0  0  0  0  0  0  0  0  0
    0.5710   -0.4232    0.0000 N   0  0  0  0  0  0  0  0  0  0  0  0
    1.3718   -1.0157    0.0000 C   0  0  0  0  0  0  0  0  0  0  0  0
    1.3656   -2.0157    0.0000 O   0  0  0  0  0  0  0  0  0  0  0  0
    2.1901   -0.4257    0.0000 N   0  0  0  0  0  0  0  0  0  0  0  0
    3.1403   -0.7373    0.0000 C   0  0  0  0  0  0  0  0  0  0  0  0
    3.3456   -1.7161    0.0000 C   0  0  0  0  0  0  0  0  0  0  0  0
    4.2657   -2.1297    0.0000 O   0  0  0  0  0  0  0  0  0  0  0  0
    4.1529   -3.1196    0.0000 C   0  0  0  0  0  0  0  0  0  0  0  0
    3.1795   -3.3316    0.0000 C   0  0  0  0  0  0  0  0  0  0  0  0
    2.6751   -2.4580    0.0000 C   0  0  0  0  0  0  0  0  0  0  0  0
  1  2  1  0  0  0  0
  2  3  1  0  0  0  0
  3  4  1  0  0  0  0
  4  5  2  0  0  0  0
  5  6  1  0  0  0  0
  5  7  1  0  0  0  0
  7  2  2  0  0  0  0
  7  8  1  0  0  0  0
  8  9  1  0  0  0  0
  9 10  1  0  0  0  0
 10 11  2  0  0  0  0
 11 12  1  0  0  0  0
 12 13  1  0  0  0  0
 13 14  2  0  0  0  0
 13 15  1  0  0  0  0
 15 10  1  0  0  0  0
 15 16  1  0  0  0  0
 16 17  1  0  0  0  0
 17 18  1  0  0  0  0
 18 19  1  0  0  0  0
 19 20  2  0  0  0  0
 20 21  1  0  0  0  0
 21 17  2  0  0  0  0
M  END
>  <EXTREG>  (ZINC00156385)
ZINC00156385

>  <LOGBIO>
2.5000

$$$$
ZINC00156517
  -MTS-   02131516552D 0   0.00000     0.00000     0

 12 12  0  0  0  0  0  0  0  0999 V2000
    3.1146    2.2123    0.0000 C   0  0  0  0  0  0  0  0  0  0  0  0
    3.1156    1.2123    0.0000 O   0  0  0  0  0  0  0  0  0  0  0  0
    2.2501    0.7114    0.0000 C   0  0  0  0  0  0  0  0  0  0  0  0
    1.3801    1.2114    0.0000 N   0  0  0  0  0  0  0  0  0  0  0  0
    0.5201    0.7114    0.0000 C   0  0  0  0  0  0  0  0  0  0  0  0
    0.5201   -0.2886    0.0000 C   0  0  0  0  0  0  0  0  0  0  0  0
    1.3801   -0.7886    0.0000 N   0  0  0  0  0  0  0  0  0  0  0  0
    2.2501   -0.2886    0.0000 C   0  0  0  0  0  0  0  0  0  0  0  0
    3.1156   -0.7895    0.0000 C   0  0  0  0  0  0  0  0  0  0  0  0
    3.1146   -1.7929    0.0000 C   0  0  0  0  0  0  0  0  0  0  0  0
    3.9761   -2.2902    0.0000 C   0  0  0  0  0  0  0  0  0  0  0  0
    2.2483   -2.2925    0.0000 C   0  0  0  0  0  0  0  0  0  0  0  0
  1  2  1  0  0  0  0
  2  3  1  0  0  0  0
  3  4  1  0  0  0  0
  4  5  2  0  0  0  0
  5  6  1  0  0  0  0
  6  7  2  0  0  0  0
  7  8  1  0  0  0  0
  8  3  2  0  0  0  0
  8  9  1  0  0  0  0
  9 10  1  0  0  0  0
 10 11  1  0  0  0  0
 10 12  1  0  0  0  0
M  END
>  <EXTREG>  (ZINC00156517)
ZINC00156517

>  <LOGBIO>
2.5000

$$$$
ZINC00156625
  -MTS-   02131516552D 0   0.00000     0.00000     0

 16 17  0  0  0  0  0  0  0  0999 V2000
    5.1964    2.4993    0.0000 Cl  0  0  0  0  0  0  0  0  0  0  0  0
    4.3308    1.9985    0.0000 C   0  0  0  0  0  0  0  0  0  0  0  0
    3.4608    2.4985    0.0000 C   0  0  0  0  0  0  0  0  0  0  0  0
    2.6008    1.9985    0.0000 C   0  0  0  0  0  0  0  0  0  0  0  0
    2.6008    0.9985    0.0000 C   0  0  0  0  0  0  0  0  0  0  0  0
    3.4608    0.4985    0.0000 C   0  0  0  0  0  0  0  0  0  0  0  0
    4.3308    0.9985    0.0000 C   0  0  0  0  0  0  0  0  0  0  0  0
    1.7341    0.4998    0.0000 C   0  0  0  0  0  0  0  0  0  0  0  0
    0.8688    1.0011    0.0000 O   0  0  0  0  0  0  0  0  0  0  0  0
    1.7325   -0.5002    0.0000 C   0  0  0  0  0  0  0  0  0  0  0  0
    2.6003   -1.0041    0.0000 C   0  0  0  0  0  0  0  0  0  0  0  0
    2.5968   -1.9989    0.0000 C   0  0  0  0  0  0  0  0  0  0  0  0
    1.7305   -2.4985    0.0000 C   0  0  0  0  0  0  0  0  0  0  0  0
    0.8677   -2.0032    0.0000 C   0  0  0  0  0  0  0  0  0  0  0  0
    0.8663   -0.9998    0.0000 C   0  0  0  0  0  0  0  0  0  0  0  0
    0.0000   -0.5002    0.0000 Cl  0  0  0  0  0  0  0  0  0  0  0  0
  1  2  1  0  0  0  0
  2  3  2  0  0  0  0
  3  4  1  0  0  0  0
  4  5  2  0  0  0  0
  5  6  1  0  0  0  0
  6  7  2  0  0  0  0
[truncated: 4,488,083 more chars]
