# Supplementary material for: Template CoMFA Generates Single 3D-QSAR Models that, for Twelve of Twelve Biological Targets, Predict All ChEMBL-Tabulated Affinities
Source: PLoS One. 2015 Jun 12;10(6):e0129307. doi: 10.1371/journal.pone.0129307 (PMC4466312; doi:10.1371/journal.pone.0129307)
Supplement: S13 Text — The zip file contains, for each target, the template, training set, and prediction set, as “2D” structures, in. sdf format. (ZIP) [file pone.0129307.s014.zip › ptp1b_pred.sdf]

ZINC00001169
  -MTS-   02131516472D 0   0.00000     0.00000     0

 16 17  0  0  1  0  0  0  0  0999 V2000
    4.8196   -1.6297    0.0000 O   0  0  0  0  0  0  0  0  0  0  0  0
    3.9550   -2.1391    0.0000 C   0  0  0  0  0  0  0  0  0  0  0  0
    3.0897   -1.6484    0.0000 C   0  0  0  0  0  0  0  0  0  0  0  0
    3.0819   -0.6485    0.0000 C   0  0  0  0  0  0  0  0  0  0  0  0
    3.8928   -0.0484    0.0000 O   0  0  0  0  0  0  0  0  0  0  0  0
    3.5738    0.8947    0.0000 C   0  0  2  0  0  0  0  0  0  0  0  0
    3.5738    1.8947    0.0000 C   0  0  0  0  0  0  0  0  0  0  0  0
    2.5738    1.8947    0.0000 C   0  0  0  0  0  0  0  0  0  0  0  0
    1.8667    2.6018    0.0000 O   0  0  0  0  0  0  0  0  0  0  0  0
    2.5738    0.8947    0.0000 N   0  0  0  0  0  0  0  0  0  0  0  0
    2.2688   -0.0663    0.0000 C   0  0  2  0  0  0  0  0  0  0  0  0
    1.3199   -0.3818    0.0000 C   0  0  0  0  0  0  0  0  0  0  0  0
    0.5692    0.2841    0.0000 O   0  0  0  0  0  0  0  0  0  0  0  0
    1.1193   -1.3562    0.0000 O   0  0  0  0  0  0  0  0  0  0  0  0
    2.1790   -0.6595    0.0000 H   0  0  0  0  0  0  0  0  0  0  0  0
    4.1658    0.9922    0.0000 H   0  0  0  0  0  0  0  0  0  0  0  0
  1  2  1  0  0  0  0
  2  3  1  0  0  0  0
  3  4  2  0  0  0  0
  4  5  1  0  0  0  0
  6  5  1  1  0  0  0
  6 16  1  6  0  0  0
  6  7  1  0  0  0  0
  7  8  1  0  0  0  0
  8  9  2  0  0  0  0
  8 10  1  0  0  0  0
 10  6  1  0  0  0  0
 10 11  1  0  0  0  0
 11 15  1  6  0  0  0
 11  4  1  0  0  0  0
 11 12  1  1  0  0  0
 12 13  1  0  0  0  0
 12 14  2  0  0  0  0
M  END
>  <EXTREG>  (ZINC00001169)
ZINC00001169

>  <LOGBIO>
2.5000

$$$$
ZINC00003946
  -MTS-   02131516472D 0   0.00000     0.00000     0

 14 16  0  0  0  0  0  0  0  0999 V2000
    4.4880   -0.1680    0.0000 O   0  0  0  0  0  0  0  0  0  0  0  0
    3.8994    0.6405    0.0000 C   0  0  0  0  0  0  0  0  0  0  0  0
    4.2094    1.6005    0.0000 N   0  0  0  0  0  0  0  0  0  0  0  0
    3.3994    2.1805    0.0000 N   0  0  0  0  0  0  0  0  0  0  0  0
    2.5894    1.6005    0.0000 C   0  0  0  0  0  0  0  0  0  0  0  0
    1.6102    1.8032    0.0000 C   0  0  0  0  0  0  0  0  0  0  0  0
    0.9420    1.0593    0.0000 S   0  0  0  0  0  0  0  0  0  0  0  0
    1.2551    0.1059    0.0000 C   0  0  0  0  0  0  0  0  0  0  0  0
    0.5877   -0.6433    0.0000 C   0  0  0  0  0  0  0  0  0  0  0  0
    0.9036   -1.5921    0.0000 C   0  0  0  0  0  0  0  0  0  0  0  0
    1.8870   -1.7916    0.0000 C   0  0  0  0  0  0  0  0  0  0  0  0
    2.5450   -1.0455    0.0000 C   0  0  0  0  0  0  0  0  0  0  0  0
    2.2291   -0.0968    0.0000 C   0  0  0  0  0  0  0  0  0  0  0  0
    2.8994    0.6405    0.0000 N   0  0  0  0  0  0  0  0  0  0  0  0
  1  2  2  0  0  0  0
  2  3  1  0  0  0  0
  3  4  1  0  0  0  0
  4  5  2  0  0  0  0
  5  6  1  0  0  0  0
  6  7  1  0  0  0  0
  7  8  1  0  0  0  0
  8  9  1  0  0  0  0
  9 10  2  0  0  0  0
 10 11  1  0  0  0  0
 11 12  2  0  0  0  0
 12 13  1  0  0  0  0
 13  8  2  0  0  0  0
 13 14  1  0  0  0  0
 14  2  1  0  0  0  0
 14  5  1  0  0  0  0
M  END
>  <EXTREG>  (ZINC00003946)
ZINC00003946

>  <LOGBIO>
2.5000

$$$$
ZINC00007944
  -MTS-   02131516472D 0   0.00000     0.00000     0

 23 26  0  0  0  0  0  0  0  0999 V2000
    8.2318   -0.6007    0.0000 F   0  0  0  0  0  0  0  0  0  0  0  0
    7.2376   -0.7086    0.0000 C   0  0  0  0  0  0  0  0  0  0  0  0
    6.6442    0.1006    0.0000 C   0  0  0  0  0  0  0  0  0  0  0  0
    5.6555   -0.0088    0.0000 C   0  0  0  0  0  0  0  0  0  0  0  0
    5.2509   -0.9233    0.0000 C   0  0  0  0  0  0  0  0  0  0  0  0
    4.2565   -1.0288    0.0000 C   0  0  0  0  0  0  0  0  0  0  0  0
    3.6680   -0.2203    0.0000 N   0  0  0  0  0  0  0  0  0  0  0  0
    3.9780    0.7397    0.0000 C   0  0  0  0  0  0  0  0  0  0  0  0
    4.8908    1.1555    0.0000 C   0  0  0  0  0  0  0  0  0  0  0  0
    4.9855    2.1511    0.0000 C   0  0  0  0  0  0  0  0  0  0  0  0
    4.1667    2.7312    0.0000 C   0  0  0  0  0  0  0  0  0  0  0  0
    3.2632    2.3148    0.0000 C   0  0  0  0  0  0  0  0  0  0  0  0
    3.1680    1.3197    0.0000 C   0  0  0  0  0  0  0  0  0  0  0  0
    2.3580    0.7397    0.0000 N   0  0  0  0  0  0  0  0  0  0  0  0
    2.6680   -0.2203    0.0000 C   0  0  0  0  0  0  0  0  0  0  0  0
    2.0795   -1.0288    0.0000 N   0  0  0  0  0  0  0  0  0  0  0  0
    1.0815   -0.9240    0.0000 C   0  0  0  0  0  0  0  0  0  0  0  0
    0.4977   -1.7294    0.0000 C   0  0  0  0  0  0  0  0  0  0  0  0
    0.9027   -2.6437    0.0000 N   0  0  0  0  0  0  0  0  0  0  0  0
    1.8915   -2.7526    0.0000 C   0  0  0  0  0  0  0  0  0  0  0  0
    2.4845   -1.9431    0.0000 C   0  0  0  0  0  0  0  0  0  0  0  0
    5.8352   -1.7285    0.0000 C   0  0  0  0  0  0  0  0  0  0  0  0
    6.8331   -1.6232    0.0000 C   0  0  0  0  0  0  0  0  0  0  0  0
  1  2  1  0  0  0  0
  2  3  2  0  0  0  0
  3  4  1  0  0  0  0
  4  5  2  0  0  0  0
  5  6  1  0  0  0  0
  6  7  1  0  0  0  0
  7  8  1  0  0  0  0
  8  9  2  0  0  0  0
  9 10  1  0  0  0  0
 10 11  2  0  0  0  0
 11 12  1  0  0  0  0
 12 13  2  0  0  0  0
 13  8  1  0  0  0  0
 13 14  1  0  0  0  0
 14 15  2  0  0  0  0
 15  7  1  0  0  0  0
 15 16  1  0  0  0  0
 16 17  1  0  0  0  0
 17 18  1  0  0  0  0
 18 19  1  0  0  0  0
 19 20  1  0  0  0  0
 20 21  1  0  0  0  0
 21 16  1  0  0  0  0
  5 22  1  0  0  0  0
 22 23  2  0  0  0  0
 23  2  1  0  0  0  0
M  END
>  <EXTREG>  (ZINC00007944)
ZINC00007944

>  <LOGBIO>
2.5000

$$$$
ZINC00020240
  -MTS-   02131516472D 0   0.00000     0.00000     0

 20 21  0  0  1  0  0  0  0  0999 V2000
    5.7022    4.0471    0.0000 C   0  0  0  0  0  0  0  0  0  0  0  0
    4.8357    3.5411    0.0000 C   0  0  0  0  0  0  0  0  0  0  0  0
    3.9669    4.0363    0.0000 C   0  0  0  0  0  0  0  0  0  0  0  0
    4.8417    2.5463    0.0000 N   0  0  0  0  0  0  0  0  0  0  0  0
    3.9752    2.0403    0.0000 C   0  0  0  0  0  0  0  0  0  0  0  0
    3.9811    1.0455    0.0000 C   0  0  1  0  0  0  0  0  0  0  0  0
    4.8499    0.5502    0.0000 O   0  0  0  0  0  0  0  0  0  0  0  0
    3.1146    0.5395    0.0000 C   0  0  0  0  0  0  0  0  0  0  0  0
    3.1156   -0.4640    0.0000 O   0  0  0  0  0  0  0  0  0  0  0  0
    2.2501   -0.9648    0.0000 C   0  0  0  0  0  0  0  0  0  0  0  0
    1.3801   -0.4648    0.0000 C   0  0  0  0  0  0  0  0  0  0  0  0
    0.5201   -0.9648    0.0000 C   0  0  0  0  0  0  0  0  0  0  0  0
    0.5201   -1.9648    0.0000 C   0  0  0  0  0  0  0  0  0  0  0  0
    1.3801   -2.4648    0.0000 C   0  0  0  0  0  0  0  0  0  0  0  0
    1.3829   -3.4661    0.0000 C   0  0  0  0  0  0  0  0  0  0  0  0
    2.2494   -3.9652    0.0000 C   0  0  0  0  0  0  0  0  0  0  0  0
    3.1169   -3.4608    0.0000 C   0  0  0  0  0  0  0  0  0  0  0  0
    3.1129   -2.4661    0.0000 C   0  0  0  0  0  0  0  0  0  0  0  0
    2.2501   -1.9648    0.0000 C   0  0  0  0  0  0  0  0  0  0  0  0
    4.4990    1.3485    0.0000 H   0  0  0  0  0  0  0  0  0  0  0  0
  1  2  1  0  0  0  0
  2  3  1  0  0  0  0
  2  4  1  0  0  0  0
  4  5  1  0  0  0  0
  5  6  1  0  0  0  0
  6 20  1  6  0  0  0
  6  7  1  1  0  0  0
  6  8  1  0  0  0  0
  8  9  1  0  0  0  0
  9 10  1  0  0  0  0
 10 11  2  0  0  0  0
 11 12  1  0  0  0  0
 12 13  2  0  0  0  0
 13 14  1  0  0  0  0
 14 15  1  0  0  0  0
 15 16  2  0  0  0  0
 16 17  1  0  0  0  0
 17 18  2  0  0  0  0
 18 19  1  0  0  0  0
 19 10  1  0  0  0  0
 19 14  2  0  0  0  0
M  END
>  <EXTREG>  (ZINC00020240)
ZINC00020240

>  <LOGBIO>
2.5000

$$$$
ZINC00024729
  -MTS-   02131516472D 0   0.00000     0.00000     0

 19 20  0  0  0  0  0  0  0  0999 V2000
    7.2910   -1.4292    0.0000 C   0  0  0  0  0  0  0  0  0  0  0  0
    6.7013   -0.6173    0.0000 C   0  0  0  0  0  0  0  0  0  0  0  0
    7.1077    0.2964    0.0000 C   0  0  0  0  0  0  0  0  0  0  0  0
    5.7120   -0.7222    0.0000 N   0  0  0  0  0  0  0  0  0  0  0  0
    5.1224    0.0897    0.0000 C   0  0  0  0  0  0  0  0  0  0  0  0
    4.1331   -0.0152    0.0000 C   0  0  0  0  0  0  0  0  0  0  0  0
    3.5446    0.7933    0.0000 N   0  0  0  0  0  0  0  0  0  0  0  0
    3.8546    1.7533    0.0000 C   0  0  0  0  0  0  0  0  0  0  0  0
    4.8043    2.0664    0.0000 S   0  0  0  0  0  0  0  0  0  0  0  0
    3.0446    2.3333    0.0000 N   0  0  0  0  0  0  0  0  0  0  0  0
    2.2346    1.7533    0.0000 C   0  0  0  0  0  0  0  0  0  0  0  0
    1.2554    1.9560    0.0000 C   0  0  0  0  0  0  0  0  0  0  0  0
    0.5872    1.2120    0.0000 C   0  0  0  0  0  0  0  0  0  0  0  0
    0.9003    0.2587    0.0000 C   0  0  0  0  0  0  0  0  0  0  0  0
    1.8742    0.0560    0.0000 C   0  0  0  0  0  0  0  0  0  0  0  0
    2.5446    0.7933    0.0000 C   0  0  0  0  0  0  0  0  0  0  0  0
    5.3057   -1.6359    0.0000 C   0  0  0  0  0  0  0  0  0  0  0  0
    5.8954   -2.4478    0.0000 C   0  0  0  0  0  0  0  0  0  0  0  0
    4.3164   -1.7408    0.0000 C   0  0  0  0  0  0  0  0  0  0  0  0
  1  2  1  0  0  0  0
  2  3  1  0  0  0  0
  2  4  1  0  0  0  0
  4  5  1  0  0  0  0
  5  6  1  0  0  0  0
  6  7  1  0  0  0  0
  7  8  1  0  0  0  0
  8  9  2  0  0  0  0
  8 10  1  0  0  0  0
 10 11  1  0  0  0  0
 11 12  2  0  0  0  0
 12 13  1  0  0  0  0
 13 14  2  0  0  0  0
 14 15  1  0  0  0  0
 15 16  2  0  0  0  0
 16  7  1  0  0  0  0
 16 11  1  0  0  0  0
  4 17  1  0  0  0  0
 17 18  1  0  0  0  0
 17 19  1  0  0  0  0
M  END
>  <EXTREG>  (ZINC00024729)
ZINC00024729

>  <LOGBIO>
2.5000

$$$$
ZINC00028682
  -MTS-   02131516472D 0   0.00000     0.00000     0

 22 25  0  0  0  0  0  0  0  0999 V2000
    8.3162    1.8007    0.0000 O   0  5  0  0  0  0  0  0  0  0  0  0
    7.4464    2.3011    0.0000 N   0  3  0  0  0  0  0  0  0  0  0  0
    7.4460    3.2958    0.0000 O   0  0  0  0  0  0  0  0  0  0  0  0
    6.5809    1.8002    0.0000 C   0  0  0  0  0  0  0  0  0  0  0  0
    5.7109    2.3002    0.0000 C   0  0  0  0  0  0  0  0  0  0  0  0
    4.8509    1.8002    0.0000 C   0  0  0  0  0  0  0  0  0  0  0  0
    4.8509    0.8002    0.0000 C   0  0  0  0  0  0  0  0  0  0  0  0
    5.7109    0.3002    0.0000 C   0  0  0  0  0  0  0  0  0  0  0  0
    6.5809    0.8002    0.0000 C   0  0  0  0  0  0  0  0  0  0  0  0
    3.9841    0.3015    0.0000 C   0  0  0  0  0  0  0  0  0  0  0  0
    3.1154    0.8037    0.0000 N   0  0  0  0  0  0  0  0  0  0  0  0
    2.2541    0.3058    0.0000 C   0  0  0  0  0  0  0  0  0  0  0  0
    1.3858    0.8062    0.0000 C   0  0  0  0  0  0  0  0  0  0  0  0
    0.5201    0.3058    0.0000 C   0  0  0  0  0  0  0  0  0  0  0  0
    0.5226   -0.6977    0.0000 C   0  0  0  0  0  0  0  0  0  0  0  0
    1.3859   -1.1920    0.0000 C   0  0  0  0  0  0  0  0  0  0  0  0
    1.3786   -2.1920    0.0000 C   0  0  0  0  0  0  0  0  0  0  0  0
    2.2424   -2.6958    0.0000 C   0  0  0  0  0  0  0  0  0  0  0  0
    3.1126   -2.1963    0.0000 C   0  0  0  0  0  0  0  0  0  0  0  0
    3.1104   -1.1963    0.0000 C   0  0  0  0  0  0  0  0  0  0  0  0
    3.9816   -0.6985    0.0000 N   0  0  0  0  0  0  0  0  0  0  0  0
    2.2516   -0.6942    0.0000 C   0  0  0  0  0  0  0  0  0  0  0  0
  1  2  1  0  0  0  0
  2  3  2  0  0  0  0
  2  4  1  0  0  0  0
  4  5  2  0  0  0  0
  5  6  1  0  0  0  0
  6  7  2  0  0  0  0
  7  8  1  0  0  0  0
  8  9  2  0  0  0  0
  9  4  1  0  0  0  0
  7 10  1  0  0  0  0
 10 11  1  0  0  0  0
 11 12  1  0  0  0  0
 12 13  1  0  0  0  0
 13 14  2  0  0  0  0
 14 15  1  0  0  0  0
 15 16  2  0  0  0  0
 16 17  1  0  0  0  0
 17 18  2  0  0  0  0
 18 19  1  0  0  0  0
 19 20  2  0  0  0  0
 20 21  1  0  0  0  0
 21 10  1  0  0  0  0
 20 22  1  0  0  0  0
 22 12  2  0  0  0  0
 22 16  1  0  0  0  0
M  CHG  2   1  -1   2   1
M  END
>  <EXTREG>  (ZINC00028682)
ZINC00028682

>  <LOGBIO>
2.5000

$$$$
ZINC00029433
  -MTS-   02131516472D 0   0.00000     0.00000     0

 19 20  0  0  1  0  0  0  0  0999 V2000
    7.5186    1.9993    0.0000 C   0  0  0  0  0  0  0  0  0  0  0  0
    6.6521    2.4984    0.0000 O   0  0  0  0  0  0  0  0  0  0  0  0
    5.7866    1.9976    0.0000 C   0  0  0  0  0  0  0  0  0  0  0  0
    4.9166    2.4976    0.0000 C   0  0  0  0  0  0  0  0  0  0  0  0
    4.0566    1.9976    0.0000 C   0  0  0  0  0  0  0  0  0  0  0  0
    4.0566    0.9976    0.0000 C   0  0  0  0  0  0  0  0  0  0  0  0
    4.9166    0.4976    0.0000 C   0  0  0  0  0  0  0  0  0  0  0  0
    5.7866    0.9976    0.0000 C   0  0  0  0  0  0  0  0  0  0  0  0
    3.1898    0.4989    0.0000 S   0  0  0  0  0  0  0  0  0  0  0  0
    3.6885   -0.3679    0.0000 O   0  0  0  0  0  0  0  0  0  0  0  0
    2.6911    1.3657    0.0000 O   0  0  0  0  0  0  0  0  0  0  0  0
    2.3230    0.0002    0.0000 N   0  0  0  0  0  0  0  0  0  0  0  0
    1.4543    0.5024    0.0000 C   0  0  0  0  0  0  0  0  0  0  0  0
    0.5930    0.0045    0.0000 C   0  0  0  0  0  0  0  0  0  0  0  0
    0.5905   -0.9955    0.0000 C   0  0  0  0  0  0  0  0  0  0  0  0
    1.4493   -1.4976    0.0000 C   0  0  1  0  0  0  0  0  0  0  0  0
    1.4443   -2.4976    0.0000 C   0  0  0  0  0  0  0  0  0  0  0  0
    2.3205   -0.9998    0.0000 C   0  0  0  0  0  0  0  0  0  0  0  0
    0.9281   -1.7949    0.0000 H   0  0  0  0  0  0  0  0  0  0  0  0
  1  2  1  0  0  0  0
  2  3  1  0  0  0  0
  3  4  2  0  0  0  0
  4  5  1  0  0  0  0
  5  6  2  0  0  0  0
  6  7  1  0  0  0  0
  7  8  2  0  0  0  0
  8  3  1  0  0  0  0
  6  9  1  0  0  0  0
  9 10  2  0  0  0  0
  9 11  2  0  0  0  0
  9 12  1  0  0  0  0
 12 13  1  0  0  0  0
 13 14  1  0  0  0  0
 14 15  1  0  0  0  0
 15 16  1  0  0  0  0
 16 19  1  1  0  0  0
 16 17  1  6  0  0  0
 16 18  1  0  0  0  0
 18 12  1  0  0  0  0
M  END
>  <EXTREG>  (ZINC00029433)
ZINC00029433

>  <LOGBIO>
2.5000

$$$$
ZINC00031721
  -MTS-   02131516472D 0   0.00000     0.00000     0

 22 23  0  0  1  0  0  0  0  0999 V2000
    5.7861    1.7333    0.0000 C   0  0  0  0  0  0  0  0  0  0  0  0
    4.9163    2.2337    0.0000 C   0  0  0  0  0  0  0  0  0  0  0  0
    4.0561    1.7341    0.0000 O   0  0  0  0  0  0  0  0  0  0  0  0
    3.1863    2.2345    0.0000 C   0  0  0  0  0  0  0  0  0  0  0  0
    3.1858    3.2293    0.0000 O   0  0  0  0  0  0  0  0  0  0  0  0
    2.3208    1.7336    0.0000 C   0  0  2  0  0  0  0  0  0  0  0  0
    1.4508    2.2336    0.0000 C   0  0  0  0  0  0  0  0  0  0  0  0
    0.5908    1.7336    0.0000 C   0  0  0  0  0  0  0  0  0  0  0  0
    0.5908    0.7336    0.0000 C   0  0  0  0  0  0  0  0  0  0  0  0
    1.4508    0.2336    0.0000 N   0  0  0  0  0  0  0  0  0  0  0  0
    2.3208    0.7336    0.0000 C   0  0  0  0  0  0  0  0  0  0  0  0
    1.4483   -0.7664    0.0000 C   0  0  0  0  0  0  0  0  0  0  0  0
    0.5783   -1.2664    0.0000 O   0  0  0  0  0  0  0  0  0  0  0  0
    2.3083   -1.2664    0.0000 C   0  0  0  0  0  0  0  0  0  0  0  0
    3.1783   -0.7664    0.0000 C   0  0  0  0  0  0  0  0  0  0  0  0
    4.0433   -1.2681    0.0000 C   0  0  0  0  0  0  0  0  0  0  0  0
    4.0423   -2.2715    0.0000 C   0  0  0  0  0  0  0  0  0  0  0  0
    4.9039   -2.7689    0.0000 C   0  0  0  0  0  0  0  0  0  0  0  0
    5.7714   -2.2715    0.0000 C   0  0  0  0  0  0  0  0  0  0  0  0
    5.7773   -1.2767    0.0000 C   0  0  0  0  0  0  0  0  0  0  0  0
    4.9108   -0.7707    0.0000 C   0  0  0  0  0  0  0  0  0  0  0  0
    2.3199    2.3336    0.0000 H   0  0  0  0  0  0  0  0  0  0  0  0
  1  2  1  0  0  0  0
  2  3  1  0  0  0  0
  3  4  1  0  0  0  0
  4  5  2  0  0  0  0
  6  4  1  1  0  0  0
  6 22  1  6  0  0  0
  6  7  1  0  0  0  0
  7  8  1  0  0  0  0
  8  9  1  0  0  0  0
  9 10  1  0  0  0  0
 10 11  1  0  0  0  0
 11  6  1  0  0  0  0
 10 12  1  0  0  0  0
 12 13  2  0  0  0  0
 12 14  1  0  0  0  0
 14 15  1  0  0  0  0
 15 16  1  0  0  0  0
 16 17  1  0  0  0  0
 17 18  1  0  0  0  0
 18 19  1  0  0  0  0
 19 20  1  0  0  0  0
 20 21  1  0  0  0  0
 21 16  1  0  0  0  0
M  END
>  <EXTREG>  (ZINC00031721)
ZINC00031721

>  <LOGBIO>
2.5000

$$$$
ZINC00033621
  -MTS-   02131516472D 0   0.00000     0.00000     0

 21 22  0  0  0  0  0  0  0  0999 V2000
   10.1382   -0.7791    0.0000 C   0  0  0  0  0  0  0  0  0  0  0  0
    9.1440   -0.8870    0.0000 C   0  0  0  0  0  0  0  0  0  0  0  0
    8.5506   -0.0778    0.0000 C   0  0  0  0  0  0  0  0  0  0  0  0
    7.5619   -0.1872    0.0000 C   0  0  0  0  0  0  0  0  0  0  0  0
    7.1573   -1.1017    0.0000 C   0  0  0  0  0  0  0  0  0  0  0  0
    7.7416   -1.9069    0.0000 C   0  0  0  0  0  0  0  0  0  0  0  0
    8.7395   -1.8015    0.0000 C   0  0  0  0  0  0  0  0  0  0  0  0
    6.1629   -1.2071    0.0000 S   0  0  0  0  0  0  0  0  0  0  0  0
    6.2683   -2.2016    0.0000 O   0  0  0  0  0  0  0  0  0  0  0  0
    6.0575   -0.2127    0.0000 O   0  0  0  0  0  0  0  0  0  0  0  0
    5.1685   -1.3126    0.0000 N   0  0  0  0  0  0  0  0  0  0  0  0
    4.5800   -0.5041    0.0000 C   0  0  0  0  0  0  0  0  0  0  0  0
    3.5907   -0.6090    0.0000 C   0  0  0  0  0  0  0  0  0  0  0  0
    3.0022    0.1995    0.0000 N   0  0  0  0  0  0  0  0  0  0  0  0
    3.3122    1.1595    0.0000 C   0  0  0  0  0  0  0  0  0  0  0  0
    2.5022    1.7395    0.0000 N   0  0  0  0  0  0  0  0  0  0  0  0
    1.6922    1.1595    0.0000 C   0  0  0  0  0  0  0  0  0  0  0  0
    2.0022    0.1995    0.0000 N   0  0  0  0  0  0  0  0  0  0  0  0
    0.7425    1.4727    0.0000 N   0  3  0  0  0  0  0  0  0  0  0  0
    0.5376    2.4550    0.0000 O   0  5  0  0  0  0  0  0  0  0  0  0
    0.0000    0.8106    0.0000 O   0  0  0  0  0  0  0  0  0  0  0  0
  1  2  1  0  0  0  0
  2  3  2  0  0  0  0
  3  4  1  0  0  0  0
  4  5  2  0  0  0  0
  5  6  1  0  0  0  0
  6  7  2  0  0  0  0
  7  2  1  0  0  0  0
  5  8  1  0  0  0  0
  8  9  2  0  0  0  0
  8 10  2  0  0  0  0
  8 11  1  0  0  0  0
 11 12  1  0  0  0  0
 12 13  1  0  0  0  0
 13 14  1  0  0  0  0
 14 15  1  0  0  0  0
 15 16  2  0  0  0  0
 16 17  1  0  0  0  0
 17 18  2  0  0  0  0
 18 14  1  0  0  0  0
 17 19  1  0  0  0  0
 19 20  1  0  0  0  0
 19 21  2  0  0  0  0
M  CHG  2  19   1  20  -1
M  END
>  <EXTREG>  (ZINC00033621)
ZINC00033621

>  <LOGBIO>
2.5000

$$$$
ZINC00033863
  -MTS-   02131516472D 0   0.00000     0.00000     0

 24 24  0  0  1  0  0  0  0  0999 V2000
    1.4982   -2.7730    0.0000 C   0  0  0  0  0  0  0  0  0  0  0  0
    0.9948   -1.9050    0.0000 C   0  0  0  0  0  0  0  0  0  0  0  0
    0.0000   -1.9080    0.0000 O   0  0  0  0  0  0  0  0  0  0  0  0
    1.4926   -1.0377    0.0000 O   0  0  0  0  0  0  0  0  0  0  0  0
    2.4926   -1.0352    0.0000 C   0  0  2  0  0  0  0  0  0  0  0  0
    2.9974   -1.9025    0.0000 C   0  0  0  0  0  0  0  0  0  0  0  0
    3.9921   -1.8980    0.0000 O   0  0  0  0  0  0  0  0  0  0  0  0
    4.4908   -1.0312    0.0000 C   0  0  1  0  0  0  0  0  0  0  0  0
    5.4908   -1.0312    0.0000 C   0  0  0  0  0  0  0  0  0  0  0  0
    6.4908   -1.0312    0.0000 N   0  0  0  0  0  0  0  0  0  0  0  0
    3.9947   -0.1689    0.0000 C   0  0  2  0  0  0  0  0  0  0  0  0
    4.5958    0.8697    0.0000 O   0  0  0  0  0  0  0  0  0  0  0  0
    3.9951    1.9125    0.0000 C   0  0  0  0  0  0  0  0  0  0  0  0
    4.4942    2.7730    0.0000 C   0  0  0  0  0  0  0  0  0  0  0  0
    3.3951    1.9134    0.0000 O   0  0  0  0  0  0  0  0  0  0  0  0
    2.9913   -0.1684    0.0000 C   0  0  1  0  0  0  0  0  0  0  0  0
    2.3908    0.8705    0.0000 O   0  0  0  0  0  0  0  0  0  0  0  0
    1.3873    0.8700    0.0000 C   0  0  0  0  0  0  0  0  0  0  0  0
    0.8904    1.7317    0.0000 C   0  0  0  0  0  0  0  0  0  0  0  0
    1.0873    0.3503    0.0000 O   0  0  0  0  0  0  0  0  0  0  0  0
    2.3913   -0.1691    0.0000 H   0  0  0  0  0  0  0  0  0  0  0  0
    4.5947   -0.1697    0.0000 H   0  0  0  0  0  0  0  0  0  0  0  0
    4.7912   -1.5506    0.0000 H   0  0  0  0  0  0  0  0  0  0  0  0
    2.1942   -1.5557    0.0000 H   0  0  0  0  0  0  0  0  0  0  0  0
  1  2  1  0  0  0  0
  2  3  2  0  0  0  0
  2  4  1  0  0  0  0
  5  4  1  1  0  0  0
  5 24  1  6  0  0  0
  5  6  1  0  0  0  0
  6  7  1  0  0  0  0
  7  8  1  0  0  0  0
  8 23  1  1  0  0  0
  8  9  1  6  0  0  0
  9 10  3  0  0  0  0
  8 11  1  0  0  0  0
 11 22  1  6  0  0  0
 11 12  1  1  0  0  0
 12 13  1  0  0  0  0
 13 14  1  0  0  0  0
 13 15  2  0  0  0  0
 11 16  1  0  0  0  0
 16 21  1  1  0  0  0
 16  5  1  0  0  0  0
 16 17  1  6  0  0  0
 17 18  1  0  0  0  0
 18 19  1  0  0  0  0
 18 20  2  0  0  0  0
M  END
>  <EXTREG>  (ZINC00033863)
ZINC00033863

>  <LOGBIO>
2.5000

$$$$
ZINC00035032
  -MTS-   02131516472D 0   0.00000     0.00000     0

 23 26  0  0  0  0  0  0  0  0999 V2000
    5.7166    1.7539    0.0000 N   0  0  0  0  0  0  0  0  0  0  0  0
    4.8510    1.2531    0.0000 C   0  0  0  0  0  0  0  0  0  0  0  0
    3.9810    1.7531    0.0000 N   0  0  0  0  0  0  0  0  0  0  0  0
    3.1210    1.2531    0.0000 C   0  0  0  0  0  0  0  0  0  0  0  0
    3.1210    0.2531    0.0000 N   0  0  0  0  0  0  0  0  0  0  0  0
    3.9810   -0.2469    0.0000 C   0  0  0  0  0  0  0  0  0  0  0  0
    3.9838   -1.2482    0.0000 C   0  0  0  0  0  0  0  0  0  0  0  0
    3.1182   -1.7531    0.0000 C   0  0  0  0  0  0  0  0  0  0  0  0
    3.1222   -2.7531    0.0000 C   0  0  0  0  0  0  0  0  0  0  0  0
    3.9943   -3.2495    0.0000 C   0  0  0  0  0  0  0  0  0  0  0  0
    4.8522   -2.7460    0.0000 C   0  0  0  0  0  0  0  0  0  0  0  0
    4.8504   -1.7473    0.0000 C   0  0  0  0  0  0  0  0  0  0  0  0
    5.7179   -1.2430    0.0000 O   0  0  0  0  0  0  0  0  0  0  0  0
    5.7138   -0.2482    0.0000 C   0  0  0  0  0  0  0  0  0  0  0  0
    6.5795    0.2524    0.0000 O   0  0  0  0  0  0  0  0  0  0  0  0
    4.8510    0.2531    0.0000 C   0  0  0  0  0  0  0  0  0  0  0  0
    2.2542    1.7517    0.0000 C   0  0  0  0  0  0  0  0  0  0  0  0
    2.2517    2.7552    0.0000 C   0  0  0  0  0  0  0  0  0  0  0  0
    1.3885    3.2495    0.0000 C   0  0  0  0  0  0  0  0  0  0  0  0
    0.5227    2.7491    0.0000 C   0  0  0  0  0  0  0  0  0  0  0  0
    0.5202    1.7543    0.0000 C   0  0  0  0  0  0  0  0  0  0  0  0
    1.3885    1.2513    0.0000 C   0  0  0  0  0  0  0  0  0  0  0  0
    1.3880    0.2513    0.0000 O   0  0  0  0  0  0  0  0  0  0  0  0
  1  2  1  0  0  0  0
  2  3  2  0  0  0  0
  3  4  1  0  0  0  0
  4  5  2  0  0  0  0
  5  6  1  0  0  0  0
  6  7  1  0  0  0  0
  7  8  1  0  0  0  0
  8  9  2  0  0  0  0
  9 10  1  0  0  0  0
 10 11  2  0  0  0  0
 11 12  1  0  0  0  0
 12  7  2  0  0  0  0
 12 13  1  0  0  0  0
 13 14  1  0  0  0  0
 14 15  2  0  0  0  0
 14 16  1  0  0  0  0
 16  2  1  0  0  0  0
 16  6  2  0  0  0  0
  4 17  1  0  0  0  0
 17 18  2  0  0  0  0
 18 19  1  0  0  0  0
 19 20  2  0  0  0  0
 20 21  1  0  0  0  0
 21 22  2  0  0  0  0
 22 17  1  0  0  0  0
 22 23  1  0  0  0  0
M  END
>  <EXTREG>  (ZINC00035032)
ZINC00035032

>  <LOGBIO>
2.5000

$$$$
ZINC00035858
  -MTS-   02131516472D 0   0.00000     0.00000     0

 14 14  0  0  0  0  0  0  0  0999 V2000
    1.9652   -2.0298    0.0000 C   0  0  0  0  0  0  0  0  0  0  0  0
    2.3720   -1.1125    0.0000 C   0  0  0  0  0  0  0  0  0  0  0  0
    3.3613   -1.0081    0.0000 O   0  0  0  0  0  0  0  0  0  0  0  0
    3.7681   -0.0908    0.0000 C   0  0  0  0  0  0  0  0  0  0  0  0
    4.7574    0.0135    0.0000 O   0  0  0  0  0  0  0  0  0  0  0  0
    3.1796    0.7176    0.0000 C   0  0  0  0  0  0  0  0  0  0  0  0
    3.4896    1.6776    0.0000 C   0  0  0  0  0  0  0  0  0  0  0  0
    4.4393    1.9908    0.0000 N   0  0  0  0  0  0  0  0  0  0  0  0
    2.6796    2.2576    0.0000 S   0  0  0  0  0  0  0  0  0  0  0  0
    1.8696    1.6776    0.0000 C   0  0  0  0  0  0  0  0  0  0  0  0
    0.9199    1.9908    0.0000 C   0  0  0  0  0  0  0  0  0  0  0  0
    2.1796    0.7176    0.0000 C   0  0  0  0  0  0  0  0  0  0  0  0
    1.5911   -0.0908    0.0000 C   0  0  0  0  0  0  0  0  0  0  0  0
    0.5967    0.0146    0.0000 C   0  0  0  0  0  0  0  0  0  0  0  0
  1  2  1  0  0  0  0
  2  3  1  0  0  0  0
  3  4  1  0  0  0  0
  4  5  2  0  0  0  0
  4  6  1  0  0  0  0
  6  7  2  0  0  0  0
  7  8  1  0  0  0  0
  7  9  1  0  0  0  0
  9 10  1  0  0  0  0
 10 11  1  0  0  0  0
 10 12  2  0  0  0  0
 12  6  1  0  0  0  0
 12 13  1  0  0  0  0
 13 14  1  0  0  0  0
M  END
>  <EXTREG>  (ZINC00035858)
ZINC00035858

>  <LOGBIO>
2.5000

$$$$
ZINC00036699
  -MTS-   02131516472D 0   0.00000     0.00000     0

 21 21  0  0  1  0  0  0  0  0999 V2000
    3.9768    3.0405    0.0000 C   0  0  0  0  0  0  0  0  0  0  0  0
    4.8465    2.5401    0.0000 O   0  0  0  0  0  0  0  0  0  0  0  0
    4.8470    1.5453    0.0000 C   0  0  0  0  0  0  0  0  0  0  0  0
    5.7168    1.0449    0.0000 O   0  0  0  0  0  0  0  0  0  0  0  0
    3.9815    1.0445    0.0000 C   0  0  0  0  0  0  0  0  0  0  0  0
    3.1115    1.5445    0.0000 C   0  0  0  0  0  0  0  0  0  0  0  0
    2.2515    1.0445    0.0000 C   0  0  0  0  0  0  0  0  0  0  0  0
    2.2515    0.0445    0.0000 C   0  0  0  0  0  0  0  0  0  0  0  0
    1.3847   -0.4542    0.0000 N   0  0  0  0  0  0  0  0  0  0  0  0
    1.3832   -1.4576    0.0000 C   0  0  0  0  0  0  0  0  0  0  0  0
    0.5204   -1.9528    0.0000 C   0  0  0  0  0  0  0  0  0  0  0  0
    2.2482   -1.9594    0.0000 O   0  0  0  0  0  0  0  0  0  0  0  0
    3.1115   -0.4555    0.0000 C   0  0  0  0  0  0  0  0  0  0  0  0
    3.9815    0.0445    0.0000 C   0  0  0  0  0  0  0  0  0  0  0  0
    4.8470   -0.4564    0.0000 O   0  0  0  0  0  0  0  0  0  0  0  0
    4.8460   -1.4598    0.0000 C   0  0  2  0  0  0  0  0  0  0  0  0
    3.9797   -1.9594    0.0000 C   0  0  0  0  0  0  0  0  0  0  0  0
    5.7075   -1.9572    0.0000 C   0  0  0  0  0  0  0  0  0  0  0  0
    5.7065   -2.9606    0.0000 C   0  0  0  0  0  0  0  0  0  0  0  0
    6.5738   -1.4576    0.0000 O   0  0  0  0  0  0  0  0  0  0  0  0
    4.3266   -1.1594    0.0000 H   0  0  0  0  0  0  0  0  0  0  0  0
  1  2  1  0  0  0  0
  2  3  1  0  0  0  0
  3  4  2  0  0  0  0
  3  5  1  0  0  0  0
  5  6  2  0  0  0  0
  6  7  1  0  0  0  0
  7  8  2  0  0  0  0
  8  9  1  0  0  0  0
  9 10  1  0  0  0  0
 10 11  1  0  0  0  0
 10 12  2  0  0  0  0
  8 13  1  0  0  0  0
 13 14  2  0  0  0  0
 14  5  1  0  0  0  0
 14 15  1  0  0  0  0
 15 16  1  0  0  0  0
 16 21  1  6  0  0  0
 16 17  1  1  0  0  0
 16 18  1  0  0  0  0
 18 19  1  0  0  0  0
 18 20  2  0  0  0  0
M  END
>  <EXTREG>  (ZINC00036699)
ZINC00036699

>  <LOGBIO>
2.5000

$$$$
ZINC00037861
  -MTS-   02131516472D 0   0.00000     0.00000     0

 23 24  0  0  1  0  0  0  0  0999 V2000
    6.5896    1.7435    0.0000 C   0  0  0  0  0  0  0  0  0  0  0  0
    6.5880    2.7469    0.0000 C   0  0  0  0  0  0  0  0  0  0  0  0
    7.4493    3.2447    0.0000 C   0  0  0  0  0  0  0  0  0  0  0  0
    5.7215    3.2460    0.0000 C   0  0  0  0  0  0  0  0  0  0  0  0
    4.8560    2.7452    0.0000 C   0  0  0  0  0  0  0  0  0  0  0  0
    3.9860    3.2452    0.0000 C   0  0  0  0  0  0  0  0  0  0  0  0
    3.1260    2.7452    0.0000 C   0  0  0  0  0  0  0  0  0  0  0  0
    3.1260    1.7452    0.0000 C   0  0  0  0  0  0  0  0  0  0  0  0
    3.9860    1.2452    0.0000 C   0  0  0  0  0  0  0  0  0  0  0  0
    4.8560    1.7452    0.0000 C   0  0  0  0  0  0  0  0  0  0  0  0
    2.2592    1.2465    0.0000 C   0  0  2  0  0  0  0  0  0  0  0  0
    1.3907    1.7491    0.0000 C   0  0  0  0  0  0  0  0  0  0  0  0
    2.2572    0.2517    0.0000 C   0  0  0  0  0  0  0  0  0  0  0  0
    3.1257   -0.2509    0.0000 O   0  0  0  0  0  0  0  0  0  0  0  0
    1.3904   -0.2470    0.0000 N   0  0  0  0  0  0  0  0  0  0  0  0
    1.3889   -1.2470    0.0000 C   0  0  0  0  0  0  0  0  0  0  0  0
    0.5196   -1.7482    0.0000 C   0  0  0  0  0  0  0  0  0  0  0  0
    0.5201   -2.7430    0.0000 C   0  0  0  0  0  0  0  0  0  0  0  0
    1.3849   -3.2452    0.0000 C   0  0  0  0  0  0  0  0  0  0  0  0
    2.2492   -2.7526    0.0000 C   0  0  0  0  0  0  0  0  0  0  0  0
    3.1127   -3.2569    0.0000 O   0  0  0  0  0  0  0  0  0  0  0  0
    2.2537   -1.7491    0.0000 C   0  0  0  0  0  0  0  0  0  0  0  0
    2.2600    1.8465    0.0000 H   0  0  0  0  0  0  0  0  0  0  0  0
  1  2  1  0  0  0  0
  2  3  1  0  0  0  0
  2  4  1  0  0  0  0
  4  5  1  0  0  0  0
  5  6  2  0  0  0  0
  6  7  1  0  0  0  0
  7  8  2  0  0  0  0
  8  9  1  0  0  0  0
  9 10  2  0  0  0  0
 10  5  1  0  0  0  0
  8 11  1  0  0  0  0
 11 23  1  6  0  0  0
 11 12  1  1  0  0  0
 11 13  1  0  0  0  0
 13 14  2  0  0  0  0
 13 15  1  0  0  0  0
 15 16  1  0  0  0  0
 16 17  2  0  0  0  0
 17 18  1  0  0  0  0
 18 19  2  0  0  0  0
 19 20  1  0  0  0  0
 20 21  1  0  0  0  0
 20 22  2  0  0  0  0
 22 16  1  0  0  0  0
M  END
>  <EXTREG>  (ZINC00037861)
ZINC00037861

>  <LOGBIO>
2.5000

$$$$
ZINC00039109
  -MTS-   02131516472D 0   0.00000     0.00000     0

 16 17  0  0  1  0  0  0  0  0999 V2000
    1.4596   -2.1102    0.0000 C   0  0  0  0  0  0  0  0  0  0  0  0
    2.4144   -1.8130    0.0000 C   0  0  0  0  0  0  0  0  0  0  0  0
    3.0450   -2.5892    0.0000 C   0  0  0  0  0  0  0  0  0  0  0  0
    2.9544   -0.8430    0.0000 C   0  0  1  0  0  0  0  0  0  0  0  0
    1.9444   -0.5030    0.0000 C   0  0  0  0  0  0  0  0  0  0  0  0
    1.4544    0.4070    0.0000 C   0  0  0  0  0  0  0  0  0  0  0  0
    2.5644    0.0870    0.0000 C   0  0  1  0  0  0  0  0  0  0  0  0
    2.4723    1.4839    0.0000 C   0  0  0  0  0  0  0  0  0  0  0  0
    1.3958    2.0142    0.0000 S   0  0  0  0  0  0  0  0  0  0  0  0
    0.4987    2.4561    0.0000 N   0  0  0  0  0  0  0  0  0  0  0  0
    1.1307    1.4760    0.0000 O   0  0  0  0  0  0  0  0  0  0  0  0
    1.8377    2.9113    0.0000 O   0  0  0  0  0  0  0  0  0  0  0  0
    3.3644    0.4370    0.0000 C   0  0  0  0  0  0  0  0  0  0  0  0
    3.6257    1.4022    0.0000 O   0  0  0  0  0  0  0  0  0  0  0  0
    3.8744   -0.2630    0.0000 C   0  0  0  0  0  0  0  0  0  0  0  0
    3.3901   -1.2556    0.0000 H   0  0  0  0  0  0  0  0  0  0  0  0
  1  2  1  0  0  0  0
  2  3  1  0  0  0  0
  4  2  1  1  0  0  0
  4 16  1  6  0  0  0
  4  5  1  0  0  0  0
  5  6  1  0  0  0  0
  6  7  1  0  0  0  0
  7  2  1  0  0  0  0
  7  8  1  1  0  0  0
  8  9  1  0  0  0  0
  9 10  1  0  0  0  0
  9 11  2  0  0  0  0
  9 12  2  0  0  0  0
  7 13  1  0  0  0  0
 13 14  2  0  0  0  0
 13 15  1  0  0  0  0
 15  4  1  0  0  0  0
M  END
>  <EXTREG>  (ZINC00039109)
ZINC00039109

>  <LOGBIO>
2.5000

$$$$
ZINC00039759
  -MTS-   02131516472D 0   0.00000     0.00000     0

 12 13  0  0  0  0  0  0  0  0999 V2000
    3.9848    1.7509    0.0000 Cl  0  0  0  0  0  0  0  0  0  0  0  0
    3.1193    1.2500    0.0000 C   0  0  0  0  0  0  0  0  0  0  0  0
    2.2493    1.7500    0.0000 C   0  0  0  0  0  0  0  0  0  0  0  0
    1.3893    1.2500    0.0000 C   0  0  0  0  0  0  0  0  0  0  0  0
    1.3893    0.2500    0.0000 C   0  0  0  0  0  0  0  0  0  0  0  0
    0.5193   -0.2500    0.0000 C   0  0  0  0  0  0  0  0  0  0  0  0
    0.5193   -1.2500    0.0000 C   0  0  0  0  0  0  0  0  0  0  0  0
    1.3893   -1.7500    0.0000 C   0  0  0  0  0  0  0  0  0  0  0  0
    2.2493   -1.2500    0.0000 C   0  0  0  0  0  0  0  0  0  0  0  0
    3.1161   -1.7487    0.0000 Cl  0  0  0  0  0  0  0  0  0  0  0  0
    2.2493   -0.2500    0.0000 C   0  0  0  0  0  0  0  0  0  0  0  0
    3.1193    0.2500    0.0000 N   0  0  0  0  0  0  0  0  0  0  0  0
  1  2  1  0  0  0  0
  2  3  2  0  0  0  0
  3  4  1  0  0  0  0
  4  5  2  0  0  0  0
  5  6  1  0  0  0  0
  6  7  2  0  0  0  0
  7  8  1  0  0  0  0
  8  9  2  0  0  0  0
  9 10  1  0  0  0  0
  9 11  1  0  0  0  0
 11  5  1  0  0  0  0
 11 12  2  0  0  0  0
 12  2  1  0  0  0  0
M  END
>  <EXTREG>  (ZINC00039759)
ZINC00039759

>  <LOGBIO>
2.5000

$$$$
ZINC00040654
  -MTS-   02131516472D 0   0.00000     0.00000     0

 17 18  0  0  1  0  0  0  0  0999 V2000
    3.4706    2.5000    0.0000 C   0  0  0  0  0  0  0  0  0  0  0  0
    2.6050    1.9991    0.0000 C   0  0  0  0  0  0  0  0  0  0  0  0
    1.7350    2.4991    0.0000 N   0  0  0  0  0  0  0  0  0  0  0  0
    0.8750    1.9991    0.0000 C   0  0  0  0  0  0  0  0  0  0  0  0
    0.0083    2.4978    0.0000 S   0  0  0  0  0  0  0  0  0  0  0  0
    0.8750    0.9991    0.0000 N   0  0  0  0  0  0  0  0  0  0  0  0
    1.7350    0.4991    0.0000 C   0  0  2  0  0  0  0  0  0  0  0  0
    2.6050    0.9991    0.0000 C   0  0  0  0  0  0  0  0  0  0  0  0
    3.4706    0.4983    0.0000 C   0  0  0  0  0  0  0  0  0  0  0  0
    1.7325   -0.5009    0.0000 C   0  0  0  0  0  0  0  0  0  0  0  0
    2.5998   -1.0056    0.0000 C   0  0  0  0  0  0  0  0  0  0  0  0
    2.5953   -2.0004    0.0000 C   0  0  0  0  0  0  0  0  0  0  0  0
    1.7285   -2.4991    0.0000 C   0  0  0  0  0  0  0  0  0  0  0  0
    0.8662   -2.0030    0.0000 C   0  0  0  0  0  0  0  0  0  0  0  0
    0.8658   -0.9996    0.0000 C   0  0  0  0  0  0  0  0  0  0  0  0
    0.0000   -0.4991    0.0000 F   0  0  0  0  0  0  0  0  0  0  0  0
    1.2146    0.2005    0.0000 H   0  0  0  0  0  0  0  0  0  0  0  0
  1  2  1  0  0  0  0
  2  3  1  0  0  0  0
  3  4  1  0  0  0  0
  4  5  2  0  0  0  0
  4  6  1  0  0  0  0
  6  7  1  0  0  0  0
  7 17  1  1  0  0  0
  7  8  1  0  0  0  0
  8  2  2  0  0  0  0
  8  9  1  0  0  0  0
  7 10  1  6  0  0  0
 10 11  2  0  0  0  0
 11 12  1  0  0  0  0
 12 13  2  0  0  0  0
 13 14  1  0  0  0  0
 14 15  2  0  0  0  0
 15 10  1  0  0  0  0
 15 16  1  0  0  0  0
M  END
>  <EXTREG>  (ZINC00040654)
ZINC00040654

>  <LOGBIO>
2.5000

$$$$
ZINC00041121
  -MTS-   02131516472D 0   0.00000     0.00000     0

 18 20  0  0  0  0  0  0  0  0999 V2000
    7.3040   -1.9726    0.0000 Br  0  0  0  0  0  0  0  0  0  0  0  0
    6.7127   -1.1662    0.0000 C   0  0  0  0  0  0  0  0  0  0  0  0
    7.1159   -0.2473    0.0000 C   0  0  0  0  0  0  0  0  0  0  0  0
    6.5260    0.5537    0.0000 C   0  0  0  0  0  0  0  0  0  0  0  0
    5.5318    0.4458    0.0000 C   0  0  0  0  0  0  0  0  0  0  0  0
    5.1275   -0.4632    0.0000 C   0  0  0  0  0  0  0  0  0  0  0  0
    5.7185   -1.2741    0.0000 C   0  0  0  0  0  0  0  0  0  0  0  0
    4.1331   -0.5686    0.0000 C   0  0  0  0  0  0  0  0  0  0  0  0
    3.7272   -1.4825    0.0000 O   0  0  0  0  0  0  0  0  0  0  0  0
    3.5446    0.2399    0.0000 N   0  0  0  0  0  0  0  0  0  0  0  0
    3.8546    1.1999    0.0000 C   0  0  0  0  0  0  0  0  0  0  0  0
    3.0446    1.7799    0.0000 N   0  0  0  0  0  0  0  0  0  0  0  0
    2.2346    1.1999    0.0000 C   0  0  0  0  0  0  0  0  0  0  0  0
    1.2554    1.4026    0.0000 C   0  0  0  0  0  0  0  0  0  0  0  0
    0.5872    0.6586    0.0000 C   0  0  0  0  0  0  0  0  0  0  0  0
    0.9003   -0.2947    0.0000 C   0  0  0  0  0  0  0  0  0  0  0  0
    1.8742   -0.4974    0.0000 C   0  0  0  0  0  0  0  0  0  0  0  0
    2.5446    0.2399    0.0000 C   0  0  0  0  0  0  0  0  0  0  0  0
  1  2  1  0  0  0  0
  2  3  2  0  0  0  0
  3  4  1  0  0  0  0
  4  5  2  0  0  0  0
  5  6  1  0  0  0  0
  6  7  2  0  0  0  0
  7  2  1  0  0  0  0
  6  8  1  0  0  0  0
  8  9  2  0  0  0  0
  8 10  1  0  0  0  0
 10 11  1  0  0  0  0
 11 12  2  0  0  0  0
 12 13  1  0  0  0  0
 13 14  2  0  0  0  0
 14 15  1  0  0  0  0
 15 16  2  0  0  0  0
 16 17  1  0  0  0  0
 17 18  2  0  0  0  0
 18 10  1  0  0  0  0
 18 13  1  0  0  0  0
M  END
>  <EXTREG>  (ZINC00041121)
ZINC00041121

>  <LOGBIO>
2.5000

$$$$
ZINC00041628
  -MTS-   02131516472D 0   0.00000     0.00000     0

 18 20  0  0  0  0  0  0  0  0999 V2000
    8.1084   -0.6223    0.0000 F   0  0  0  0  0  0  0  0  0  0  0  0
    7.1142   -0.7302    0.0000 C   0  0  0  0  0  0  0  0  0  0  0  0
    6.5208    0.0790    0.0000 C   0  0  0  0  0  0  0  0  0  0  0  0
    5.5321   -0.0304    0.0000 C   0  0  0  0  0  0  0  0  0  0  0  0
    5.1275   -0.9449    0.0000 C   0  0  0  0  0  0  0  0  0  0  0  0
    5.7118   -1.7501    0.0000 C   0  0  0  0  0  0  0  0  0  0  0  0
    6.7097   -1.6447    0.0000 C   0  0  0  0  0  0  0  0  0  0  0  0
    4.1331   -1.0503    0.0000 C   0  0  0  0  0  0  0  0  0  0  0  0
    3.5446   -0.2418    0.0000 C   0  0  0  0  0  0  0  0  0  0  0  0
    3.8546    0.7182    0.0000 O   0  0  0  0  0  0  0  0  0  0  0  0
    3.0446    1.2982    0.0000 C   0  0  0  0  0  0  0  0  0  0  0  0
    3.0446    2.2982    0.0000 O   0  0  0  0  0  0  0  0  0  0  0  0
    2.2346    0.7182    0.0000 C   0  0  0  0  0  0  0  0  0  0  0  0
    1.2554    0.9209    0.0000 C   0  0  0  0  0  0  0  0  0  0  0  0
    0.5872    0.1769    0.0000 C   0  0  0  0  0  0  0  0  0  0  0  0
    0.9003   -0.7764    0.0000 C   0  0  0  0  0  0  0  0  0  0  0  0
    1.8742   -0.9791    0.0000 C   0  0  0  0  0  0  0  0  0  0  0  0
    2.5446   -0.2418    0.0000 C   0  0  0  0  0  0  0  0  0  0  0  0
  1  2  1  0  0  0  0
  2  3  2  0  0  0  0
  3  4  1  0  0  0  0
  4  5  2  0  0  0  0
  5  6  1  0  0  0  0
  6  7  2  0  0  0  0
  7  2  1  0  0  0  0
  5  8  1  0  0  0  0
  8  9  2  0  0  0  0
  9 10  1  0  0  0  0
 10 11  1  0  0  0  0
 11 12  2  0  0  0  0
 11 13  1  0  0  0  0
 13 14  2  0  0  0  0
 14 15  1  0  0  0  0
 15 16  2  0  0  0  0
 16 17  1  0  0  0  0
 17 18  2  0  0  0  0
 18  9  1  0  0  0  0
 18 13  1  0  0  0  0
M  END
>  <EXTREG>  (ZINC00041628)
ZINC00041628

>  <LOGBIO>
2.5000

$$$$
ZINC00043859
  -MTS-   02131516472D 0   0.00000     0.00000     0

 13 13  0  0  0  0  0  0  0  0999 V2000
    0.0000    1.3385    0.0000 Cl  0  0  0  0  0  0  0  0  0  0  0  0
    1.0000    1.3355    0.0000 C   0  0  0  0  0  0  0  0  0  0  0  0
    1.5052    2.2025    0.0000 C   0  0  0  0  0  0  0  0  0  0  0  0
    2.4999    2.1975    0.0000 C   0  0  0  0  0  0  0  0  0  0  0  0
    2.9982    1.3305    0.0000 C   0  0  0  0  0  0  0  0  0  0  0  0
    2.5017    0.4685    0.0000 C   0  0  0  0  0  0  0  0  0  0  0  0
    3.0022   -0.3973    0.0000 N   0  0  0  0  0  0  0  0  0  0  0  0
    2.5009   -1.2666    0.0000 C   0  0  0  0  0  0  0  0  0  0  0  0
    1.5061   -1.2660    0.0000 O   0  0  0  0  0  0  0  0  0  0  0  0
    3.0009   -2.1326    0.0000 C   0  0  0  0  0  0  0  0  0  0  0  0
    4.0009   -2.1326    0.0000 C   0  0  0  0  0  0  0  0  0  0  0  0
    5.0009   -2.1326    0.0000 N   0  0  0  0  0  0  0  0  0  0  0  0
    1.4983    0.4685    0.0000 C   0  0  0  0  0  0  0  0  0  0  0  0
  1  2  1  0  0  0  0
  2  3  2  0  0  0  0
  3  4  1  0  0  0  0
  4  5  2  0  0  0  0
  5  6  1  0  0  0  0
  6  7  1  0  0  0  0
  7  8  1  0  0  0  0
  8  9  2  0  0  0  0
  8 10  1  0  0  0  0
 10 11  1  0  0  0  0
 11 12  3  0  0  0  0
  6 13  2  0  0  0  0
 13  2  1  0  0  0  0
M  END
>  <EXTREG>  (ZINC00043859)
ZINC00043859

>  <LOGBIO>
2.5000

$$$$
ZINC00044910
  -MTS-   02131516472D 0   0.00000     0.00000     0

 24 28  0  0  0  0  0  0  0  0999 V2000
    2.5995   -2.8137    0.0000 N   0  0  0  0  0  0  0  0  0  0  0  0
    2.0993   -1.9478    0.0000 C   0  0  0  0  0  0  0  0  0  0  0  0
    1.0958   -1.9470    0.0000 C   0  0  0  0  0  0  0  0  0  0  0  0
    0.6000   -1.0846    0.0000 C   0  0  0  0  0  0  0  0  0  0  0  0
    1.0989   -0.2180    0.0000 C   0  0  0  0  0  0  0  0  0  0  0  0
    2.0937   -0.2138    0.0000 C   0  0  0  0  0  0  0  0  0  0  0  0
    2.5982   -1.0811    0.0000 C   0  0  0  0  0  0  0  0  0  0  0  0
    3.5982   -1.0789    0.0000 C   0  0  0  0  0  0  0  0  0  0  0  0
    4.1034   -1.9459    0.0000 N   0  0  0  0  0  0  0  0  0  0  0  0
    5.0982   -1.9410    0.0000 C   0  0  0  0  0  0  0  0  0  0  0  0
    5.6038   -2.8062    0.0000 C   0  0  0  0  0  0  0  0  0  0  0  0
    6.6038   -2.8012    0.0000 C   0  0  0  0  0  0  0  0  0  0  0  0
    7.0994   -1.9287    0.0000 C   0  0  0  0  0  0  0  0  0  0  0  0
    6.5951   -1.0712    0.0000 C   0  0  0  0  0  0  0  0  0  0  0  0
    5.5964   -1.0739    0.0000 C   0  0  0  0  0  0  0  0  0  0  0  0
    5.0982   -0.2119    0.0000 C   0  0  0  0  0  0  0  0  0  0  0  0
    5.4082    0.7481    0.0000 N   0  0  0  0  0  0  0  0  0  0  0  0
    4.5982    1.3281    0.0000 C   0  0  0  0  0  0  0  0  0  0  0  0
    4.4986    2.3262    0.0000 C   0  0  0  0  0  0  0  0  0  0  0  0
    3.5866    2.7365    0.0000 C   0  0  0  0  0  0  0  0  0  0  0  0
    2.7737    2.1482    0.0000 C   0  0  0  0  0  0  0  0  0  0  0  0
    2.8769    1.1588    0.0000 C   0  0  0  0  0  0  0  0  0  0  0  0
    3.7882    0.7481    0.0000 C   0  0  0  0  0  0  0  0  0  0  0  0
    4.0982   -0.2119    0.0000 N   0  0  0  0  0  0  0  0  0  0  0  0
  1  2  1  0  0  0  0
  2  3  2  0  0  0  0
  3  4  1  0  0  0  0
  4  5  2  0  0  0  0
  5  6  1  0  0  0  0
  6  7  2  0  0  0  0
  7  2  1  0  0  0  0
  7  8  1  0  0  0  0
  8  9  2  0  0  0  0
  9 10  1  0  0  0  0
 10 11  1  0  0  0  0
 11 12  2  0  0  0  0
 12 13  1  0  0  0  0
 13 14  2  0  0  0  0
 14 15  1  0  0  0  0
 15 10  2  0  0  0  0
 15 16  1  0  0  0  0
 16 17  2  0  0  0  0
 17 18  1  0  0  0  0
 18 19  2  0  0  0  0
 19 20  1  0  0  0  0
 20 21  2  0  0  0  0
 21 22  1  0  0  0  0
 22 23  2  0  0  0  0
 23 18  1  0  0  0  0
 23 24  1  0  0  0  0
 24  8  1  0  0  0  0
 24 16  1  0  0  0  0
M  END
>  <EXTREG>  (ZINC00044910)
ZINC00044910

>  <LOGBIO>
2.5000

$$$$
ZINC00045593
  -MTS-   02131516472D 0   0.00000     0.00000     0

 23 26  0  0  0  0  0  0  0  0999 V2000
    3.6442   -3.2469    0.0000 C   0  0  0  0  0  0  0  0  0  0  0  0
    3.1437   -2.3812    0.0000 C   0  0  0  0  0  0  0  0  0  0  0  0
    3.6432   -1.5149    0.0000 C   0  0  0  0  0  0  0  0  0  0  0  0
    4.6466   -1.5133    0.0000 C   0  0  0  0  0  0  0  0  0  0  0  0
    5.1485   -2.3783    0.0000 C   0  0  0  0  0  0  0  0  0  0  0  0
    5.1418   -0.6505    0.0000 C   0  0  0  0  0  0  0  0  0  0  0  0
    6.1418   -0.6505    0.0000 C   0  0  0  0  0  0  0  0  0  0  0  0
    7.1418   -0.6505    0.0000 N   0  0  0  0  0  0  0  0  0  0  0  0
    4.6447    0.2157    0.0000 C   0  0  0  0  0  0  0  0  0  0  0  0
    4.9580    1.1747    0.0000 N   0  0  0  0  0  0  0  0  0  0  0  0
    4.1500    1.7574    0.0000 C   0  0  0  0  0  0  0  0  0  0  0  0
    4.0537    2.7559    0.0000 C   0  0  0  0  0  0  0  0  0  0  0  0
    3.1432    3.1693    0.0000 C   0  0  0  0  0  0  0  0  0  0  0  0
    2.3282    2.5838    0.0000 C   0  0  0  0  0  0  0  0  0  0  0  0
    2.4280    1.5940    0.0000 C   0  0  0  0  0  0  0  0  0  0  0  0
    3.3380    1.1802    0.0000 C   0  0  0  0  0  0  0  0  0  0  0  0
    3.6447    0.2192    0.0000 N   0  0  0  0  0  0  0  0  0  0  0  0
    3.1435   -0.6487    0.0000 C   0  0  0  0  0  0  0  0  0  0  0  0
    2.1435   -0.6484    0.0000 N   0  0  0  0  0  0  0  0  0  0  0  0
    1.5500    0.1673    0.0000 C   0  0  0  0  0  0  0  0  0  0  0  0
    0.6043   -0.1460    0.0000 C   0  0  0  0  0  0  0  0  0  0  0  0
    0.5963   -1.1422    0.0000 C   0  0  0  0  0  0  0  0  0  0  0  0
    1.5548   -1.4568    0.0000 C   0  0  0  0  0  0  0  0  0  0  0  0
  1  2  1  0  0  0  0
  2  3  1  0  0  0  0
  3  4  1  0  0  0  0
  4  5  1  0  0  0  0
  4  6  2  0  0  0  0
  6  7  1  0  0  0  0
  7  8  3  0  0  0  0
  6  9  1  0  0  0  0
  9 10  2  0  0  0  0
 10 11  1  0  0  0  0
 11 12  2  0  0  0  0
 12 13  1  0  0  0  0
 13 14  2  0  0  0  0
 14 15  1  0  0  0  0
 15 16  2  0  0  0  0
 16 11  1  0  0  0  0
 16 17  1  0  0  0  0
 17  9  1  0  0  0  0
 17 18  1  0  0  0  0
 18  3  2  0  0  0  0
 18 19  1  0  0  0  0
 19 20  1  0  0  0  0
 20 21  1  0  0  0  0
 21 22  1  0  0  0  0
 22 23  1  0  0  0  0
 23 19  1  0  0  0  0
M  END
>  <EXTREG>  (ZINC00045593)
ZINC00045593

>  <LOGBIO>
2.5000

$$$$
ZINC00046824
  -MTS-   02131516472D 0   0.00000     0.00000     0

 24 26  0  0  0  0  0  0  0  0999 V2000
    8.3268    3.4947    0.0000 C   0  0  0  0  0  0  0  0  0  0  0  0
    7.4613    2.9939    0.0000 C   0  0  0  0  0  0  0  0  0  0  0  0
    6.5913    3.4939    0.0000 C   0  0  0  0  0  0  0  0  0  0  0  0
    5.7313    2.9939    0.0000 C   0  0  0  0  0  0  0  0  0  0  0  0
    5.7313    1.9939    0.0000 C   0  0  0  0  0  0  0  0  0  0  0  0
    6.5913    1.4939    0.0000 C   0  0  0  0  0  0  0  0  0  0  0  0
    7.4613    1.9939    0.0000 C   0  0  0  0  0  0  0  0  0  0  0  0
    8.3268    1.4930    0.0000 C   0  0  0  0  0  0  0  0  0  0  0  0
    4.8645    1.4952    0.0000 S   0  0  0  0  0  0  0  0  0  0  0  0
    5.3632    0.6284    0.0000 O   0  0  0  0  0  0  0  0  0  0  0  0
    4.3658    2.3620    0.0000 O   0  0  0  0  0  0  0  0  0  0  0  0
    3.9977    0.9965    0.0000 N   0  0  0  0  0  0  0  0  0  0  0  0
    3.1290    1.4987    0.0000 C   0  0  0  0  0  0  0  0  0  0  0  0
    2.2677    1.0008    0.0000 C   0  0  0  0  0  0  0  0  0  0  0  0
    2.2652    0.0008    0.0000 C   0  0  0  0  0  0  0  0  0  0  0  0
    3.1239   -0.5013    0.0000 C   0  0  0  0  0  0  0  0  0  0  0  0
    3.9952   -0.0035    0.0000 C   0  0  0  0  0  0  0  0  0  0  0  0
    1.3972   -0.4957    0.0000 C   0  0  0  0  0  0  0  0  0  0  0  0
    1.3932   -1.4957    0.0000 C   0  0  0  0  0  0  0  0  0  0  0  0
    0.5226   -1.9948    0.0000 C   0  0  0  0  0  0  0  0  0  0  0  0
    0.5207   -2.9895    0.0000 C   0  0  0  0  0  0  0  0  0  0  0  0
    1.3842   -3.4939    0.0000 C   0  0  0  0  0  0  0  0  0  0  0  0
    2.2497   -3.0034    0.0000 C   0  0  0  0  0  0  0  0  0  0  0  0
    2.2567   -2.0000    0.0000 C   0  0  0  0  0  0  0  0  0  0  0  0
  1  2  1  0  0  0  0
  2  3  2  0  0  0  0
  3  4  1  0  0  0  0
  4  5  2  0  0  0  0
  5  6  1  0  0  0  0
  6  7  2  0  0  0  0
  7  2  1  0  0  0  0
  7  8  1  0  0  0  0
  5  9  1  0  0  0  0
  9 10  2  0  0  0  0
  9 11  2  0  0  0  0
  9 12  1  0  0  0  0
 12 13  1  0  0  0  0
 13 14  1  0  0  0  0
 14 15  1  0  0  0  0
 15 16  1  0  0  0  0
 16 17  1  0  0  0  0
 17 12  1  0  0  0  0
 15 18  1  0  0  0  0
 18 19  1  0  0  0  0
 19 20  2  0  0  0  0
 20 21  1  0  0  0  0
 21 22  2  0  0  0  0
 22 23  1  0  0  0  0
 23 24  2  0  0  0  0
 24 19  1  0  0  0  0
M  END
>  <EXTREG>  (ZINC00046824)
ZINC00046824

>  <LOGBIO>
2.5000

$$$$
ZINC00048819
  -MTS-   02131516472D 0   0.00000     0.00000     0

 14 15  0  0  0  0  0  0  0  0999 V2000
    1.6476    2.5174    0.0000 Br  0  0  0  0  0  0  0  0  0  0  0  0
    1.5518    1.5220    0.0000 C   0  0  0  0  0  0  0  0  0  0  0  0
    0.6391    1.1049    0.0000 C   0  0  0  0  0  0  0  0  0  0  0  0
    0.5458    0.1145    0.0000 C   0  0  0  0  0  0  0  0  0  0  0  0
    1.3594   -0.4670    0.0000 C   0  0  0  0  0  0  0  0  0  0  0  0
    2.2663   -0.0581    0.0000 C   0  0  0  0  0  0  0  0  0  0  0  0
    2.3654    0.9405    0.0000 C   0  0  0  0  0  0  0  0  0  0  0  0
    3.0784   -0.6416    0.0000 C   0  0  0  0  0  0  0  0  0  0  0  0
    3.0846   -1.6504    0.0000 N   0  0  0  0  0  0  0  0  0  0  0  0
    4.0355   -1.9475    0.0000 N   0  0  0  0  0  0  0  0  0  0  0  0
    4.6231   -1.1431    0.0000 C   0  0  0  0  0  0  0  0  0  0  0  0
    4.0281   -0.3284    0.0000 N   0  0  0  0  0  0  0  0  0  0  0  0
    5.6231   -1.1431    0.0000 C   0  0  0  0  0  0  0  0  0  0  0  0
    6.6231   -1.1431    0.0000 N   0  0  0  0  0  0  0  0  0  0  0  0
  1  2  1  0  0  0  0
  2  3  2  0  0  0  0
  3  4  1  0  0  0  0
  4  5  2  0  0  0  0
  5  6  1  0  0  0  0
  6  7  2  0  0  0  0
  7  2  1  0  0  0  0
  6  8  1  0  0  0  0
  8  9  2  0  0  0  0
  9 10  1  0  0  0  0
 10 11  1  0  0  0  0
 11 12  2  0  0  0  0
 12  8  1  0  0  0  0
 11 13  1  0  0  0  0
 13 14  3  0  0  0  0
M  END
>  <EXTREG>  (ZINC00048819)
ZINC00048819

>  <LOGBIO>
2.5000

$$$$
ZINC00049254
  -MTS-   02131516472D 0   0.00000     0.00000     0

 22 24  0  0  1  0  0  0  0  0999 V2000
    4.1331   -3.3525    0.0000 C   0  0  0  0  0  0  0  0  0  0  0  0
    3.5446   -2.5440    0.0000 N   0  0  0  0  0  0  0  0  0  0  0  0
    3.8546   -1.5840    0.0000 C   0  0  0  0  0  0  0  0  0  0  0  0
    4.8043   -1.2709    0.0000 O   0  0  0  0  0  0  0  0  0  0  0  0
    3.0446   -1.0040    0.0000 C   0  0  2  0  0  0  0  0  0  0  0  0
    2.3772   -0.2593    0.0000 O   0  0  0  0  0  0  0  0  0  0  0  0
    3.8455   -0.1104    0.0000 C   0  0  0  0  0  0  0  0  0  0  0  0
    3.5332    0.8432    0.0000 C   0  0  0  0  0  0  0  0  0  0  0  0
    2.5595    1.0468    0.0000 O   0  0  0  0  0  0  0  0  0  0  0  0
    4.2002    1.5882    0.0000 C   0  0  0  0  0  0  0  0  0  0  0  0
    3.8884    2.5420    0.0000 C   0  0  0  0  0  0  0  0  0  0  0  0
    4.5535    3.2818    0.0000 C   0  0  0  0  0  0  0  0  0  0  0  0
    5.5324    3.0776    0.0000 C   0  0  0  0  0  0  0  0  0  0  0  0
    5.8463    2.1336    0.0000 C   0  0  0  0  0  0  0  0  0  0  0  0
    5.1792    1.3841    0.0000 C   0  0  0  0  0  0  0  0  0  0  0  0
    5.4928    0.4345    0.0000 O   0  0  0  0  0  0  0  0  0  0  0  0
    2.2346   -1.5840    0.0000 C   0  0  0  0  0  0  0  0  0  0  0  0
    1.2554   -1.3813    0.0000 C   0  0  0  0  0  0  0  0  0  0  0  0
    0.5872   -2.1253    0.0000 C   0  0  0  0  0  0  0  0  0  0  0  0
    0.9003   -3.0786    0.0000 C   0  0  0  0  0  0  0  0  0  0  0  0
    1.8742   -3.2813    0.0000 C   0  0  0  0  0  0  0  0  0  0  0  0
    2.5446   -2.5440    0.0000 C   0  0  0  0  0  0  0  0  0  0  0  0
  1  2  1  0  0  0  0
  2  3  1  0  0  0  0
  3  4  2  0  0  0  0
  3  5  1  0  0  0  0
  5  6  1  6  0  0  0
  5  7  1  0  0  0  0
  7  8  1  0  0  0  0
  8  9  2  0  0  0  0
  8 10  1  0  0  0  0
 10 11  2  0  0  0  0
 11 12  1  0  0  0  0
 12 13  2  0  0  0  0
 13 14  1  0  0  0  0
 14 15  2  0  0  0  0
 15 10  1  0  0  0  0
 15 16  1  0  0  0  0
  5 17  1  0  0  0  0
 17 18  2  0  0  0  0
 18 19  1  0  0  0  0
 19 20  2  0  0  0  0
 20 21  1  0  0  0  0
 21 22  2  0  0  0  0
 22  2  1  0  0  0  0
 22 17  1  0  0  0  0
M  END
>  <EXTREG>  (ZINC00049254)
ZINC00049254

>  <LOGBIO>
2.5000

$$$$
ZINC00049547
  -MTS-   02131516472D 0   0.00000     0.00000     0

 19 21  0  0  1  0  0  0  0  0999 V2000
    3.5598    2.4359    0.0000 C   0  0  0  0  0  0  0  0  0  0  0  0
    3.1544    1.5218    0.0000 C   0  0  0  0  0  0  0  0  0  0  0  0
    3.7445    0.7103    0.0000 C   0  0  0  0  0  0  0  0  0  0  0  0
    3.3394   -0.1983    0.0000 C   0  0  1  0  0  0  0  0  0  0  0  0
    4.5394   -0.1983    0.0000 C   0  0  0  0  0  0  0  0  0  0  0  0
    5.5394   -0.1983    0.0000 N   0  0  0  0  0  0  0  0  0  0  0  0
    3.7503   -1.1196    0.0000 C   0  0  0  0  0  0  0  0  0  0  0  0
    4.7280   -1.3294    0.0000 N   0  0  0  0  0  0  0  0  0  0  0  0
    3.0069   -1.7829    0.0000 N   0  0  0  0  0  0  0  0  0  0  0  0
    2.1395   -1.2928    0.0000 C   0  0  0  0  0  0  0  0  0  0  0  0
    1.2664   -0.8054    0.0000 O   0  0  0  0  0  0  0  0  0  0  0  0
    0.5335   -1.4857    0.0000 C   0  0  0  0  0  0  0  0  0  0  0  0
    0.9594   -2.4002    0.0000 C   0  0  0  0  0  0  0  0  0  0  0  0
    1.9476   -2.2742    0.0000 O   0  0  0  0  0  0  0  0  0  0  0  0
    2.3451   -0.3052    0.0000 C   0  0  1  0  0  0  0  0  0  0  0  0
    1.7560    0.4964    0.0000 C   0  0  0  0  0  0  0  0  0  0  0  0
    2.1601    1.4149    0.0000 C   0  0  0  0  0  0  0  0  0  0  0  0
    0.9771   -0.6029    0.0000 C   0  0  0  0  0  0  0  0  0  0  0  0
    0.0000   -0.8155    0.0000 N   0  0  0  0  0  0  0  0  0  0  0  0
  1  2  1  0  0  0  0
  2  3  1  0  0  0  0
  3  4  1  0  0  0  0
  4  5  1  6  0  0  0
  5  6  3  0  0  0  0
  4  7  1  0  0  0  0
  7  8  1  0  0  0  0
  7  9  2  0  0  0  0
  9 10  1  0  0  0  0
 10 11  1  0  0  0  0
 11 12  1  0  0  0  0
 12 13  1  0  0  0  0
 13 14  1  0  0  0  0
 14 10  1  0  0  0  0
 10 15  1  0  0  0  0
 15  4  1  0  0  0  0
 15 16  1  0  0  0  0
 16 17  1  0  0  0  0
 17  2  2  0  0  0  0
 15 18  1  6  0  0  0
 18 19  3  0  0  0  0
M  END
>  <EXTREG>  (ZINC00049547)
ZINC00049547

>  <LOGBIO>
2.5000

$$$$
ZINC00050338
  -MTS-   02131516472D 0   0.00000     0.00000     0

 20 22  0  0  0  0  0  0  0  0999 V2000
    8.1084   -0.2186    0.0000 C   0  0  0  0  0  0  0  0  0  0  0  0
    7.1142   -0.3266    0.0000 C   0  0  0  0  0  0  0  0  0  0  0  0
    6.5208    0.4826    0.0000 C   0  0  0  0  0  0  0  0  0  0  0  0
    5.5321    0.3733    0.0000 C   0  0  0  0  0  0  0  0  0  0  0  0
    5.1275   -0.5413    0.0000 C   0  0  0  0  0  0  0  0  0  0  0  0
    5.7118   -1.3464    0.0000 C   0  0  0  0  0  0  0  0  0  0  0  0
    6.7097   -1.2411    0.0000 C   0  0  0  0  0  0  0  0  0  0  0  0
    4.1331   -0.6467    0.0000 C   0  0  0  0  0  0  0  0  0  0  0  0
    3.7272   -1.5606    0.0000 O   0  0  0  0  0  0  0  0  0  0  0  0
    3.5446    0.1618    0.0000 N   0  0  0  0  0  0  0  0  0  0  0  0
    3.8546    1.1218    0.0000 C   0  0  0  0  0  0  0  0  0  0  0  0
    4.8043    1.4350    0.0000 S   0  0  0  0  0  0  0  0  0  0  0  0
    3.0446    1.7018    0.0000 O   0  0  0  0  0  0  0  0  0  0  0  0
    2.2346    1.1218    0.0000 C   0  0  0  0  0  0  0  0  0  0  0  0
    1.2554    1.3245    0.0000 C   0  0  0  0  0  0  0  0  0  0  0  0
    0.5872    0.5805    0.0000 C   0  0  0  0  0  0  0  0  0  0  0  0
    0.9003   -0.3728    0.0000 C   0  0  0  0  0  0  0  0  0  0  0  0
    0.2339   -1.1184    0.0000 Cl  0  0  0  0  0  0  0  0  0  0  0  0
    1.8742   -0.5755    0.0000 C   0  0  0  0  0  0  0  0  0  0  0  0
    2.5446    0.1618    0.0000 C   0  0  0  0  0  0  0  0  0  0  0  0
  1  2  1  0  0  0  0
  2  3  2  0  0  0  0
  3  4  1  0  0  0  0
  4  5  2  0  0  0  0
  5  6  1  0  0  0  0
  6  7  2  0  0  0  0
  7  2  1  0  0  0  0
  5  8  1  0  0  0  0
  8  9  2  0  0  0  0
  8 10  1  0  0  0  0
 10 11  1  0  0  0  0
 11 12  2  0  0  0  0
 11 13  1  0  0  0  0
 13 14  1  0  0  0  0
 14 15  2  0  0  0  0
 15 16  1  0  0  0  0
 16 17  2  0  0  0  0
 17 18  1  0  0  0  0
 17 19  1  0  0  0  0
 19 20  2  0  0  0  0
 20 10  1  0  0  0  0
 20 14  1  0  0  0  0
M  END
>  <EXTREG>  (ZINC00050338)
ZINC00050338

>  <LOGBIO>
2.5000

$$$$
ZINC00051138
  -MTS-   02131516472D 0   0.00000     0.00000     0

 13 14  0  0  0  0  0  0  0  0999 V2000
    4.6180   -2.3843    0.0000 F   0  0  0  0  0  0  0  0  0  0  0  0
    4.0275   -1.5773    0.0000 C   0  0  0  0  0  0  0  0  0  0  0  0
    4.4316   -0.6588    0.0000 C   0  0  0  0  0  0  0  0  0  0  0  0
    3.8425    0.1428    0.0000 C   0  0  0  0  0  0  0  0  0  0  0  0
    2.8482    0.0358    0.0000 C   0  0  0  0  0  0  0  0  0  0  0  0
    2.4431   -0.8727    0.0000 C   0  0  0  0  0  0  0  0  0  0  0  0
    3.0332   -1.6842    0.0000 C   0  0  0  0  0  0  0  0  0  0  0  0
    2.2597    0.8443    0.0000 N   0  3  0  0  0  0  0  0  0  0  0  0
    2.5697    1.8043    0.0000 N   0  0  0  0  0  0  0  0  0  0  0  0
    1.7597    2.3843    0.0000 O   0  0  0  0  0  0  0  0  0  0  0  0
    0.9497    1.8043    0.0000 C   0  0  0  0  0  0  0  0  0  0  0  0
    0.0000    2.1175    0.0000 O   0  0  0  0  0  0  0  0  0  0  0  0
    1.2597    0.8443    0.0000 N   0  0  0  0  0  0  0  0  0  0  0  0
  1  2  1  0  0  0  0
  2  3  2  0  0  0  0
  3  4  1  0  0  0  0
  4  5  2  0  0  0  0
  5  6  1  0  0  0  0
  6  7  2  0  0  0  0
  7  2  1  0  0  0  0
  5  8  1  0  0  0  0
  8  9  1  0  0  0  0
  9 10  1  0  0  0  0
 10 11  1  0  0  0  0
 11 12  2  0  0  0  0
 11 13  1  0  0  0  0
 13  8  2  0  0  0  0
M  CHG  1   8   1
M  END
>  <EXTREG>  (ZINC00051138)
ZINC00051138

>  <LOGBIO>
2.5000

$$$$
ZINC00051558
  -MTS-   02131516472D 0   0.00000     0.00000     0

 23 25  0  0  0  0  0  0  0  0999 V2000
    6.9709   -3.3045    0.0000 C   0  0  0  0  0  0  0  0  0  0  0  0
    5.9761   -3.4070    0.0000 C   0  0  0  0  0  0  0  0  0  0  0  0
    5.5652   -4.3224    0.0000 C   0  0  0  0  0  0  0  0  0  0  0  0
    4.5754   -4.4224    0.0000 C   0  0  0  0  0  0  0  0  0  0  0  0
    3.9885   -3.6127    0.0000 C   0  0  0  0  0  0  0  0  0  0  0  0
    4.3914   -2.7032    0.0000 C   0  0  0  0  0  0  0  0  0  0  0  0
    3.8024   -1.8950    0.0000 N   0  0  0  0  0  0  0  0  0  0  0  0
    4.2092   -0.9777    0.0000 C   0  0  0  0  0  0  0  0  0  0  0  0
    5.1985   -0.8733    0.0000 O   0  0  0  0  0  0  0  0  0  0  0  0
    3.6207   -0.1692    0.0000 C   0  0  0  0  0  0  0  0  0  0  0  0
    3.9307    0.7908    0.0000 O   0  0  0  0  0  0  0  0  0  0  0  0
    3.1207    1.3708    0.0000 C   0  0  0  0  0  0  0  0  0  0  0  0
    2.3107    0.7908    0.0000 C   0  0  0  0  0  0  0  0  0  0  0  0
    2.6207   -0.1692    0.0000 C   0  0  0  0  0  0  0  0  0  0  0  0
    3.1207    2.3708    0.0000 C   0  0  0  0  0  0  0  0  0  0  0  0
    3.9867    2.8708    0.0000 O   0  0  0  0  0  0  0  0  0  0  0  0
    2.2547    2.8708    0.0000 C   0  0  0  0  0  0  0  0  0  0  0  0
    2.2537    3.8742    0.0000 C   0  0  0  0  0  0  0  0  0  0  0  0
    1.3912    4.3699    0.0000 C   0  0  0  0  0  0  0  0  0  0  0  0
    0.5247    3.8707    0.0000 C   0  0  0  0  0  0  0  0  0  0  0  0
    0.5207    2.8759    0.0000 C   0  0  0  0  0  0  0  0  0  0  0  0
    1.3882    2.3716    0.0000 C   0  0  0  0  0  0  0  0  0  0  0  0
    5.3892   -2.5974    0.0000 C   0  0  0  0  0  0  0  0  0  0  0  0
  1  2  1  0  0  0  0
  2  3  2  0  0  0  0
  3  4  1  0  0  0  0
  4  5  2  0  0  0  0
  5  6  1  0  0  0  0
  6  7  1  0  0  0  0
  7  8  1  0  0  0  0
  8  9  2  0  0  0  0
  8 10  1  0  0  0  0
 10 11  1  0  0  0  0
 11 12  1  0  0  0  0
 12 13  2  0  0  0  0
 13 14  1  0  0  0  0
 14 10  2  0  0  0  0
 12 15  1  0  0  0  0
 15 16  2  0  0  0  0
 15 17  1  0  0  0  0
 17 18  2  0  0  0  0
 18 19  1  0  0  0  0
 19 20  2  0  0  0  0
 20 21  1  0  0  0  0
 21 22  2  0  0  0  0
 22 17  1  0  0  0  0
  6 23  2  0  0  0  0
 23  2  1  0  0  0  0
M  END
>  <EXTREG>  (ZINC00051558)
ZINC00051558

>  <LOGBIO>
2.5000

$$$$
ZINC00051898
  -MTS-   02131516472D 0   0.00000     0.00000     0

 13 14  0  0  0  0  0  0  0  0999 V2000
    5.7166   -0.0157    0.0000 O   0  0  0  0  0  0  0  0  0  0  0  0
    4.8510   -0.5165    0.0000 C   0  0  0  0  0  0  0  0  0  0  0  0
    3.9810   -0.0165    0.0000 C   0  0  0  0  0  0  0  0  0  0  0  0
    3.1210   -0.5165    0.0000 N   0  0  0  0  0  0  0  0  0  0  0  0
    3.1210   -1.5165    0.0000 C   0  0  0  0  0  0  0  0  0  0  0  0
    3.9810   -2.0165    0.0000 N   0  0  0  0  0  0  0  0  0  0  0  0
    4.8510   -1.5165    0.0000 N   0  0  0  0  0  0  0  0  0  0  0  0
    2.2542   -0.0178    0.0000 C   0  0  0  0  0  0  0  0  0  0  0  0
    2.2517    0.9856    0.0000 C   0  0  0  0  0  0  0  0  0  0  0  0
    1.3885    1.4799    0.0000 C   0  0  0  0  0  0  0  0  0  0  0  0
    0.5227    0.9795    0.0000 C   0  0  0  0  0  0  0  0  0  0  0  0
    0.5202   -0.0153    0.0000 C   0  0  0  0  0  0  0  0  0  0  0  0
    1.3885   -0.5183    0.0000 C   0  0  0  0  0  0  0  0  0  0  0  0
  1  2  2  0  0  0  0
  2  3  1  0  0  0  0
  3  4  1  0  0  0  0
  4  5  1  0  0  0  0
  5  6  1  0  0  0  0
  6  7  2  0  0  0  0
  7  2  1  0  0  0  0
  4  8  1  0  0  0  0
  8  9  2  0  0  0  0
  9 10  1  0  0  0  0
 10 11  2  0  0  0  0
 11 12  1  0  0  0  0
 12 13  2  0  0  0  0
 13  8  1  0  0  0  0
M  END
>  <EXTREG>  (ZINC00051898)
ZINC00051898

>  <LOGBIO>
2.5000

$$$$
ZINC00052539
  -MTS-   02131516472D 0   0.00000     0.00000     0

 19 20  0  0  0  0  0  0  0  0999 V2000
    7.3458   -1.7246    0.0000 C   0  0  0  0  0  0  0  0  0  0  0  0
    6.7573   -0.9162    0.0000 N   0  0  0  0  0  0  0  0  0  0  0  0
    7.0673    0.0438    0.0000 C   0  0  0  0  0  0  0  0  0  0  0  0
    6.2573    0.6238    0.0000 C   0  0  0  0  0  0  0  0  0  0  0  0
    5.4473    0.0438    0.0000 C   0  0  0  0  0  0  0  0  0  0  0  0
    5.7573   -0.9162    0.0000 N   0  0  0  0  0  0  0  0  0  0  0  0
    4.4976    0.3570    0.0000 C   0  0  0  0  0  0  0  0  0  0  0  0
    4.2927    1.3393    0.0000 O   0  0  0  0  0  0  0  0  0  0  0  0
    3.6058   -0.4381    0.0000 N   0  0  0  0  0  0  0  0  0  0  0  0
    2.4663   -0.0617    0.0000 C   0  0  0  0  0  0  0  0  0  0  0  0
    2.2615    0.9206    0.0000 C   0  0  0  0  0  0  0  0  0  0  0  0
    3.0069    1.5872    0.0000 F   0  0  0  0  0  0  0  0  0  0  0  0
    1.3163    1.2307    0.0000 C   0  0  0  0  0  0  0  0  0  0  0  0
    1.1127    2.2097    0.0000 F   0  0  0  0  0  0  0  0  0  0  0  0
    0.5692    0.5659    0.0000 C   0  0  0  0  0  0  0  0  0  0  0  0
    0.7674   -0.4089    0.0000 C   0  0  0  0  0  0  0  0  0  0  0  0
    0.0187   -1.0718    0.0000 F   0  0  0  0  0  0  0  0  0  0  0  0
    1.7193   -0.7265    0.0000 C   0  0  0  0  0  0  0  0  0  0  0  0
    1.9205   -1.7060    0.0000 F   0  0  0  0  0  0  0  0  0  0  0  0
  1  2  1  0  0  0  0
  2  3  1  0  0  0  0
  3  4  2  0  0  0  0
  4  5  1  0  0  0  0
  5  6  2  0  0  0  0
  6  2  1  0  0  0  0
  5  7  1  0  0  0  0
  7  8  2  0  0  0  0
  7  9  1  0  0  0  0
  9 10  1  0  0  0  0
 10 11  2  0  0  0  0
 11 12  1  0  0  0  0
 11 13  1  0  0  0  0
 13 14  1  0  0  0  0
 13 15  2  0  0  0  0
 15 16  1  0  0  0  0
 16 17  1  0  0  0  0
 16 18  2  0  0  0  0
 18 10  1  0  0  0  0
 18 19  1  0  0  0  0
M  END
>  <EXTREG>  (ZINC00052539)
ZINC00052539

>  <LOGBIO>
2.5000

$$$$
ZINC00053123
  -MTS-   02131516472D 0   0.00000     0.00000     0

 18 19  0  0  0  0  0  0  0  0999 V2000
    6.1788   -0.0375    0.0000 C   0  0  0  0  0  0  0  0  0  0  0  0
    5.1939    0.1355    0.0000 C   0  0  0  0  0  0  0  0  0  0  0  0
    5.5346    1.0756    0.0000 C   0  0  0  0  0  0  0  0  0  0  0  0
    4.3239    0.6355    0.0000 C   0  0  0  0  0  0  0  0  0  0  0  0
    3.4639    0.1355    0.0000 C   0  0  0  0  0  0  0  0  0  0  0  0
    3.4639   -0.8645    0.0000 C   0  0  0  0  0  0  0  0  0  0  0  0
    4.3239   -1.3645    0.0000 C   0  0  0  0  0  0  0  0  0  0  0  0
    3.6790   -2.1288    0.0000 C   0  0  0  0  0  0  0  0  0  0  0  0
    4.9649   -2.1320    0.0000 C   0  0  0  0  0  0  0  0  0  0  0  0
    5.1939   -0.8645    0.0000 N   0  0  0  0  0  0  0  0  0  0  0  0
    2.5971    0.6342    0.0000 N   0  0  0  0  0  0  0  0  0  0  0  0
    2.5946    1.6376    0.0000 C   0  0  0  0  0  0  0  0  0  0  0  0
    1.7313    2.1320    0.0000 C   0  0  0  0  0  0  0  0  0  0  0  0
    0.8655    1.6315    0.0000 C   0  0  0  0  0  0  0  0  0  0  0  0
    0.0000    2.1324    0.0000 O   0  0  0  0  0  0  0  0  0  0  0  0
    0.8630    0.6367    0.0000 N   0  0  0  0  0  0  0  0  0  0  0  0
    1.7313    0.1337    0.0000 C   0  0  0  0  0  0  0  0  0  0  0  0
    1.7308   -0.8663    0.0000 S   0  0  0  0  0  0  0  0  0  0  0  0
  1  2  1  0  0  0  0
  2  3  1  0  0  0  0
  2  4  1  0  0  0  0
  4  5  1  0  0  0  0
  5  6  1  0  0  0  0
  6  7  1  0  0  0  0
  7  8  1  0  0  0  0
  7  9  1  0  0  0  0
  7 10  1  0  0  0  0
 10  2  1  0  0  0  0
  5 11  1  0  0  0  0
 11 12  1  0  0  0  0
 12 13  1  0  0  0  0
 13 14  1  0  0  0  0
 14 15  2  0  0  0  0
 14 16  1  0  0  0  0
 16 17  1  0  0  0  0
 17 11  1  0  0  0  0
 17 18  2  0  0  0  0
M  END
>  <EXTREG>  (ZINC00053123)
ZINC00053123

>  <LOGBIO>
2.5000

$$$$
ZINC00053783
  -MTS-   02131516472D 0   0.00000     0.00000     0

 16 17  0  0  0  0  0  0  0  0999 V2000
    9.0943   -0.4390    0.0000 N   0  0  0  0  0  0  0  0  0  0  0  0
    8.0943   -0.4390    0.0000 C   0  0  0  0  0  0  0  0  0  0  0  0
    7.0943   -0.4390    0.0000 C   0  0  0  0  0  0  0  0  0  0  0  0
    6.5917    0.4295    0.0000 C   0  0  0  0  0  0  0  0  0  0  0  0
    5.5969    0.4275    0.0000 C   0  0  0  0  0  0  0  0  0  0  0  0
    5.0960   -0.4380    0.0000 C   0  0  0  0  0  0  0  0  0  0  0  0
    4.0960   -0.4355    0.0000 C   0  0  0  0  0  0  0  0  0  0  0  0
    3.5982    0.4318    0.0000 S   0  0  0  0  0  0  0  0  0  0  0  0
    2.5982    0.4343    0.0000 C   0  0  0  0  0  0  0  0  0  0  0  0
    2.0978    1.3040    0.0000 N   0  0  0  0  0  0  0  0  0  0  0  0
    1.1030    1.3045    0.0000 C   0  0  0  0  0  0  0  0  0  0  0  0
    0.6000    0.4402    0.0000 C   0  0  0  0  0  0  0  0  0  0  0  0
    1.0918   -0.4245    0.0000 C   0  0  0  0  0  0  0  0  0  0  0  0
    2.0952   -0.4300    0.0000 N   0  0  0  0  0  0  0  0  0  0  0  0
    5.5900   -1.3015    0.0000 C   0  0  0  0  0  0  0  0  0  0  0  0
    6.5934   -1.3045    0.0000 C   0  0  0  0  0  0  0  0  0  0  0  0
  1  2  3  0  0  0  0
  2  3  1  0  0  0  0
  3  4  2  0  0  0  0
  4  5  1  0  0  0  0
  5  6  2  0  0  0  0
  6  7  1  0  0  0  0
  7  8  1  0  0  0  0
  8  9  1  0  0  0  0
  9 10  2  0  0  0  0
 10 11  1  0  0  0  0
 11 12  2  0  0  0  0
 12 13  1  0  0  0  0
 13 14  2  0  0  0  0
 14  9  1  0  0  0  0
  6 15  1  0  0  0  0
 15 16  2  0  0  0  0
 16  3  1  0  0  0  0
M  END
>  <EXTREG>  (ZINC00053783)
ZINC00053783

>  <LOGBIO>
2.5000

$$$$
ZINC00054468
  -MTS-   02131516472D 0   0.00000     0.00000     0

 12 13  0  0  0  0  0  0  0  0999 V2000
    2.6000    0.9991    0.0000 N   0  0  0  0  0  0  0  0  0  0  0  0
    1.6000    0.9991    0.0000 C   0  0  0  0  0  0  0  0  0  0  0  0
    1.6000    1.9991    0.0000 C   0  0  0  0  0  0  0  0  0  0  0  0
    0.6000    1.9991    0.0000 C   0  0  0  0  0  0  0  0  0  0  0  0
    0.6000    0.9991    0.0000 C   0  0  0  0  0  0  0  0  0  0  0  0
    1.6000   -0.0009    0.0000 C   0  0  0  0  0  0  0  0  0  0  0  0
    0.7315   -0.5035    0.0000 C   0  0  0  0  0  0  0  0  0  0  0  0
    0.7335   -1.4983    0.0000 C   0  0  0  0  0  0  0  0  0  0  0  0
    1.5990   -1.9991    0.0000 C   0  0  0  0  0  0  0  0  0  0  0  0
    2.4625   -1.5052    0.0000 C   0  0  0  0  0  0  0  0  0  0  0  0
    3.3268   -2.0082    0.0000 Cl  0  0  0  0  0  0  0  0  0  0  0  0
    2.4655   -0.5017    0.0000 C   0  0  0  0  0  0  0  0  0  0  0  0
  1  2  1  0  0  0  0
  2  3  1  0  0  0  0
  3  4  1  0  0  0  0
  4  5  1  0  0  0  0
  5  2  1  0  0  0  0
  2  6  1  0  0  0  0
  6  7  2  0  0  0  0
  7  8  1  0  0  0  0
  8  9  2  0  0  0  0
  9 10  1  0  0  0  0
 10 11  1  0  0  0  0
 10 12  2  0  0  0  0
 12  6  1  0  0  0  0
M  END
>  <EXTREG>  (ZINC00054468)
ZINC00054468

>  <LOGBIO>
2.5000

$$$$
ZINC00054632
  -MTS-   02131516472D 0   0.00000     0.00000     0

 17 19  0  0  1  0  0  0  0  0999 V2000
    2.0624   -1.6887    0.0000 O   0  0  0  0  0  0  0  0  0  0  0  0
    2.4683   -0.7747    0.0000 C   0  0  1  0  0  0  0  0  0  0  0  0
    1.8798    0.0337    0.0000 C   0  0  0  0  0  0  0  0  0  0  0  0
    2.1898    0.9937    0.0000 S   0  0  0  0  0  0  0  0  0  0  0  0
    1.3798    1.5737    0.0000 C   0  0  0  0  0  0  0  0  0  0  0  0
    0.5698    0.9937    0.0000 C   0  0  0  0  0  0  0  0  0  0  0  0
    0.8798    0.0337    0.0000 C   0  0  0  0  0  0  0  0  0  0  0  0
    3.4628   -0.6693    0.0000 C   0  0  0  0  0  0  0  0  0  0  0  0
    4.0541   -1.4800    0.0000 C   0  0  0  0  0  0  0  0  0  0  0  0
    5.0431   -1.3731    0.0000 C   0  0  0  0  0  0  0  0  0  0  0  0
    5.4515   -0.4617    0.0000 C   0  0  0  0  0  0  0  0  0  0  0  0
    6.4113   -0.1512    0.0000 O   0  0  0  0  0  0  0  0  0  0  0  0
    6.4075    0.8450    0.0000 C   0  0  0  0  0  0  0  0  0  0  0  0
    5.4632    1.1624    0.0000 O   0  0  0  0  0  0  0  0  0  0  0  0
    4.8662    0.3491    0.0000 C   0  0  0  0  0  0  0  0  0  0  0  0
    3.8696    0.2442    0.0000 C   0  0  0  0  0  0  0  0  0  0  0  0
    1.8717   -0.8380    0.0000 H   0  0  0  0  0  0  0  0  0  0  0  0
  2  1  1  1  0  0  0
  2 17  1  6  0  0  0
  2  3  1  0  0  0  0
  3  4  1  0  0  0  0
  4  5  1  0  0  0  0
  5  6  2  0  0  0  0
  6  7  1  0  0  0  0
  7  3  2  0  0  0  0
  2  8  1  0  0  0  0
  8  9  2  0  0  0  0
  9 10  1  0  0  0  0
 10 11  2  0  0  0  0
 11 12  1  0  0  0  0
 12 13  1  0  0  0  0
 13 14  1  0  0  0  0
 14 15  1  0  0  0  0
 15 11  1  0  0  0  0
 15 16  2  0  0  0  0
 16  8  1  0  0  0  0
M  END
>  <EXTREG>  (ZINC00054632)
ZINC00054632

>  <LOGBIO>
2.5000

$$$$
ZINC00056442
  -MTS-   02131516472D 0   0.00000     0.00000     0

 18 19  0  0  0  0  0  0  0  0999 V2000
    5.5353   -0.7228    0.0000 C   0  0  0  0  0  0  0  0  0  0  0  0
    5.1275   -1.6397    0.0000 C   0  0  0  0  0  0  0  0  0  0  0  0
    5.7134   -2.4436    0.0000 O   0  0  0  0  0  0  0  0  0  0  0  0
    4.1331   -1.7451    0.0000 O   0  0  0  0  0  0  0  0  0  0  0  0
    3.5446   -0.9366    0.0000 C   0  0  0  0  0  0  0  0  0  0  0  0
    3.8546    0.0234    0.0000 C   0  0  0  0  0  0  0  0  0  0  0  0
    3.0446    0.6034    0.0000 N   0  0  0  0  0  0  0  0  0  0  0  0
    3.0446    1.6034    0.0000 C   0  0  0  0  0  0  0  0  0  0  0  0
    3.9133    2.1056    0.0000 C   0  0  0  0  0  0  0  0  0  0  0  0
    2.1833    2.1012    0.0000 O   0  0  0  0  0  0  0  0  0  0  0  0
    2.2346    0.0234    0.0000 C   0  0  0  0  0  0  0  0  0  0  0  0
    1.2554    0.2261    0.0000 C   0  0  0  0  0  0  0  0  0  0  0  0
    0.5872   -0.5179    0.0000 C   0  0  0  0  0  0  0  0  0  0  0  0
    0.9003   -1.4712    0.0000 C   0  0  0  0  0  0  0  0  0  0  0  0
    0.2339   -2.2168    0.0000 Br  0  0  0  0  0  0  0  0  0  0  0  0
    1.8742   -1.6739    0.0000 C   0  0  0  0  0  0  0  0  0  0  0  0
    2.1829   -2.6250    0.0000 Cl  0  0  0  0  0  0  0  0  0  0  0  0
    2.5446   -0.9366    0.0000 C   0  0  0  0  0  0  0  0  0  0  0  0
  1  2  1  0  0  0  0
  2  3  2  0  0  0  0
  2  4  1  0  0  0  0
  4  5  1  0  0  0  0
  5  6  2  0  0  0  0
  6  7  1  0  0  0  0
  7  8  1  0  0  0  0
  8  9  1  0  0  0  0
  8 10  2  0  0  0  0
  7 11  1  0  0  0  0
 11 12  2  0  0  0  0
 12 13  1  0  0  0  0
 13 14  2  0  0  0  0
 14 15  1  0  0  0  0
 14 16  1  0  0  0  0
 16 17  1  0  0  0  0
 16 18  2  0  0  0  0
 18  5  1  0  0  0  0
 18 11  1  0  0  0  0
M  END
>  <EXTREG>  (ZINC00056442)
ZINC00056442

>  <LOGBIO>
2.5000

$$$$
ZINC00056786
  -MTS-   02131516472D 0   0.00000     0.00000     0

 17 17  0  0  1  0  0  0  0  0999 V2000
    6.0708   -1.1457    0.0000 O   0  0  0  0  0  0  0  0  0  0  0  0
    5.2011   -0.6453    0.0000 C   0  0  0  0  0  0  0  0  0  0  0  0
    5.2006    0.3495    0.0000 C   0  0  2  0  0  0  0  0  0  0  0  0
    6.0661    0.8503    0.0000 O   0  0  0  0  0  0  0  0  0  0  0  0
    4.3308    0.8499    0.0000 C   0  0  1  0  0  0  0  0  0  0  0  0
    4.3304    1.8447    0.0000 O   0  0  0  0  0  0  0  0  0  0  0  0
    3.4653    0.3490    0.0000 C   0  0  0  0  0  0  0  0  0  0  0  0
    2.5953    0.8490    0.0000 C   0  0  0  0  0  0  0  0  0  0  0  0
    1.7353    0.3490    0.0000 C   0  0  0  0  0  0  0  0  0  0  0  0
    1.7353   -0.6510    0.0000 C   0  0  0  0  0  0  0  0  0  0  0  0
    2.5953   -1.1510    0.0000 C   0  0  0  0  0  0  0  0  0  0  0  0
    3.4653   -0.6510    0.0000 C   0  0  0  0  0  0  0  0  0  0  0  0
    0.8685   -1.1497    0.0000 N   0  3  0  0  0  0  0  0  0  0  0  0
    0.0000   -0.6471    0.0000 O   0  5  0  0  0  0  0  0  0  0  0  0
    0.8665   -2.1444    0.0000 O   0  0  0  0  0  0  0  0  0  0  0  0
    4.3316    0.2499    0.0000 H   0  0  0  0  0  0  0  0  0  0  0  0
    5.7204    0.0499    0.0000 H   0  0  0  0  0  0  0  0  0  0  0  0
  1  2  1  0  0  0  0
  2  3  1  0  0  0  0
  3 17  1  6  0  0  0
  3  4  1  1  0  0  0
  3  5  1  0  0  0  0
  5 16  1  1  0  0  0
  5  6  1  1  0  0  0
  5  7  1  0  0  0  0
  7  8  2  0  0  0  0
  8  9  1  0  0  0  0
  9 10  2  0  0  0  0
 10 11  1  0  0  0  0
 11 12  2  0  0  0  0
 12  7  1  0  0  0  0
 10 13  1  0  0  0  0
 13 14  1  0  0  0  0
 13 15  2  0  0  0  0
M  CHG  2  13   1  14  -1
M  END
>  <EXTREG>  (ZINC00056786)
ZINC00056786

>  <LOGBIO>
2.5000

$$$$
ZINC00056949
  -MTS-   02131516472D 0   0.00000     0.00000     0

 19 20  0  0  0  0  0  0  0  0999 V2000
    1.0676   -0.2024    0.0000 O   0  0  0  0  0  0  0  0  0  0  0  0
    2.0654   -0.0961    0.0000 C   0  0  0  0  0  0  0  0  0  0  0  0
    2.4713    0.8179    0.0000 C   0  0  0  0  0  0  0  0  0  0  0  0
    1.8828    1.6263    0.0000 N   0  0  0  0  0  0  0  0  0  0  0  0
    0.8740    1.6263    0.0000 C   0  0  0  0  0  0  0  0  0  0  0  0
    0.5710    2.5754    0.0000 C   0  0  0  0  0  0  0  0  0  0  0  0
    1.3718    3.1680    0.0000 N   0  0  0  0  0  0  0  0  0  0  0  0
    2.1901    2.5780    0.0000 C   0  0  0  0  0  0  0  0  0  0  0  0
    3.1403    2.8896    0.0000 N   0  3  0  0  0  0  0  0  0  0  0  0
    3.3468    3.8715    0.0000 O   0  5  0  0  0  0  0  0  0  0  0  0
    3.8817    2.2263    0.0000 O   0  0  0  0  0  0  0  0  0  0  0  0
    2.6504   -0.9006    0.0000 N   0  0  0  0  0  0  0  0  0  0  0  0
    3.6482   -0.7943    0.0000 C   0  0  0  0  0  0  0  0  0  0  0  0
    4.2372   -1.6025    0.0000 C   0  0  0  0  0  0  0  0  0  0  0  0
    3.8313   -2.5202    0.0000 C   0  0  0  0  0  0  0  0  0  0  0  0
    4.4188   -3.3229    0.0000 C   0  0  0  0  0  0  0  0  0  0  0  0
    5.4133   -3.2180    0.0000 C   0  0  0  0  0  0  0  0  0  0  0  0
    5.8202   -2.3102    0.0000 C   0  0  0  0  0  0  0  0  0  0  0  0
    5.2317   -1.4975    0.0000 C   0  0  0  0  0  0  0  0  0  0  0  0
  1  2  2  0  0  0  0
  2  3  1  0  0  0  0
  3  4  1  0  0  0  0
  4  5  1  0  0  0  0
  5  6  2  0  0  0  0
  6  7  1  0  0  0  0
  7  8  2  0  0  0  0
  8  4  1  0  0  0  0
  8  9  1  0  0  0  0
  9 10  1  0  0  0  0
  9 11  2  0  0  0  0
  2 12  1  0  0  0  0
 12 13  1  0  0  0  0
 13 14  1  0  0  0  0
 14 15  2  0  0  0  0
 15 16  1  0  0  0  0
 16 17  2  0  0  0  0
 17 18  1  0  0  0  0
 18 19  2  0  0  0  0
 19 14  1  0  0  0  0
M  CHG  2   9   1  10  -1
M  END
>  <EXTREG>  (ZINC00056949)
ZINC00056949

>  <LOGBIO>
2.5000

$$$$
ZINC00057133
  -MTS-   02131516472D 0   0.00000     0.00000     0

 11 11  0  0  0  0  0  0  0  0999 V2000
    4.3288    1.0021    0.0000 C   0  0  0  0  0  0  0  0  0  0  0  0
    3.4623    1.5013    0.0000 O   0  0  0  0  0  0  0  0  0  0  0  0
    2.5968    1.0004    0.0000 C   0  0  0  0  0  0  0  0  0  0  0  0
    1.7268    1.5004    0.0000 C   0  0  0  0  0  0  0  0  0  0  0  0
    0.8668    1.0004    0.0000 C   0  0  0  0  0  0  0  0  0  0  0  0
    0.8668    0.0004    0.0000 C   0  0  0  0  0  0  0  0  0  0  0  0
    0.0000   -0.4983    0.0000 Br  0  0  0  0  0  0  0  0  0  0  0  0
    1.7268   -0.4996    0.0000 C   0  0  0  0  0  0  0  0  0  0  0  0
    2.5968    0.0004    0.0000 C   0  0  0  0  0  0  0  0  0  0  0  0
    3.4623   -0.5004    0.0000 O   0  0  0  0  0  0  0  0  0  0  0  0
    3.4613   -1.5004    0.0000 C   0  0  0  0  0  0  0  0  0  0  0  0
  1  2  1  0  0  0  0
  2  3  1  0  0  0  0
  3  4  2  0  0  0  0
  4  5  1  0  0  0  0
  5  6  2  0  0  0  0
  6  7  1  0  0  0  0
  6  8  1  0  0  0  0
  8  9  2  0  0  0  0
  9  3  1  0  0  0  0
  9 10  1  0  0  0  0
 10 11  1  0  0  0  0
M  END
>  <EXTREG>  (ZINC00057133)
ZINC00057133

>  <LOGBIO>
2.5000

$$$$
ZINC00057590
  -MTS-   02131516472D 0   0.00000     0.00000     0

 17 18  0  0  0  0  0  0  0  0999 V2000
    4.8507    3.0358    0.0000 C   0  0  0  0  0  0  0  0  0  0  0  0
    5.7204    2.5354    0.0000 C   0  0  0  0  0  0  0  0  0  0  0  0
    5.7209    1.5406    0.0000 C   0  0  0  0  0  0  0  0  0  0  0  0
    6.5907    1.0402    0.0000 O   0  0  0  0  0  0  0  0  0  0  0  0
    4.8554    1.0398    0.0000 C   0  0  0  0  0  0  0  0  0  0  0  0
    3.9854    1.5398    0.0000 C   0  0  0  0  0  0  0  0  0  0  0  0
    3.1254    1.0398    0.0000 C   0  0  0  0  0  0  0  0  0  0  0  0
    3.1254    0.0398    0.0000 C   0  0  0  0  0  0  0  0  0  0  0  0
    2.2554   -0.4602    0.0000 C   0  0  0  0  0  0  0  0  0  0  0  0
    2.2554   -1.4602    0.0000 C   0  0  0  0  0  0  0  0  0  0  0  0
    3.1254   -1.9602    0.0000 C   0  0  0  0  0  0  0  0  0  0  0  0
    3.9854   -1.4602    0.0000 C   0  0  0  0  0  0  0  0  0  0  0  0
    3.9854   -0.4602    0.0000 C   0  0  0  0  0  0  0  0  0  0  0  0
    4.8554    0.0398    0.0000 C   0  0  0  0  0  0  0  0  0  0  0  0
    1.3898   -1.9611    0.0000 N   0  0  0  0  0  0  0  0  0  0  0  0
    0.5201   -1.4607    0.0000 C   0  0  0  0  0  0  0  0  0  0  0  0
    1.3903   -2.9559    0.0000 C   0  0  0  0  0  0  0  0  0  0  0  0
  1  2  1  0  0  0  0
  2  3  1  0  0  0  0
  3  4  2  0  0  0  0
  3  5  1  0  0  0  0
  5  6  2  0  0  0  0
  6  7  1  0  0  0  0
  7  8  2  0  0  0  0
  8  9  1  0  0  0  0
  9 10  2  0  0  0  0
 10 11  1  0  0  0  0
 11 12  2  0  0  0  0
 12 13  1  0  0  0  0
 13  8  1  0  0  0  0
 13 14  2  0  0  0  0
 14  5  1  0  0  0  0
 10 15  1  0  0  0  0
 15 16  1  0  0  0  0
 15 17  1  0  0  0  0
M  END
>  <EXTREG>  (ZINC00057590)
ZINC00057590

>  <LOGBIO>
2.5000

$$$$
ZINC00058206
  -MTS-   02131516472D 0   0.00000     0.00000     0

 18 20  0  0  0  0  0  0  0  0999 V2000
    3.4608   -0.5322    0.0000 O   0  0  0  0  0  0  0  0  0  0  0  0
    2.8723    0.2763    0.0000 C   0  0  0  0  0  0  0  0  0  0  0  0
    3.1823    1.2363    0.0000 O   0  0  0  0  0  0  0  0  0  0  0  0
    2.3723    1.8163    0.0000 C   0  0  0  0  0  0  0  0  0  0  0  0
    2.2727    2.8145    0.0000 C   0  0  0  0  0  0  0  0  0  0  0  0
    1.3607    3.2247    0.0000 C   0  0  0  0  0  0  0  0  0  0  0  0
    0.5478    2.6365    0.0000 C   0  0  0  0  0  0  0  0  0  0  0  0
    0.6509    1.6470    0.0000 C   0  0  0  0  0  0  0  0  0  0  0  0
    1.5623    1.2363    0.0000 C   0  0  0  0  0  0  0  0  0  0  0  0
    1.8723    0.2763    0.0000 N   0  0  0  0  0  0  0  0  0  0  0  0
    1.2838   -0.5322    0.0000 C   0  0  0  0  0  0  0  0  0  0  0  0
    0.2894   -0.4267    0.0000 O   0  0  0  0  0  0  0  0  0  0  0  0
    1.6897   -1.4461    0.0000 C   0  0  0  0  0  0  0  0  0  0  0  0
    1.1000   -2.2579    0.0000 C   0  0  0  0  0  0  0  0  0  0  0  0
    1.5056   -3.1662    0.0000 C   0  0  0  0  0  0  0  0  0  0  0  0
    2.4999   -3.2727    0.0000 C   0  0  0  0  0  0  0  0  0  0  0  0
    3.0886   -2.4707    0.0000 C   0  0  0  0  0  0  0  0  0  0  0  0
    2.6840   -1.5525    0.0000 C   0  0  0  0  0  0  0  0  0  0  0  0
  1  2  2  0  0  0  0
  2  3  1  0  0  0  0
  3  4  1  0  0  0  0
  4  5  2  0  0  0  0
  5  6  1  0  0  0  0
  6  7  2  0  0  0  0
  7  8  1  0  0  0  0
  8  9  2  0  0  0  0
  9  4  1  0  0  0  0
  9 10  1  0  0  0  0
 10  2  1  0  0  0  0
 10 11  1  0  0  0  0
 11 12  2  0  0  0  0
 11 13  1  0  0  0  0
 13 14  2  0  0  0  0
 14 15  1  0  0  0  0
 15 16  2  0  0  0  0
 16 17  1  0  0  0  0
 17 18  2  0  0  0  0
 18 13  1  0  0  0  0
M  END
>  <EXTREG>  (ZINC00058206)
ZINC00058206

>  <LOGBIO>
2.5000

$$$$
ZINC00058473
  -MTS-   02131516472D 0   0.00000     0.00000     0

 18 19  0  0  1  0  0  0  0  0999 V2000
    6.3955   -0.5389    0.0000 C   0  0  0  0  0  0  0  0  0  0  0  0
    5.8070    0.2696    0.0000 C   0  0  0  0  0  0  0  0  0  0  0  0
    6.1170    1.2296    0.0000 C   0  0  0  0  0  0  0  0  0  0  0  0
    5.3070    1.8096    0.0000 C   0  0  2  0  0  0  0  0  0  0  0  0
    5.9744    2.5543    0.0000 C   0  0  0  0  0  0  0  0  0  0  0  0
    4.6396    2.5543    0.0000 O   0  0  0  0  0  0  0  0  0  0  0  0
    4.4970    1.2296    0.0000 N   0  0  0  0  0  0  0  0  0  0  0  0
    4.8070    0.2696    0.0000 N   0  0  0  0  0  0  0  0  0  0  0  0
    3.5473    1.5428    0.0000 C   0  0  0  0  0  0  0  0  0  0  0  0
    3.3424    2.5251    0.0000 O   0  0  0  0  0  0  0  0  0  0  0  0
    2.8048    0.8807    0.0000 C   0  0  0  0  0  0  0  0  0  0  0  0
    3.0096   -0.1016    0.0000 S   0  0  0  0  0  0  0  0  0  0  0  0
    2.2639   -0.7678    0.0000 C   0  0  0  0  0  0  0  0  0  0  0  0
    1.3105   -0.4550    0.0000 C   0  0  0  0  0  0  0  0  0  0  0  0
    0.5700   -1.1194    0.0000 C   0  0  0  0  0  0  0  0  0  0  0  0
    0.7732   -2.0985    0.0000 C   0  0  0  0  0  0  0  0  0  0  0  0
    1.7169   -2.4133    0.0000 C   0  0  0  0  0  0  0  0  0  0  0  0
    2.4671   -1.7470    0.0000 N   0  0  0  0  0  0  0  0  0  0  0  0
  1  2  1  0  0  0  0
  2  3  1  0  0  0  0
  3  4  1  0  0  0  0
  4  5  1  6  0  0  0
  4  6  1  1  0  0  0
  4  7  1  0  0  0  0
  7  8  1  0  0  0  0
  8  2  2  0  0  0  0
  7  9  1  0  0  0  0
  9 10  2  0  0  0  0
  9 11  1  0  0  0  0
 11 12  1  0  0  0  0
 12 13  1  0  0  0  0
 13 14  2  0  0  0  0
 14 15  1  0  0  0  0
 15 16  2  0  0  0  0
 16 17  1  0  0  0  0
 17 18  2  0  0  0  0
 18 13  1  0  0  0  0
M  END
>  <EXTREG>  (ZINC00058473)
ZINC00058473

>  <LOGBIO>
2.5000

$$$$
ZINC00062815
  -MTS-   02131516472D 0   0.00000     0.00000     0

 19 20  0  0  0  0  0  0  0  0999 V2000
    5.0808   -1.1132    0.0000 C   0  0  0  0  0  0  0  0  0  0  0  0
    4.4923   -0.3047    0.0000 C   0  0  0  0  0  0  0  0  0  0  0  0
    4.8023    0.6553    0.0000 N   0  0  0  0  0  0  0  0  0  0  0  0
    3.9923    1.2353    0.0000 N   0  0  0  0  0  0  0  0  0  0  0  0
    3.1823    0.6553    0.0000 N   0  0  0  0  0  0  0  0  0  0  0  0
    3.4923   -0.3047    0.0000 C   0  0  0  0  0  0  0  0  0  0  0  0
    2.9038   -1.1132    0.0000 C   0  0  0  0  0  0  0  0  0  0  0  0
    3.3106   -2.0305    0.0000 O   0  0  0  0  0  0  0  0  0  0  0  0
    1.9145   -1.0088    0.0000 O   0  0  0  0  0  0  0  0  0  0  0  0
    1.3252   -1.8210    0.0000 C   0  0  0  0  0  0  0  0  0  0  0  0
    1.7314   -2.7291    0.0000 C   0  0  0  0  0  0  0  0  0  0  0  0
    0.4970   -2.3814    0.0000 C   0  0  0  0  0  0  0  0  0  0  0  0
    0.6299   -1.1024    0.0000 C   0  0  0  0  0  0  0  0  0  0  0  0
    5.7520    0.9684    0.0000 C   0  0  0  0  0  0  0  0  0  0  0  0
    6.5713    0.3798    0.0000 N   0  0  0  0  0  0  0  0  0  0  0  0
    7.3712    0.9737    0.0000 O   0  0  0  0  0  0  0  0  0  0  0  0
    7.0666    1.9222    0.0000 N   0  0  0  0  0  0  0  0  0  0  0  0
    6.0578    1.9206    0.0000 C   0  0  0  0  0  0  0  0  0  0  0  0
    5.4679    2.7281    0.0000 N   0  0  0  0  0  0  0  0  0  0  0  0
  1  2  1  0  0  0  0
  2  3  1  0  0  0  0
  3  4  1  0  0  0  0
  4  5  2  0  0  0  0
  5  6  1  0  0  0  0
  6  2  2  0  0  0  0
  6  7  1  0  0  0  0
  7  8  2  0  0  0  0
  7  9  1  0  0  0  0
  9 10  1  0  0  0  0
 10 11  1  0  0  0  0
 10 12  1  0  0  0  0
 10 13  1  0  0  0  0
  3 14  1  0  0  0  0
 14 15  2  0  0  0  0
 15 16  1  0  0  0  0
 16 17  1  0  0  0  0
 17 18  2  0  0  0  0
 18 14  1  0  0  0  0
 18 19  1  0  0  0  0
M  END
>  <EXTREG>  (ZINC00062815)
ZINC00062815

>  <LOGBIO>
2.5000

$$$$
ZINC00063121
  -MTS-   02131516472D 0   0.00000     0.00000     0

 16 17  0  0  0  0  0  0  0  0999 V2000
    4.8936    1.7292    0.0000 F   0  0  0  0  0  0  0  0  0  0  0  0
    4.4859    0.8161    0.0000 C   0  0  0  0  0  0  0  0  0  0  0  0
    3.5728    1.2238    0.0000 F   0  0  0  0  0  0  0  0  0  0  0  0
    5.3990    0.4084    0.0000 F   0  0  0  0  0  0  0  0  0  0  0  0
    4.0782   -0.0970    0.0000 C   0  0  0  0  0  0  0  0  0  0  0  0
    4.6663   -0.9100    0.0000 C   0  0  0  0  0  0  0  0  0  0  0  0
    4.2588   -1.8175    0.0000 C   0  0  0  0  0  0  0  0  0  0  0  0
    3.2643   -1.9220    0.0000 C   0  0  0  0  0  0  0  0  0  0  0  0
    2.6772   -1.1189    0.0000 C   0  0  0  0  0  0  0  0  0  0  0  0
    3.0836   -0.2014    0.0000 C   0  0  0  0  0  0  0  0  0  0  0  0
    2.2597    0.9304    0.0000 N   0  3  0  0  0  0  0  0  0  0  0  0
    2.5697    1.8904    0.0000 N   0  0  0  0  0  0  0  0  0  0  0  0
    1.7597    2.4704    0.0000 O   0  0  0  0  0  0  0  0  0  0  0  0
    0.9497    1.8904    0.0000 C   0  0  0  0  0  0  0  0  0  0  0  0
    0.0000    2.2036    0.0000 O   0  0  0  0  0  0  0  0  0  0  0  0
    1.2597    0.9304    0.0000 N   0  0  0  0  0  0  0  0  0  0  0  0
  1  2  1  0  0  0  0
  2  3  1  0  0  0  0
  2  4  1  0  0  0  0
  2  5  1  0  0  0  0
  5  6  2  0  0  0  0
  6  7  1  0  0  0  0
  7  8  2  0  0  0  0
  8  9  1  0  0  0  0
  9 10  2  0  0  0  0
 10  5  1  0  0  0  0
 10 11  1  0  0  0  0
 11 12  1  0  0  0  0
 12 13  1  0  0  0  0
 13 14  1  0  0  0  0
 14 15  2  0  0  0  0
 14 16  1  0  0  0  0
 16 11  2  0  0  0  0
M  CHG  1  11   1
M  END
>  <EXTREG>  (ZINC00063121)
ZINC00063121

>  <LOGBIO>
2.5000

$$$$
ZINC00065087
  -MTS-   02131516472D 0   0.00000     0.00000     0

 13 14  0  0  1  0  0  0  0  0999 V2000
    3.0540   -2.3613    0.0000 C   0  0  0  0  0  0  0  0  0  0  0  0
    3.4608   -1.4440    0.0000 C   0  0  1  0  0  0  0  0  0  0  0  0
    4.4501   -1.3396    0.0000 N   0  0  0  0  0  0  0  0  0  0  0  0
    2.8723   -0.6355    0.0000 C   0  0  0  0  0  0  0  0  0  0  0  0
    3.1823    0.3245    0.0000 N   0  0  0  0  0  0  0  0  0  0  0  0
    2.3723    0.9045    0.0000 C   0  0  0  0  0  0  0  0  0  0  0  0
    2.2727    1.9026    0.0000 C   0  0  0  0  0  0  0  0  0  0  0  0
    1.3607    2.3129    0.0000 C   0  0  0  0  0  0  0  0  0  0  0  0
    0.5478    1.7246    0.0000 C   0  0  0  0  0  0  0  0  0  0  0  0
    0.6509    0.7352    0.0000 C   0  0  0  0  0  0  0  0  0  0  0  0
    1.5623    0.3245    0.0000 C   0  0  0  0  0  0  0  0  0  0  0  0
    1.8723   -0.6355    0.0000 N   0  0  0  0  0  0  0  0  0  0  0  0
    2.8642   -1.5074    0.0000 H   0  0  0  0  0  0  0  0  0  0  0  0
  2  1  1  6  0  0  0
  2 13  1  1  0  0  0
  2  3  1  0  0  0  0
  2  4  1  0  0  0  0
  4  5  1  0  0  0  0
  5  6  1  0  0  0  0
  6  7  2  0  0  0  0
  7  8  1  0  0  0  0
  8  9  2  0  0  0  0
  9 10  1  0  0  0  0
 10 11  2  0  0  0  0
 11  6  1  0  0  0  0
 11 12  1  0  0  0  0
 12  4  2  0  0  0  0
M  END
>  <EXTREG>  (ZINC00065087)
ZINC00065087

>  <LOGBIO>
2.5000

$$$$
ZINC00065754
  -MTS-   02131516472D 0   0.00000     0.00000     0

 17 17  0  0  0  0  0  0  0  0999 V2000
    4.4982    1.7881    0.0000 C   0  0  0  0  0  0  0  0  0  0  0  0
    5.3682    1.2882    0.0000 C   0  0  0  0  0  0  0  0  0  0  0  0
    5.3692    0.2934    0.0000 N   0  0  0  0  0  0  0  0  0  0  0  0
    4.5037   -0.2075    0.0000 C   0  0  0  0  0  0  0  0  0  0  0  0
    3.6337    0.2925    0.0000 C   0  0  0  0  0  0  0  0  0  0  0  0
    2.7737   -0.2075    0.0000 C   0  0  0  0  0  0  0  0  0  0  0  0
    2.7737   -1.2075    0.0000 C   0  0  0  0  0  0  0  0  0  0  0  0
    3.6337   -1.7075    0.0000 C   0  0  0  0  0  0  0  0  0  0  0  0
    4.5037   -1.2075    0.0000 C   0  0  0  0  0  0  0  0  0  0  0  0
    5.3692   -1.7083    0.0000 N   0  0  0  0  0  0  0  0  0  0  0  0
    1.9069    0.2912    0.0000 S   0  0  0  0  0  0  0  0  0  0  0  0
    1.4082   -0.5756    0.0000 O   0  0  0  0  0  0  0  0  0  0  0  0
    2.4056    1.1580    0.0000 O   0  0  0  0  0  0  0  0  0  0  0  0
    0.8668    0.8896    0.0000 C   0  0  0  0  0  0  0  0  0  0  0  0
    0.3681    0.0229    0.0000 F   0  0  0  0  0  0  0  0  0  0  0  0
    1.3655    1.7564    0.0000 F   0  0  0  0  0  0  0  0  0  0  0  0
    0.0000    1.3883    0.0000 F   0  0  0  0  0  0  0  0  0  0  0  0
  1  2  1  0  0  0  0
  2  3  1  0  0  0  0
  3  4  1  0  0  0  0
  4  5  2  0  0  0  0
  5  6  1  0  0  0  0
  6  7  2  0  0  0  0
  7  8  1  0  0  0  0
  8  9  2  0  0  0  0
  9  4  1  0  0  0  0
  9 10  1  0  0  0  0
  6 11  1  0  0  0  0
 11 12  2  0  0  0  0
 11 13  2  0  0  0  0
 11 14  1  0  0  0  0
 14 15  1  0  0  0  0
 14 16  1  0  0  0  0
 14 17  1  0  0  0  0
M  END
>  <EXTREG>  (ZINC00065754)
ZINC00065754

>  <LOGBIO>
2.5000

$$$$
ZINC00066455
  -MTS-   02131516472D 0   0.00000     0.00000     0

 17 19  0  0  0  0  0  0  0  0999 V2000
    4.7283   -1.2757    0.0000 C   0  0  0  0  0  0  0  0  0  0  0  0
    4.1397   -0.4672    0.0000 N   0  0  0  0  0  0  0  0  0  0  0  0
    4.4497    0.4928    0.0000 C   0  0  0  0  0  0  0  0  0  0  0  0
    5.3626    0.9086    0.0000 C   0  0  0  0  0  0  0  0  0  0  0  0
    5.4572    1.9041    0.0000 C   0  0  0  0  0  0  0  0  0  0  0  0
    4.6384    2.4842    0.0000 C   0  0  0  0  0  0  0  0  0  0  0  0
    3.7350    2.0679    0.0000 C   0  0  0  0  0  0  0  0  0  0  0  0
    3.6397    1.0728    0.0000 C   0  0  0  0  0  0  0  0  0  0  0  0
    2.8297    0.4928    0.0000 N   0  0  0  0  0  0  0  0  0  0  0  0
    1.8229    0.4835    0.0000 N   0  0  0  0  0  0  0  0  0  0  0  0
    1.5187   -0.4691    0.0000 C   0  0  0  0  0  0  0  0  0  0  0  0
    0.5695   -0.7838    0.0000 C   0  0  0  0  0  0  0  0  0  0  0  0
    2.3389   -1.0564    0.0000 C   0  0  0  0  0  0  0  0  0  0  0  0
    2.3454   -2.0564    0.0000 C   0  0  0  0  0  0  0  0  0  0  0  0
    1.4799   -2.5642    0.0000 C   0  0  0  0  0  0  0  0  0  0  0  0
    3.2098   -2.5487    0.0000 O   0  0  0  0  0  0  0  0  0  0  0  0
    3.1397   -0.4672    0.0000 C   0  0  0  0  0  0  0  0  0  0  0  0
  1  2  1  0  0  0  0
  2  3  1  0  0  0  0
  3  4  2  0  0  0  0
  4  5  1  0  0  0  0
  5  6  2  0  0  0  0
  6  7  1  0  0  0  0
  7  8  2  0  0  0  0
  8  3  1  0  0  0  0
  8  9  1  0  0  0  0
  9 10  1  0  0  0  0
 10 11  2  0  0  0  0
 11 12  1  0  0  0  0
 11 13  1  0  0  0  0
 13 14  1  0  0  0  0
 14 15  1  0  0  0  0
 14 16  2  0  0  0  0
 13 17  2  0  0  0  0
 17  2  1  0  0  0  0
 17  9  1  0  0  0  0
M  END
>  <EXTREG>  (ZINC00066455)
ZINC00066455

>  <LOGBIO>
2.5000

$$$$
ZINC00068043
  -MTS-   02131516472D 0   0.00000     0.00000     0

 21 22  0  0  0  0  0  0  0  0999 V2000
    3.9811    3.9698    0.0000 F   0  0  0  0  0  0  0  0  0  0  0  0
    3.1156    3.4689    0.0000 C   0  0  0  0  0  0  0  0  0  0  0  0
    3.6165    2.6034    0.0000 F   0  0  0  0  0  0  0  0  0  0  0  0
    2.6147    4.3345    0.0000 F   0  0  0  0  0  0  0  0  0  0  0  0
    2.2501    2.9681    0.0000 C   0  0  0  0  0  0  0  0  0  0  0  0
    1.3801    3.4681    0.0000 C   0  0  0  0  0  0  0  0  0  0  0  0
    0.5201    2.9681    0.0000 C   0  0  0  0  0  0  0  0  0  0  0  0
    0.5201    1.9681    0.0000 C   0  0  0  0  0  0  0  0  0  0  0  0
    1.3801    1.4681    0.0000 C   0  0  0  0  0  0  0  0  0  0  0  0
    1.3773    0.3681    0.0000 N   0  0  0  0  0  0  0  0  0  0  0  0
    2.2421   -0.1341    0.0000 S   0  0  0  0  0  0  0  0  0  0  0  0
    2.7443    0.7307    0.0000 O   0  0  0  0  0  0  0  0  0  0  0  0
    1.7399   -0.9989    0.0000 O   0  0  0  0  0  0  0  0  0  0  0  0
    3.1069   -0.6363    0.0000 C   0  0  0  0  0  0  0  0  0  0  0  0
    3.1041   -1.7363    0.0000 C   0  0  0  0  0  0  0  0  0  0  0  0
    2.2343   -2.2367    0.0000 C   0  0  0  0  0  0  0  0  0  0  0  0
    2.2339   -3.2314    0.0000 C   0  0  0  0  0  0  0  0  0  0  0  0
    3.0981   -3.7345    0.0000 C   0  0  0  0  0  0  0  0  0  0  0  0
    3.9629   -3.2427    0.0000 C   0  0  0  0  0  0  0  0  0  0  0  0
    3.9684   -2.2393    0.0000 C   0  0  0  0  0  0  0  0  0  0  0  0
    2.2501    1.9681    0.0000 C   0  0  0  0  0  0  0  0  0  0  0  0
  1  2  1  0  0  0  0
  2  3  1  0  0  0  0
  2  4  1  0  0  0  0
  2  5  1  0  0  0  0
  5  6  2  0  0  0  0
  6  7  1  0  0  0  0
  7  8  2  0  0  0  0
  8  9  1  0  0  0  0
  9 10  1  0  0  0  0
 10 11  1  0  0  0  0
 11 12  2  0  0  0  0
 11 13  2  0  0  0  0
 11 14  1  0  0  0  0
 14 15  1  0  0  0  0
 15 16  2  0  0  0  0
 16 17  1  0  0  0  0
 17 18  2  0  0  0  0
 18 19  1  0  0  0  0
 19 20  2  0  0  0  0
 20 15  1  0  0  0  0
  9 21  2  0  0  0  0
 21  5  1  0  0  0  0
M  END
>  <EXTREG>  (ZINC00068043)
ZINC00068043

>  <LOGBIO>
2.5000

$$$$
ZINC00069202
  -MTS-   02131516472D 0   0.00000     0.00000     0

 18 20  0  0  0  0  0  0  0  0999 V2000
    5.2306   -3.3870    0.0000 F   0  0  0  0  0  0  0  0  0  0  0  0
    4.6401   -2.5800    0.0000 C   0  0  0  0  0  0  0  0  0  0  0  0
    5.0442   -1.6615    0.0000 C   0  0  0  0  0  0  0  0  0  0  0  0
    4.4551   -0.8599    0.0000 C   0  0  0  0  0  0  0  0  0  0  0  0
    3.4608   -0.9668    0.0000 C   0  0  0  0  0  0  0  0  0  0  0  0
    3.0557   -1.8753    0.0000 C   0  0  0  0  0  0  0  0  0  0  0  0
    3.6458   -2.6869    0.0000 C   0  0  0  0  0  0  0  0  0  0  0  0
    2.8723   -0.1583    0.0000 N   0  0  0  0  0  0  0  0  0  0  0  0
    3.1823    0.8017    0.0000 C   0  0  0  0  0  0  0  0  0  0  0  0
    4.1320    1.1148    0.0000 O   0  0  0  0  0  0  0  0  0  0  0  0
    2.3723    1.3817    0.0000 C   0  0  0  0  0  0  0  0  0  0  0  0
    2.2727    2.3798    0.0000 N   0  0  0  0  0  0  0  0  0  0  0  0
    1.3607    2.7901    0.0000 C   0  0  0  0  0  0  0  0  0  0  0  0
    0.5478    2.2018    0.0000 C   0  0  0  0  0  0  0  0  0  0  0  0
    0.6509    1.2124    0.0000 N   0  0  0  0  0  0  0  0  0  0  0  0
    1.5623    0.8017    0.0000 C   0  0  0  0  0  0  0  0  0  0  0  0
    1.8723   -0.1583    0.0000 C   0  0  0  0  0  0  0  0  0  0  0  0
    1.2838   -0.9668    0.0000 O   0  0  0  0  0  0  0  0  0  0  0  0
  1  2  1  0  0  0  0
  2  3  2  0  0  0  0
  3  4  1  0  0  0  0
  4  5  2  0  0  0  0
  5  6  1  0  0  0  0
  6  7  2  0  0  0  0
  7  2  1  0  0  0  0
  5  8  1  0  0  0  0
  8  9  1  0  0  0  0
  9 10  2  0  0  0  0
  9 11  1  0  0  0  0
 11 12  1  0  0  0  0
 12 13  2  0  0  0  0
 13 14  1  0  0  0  0
 14 15  2  0  0  0  0
 15 16  1  0  0  0  0
 16 11  2  0  0  0  0
 16 17  1  0  0  0  0
 17  8  1  0  0  0  0
 17 18  2  0  0  0  0
M  END
>  <EXTREG>  (ZINC00069202)
ZINC00069202

>  <LOGBIO>
2.5000

$$$$
ZINC00070451
  -MTS-   02131516472D 0   0.00000     0.00000     0

 19 21  0  0  0  0  0  0  0  0999 V2000
    7.0848   -3.0835    0.0000 Cl  0  0  0  0  0  0  0  0  0  0  0  0
    6.4942   -2.2764    0.0000 C   0  0  0  0  0  0  0  0  0  0  0  0
    6.8983   -1.3580    0.0000 C   0  0  0  0  0  0  0  0  0  0  0  0
    6.3093   -0.5564    0.0000 C   0  0  0  0  0  0  0  0  0  0  0  0
    5.3150   -0.6633    0.0000 C   0  0  0  0  0  0  0  0  0  0  0  0
    4.9098   -1.5718    0.0000 C   0  0  0  0  0  0  0  0  0  0  0  0
    5.5000   -2.3834    0.0000 C   0  0  0  0  0  0  0  0  0  0  0  0
    5.0946   -3.2975    0.0000 Cl  0  0  0  0  0  0  0  0  0  0  0  0
    4.7265    0.1452    0.0000 C   0  0  0  0  0  0  0  0  0  0  0  0
    5.0365    1.1052    0.0000 O   0  0  0  0  0  0  0  0  0  0  0  0
    4.2265    1.6852    0.0000 N   0  0  0  0  0  0  0  0  0  0  0  0
    3.4165    1.1052    0.0000 C   0  0  0  0  0  0  0  0  0  0  0  0
    3.7265    0.1452    0.0000 N   0  0  0  0  0  0  0  0  0  0  0  0
    2.4668    1.4183    0.0000 C   0  0  0  0  0  0  0  0  0  0  0  0
    2.2614    2.4006    0.0000 C   0  0  0  0  0  0  0  0  0  0  0  0
    1.3161    2.7101    0.0000 C   0  0  0  0  0  0  0  0  0  0  0  0
    0.5693    2.0450    0.0000 C   0  0  0  0  0  0  0  0  0  0  0  0
    0.7680    1.0703    0.0000 C   0  0  0  0  0  0  0  0  0  0  0  0
    1.7201    0.7532    0.0000 N   0  0  0  0  0  0  0  0  0  0  0  0
  1  2  1  0  0  0  0
  2  3  2  0  0  0  0
  3  4  1  0  0  0  0
  4  5  2  0  0  0  0
  5  6  1  0  0  0  0
  6  7  2  0  0  0  0
  7  2  1  0  0  0  0
  7  8  1  0  0  0  0
  5  9  1  0  0  0  0
  9 10  1  0  0  0  0
 10 11  1  0  0  0  0
 11 12  2  0  0  0  0
 12 13  1  0  0  0  0
 13  9  2  0  0  0  0
 12 14  1  0  0  0  0
 14 15  2  0  0  0  0
 15 16  1  0  0  0  0
 16 17  2  0  0  0  0
 17 18  1  0  0  0  0
 18 19  2  0  0  0  0
 19 14  1  0  0  0  0
M  END
>  <EXTREG>  (ZINC00070451)
ZINC00070451

>  <LOGBIO>
2.5000

$$$$
ZINC00071140
  -MTS-   02131516472D 0   0.00000     0.00000     0

 15 16  0  0  0  0  0  0  0  0999 V2000
    3.0628   -3.1350    0.0000 C   0  0  0  0  0  0  0  0  0  0  0  0
    2.4743   -2.3266    0.0000 C   0  0  0  0  0  0  0  0  0  0  0  0
    1.6658   -2.9151    0.0000 C   0  0  0  0  0  0  0  0  0  0  0  0
    3.2827   -1.7380    0.0000 C   0  0  0  0  0  0  0  0  0  0  0  0
    1.8857   -1.5181    0.0000 N   0  3  0  0  0  0  0  0  0  0  0  0
    2.1957   -0.5581    0.0000 C   0  0  0  0  0  0  0  0  0  0  0  0
    1.3857    0.0219    0.0000 N   0  0  0  0  0  0  0  0  0  0  0  0
    0.5757   -0.5581    0.0000 N   0  0  0  0  0  0  0  0  0  0  0  0
    0.8857   -1.5181    0.0000 N   0  0  0  0  0  0  0  0  0  0  0  0
    1.3857    1.0219    0.0000 C   0  0  0  0  0  0  0  0  0  0  0  0
    2.2542    1.5245    0.0000 C   0  0  0  0  0  0  0  0  0  0  0  0
    2.2522    2.5193    0.0000 C   0  0  0  0  0  0  0  0  0  0  0  0
    1.3867    3.0201    0.0000 C   0  0  0  0  0  0  0  0  0  0  0  0
    0.5232    2.5262    0.0000 C   0  0  0  0  0  0  0  0  0  0  0  0
    0.5202    1.5228    0.0000 C   0  0  0  0  0  0  0  0  0  0  0  0
  1  2  1  0  0  0  0
  2  3  1  0  0  0  0
  2  4  1  0  0  0  0
  2  5  1  0  0  0  0
  5  6  2  0  0  0  0
  6  7  1  0  0  0  0
  7  8  1  0  0  0  0
  8  9  2  0  0  0  0
  9  5  1  0  0  0  0
  7 10  1  0  0  0  0
 10 11  2  0  0  0  0
 11 12  1  0  0  0  0
 12 13  2  0  0  0  0
 13 14  1  0  0  0  0
 14 15  2  0  0  0  0
 15 10  1  0  0  0  0
M  CHG  1   5   1
M  END
>  <EXTREG>  (ZINC00071140)
ZINC00071140

>  <LOGBIO>
2.5000

$$$$
ZINC00073418
  -MTS-   02131516472D 0   0.00000     0.00000     0

 15 16  0  0  1  0  0  0  0  0999 V2000
    3.8639   -0.7571    0.0000 C   0  0  0  0  0  0  0  0  0  0  0  0
    3.4576   -1.6746    0.0000 C   0  0  0  0  0  0  0  0  0  0  0  0
    2.4683   -1.7794    0.0000 C   0  0  0  0  0  0  0  0  0  0  0  0
    1.8798   -0.9709    0.0000 N   0  0  0  0  0  0  0  0  0  0  0  0
    2.1898   -0.0109    0.0000 C   0  0  2  0  0  0  0  0  0  0  0  0
    2.9988    0.5918    0.0000 N   0  0  0  0  0  0  0  0  0  0  0  0
    2.6767    1.5385    0.0000 C   0  0  0  0  0  0  0  0  0  0  0  0
    3.2525    2.3560    0.0000 O   0  0  0  0  0  0  0  0  0  0  0  0
    1.6680    1.5227    0.0000 N   0  0  0  0  0  0  0  0  0  0  0  0
    1.3798    0.5691    0.0000 C   0  0  2  0  0  0  0  0  0  0  0  0
    0.5698   -0.0109    0.0000 N   0  0  0  0  0  0  0  0  0  0  0  0
    0.8798   -0.9709    0.0000 C   0  0  0  0  0  0  0  0  0  0  0  0
    0.2913   -1.7794    0.0000 O   0  0  0  0  0  0  0  0  0  0  0  0
    0.8920    0.9184    0.0000 H   0  0  0  0  0  0  0  0  0  0  0  0
    2.6777   -0.3603    0.0000 H   0  0  0  0  0  0  0  0  0  0  0  0
  1  2  1  0  0  0  0
  2  3  1  0  0  0  0
  3  4  1  0  0  0  0
  5  4  1  1  0  0  0
  5 15  1  6  0  0  0
  5  6  1  0  0  0  0
  6  7  1  0  0  0  0
  7  8  2  0  0  0  0
  7  9  1  0  0  0  0
 10  9  1  1  0  0  0
 10 14  1  6  0  0  0
 10  5  1  0  0  0  0
 10 11  1  0  0  0  0
 11 12  1  0  0  0  0
 12  4  1  0  0  0  0
 12 13  2  0  0  0  0
M  END
>  <EXTREG>  (ZINC00073418)
ZINC00073418

>  <LOGBIO>
2.5000

$$$$
ZINC00073793
  -MTS-   02131516472D 0   0.00000     0.00000     0

 17 18  0  0  1  0  0  0  0  0999 V2000
    3.5376   -3.0692    0.0000 I   0  0  0  0  0  0  0  0  0  0  0  0
    3.9398   -2.1536    0.0000 C   0  0  0  0  0  0  0  0  0  0  0  0
    4.9371   -2.0428    0.0000 C   0  0  0  0  0  0  0  0  0  0  0  0
    5.3354   -1.1313    0.0000 C   0  0  0  0  0  0  0  0  0  0  0  0
    4.7445   -0.3246    0.0000 C   0  0  0  0  0  0  0  0  0  0  0  0
    3.7552   -0.4294    0.0000 C   0  0  0  0  0  0  0  0  0  0  0  0
    3.3489   -1.3469    0.0000 C   0  0  0  0  0  0  0  0  0  0  0  0
    3.1663    0.3787    0.0000 C   0  0  0  0  0  0  0  0  0  0  0  0
    3.5726    1.2962    0.0000 O   0  0  0  0  0  0  0  0  0  0  0  0
    2.1770    0.2739    0.0000 N   0  0  0  0  0  0  0  0  0  0  0  0
    1.5885    1.0823    0.0000 C   0  0  1  0  0  0  0  0  0  0  0  0
    1.8985    2.0423    0.0000 C   0  0  0  0  0  0  0  0  0  0  0  0
    1.0885    2.6223    0.0000 C   0  0  0  0  0  0  0  0  0  0  0  0
    0.2785    2.0423    0.0000 S   0  0  0  0  0  0  0  0  0  0  0  0
    0.5885    1.0823    0.0000 C   0  0  0  0  0  0  0  0  0  0  0  0
    0.0000    0.2739    0.0000 O   0  0  0  0  0  0  0  0  0  0  0  0
    2.1810    1.1770    0.0000 H   0  0  0  0  0  0  0  0  0  0  0  0
  1  2  1  0  0  0  0
  2  3  2  0  0  0  0
  3  4  1  0  0  0  0
  4  5  2  0  0  0  0
  5  6  1  0  0  0  0
  6  7  2  0  0  0  0
  7  2  1  0  0  0  0
  6  8  1  0  0  0  0
  8  9  2  0  0  0  0
  8 10  1  0  0  0  0
 11 10  1  6  0  0  0
 11 17  1  1  0  0  0
 11 12  1  0  0  0  0
 12 13  1  0  0  0  0
 13 14  1  0  0  0  0
 14 15  1  0  0  0  0
 15 11  1  0  0  0  0
 15 16  2  0  0  0  0
M  END
>  <EXTREG>  (ZINC00073793)
ZINC00073793

>  <LOGBIO>
2.5000

$$$$
ZINC00074605
  -MTS-   02131516472D 0   0.00000     0.00000     0

 22 24  0  0  0  0  0  0  0  0999 V2000
    6.9246    2.5000    0.0000 C   0  0  0  0  0  0  0  0  0  0  0  0
    6.0591    1.9991    0.0000 C   0  0  0  0  0  0  0  0  0  0  0  0
    5.1891    2.4991    0.0000 C   0  0  0  0  0  0  0  0  0  0  0  0
    4.3291    1.9991    0.0000 C   0  0  0  0  0  0  0  0  0  0  0  0
    3.4623    2.4978    0.0000 O   0  0  0  0  0  0  0  0  0  0  0  0
    2.5970    1.9965    0.0000 C   0  0  0  0  0  0  0  0  0  0  0  0
    1.7268    2.4960    0.0000 C   0  0  0  0  0  0  0  0  0  0  0  0
    0.8670    1.9956    0.0000 C   0  0  0  0  0  0  0  0  0  0  0  0
    0.0000    2.4938    0.0000 Cl  0  0  0  0  0  0  0  0  0  0  0  0
    0.8676    0.9956    0.0000 C   0  0  0  0  0  0  0  0  0  0  0  0
    1.7278    0.4960    0.0000 C   0  0  0  0  0  0  0  0  0  0  0  0
    1.7258   -0.5040    0.0000 Cl  0  0  0  0  0  0  0  0  0  0  0  0
    2.5976    0.9965    0.0000 C   0  0  0  0  0  0  0  0  0  0  0  0
    4.3291    0.9991    0.0000 N   0  0  0  0  0  0  0  0  0  0  0  0
    5.1891    0.4991    0.0000 C   0  0  0  0  0  0  0  0  0  0  0  0
    6.0591    0.9991    0.0000 N   0  0  0  0  0  0  0  0  0  0  0  0
    5.1866   -0.5009    0.0000 C   0  0  0  0  0  0  0  0  0  0  0  0
    4.3168   -1.0013    0.0000 C   0  0  0  0  0  0  0  0  0  0  0  0
    4.3164   -1.9961    0.0000 C   0  0  0  0  0  0  0  0  0  0  0  0
    5.1806   -2.4991    0.0000 C   0  0  0  0  0  0  0  0  0  0  0  0
    6.0454   -2.0073    0.0000 C   0  0  0  0  0  0  0  0  0  0  0  0
    6.0509   -1.0039    0.0000 N   0  0  0  0  0  0  0  0  0  0  0  0
  1  2  1  0  0  0  0
  2  3  2  0  0  0  0
  3  4  1  0  0  0  0
  4  5  1  0  0  0  0
  5  6  1  0  0  0  0
  6  7  2  0  0  0  0
  7  8  1  0  0  0  0
  8  9  1  0  0  0  0
  8 10  2  0  0  0  0
 10 11  1  0  0  0  0
 11 12  1  0  0  0  0
 11 13  2  0  0  0  0
 13  6  1  0  0  0  0
  4 14  2  0  0  0  0
 14 15  1  0  0  0  0
 15 16  2  0  0  0  0
 16  2  1  0  0  0  0
 15 17  1  0  0  0  0
 17 18  2  0  0  0  0
 18 19  1  0  0  0  0
 19 20  2  0  0  0  0
 20 21  1  0  0  0  0
 21 22  2  0  0  0  0
 22 17  1  0  0  0  0
M  END
>  <EXTREG>  (ZINC00074605)
ZINC00074605

>  <LOGBIO>
2.5000

$$$$
ZINC00074891
  -MTS-   02131516472D 0   0.00000     0.00000     0

 23 24  0  0  0  0  0  0  0  0999 V2000
    3.9811    3.0687    0.0000 F   0  0  0  0  0  0  0  0  0  0  0  0
    3.1156    2.5679    0.0000 C   0  0  0  0  0  0  0  0  0  0  0  0
    3.6165    1.7024    0.0000 F   0  0  0  0  0  0  0  0  0  0  0  0
    2.6147    3.4334    0.0000 F   0  0  0  0  0  0  0  0  0  0  0  0
    2.2501    2.0670    0.0000 C   0  0  0  0  0  0  0  0  0  0  0  0
    1.3801    2.5670    0.0000 C   0  0  0  0  0  0  0  0  0  0  0  0
    0.5201    2.0670    0.0000 C   0  0  0  0  0  0  0  0  0  0  0  0
    0.5201    1.0670    0.0000 C   0  0  0  0  0  0  0  0  0  0  0  0
    1.3801    0.5670    0.0000 C   0  0  0  0  0  0  0  0  0  0  0  0
    2.2501    1.0670    0.0000 C   0  0  0  0  0  0  0  0  0  0  0  0
    3.1156    0.5662    0.0000 N   0  0  0  0  0  0  0  0  0  0  0  0
    3.1146   -0.4373    0.0000 C   0  0  0  0  0  0  0  0  0  0  0  0
    2.2521   -0.9329    0.0000 O   0  0  0  0  0  0  0  0  0  0  0  0
    3.9799   -0.9386    0.0000 C   0  0  0  0  0  0  0  0  0  0  0  0
    4.8501   -0.4390    0.0000 C   0  0  0  0  0  0  0  0  0  0  0  0
    5.7099   -0.9395    0.0000 C   0  0  0  0  0  0  0  0  0  0  0  0
    5.7093   -1.9395    0.0000 C   0  0  0  0  0  0  0  0  0  0  0  0
    4.8491   -2.4390    0.0000 C   0  0  0  0  0  0  0  0  0  0  0  0
    3.9793   -1.9386    0.0000 C   0  0  0  0  0  0  0  0  0  0  0  0
    3.1136   -2.4390    0.0000 Cl  0  0  0  0  0  0  0  0  0  0  0  0
    6.5759   -2.4386    0.0000 N   0  3  0  0  0  0  0  0  0  0  0  0
    7.4446   -1.9365    0.0000 O   0  5  0  0  0  0  0  0  0  0  0  0
    6.5774   -3.4334    0.0000 O   0  0  0  0  0  0  0  0  0  0  0  0
  1  2  1  0  0  0  0
  2  3  1  0  0  0  0
  2  4  1  0  0  0  0
  2  5  1  0  0  0  0
  5  6  2  0  0  0  0
  6  7  1  0  0  0  0
  7  8  2  0  0  0  0
  8  9  1  0  0  0  0
  9 10  2  0  0  0  0
 10  5  1  0  0  0  0
 10 11  1  0  0  0  0
 11 12  1  0  0  0  0
 12 13  2  0  0  0  0
 12 14  1  0  0  0  0
 14 15  2  0  0  0  0
 15 16  1  0  0  0  0
 16 17  2  0  0  0  0
 17 18  1  0  0  0  0
 18 19  2  0  0  0  0
 19 14  1  0  0  0  0
 19 20  1  0  0  0  0
 17 21  1  0  0  0  0
 21 22  1  0  0  0  0
 21 23  2  0  0  0  0
M  CHG  2  21   1  22  -1
M  END
>  <EXTREG>  (ZINC00074891)
ZINC00074891

>  <LOGBIO>
2.5000

$$$$
ZINC00076120
  -MTS-   02131516472D 0   0.00000     0.00000     0

 14 15  0  0  0  0  0  0  0  0999 V2000
    5.3150   -1.7062    0.0000 N   0  0  0  0  0  0  0  0  0  0  0  0
    4.7265   -0.8978    0.0000 C   0  0  0  0  0  0  0  0  0  0  0  0
    5.0365    0.0622    0.0000 O   0  0  0  0  0  0  0  0  0  0  0  0
    4.2265    0.6422    0.0000 N   0  0  0  0  0  0  0  0  0  0  0  0
    3.4165    0.0622    0.0000 C   0  0  0  0  0  0  0  0  0  0  0  0
    3.7265   -0.8978    0.0000 N   0  0  0  0  0  0  0  0  0  0  0  0
    2.4668    0.3754    0.0000 C   0  0  0  0  0  0  0  0  0  0  0  0
    2.2614    1.3576    0.0000 C   0  0  0  0  0  0  0  0  0  0  0  0
    3.0065    2.0246    0.0000 Cl  0  0  0  0  0  0  0  0  0  0  0  0
    1.3161    1.6672    0.0000 C   0  0  0  0  0  0  0  0  0  0  0  0
    0.5693    1.0021    0.0000 C   0  0  0  0  0  0  0  0  0  0  0  0
    0.7680    0.0273    0.0000 C   0  0  0  0  0  0  0  0  0  0  0  0
    1.7201   -0.2897    0.0000 C   0  0  0  0  0  0  0  0  0  0  0  0
    1.9218   -1.2692    0.0000 Cl  0  0  0  0  0  0  0  0  0  0  0  0
  1  2  1  0  0  0  0
  2  3  1  0  0  0  0
  3  4  1  0  0  0  0
  4  5  2  0  0  0  0
  5  6  1  0  0  0  0
  6  2  2  0  0  0  0
  5  7  1  0  0  0  0
  7  8  2  0  0  0  0
  8  9  1  0  0  0  0
  8 10  1  0  0  0  0
 10 11  2  0  0  0  0
 11 12  1  0  0  0  0
 12 13  2  0  0  0  0
 13  7  1  0  0  0  0
 13 14  1  0  0  0  0
M  END
>  <EXTREG>  (ZINC00076120)
ZINC00076120

>  <LOGBIO>
2.5000

$$$$
ZINC00076388
  -MTS-   02131516472D 0   0.00000     0.00000     0

 16 17  0  0  0  0  0  0  0  0999 V2000
    7.6236   -2.4818    0.0000 C   0  0  0  0  0  0  0  0  0  0  0  0
    6.6257   -2.5876    0.0000 C   0  0  0  0  0  0  0  0  0  0  0  0
    6.0411   -1.7828    0.0000 O   0  0  0  0  0  0  0  0  0  0  0  0
    5.0433   -1.8886    0.0000 C   0  0  0  0  0  0  0  0  0  0  0  0
    4.6369   -2.8023    0.0000 O   0  0  0  0  0  0  0  0  0  0  0  0
    4.4587   -1.0837    0.0000 C   0  0  0  0  0  0  0  0  0  0  0  0
    3.4608   -1.1895    0.0000 S   0  0  0  0  0  0  0  0  0  0  0  0
    2.8723   -0.3810    0.0000 C   0  0  0  0  0  0  0  0  0  0  0  0
    3.1823    0.5790    0.0000 S   0  0  0  0  0  0  0  0  0  0  0  0
    2.3723    1.1590    0.0000 C   0  0  0  0  0  0  0  0  0  0  0  0
    2.2727    2.1571    0.0000 C   0  0  0  0  0  0  0  0  0  0  0  0
    1.3607    2.5674    0.0000 C   0  0  0  0  0  0  0  0  0  0  0  0
    0.5478    1.9791    0.0000 C   0  0  0  0  0  0  0  0  0  0  0  0
    0.6509    0.9897    0.0000 C   0  0  0  0  0  0  0  0  0  0  0  0
    1.5623    0.5790    0.0000 C   0  0  0  0  0  0  0  0  0  0  0  0
    1.8723   -0.3810    0.0000 N   0  0  0  0  0  0  0  0  0  0  0  0
  1  2  1  0  0  0  0
  2  3  1  0  0  0  0
  3  4  1  0  0  0  0
  4  5  2  0  0  0  0
  4  6  1  0  0  0  0
  6  7  1  0  0  0  0
  7  8  1  0  0  0  0
  8  9  1  0  0  0  0
  9 10  1  0  0  0  0
 10 11  2  0  0  0  0
 11 12  1  0  0  0  0
 12 13  2  0  0  0  0
 13 14  1  0  0  0  0
 14 15  2  0  0  0  0
 15 10  1  0  0  0  0
 15 16  1  0  0  0  0
 16  8  2  0  0  0  0
M  END
>  <EXTREG>  (ZINC00076388)
ZINC00076388

>  <LOGBIO>
2.5000

$$$$
ZINC00077617
  -MTS-   02131516472D 0   0.00000     0.00000     0

 13 13  0  0  0  0  0  0  0  0999 V2000
    2.4541   -2.1597    0.0000 C   0  0  0  0  0  0  0  0  0  0  0  0
    2.5600   -1.1618    0.0000 O   0  0  0  0  0  0  0  0  0  0  0  0
    1.7551   -0.5772    0.0000 C   0  0  0  0  0  0  0  0  0  0  0  0
    0.8389   -0.9863    0.0000 O   0  0  0  0  0  0  0  0  0  0  0  0
    1.8798    0.6163    0.0000 C   0  0  0  0  0  0  0  0  0  0  0  0
    2.1898    1.5763    0.0000 C   0  0  0  0  0  0  0  0  0  0  0  0
    1.3798    2.1563    0.0000 C   0  0  0  0  0  0  0  0  0  0  0  0
    0.5698    1.5763    0.0000 C   0  0  0  0  0  0  0  0  0  0  0  0
    0.8798    0.6163    0.0000 C   0  0  0  0  0  0  0  0  0  0  0  0
    3.0539    0.3683    0.0000 C   0  0  0  0  0  0  0  0  0  0  0  0
    3.2403   -0.2021    0.0000 O   0  0  0  0  0  0  0  0  0  0  0  0
    3.7190    1.1080    0.0000 O   0  0  0  0  0  0  0  0  0  0  0  0
    4.7005    0.8990    0.0000 C   0  0  0  0  0  0  0  0  0  0  0  0
  1  2  1  0  0  0  0
  2  3  1  0  0  0  0
  3  4  2  0  0  0  0
  3  5  1  0  0  0  0
  5  6  1  0  0  0  0
  6  7  1  0  0  0  0
  7  8  2  0  0  0  0
  8  9  1  0  0  0  0
  9  5  1  0  0  0  0
  5 10  1  0  0  0  0
 10 11  2  0  0  0  0
 10 12  1  0  0  0  0
 12 13  1  0  0  0  0
M  END
>  <EXTREG>  (ZINC00077617)
ZINC00077617

>  <LOGBIO>
2.5000

$$$$
ZINC00078029
  -MTS-   02131516472D 0   0.00000     0.00000     0

 17 18  0  0  1  0  0  0  0  0999 V2000
    5.3150   -1.9337    0.0000 C   0  0  0  0  0  0  0  0  0  0  0  0
    4.7265   -1.1252    0.0000 C   0  0  1  0  0  0  0  0  0  0  0  0
    5.0365   -0.1652    0.0000 O   0  0  0  0  0  0  0  0  0  0  0  0
    4.2265    0.4148    0.0000 C   0  0  0  0  0  0  0  0  0  0  0  0
    4.2265    1.4148    0.0000 O   0  0  0  0  0  0  0  0  0  0  0  0
    3.4165   -0.1652    0.0000 N   0  0  0  0  0  0  0  0  0  0  0  0
    3.7265   -1.1252    0.0000 C   0  0  0  0  0  0  0  0  0  0  0  0
    3.1379   -1.9337    0.0000 O   0  0  0  0  0  0  0  0  0  0  0  0
    2.4668    0.1480    0.0000 C   0  0  0  0  0  0  0  0  0  0  0  0
    2.2614    1.1302    0.0000 C   0  0  0  0  0  0  0  0  0  0  0  0
    1.3161    1.4398    0.0000 C   0  0  0  0  0  0  0  0  0  0  0  0
    1.1119    2.4187    0.0000 Cl  0  0  0  0  0  0  0  0  0  0  0  0
    0.5693    0.7747    0.0000 C   0  0  0  0  0  0  0  0  0  0  0  0
    0.7680   -0.2001    0.0000 C   0  0  0  0  0  0  0  0  0  0  0  0
    0.0196   -0.8634    0.0000 Cl  0  0  0  0  0  0  0  0  0  0  0  0
    1.7201   -0.5172    0.0000 C   0  0  0  0  0  0  0  0  0  0  0  0
    5.3190   -1.0305    0.0000 H   0  0  0  0  0  0  0  0  0  0  0  0
  2  1  1  6  0  0  0
  2 17  1  1  0  0  0
  2  3  1  0  0  0  0
  3  4  1  0  0  0  0
  4  5  2  0  0  0  0
  4  6  1  0  0  0  0
  6  7  1  0  0  0  0
  7  2  1  0  0  0  0
  7  8  2  0  0  0  0
  6  9  1  0  0  0  0
  9 10  2  0  0  0  0
 10 11  1  0  0  0  0
 11 12  1  0  0  0  0
 11 13  2  0  0  0  0
 13 14  1  0  0  0  0
 14 15  1  0  0  0  0
 14 16  2  0  0  0  0
 16  9  1  0  0  0  0
M  END
>  <EXTREG>  (ZINC00078029)
ZINC00078029

>  <LOGBIO>
2.5000

$$$$
ZINC00078517
  -MTS-   02131516472D 0   0.00000     0.00000     0

 20 22  0  0  0  0  0  0  0  0999 V2000
    7.4050   -2.8926    0.0000 C   0  0  0  0  0  0  0  0  0  0  0  0
    6.8144   -2.0855    0.0000 C   0  0  0  0  0  0  0  0  0  0  0  0
    6.0074   -2.6761    0.0000 C   0  0  0  0  0  0  0  0  0  0  0  0
    7.6215   -1.4950    0.0000 C   0  0  0  0  0  0  0  0  0  0  0  0
    6.2239   -1.2785    0.0000 C   0  0  0  0  0  0  0  0  0  0  0  0
    6.6280   -0.3601    0.0000 C   0  0  0  0  0  0  0  0  0  0  0  0
    6.0389    0.4415    0.0000 C   0  0  0  0  0  0  0  0  0  0  0  0
    5.0446    0.3346    0.0000 C   0  0  0  0  0  0  0  0  0  0  0  0
    4.6395   -0.5739    0.0000 C   0  0  0  0  0  0  0  0  0  0  0  0
    5.2296   -1.3855    0.0000 C   0  0  0  0  0  0  0  0  0  0  0  0
    4.4561    1.1431    0.0000 C   0  0  0  0  0  0  0  0  0  0  0  0
    4.7661    2.1031    0.0000 N   0  0  0  0  0  0  0  0  0  0  0  0
    3.9561    2.6831    0.0000 O   0  0  0  0  0  0  0  0  0  0  0  0
    3.1461    2.1031    0.0000 C   0  0  0  0  0  0  0  0  0  0  0  0
    3.4561    1.1431    0.0000 N   0  0  0  0  0  0  0  0  0  0  0  0
    2.1964    2.4162    0.0000 C   0  0  0  0  0  0  0  0  0  0  0  0
    1.8880    3.3768    0.0000 O   0  0  0  0  0  0  0  0  0  0  0  0
    0.8918    3.3751    0.0000 N   0  0  0  0  0  0  0  0  0  0  0  0
    0.5724    2.4315    0.0000 C   0  0  0  0  0  0  0  0  0  0  0  0
    1.3843    1.8327    0.0000 C   0  0  0  0  0  0  0  0  0  0  0  0
  1  2  1  0  0  0  0
  2  3  1  0  0  0  0
  2  4  1  0  0  0  0
  2  5  1  0  0  0  0
  5  6  2  0  0  0  0
  6  7  1  0  0  0  0
  7  8  2  0  0  0  0
  8  9  1  0  0  0  0
  9 10  2  0  0  0  0
 10  5  1  0  0  0  0
  8 11  1  0  0  0  0
 11 12  2  0  0  0  0
 12 13  1  0  0  0  0
 13 14  1  0  0  0  0
 14 15  2  0  0  0  0
 15 11  1  0  0  0  0
 14 16  1  0  0  0  0
 16 17  1  0  0  0  0
 17 18  1  0  0  0  0
 18 19  2  0  0  0  0
 19 20  1  0  0  0  0
 20 16  2  0  0  0  0
M  END
>  <EXTREG>  (ZINC00078517)
ZINC00078517

>  <LOGBIO>
2.5000

$$$$
ZINC00078866
  -MTS-   02131516472D 0   0.00000     0.00000     0

 16 18  0  0  0  0  0  0  0  0999 V2000
    3.2344   -2.6180    0.0000 N   0  0  0  0  0  0  0  0  0  0  0  0
    3.7309   -1.7500    0.0000 C   0  0  0  0  0  0  0  0  0  0  0  0
    4.7343   -1.7449    0.0000 C   0  0  0  0  0  0  0  0  0  0  0  0
    5.2265   -0.8804    0.0000 C   0  0  0  0  0  0  0  0  0  0  0  0
    4.7265   -0.0159    0.0000 C   0  0  0  0  0  0  0  0  0  0  0  0
    5.0365    0.9441    0.0000 N   0  0  0  0  0  0  0  0  0  0  0  0
    4.2265    1.5241    0.0000 N   0  0  0  0  0  0  0  0  0  0  0  0
    3.4165    0.9441    0.0000 C   0  0  0  0  0  0  0  0  0  0  0  0
    3.7265   -0.0159    0.0000 N   0  0  0  0  0  0  0  0  0  0  0  0
    3.2283   -0.8855    0.0000 N   0  0  0  0  0  0  0  0  0  0  0  0
    2.4668    1.2572    0.0000 C   0  0  0  0  0  0  0  0  0  0  0  0
    2.2614    2.2394    0.0000 C   0  0  0  0  0  0  0  0  0  0  0  0
    1.3161    2.5490    0.0000 C   0  0  0  0  0  0  0  0  0  0  0  0
    0.5693    1.8839    0.0000 C   0  0  0  0  0  0  0  0  0  0  0  0
    0.7680    0.9091    0.0000 C   0  0  0  0  0  0  0  0  0  0  0  0
    1.7201    0.5921    0.0000 C   0  0  0  0  0  0  0  0  0  0  0  0
  1  2  1  0  0  0  0
  2  3  1  0  0  0  0
  3  4  2  0  0  0  0
  4  5  1  0  0  0  0
  5  6  2  0  0  0  0
  6  7  1  0  0  0  0
  7  8  2  0  0  0  0
  8  9  1  0  0  0  0
  9  5  1  0  0  0  0
  9 10  1  0  0  0  0
 10  2  2  0  0  0  0
  8 11  1  0  0  0  0
 11 12  2  0  0  0  0
 12 13  1  0  0  0  0
 13 14  2  0  0  0  0
 14 15  1  0  0  0  0
 15 16  2  0  0  0  0
 16 11  1  0  0  0  0
M  END
>  <EXTREG>  (ZINC00078866)
ZINC00078866

>  <LOGBIO>
2.5000

$$$$
ZINC00079037
  -MTS-   02131516472D 0   0.00000     0.00000     0

 18 19  0  0  0  0  0  0  0  0999 V2000
    5.9201   -0.3421    0.0000 C   0  0  0  0  0  0  0  0  0  0  0  0
    5.5138   -1.2596    0.0000 C   0  0  0  0  0  0  0  0  0  0  0  0
    4.5246   -1.3645    0.0000 C   0  0  0  0  0  0  0  0  0  0  0  0
    3.9360   -0.5560    0.0000 N   0  0  0  0  0  0  0  0  0  0  0  0
    4.2460    0.4040    0.0000 C   0  0  0  0  0  0  0  0  0  0  0  0
    5.1957    0.7171    0.0000 N   0  0  0  0  0  0  0  0  0  0  0  0
    5.3994    1.6962    0.0000 C   0  0  0  0  0  0  0  0  0  0  0  0
    3.4360    0.9840    0.0000 N   0  0  0  0  0  0  0  0  0  0  0  0
    2.6260    0.4040    0.0000 C   0  0  0  0  0  0  0  0  0  0  0  0
    1.6468    0.6067    0.0000 N   0  0  0  0  0  0  0  0  0  0  0  0
    1.3347    1.5567    0.0000 C   0  0  0  0  0  0  0  0  0  0  0  0
    0.9786   -0.1373    0.0000 C   0  0  0  0  0  0  0  0  0  0  0  0
    0.0000    0.0685    0.0000 O   0  0  0  0  0  0  0  0  0  0  0  0
    1.2917   -1.0906    0.0000 N   0  0  0  0  0  0  0  0  0  0  0  0
    0.6254   -1.8362    0.0000 C   0  0  0  0  0  0  0  0  0  0  0  0
    2.2657   -1.2933    0.0000 C   0  0  0  0  0  0  0  0  0  0  0  0
    2.5744   -2.2445    0.0000 O   0  0  0  0  0  0  0  0  0  0  0  0
    2.9360   -0.5560    0.0000 C   0  0  0  0  0  0  0  0  0  0  0  0
  1  2  1  0  0  0  0
  2  3  1  0  0  0  0
  3  4  1  0  0  0  0
  4  5  1  0  0  0  0
  5  6  1  0  0  0  0
  6  7  1  0  0  0  0
  5  8  2  0  0  0  0
  8  9  1  0  0  0  0
  9 10  1  0  0  0  0
 10 11  1  0  0  0  0
 10 12  1  0  0  0  0
 12 13  2  0  0  0  0
 12 14  1  0  0  0  0
 14 15  1  0  0  0  0
 14 16  1  0  0  0  0
 16 17  2  0  0  0  0
 16 18  1  0  0  0  0
 18  4  1  0  0  0  0
 18  9  2  0  0  0  0
M  END
>  <EXTREG>  (ZINC00079037)
ZINC00079037

>  <LOGBIO>
2.5000

$$$$
ZINC00079771
  -MTS-   02131516472D 0   0.00000     0.00000     0

 18 19  0  0  0  0  0  0  0  0999 V2000
    4.4022   -3.1950    0.0000 C   0  0  0  0  0  0  0  0  0  0  0  0
    4.8058   -2.2800    0.0000 O   0  0  0  0  0  0  0  0  0  0  0  0
    4.2153   -1.4730    0.0000 C   0  0  0  0  0  0  0  0  0  0  0  0
    4.6194   -0.5545    0.0000 C   0  0  0  0  0  0  0  0  0  0  0  0
    4.0303    0.2471    0.0000 C   0  0  0  0  0  0  0  0  0  0  0  0
    4.4334    1.1622    0.0000 Cl  0  0  0  0  0  0  0  0  0  0  0  0
    3.0360    0.1401    0.0000 C   0  0  0  0  0  0  0  0  0  0  0  0
    2.6308   -0.7684    0.0000 C   0  0  0  0  0  0  0  0  0  0  0  0
    3.2210   -1.5800    0.0000 C   0  0  0  0  0  0  0  0  0  0  0  0
    2.8156   -2.4941    0.0000 Cl  0  0  0  0  0  0  0  0  0  0  0  0
    2.4475    0.9486    0.0000 S   0  0  0  0  0  0  0  0  0  0  0  0
    1.6390    0.3601    0.0000 O   0  0  0  0  0  0  0  0  0  0  0  0
    3.2560    1.5371    0.0000 O   0  0  0  0  0  0  0  0  0  0  0  0
    1.8590    1.7571    0.0000 N   0  0  0  0  0  0  0  0  0  0  0  0
    2.1690    2.7171    0.0000 C   0  0  0  0  0  0  0  0  0  0  0  0
    1.3590    3.2971    0.0000 C   0  0  0  0  0  0  0  0  0  0  0  0
    0.5490    2.7171    0.0000 C   0  0  0  0  0  0  0  0  0  0  0  0
    0.8590    1.7571    0.0000 C   0  0  0  0  0  0  0  0  0  0  0  0
  1  2  1  0  0  0  0
  2  3  1  0  0  0  0
  3  4  2  0  0  0  0
  4  5  1  0  0  0  0
  5  6  1  0  0  0  0
  5  7  2  0  0  0  0
  7  8  1  0  0  0  0
  8  9  2  0  0  0  0
  9  3  1  0  0  0  0
  9 10  1  0  0  0  0
  7 11  1  0  0  0  0
 11 12  2  0  0  0  0
 11 13  2  0  0  0  0
 11 14  1  0  0  0  0
 14 15  1  0  0  0  0
 15 16  1  0  0  0  0
 16 17  1  0  0  0  0
 17 18  1  0  0  0  0
 18 14  1  0  0  0  0
M  END
>  <EXTREG>  (ZINC00079771)
ZINC00079771

>  <LOGBIO>
2.5000

$$$$
ZINC00080409
  -MTS-   02131516472D 0   0.00000     0.00000     0

 20 21  0  0  0  0  0  0  0  0999 V2000
    4.8506    1.2021    0.0000 C   0  0  0  0  0  0  0  0  0  0  0  0
    3.9853    0.7008    0.0000 O   0  0  0  0  0  0  0  0  0  0  0  0
    3.1185    1.1994    0.0000 C   0  0  0  0  0  0  0  0  0  0  0  0
    3.1160    2.2029    0.0000 C   0  0  0  0  0  0  0  0  0  0  0  0
    2.2527    2.6972    0.0000 C   0  0  0  0  0  0  0  0  0  0  0  0
    1.3870    2.1968    0.0000 C   0  0  0  0  0  0  0  0  0  0  0  0
    1.3845    1.2020    0.0000 C   0  0  0  0  0  0  0  0  0  0  0  0
    2.2527    0.6990    0.0000 C   0  0  0  0  0  0  0  0  0  0  0  0
    2.2523   -0.3010    0.0000 N   0  0  0  0  0  0  0  0  0  0  0  0
    3.4644   -1.0016    0.0000 C   0  0  0  0  0  0  0  0  0  0  0  0
    3.4638   -2.1964    0.0000 C   0  0  0  0  0  0  0  0  0  0  0  0
    2.5941   -2.6968    0.0000 O   0  0  0  0  0  0  0  0  0  0  0  0
    4.3294   -2.6972    0.0000 N   0  0  0  0  0  0  0  0  0  0  0  0
    5.1959   -2.1981    0.0000 C   0  0  0  0  0  0  0  0  0  0  0  0
    6.1993   -2.2001    0.0000 C   0  0  0  0  0  0  0  0  0  0  0  0
    5.6959   -1.3320    0.0000 C   0  0  0  0  0  0  0  0  0  0  0  0
    1.3860   -0.8006    0.0000 S   0  0  0  0  0  0  0  0  0  0  0  0
    0.5198   -1.3002    0.0000 C   0  0  0  0  0  0  0  0  0  0  0  0
    1.8856   -1.6669    0.0000 O   0  0  0  0  0  0  0  0  0  0  0  0
    0.8864    0.0657    0.0000 O   0  0  0  0  0  0  0  0  0  0  0  0
  1  2  1  0  0  0  0
  2  3  1  0  0  0  0
  3  4  2  0  0  0  0
  4  5  1  0  0  0  0
  5  6  2  0  0  0  0
  6  7  1  0  0  0  0
  7  8  2  0  0  0  0
  8  3  1  0  0  0  0
  8  9  1  0  0  0  0
  9 10  1  0  0  0  0
 10 11  1  0  0  0  0
 11 12  2  0  0  0  0
 11 13  1  0  0  0  0
 13 14  1  0  0  0  0
 14 15  1  0  0  0  0
 15 16  1  0  0  0  0
 16 14  1  0  0  0  0
  9 17  1  0  0  0  0
 17 18  1  0  0  0  0
 17 19  2  0  0  0  0
 17 20  2  0  0  0  0
M  END
>  <EXTREG>  (ZINC00080409)
ZINC00080409

>  <LOGBIO>
2.5000

$$$$
ZINC00081039
  -MTS-   02131516472D 0   0.00000     0.00000     0

 25 27  0  0  0  0  0  0  0  0999 V2000
    3.9836   -2.7519    0.0000 O   0  0  0  0  0  0  0  0  0  0  0  0
    3.9821   -1.7484    0.0000 C   0  0  0  0  0  0  0  0  0  0  0  0
    3.1156   -1.2493    0.0000 N   0  0  0  0  0  0  0  0  0  0  0  0
    2.2501   -1.7502    0.0000 C   0  0  0  0  0  0  0  0  0  0  0  0
    1.3801   -1.2502    0.0000 C   0  0  0  0  0  0  0  0  0  0  0  0
    0.5201   -1.7502    0.0000 C   0  0  0  0  0  0  0  0  0  0  0  0
    0.5201   -2.7502    0.0000 C   0  0  0  0  0  0  0  0  0  0  0  0
    1.3801   -3.2502    0.0000 C   0  0  0  0  0  0  0  0  0  0  0  0
    2.2501   -2.7502    0.0000 C   0  0  0  0  0  0  0  0  0  0  0  0
    4.8434   -1.2506    0.0000 C   0  0  0  0  0  0  0  0  0  0  0  0
    4.8419   -0.2472    0.0000 C   0  0  0  0  0  0  0  0  0  0  0  0
    5.7032    0.2506    0.0000 O   0  0  0  0  0  0  0  0  0  0  0  0
    3.9754    0.2519    0.0000 N   0  0  0  0  0  0  0  0  0  0  0  0
    3.9744    1.2519    0.0000 C   0  0  0  0  0  0  0  0  0  0  0  0
    3.1054    1.7537    0.0000 C   0  0  0  0  0  0  0  0  0  0  0  0
    3.1064    2.7484    0.0000 C   0  0  0  0  0  0  0  0  0  0  0  0
    3.9714    3.2502    0.0000 C   0  0  0  0  0  0  0  0  0  0  0  0
    4.8354    2.7571    0.0000 C   0  0  0  0  0  0  0  0  0  0  0  0
    4.8394    1.7537    0.0000 C   0  0  0  0  0  0  0  0  0  0  0  0
    5.7099   -1.7498    0.0000 C   0  0  0  0  0  0  0  0  0  0  0  0
    5.7119   -2.7532    0.0000 C   0  0  0  0  0  0  0  0  0  0  0  0
    6.5749   -3.2480    0.0000 C   0  0  0  0  0  0  0  0  0  0  0  0
    7.4409   -2.7480    0.0000 C   0  0  0  0  0  0  0  0  0  0  0  0
    7.4440   -1.7532    0.0000 C   0  0  0  0  0  0  0  0  0  0  0  0
    6.5759   -1.2498    0.0000 C   0  0  0  0  0  0  0  0  0  0  0  0
  1  2  2  0  0  0  0
  2  3  1  0  0  0  0
  3  4  1  0  0  0  0
  4  5  2  0  0  0  0
  5  6  1  0  0  0  0
  6  7  2  0  0  0  0
  7  8  1  0  0  0  0
  8  9  2  0  0  0  0
  9  4  1  0  0  0  0
  2 10  1  0  0  0  0
 10 11  1  0  0  0  0
 11 12  2  0  0  0  0
 11 13  1  0  0  0  0
 13 14  1  0  0  0  0
 14 15  2  0  0  0  0
 15 16  1  0  0  0  0
 16 17  2  0  0  0  0
 17 18  1  0  0  0  0
 18 19  2  0  0  0  0
 19 14  1  0  0  0  0
 10 20  1  0  0  0  0
 20 21  2  0  0  0  0
 21 22  1  0  0  0  0
 22 23  2  0  0  0  0
 23 24  1  0  0  0  0
 24 25  2  0  0  0  0
 25 20  1  0  0  0  0
M  END
>  <EXTREG>  (ZINC00081039)
ZINC00081039

>  <LOGBIO>
2.5000

$$$$
ZINC00081840
  -MTS-   02131516472D 0   0.00000     0.00000     0

 13 13  0  0  0  0  0  0  0  0999 V2000
    2.3669   -2.6586    0.0000 C   0  0  0  0  0  0  0  0  0  0  0  0
    2.7737   -1.7414    0.0000 C   0  0  0  0  0  0  0  0  0  0  0  0
    3.7630   -1.6370    0.0000 O   0  0  0  0  0  0  0  0  0  0  0  0
    2.1852   -0.9329    0.0000 C   0  0  0  0  0  0  0  0  0  0  0  0
    2.4952    0.0271    0.0000 S   0  0  0  0  0  0  0  0  0  0  0  0
    1.6852    0.6071    0.0000 C   0  0  0  0  0  0  0  0  0  0  0  0
    0.8752    0.0271    0.0000 C   0  0  0  0  0  0  0  0  0  0  0  0
    1.1852   -0.9329    0.0000 C   0  0  0  0  0  0  0  0  0  0  0  0
    0.5967   -1.7414    0.0000 N   0  0  0  0  0  0  0  0  0  0  0  0
    1.6852    1.6071    0.0000 C   0  0  0  0  0  0  0  0  0  0  0  0
    0.6852    1.6071    0.0000 C   0  0  0  0  0  0  0  0  0  0  0  0
    2.6852    1.6071    0.0000 C   0  0  0  0  0  0  0  0  0  0  0  0
    1.6852    2.6071    0.0000 C   0  0  0  0  0  0  0  0  0  0  0  0
  1  2  1  0  0  0  0
  2  3  2  0  0  0  0
  2  4  1  0  0  0  0
  4  5  1  0  0  0  0
  5  6  1  0  0  0  0
  6  7  2  0  0  0  0
  7  8  1  0  0  0  0
  8  4  2  0  0  0  0
  8  9  1  0  0  0  0
  6 10  1  0  0  0  0
 10 11  1  0  0  0  0
 10 12  1  0  0  0  0
 10 13  1  0  0  0  0
M  END
>  <EXTREG>  (ZINC00081840)
ZINC00081840

>  <LOGBIO>
2.5000

$$$$
ZINC00082547
  -MTS-   02131516472D 0   0.00000     0.00000     0

 19 20  0  0  0  0  0  0  0  0999 V2000
    8.1333    0.1744    0.0000 C   0  0  0  0  0  0  0  0  0  0  0  0
    7.7265   -0.7429    0.0000 O   0  0  0  0  0  0  0  0  0  0  0  0
    6.7372   -0.8473    0.0000 C   0  0  0  0  0  0  0  0  0  0  0  0
    6.3304   -1.7645    0.0000 O   0  0  0  0  0  0  0  0  0  0  0  0
    6.1487   -0.0388    0.0000 C   0  0  0  0  0  0  0  0  0  0  0  0
    6.4587    0.9212    0.0000 S   0  0  0  0  0  0  0  0  0  0  0  0
    5.6487    1.5012    0.0000 C   0  0  0  0  0  0  0  0  0  0  0  0
    4.8387    0.9212    0.0000 C   0  0  0  0  0  0  0  0  0  0  0  0
    5.1487   -0.0388    0.0000 C   0  0  0  0  0  0  0  0  0  0  0  0
    4.5602   -0.8473    0.0000 O   0  0  0  0  0  0  0  0  0  0  0  0
    3.5657   -0.7418    0.0000 C   0  0  0  0  0  0  0  0  0  0  0  0
    2.9744   -1.5525    0.0000 C   0  0  0  0  0  0  0  0  0  0  0  0
    1.9854   -1.4456    0.0000 C   0  0  0  0  0  0  0  0  0  0  0  0
    1.5785   -0.5321    0.0000 C   0  0  0  0  0  0  0  0  0  0  0  0
    2.1608    0.2745    0.0000 C   0  0  0  0  0  0  0  0  0  0  0  0
    3.1589    0.1717    0.0000 C   0  0  0  0  0  0  0  0  0  0  0  0
    0.5839   -0.4292    0.0000 N   0  3  0  0  0  0  0  0  0  0  0  0
    0.1738    0.4867    0.0000 O   0  5  0  0  0  0  0  0  0  0  0  0
    0.0000   -1.2346    0.0000 O   0  0  0  0  0  0  0  0  0  0  0  0
  1  2  1  0  0  0  0
  2  3  1  0  0  0  0
  3  4  2  0  0  0  0
  3  5  1  0  0  0  0
  5  6  1  0  0  0  0
  6  7  1  0  0  0  0
  7  8  2  0  0  0  0
  8  9  1  0  0  0  0
  9  5  2  0  0  0  0
  9 10  1  0  0  0  0
 10 11  1  0  0  0  0
 11 12  2  0  0  0  0
 12 13  1  0  0  0  0
 13 14  2  0  0  0  0
 14 15  1  0  0  0  0
 15 16  2  0  0  0  0
 16 11  1  0  0  0  0
 14 17  1  0  0  0  0
 17 18  1  0  0  0  0
 17 19  2  0  0  0  0
M  CHG  2  17   1  18  -1
M  END
>  <EXTREG>  (ZINC00082547)
ZINC00082547

>  <LOGBIO>
2.5000

$$$$
ZINC00082894
  -MTS-   02131516472D 0   0.00000     0.00000     0

 17 18  0  0  0  0  0  0  0  0999 V2000
    6.0040   -0.8208    0.0000 C   0  0  0  0  0  0  0  0  0  0  0  0
    5.5972   -1.7380    0.0000 O   0  0  0  0  0  0  0  0  0  0  0  0
    4.6079   -1.8424    0.0000 C   0  0  0  0  0  0  0  0  0  0  0  0
    4.2011   -2.7597    0.0000 O   0  0  0  0  0  0  0  0  0  0  0  0
    4.0194   -1.0339    0.0000 C   0  0  0  0  0  0  0  0  0  0  0  0
    4.3294   -0.0739    0.0000 S   0  0  0  0  0  0  0  0  0  0  0  0
    3.5194    0.5061    0.0000 C   0  0  0  0  0  0  0  0  0  0  0  0
    3.2094    1.4661    0.0000 N   0  0  0  0  0  0  0  0  0  0  0  0
    3.7979    2.2746    0.0000 C   0  0  0  0  0  0  0  0  0  0  0  0
    2.2094    1.4661    0.0000 N   0  0  0  0  0  0  0  0  0  0  0  0
    1.8994    0.5061    0.0000 C   0  0  0  0  0  0  0  0  0  0  0  0
    2.7094   -0.0739    0.0000 C   0  0  0  0  0  0  0  0  0  0  0  0
    3.0194   -1.0339    0.0000 C   0  0  0  0  0  0  0  0  0  0  0  0
    0.9497    0.1929    0.0000 C   0  0  0  0  0  0  0  0  0  0  0  0
    1.2629   -0.7568    0.0000 F   0  0  0  0  0  0  0  0  0  0  0  0
    0.6365    1.1426    0.0000 F   0  0  0  0  0  0  0  0  0  0  0  0
    0.0000   -0.1202    0.0000 F   0  0  0  0  0  0  0  0  0  0  0  0
  1  2  1  0  0  0  0
  2  3  1  0  0  0  0
  3  4  2  0  0  0  0
  3  5  1  0  0  0  0
  5  6  1  0  0  0  0
  6  7  1  0  0  0  0
  7  8  1  0  0  0  0
  8  9  1  0  0  0  0
  8 10  1  0  0  0  0
 10 11  2  0  0  0  0
 11 12  1  0  0  0  0
 12  7  2  0  0  0  0
 12 13  1  0  0  0  0
 13  5  2  0  0  0  0
 11 14  1  0  0  0  0
 14 15  1  0  0  0  0
 14 16  1  0  0  0  0
 14 17  1  0  0  0  0
M  END
>  <EXTREG>  (ZINC00082894)
ZINC00082894

>  <LOGBIO>
2.5000

$$$$
ZINC00083017
  -MTS-   02131516472D 0   0.00000     0.00000     0

 23 25  0  0  1  0  0  0  0  0999 V2000
    4.8578    4.0013    0.0000 Cl  0  0  0  0  0  0  0  0  0  0  0  0
    3.9923    3.5004    0.0000 C   0  0  0  0  0  0  0  0  0  0  0  0
    3.1223    4.0004    0.0000 C   0  0  0  0  0  0  0  0  0  0  0  0
    2.2623    3.5004    0.0000 C   0  0  0  0  0  0  0  0  0  0  0  0
    2.2623    2.5004    0.0000 C   0  0  0  0  0  0  0  0  0  0  0  0
    1.3955    2.0017    0.0000 N   0  0  0  0  0  0  0  0  0  0  0  0
    1.3940    0.9983    0.0000 C   0  0  0  0  0  0  0  0  0  0  0  0
    0.5312    0.5031    0.0000 O   0  0  0  0  0  0  0  0  0  0  0  0
    2.2590    0.4965    0.0000 C   0  0  0  0  0  0  0  0  0  0  0  0
    2.2569   -0.5035    0.0000 C   0  0  1  0  0  0  0  0  0  0  0  0
    1.3874   -1.0043    0.0000 N   0  0  0  0  0  0  0  0  0  0  0  0
    1.3874   -1.9991    0.0000 C   0  0  0  0  0  0  0  0  0  0  0  0
    0.5197   -2.5004    0.0000 C   0  0  0  0  0  0  0  0  0  0  0  0
    0.5197   -3.5004    0.0000 C   0  0  0  0  0  0  0  0  0  0  0  0
    1.3897   -4.0004    0.0000 C   0  0  0  0  0  0  0  0  0  0  0  0
    2.2497   -3.5004    0.0000 C   0  0  0  0  0  0  0  0  0  0  0  0
    2.2519   -2.5017    0.0000 C   0  0  0  0  0  0  0  0  0  0  0  0
    3.1164   -2.0095    0.0000 N   0  0  0  0  0  0  0  0  0  0  0  0
    3.1214   -1.0061    0.0000 C   0  0  0  0  0  0  0  0  0  0  0  0
    3.9895   -0.5096    0.0000 O   0  0  0  0  0  0  0  0  0  0  0  0
    3.1223    2.0004    0.0000 C   0  0  0  0  0  0  0  0  0  0  0  0
    3.9923    2.5004    0.0000 C   0  0  0  0  0  0  0  0  0  0  0  0
    1.7378   -0.2027    0.0000 H   0  0  0  0  0  0  0  0  0  0  0  0
  1  2  1  0  0  0  0
  2  3  2  0  0  0  0
  3  4  1  0  0  0  0
  4  5  2  0  0  0  0
  5  6  1  0  0  0  0
  6  7  1  0  0  0  0
  7  8  2  0  0  0  0
  7  9  1  0  0  0  0
 10  9  1  6  0  0  0
 10 23  1  1  0  0  0
 10 11  1  0  0  0  0
 11 12  1  0  0  0  0
 12 13  1  0  0  0  0
 13 14  2  0  0  0  0
 14 15  1  0  0  0  0
 15 16  2  0  0  0  0
 16 17  1  0  0  0  0
 17 12  2  0  0  0  0
 17 18  1  0  0  0  0
 18 19  1  0  0  0  0
 19 10  1  0  0  0  0
 19 20  2  0  0  0  0
  5 21  1  0  0  0  0
 21 22  2  0  0  0  0
 22  2  1  0  0  0  0
M  END
>  <EXTREG>  (ZINC00083017)
ZINC00083017

>  <LOGBIO>
2.5000

$$$$
ZINC00083590
  -MTS-   02131516472D 0   0.00000     0.00000     0

 27 29  0  0  1  0  0  0  0  0999 V2000
    4.8515   -3.3647    0.0000 C   0  0  0  0  0  0  0  0  0  0  0  0
    5.1107   -2.3953    0.0000 C   0  0  0  0  0  0  0  0  0  0  0  0
    6.0763   -2.1355    0.0000 C   0  0  0  0  0  0  0  0  0  0  0  0
    4.4061   -1.6930    0.0000 O   0  0  0  0  0  0  0  0  0  0  0  0
    4.6653   -0.7236    0.0000 C   0  0  0  0  0  0  0  0  0  0  0  0
    5.6264   -0.4666    0.0000 O   0  0  0  0  0  0  0  0  0  0  0  0
    3.9582   -0.0165    0.0000 C   0  0  0  0  0  0  0  0  0  0  0  0
    3.9582    0.9835    0.0000 C   0  0  1  0  0  0  0  0  0  0  0  0
    2.9582    0.9835    0.0000 C   0  0  0  0  0  0  0  0  0  0  0  0
    2.9582   -0.0165    0.0000 C   0  0  1  0  0  0  0  0  0  0  0  0
    2.2511   -0.7236    0.0000 C   0  0  0  0  0  0  0  0  0  0  0  0
    1.2816   -0.4648    0.0000 C   0  0  0  0  0  0  0  0  0  0  0  0
    0.5796   -1.1697    0.0000 C   0  0  0  0  0  0  0  0  0  0  0  0
    0.8375   -2.1359    0.0000 C   0  0  0  0  0  0  0  0  0  0  0  0
    1.7973   -2.3972    0.0000 C   0  0  0  0  0  0  0  0  0  0  0  0
    2.5090   -1.6898    0.0000 C   0  0  0  0  0  0  0  0  0  0  0  0
    2.2511    1.6906    0.0000 C   0  0  0  0  0  0  0  0  0  0  0  0
    2.5103    2.6600    0.0000 O   0  0  0  0  0  0  0  0  0  0  0  0
    1.2901    1.4337    0.0000 O   0  0  0  0  0  0  0  0  0  0  0  0
    4.6653    1.6906    0.0000 C   0  0  0  0  0  0  0  0  0  0  0  0
    5.6349    1.4319    0.0000 C   0  0  0  0  0  0  0  0  0  0  0  0
    6.3368    2.1367    0.0000 C   0  0  0  0  0  0  0  0  0  0  0  0
    6.0790    3.1029    0.0000 C   0  0  0  0  0  0  0  0  0  0  0  0
    5.1191    3.3642    0.0000 C   0  0  0  0  0  0  0  0  0  0  0  0
    4.4075    2.6568    0.0000 C   0  0  0  0  0  0  0  0  0  0  0  0
    3.1878   -0.5708    0.0000 H   0  0  0  0  0  0  0  0  0  0  0  0
    4.5126    0.7539    0.0000 H   0  0  0  0  0  0  0  0  0  0  0  0
  1  2  1  0  0  0  0
  2  3  1  0  0  0  0
  2  4  1  0  0  0  0
  4  5  1  0  0  0  0
  5  6  2  0  0  0  0
  5  7  1  0  0  0  0
  7  8  1  0  0  0  0
  8 27  1  6  0  0  0
  8  9  1  0  0  0  0
  9 10  1  0  0  0  0
 10 26  1  1  0  0  0
 10  7  1  0  0  0  0
 10 11  1  6  0  0  0
 11 12  2  0  0  0  0
 12 13  1  0  0  0  0
 13 14  2  0  0  0  0
 14 15  1  0  0  0  0
 15 16  2  0  0  0  0
 16 11  1  0  0  0  0
  9 17  1  0  0  0  0
 17 18  1  0  0  0  0
 17 19  2  0  0  0  0
  8 20  1  1  0  0  0
 20 21  2  0  0  0  0
 21 22  1  0  0  0  0
 22 23  2  0  0  0  0
 23 24  1  0  0  0  0
 24 25  2  0  0  0  0
 25 20  1  0  0  0  0
M  END
>  <EXTREG>  (ZINC00083590)
ZINC00083590

>  <LOGBIO>
2.5000

$$$$
ZINC00084166
  -MTS-   02131516472D 0   0.00000     0.00000     0

 22 23  0  0  0  0  0  0  0  0999 V2000
   10.3909    0.4678    0.0000 C   0  0  0  0  0  0  0  0  0  0  0  0
    9.5244    0.9669    0.0000 O   0  0  0  0  0  0  0  0  0  0  0  0
    8.6589    0.4661    0.0000 C   0  0  0  0  0  0  0  0  0  0  0  0
    7.7889    0.9661    0.0000 C   0  0  0  0  0  0  0  0  0  0  0  0
    6.9289    0.4661    0.0000 C   0  0  0  0  0  0  0  0  0  0  0  0
    6.0621    0.9648    0.0000 N   0  0  0  0  0  0  0  0  0  0  0  0
    5.1938    0.4617    0.0000 C   0  0  0  0  0  0  0  0  0  0  0  0
    5.1948   -0.5383    0.0000 O   0  0  0  0  0  0  0  0  0  0  0  0
    4.3321    0.9587    0.0000 C   0  0  0  0  0  0  0  0  0  0  0  0
    3.4639    0.4557    0.0000 O   0  0  0  0  0  0  0  0  0  0  0  0
    2.5971    0.9544    0.0000 C   0  0  0  0  0  0  0  0  0  0  0  0
    2.5946    1.9578    0.0000 C   0  0  0  0  0  0  0  0  0  0  0  0
    1.7313    2.4521    0.0000 C   0  0  0  0  0  0  0  0  0  0  0  0
    0.8655    1.9517    0.0000 C   0  0  0  0  0  0  0  0  0  0  0  0
    0.0000    2.4525    0.0000 F   0  0  0  0  0  0  0  0  0  0  0  0
    0.8630    0.9569    0.0000 C   0  0  0  0  0  0  0  0  0  0  0  0
    1.7313    0.4539    0.0000 C   0  0  0  0  0  0  0  0  0  0  0  0
    6.9289   -0.5339    0.0000 N   0  0  0  0  0  0  0  0  0  0  0  0
    7.7889   -1.0339    0.0000 C   0  0  0  0  0  0  0  0  0  0  0  0
    7.7864   -2.0339    0.0000 O   0  0  0  0  0  0  0  0  0  0  0  0
    6.9191   -2.5318    0.0000 C   0  0  0  0  0  0  0  0  0  0  0  0
    8.6589   -0.5339    0.0000 N   0  0  0  0  0  0  0  0  0  0  0  0
  1  2  1  0  0  0  0
  2  3  1  0  0  0  0
  3  4  2  0  0  0  0
  4  5  1  0  0  0  0
  5  6  1  0  0  0  0
  6  7  1  0  0  0  0
  7  8  2  0  0  0  0
  7  9  1  0  0  0  0
  9 10  1  0  0  0  0
 10 11  1  0  0  0  0
 11 12  2  0  0  0  0
 12 13  1  0  0  0  0
 13 14  2  0  0  0  0
 14 15  1  0  0  0  0
 14 16  1  0  0  0  0
 16 17  2  0  0  0  0
 17 11  1  0  0  0  0
  5 18  2  0  0  0  0
 18 19  1  0  0  0  0
 19 20  1  0  0  0  0
 20 21  1  0  0  0  0
 19 22  2  0  0  0  0
 22  3  1  0  0  0  0
M  END
>  <EXTREG>  (ZINC00084166)
ZINC00084166

>  <LOGBIO>
2.5000

$$$$
ZINC00085648
  -MTS-   02131516472D 0   0.00000     0.00000     0

 17 17  0  0  0  0  0  0  0  0999 V2000
    6.0541    1.7519    0.0000 C   0  0  0  0  0  0  0  0  0  0  0  0
    6.0556    0.7485    0.0000 C   0  0  0  0  0  0  0  0  0  0  0  0
    6.3984   -0.1910    0.0000 C   0  0  0  0  0  0  0  0  0  0  0  0
    7.0402    0.9233    0.0000 C   0  0  0  0  0  0  0  0  0  0  0  0
    5.1944    0.2507    0.0000 C   0  0  0  0  0  0  0  0  0  0  0  0
    5.1959   -0.7528    0.0000 O   0  0  0  0  0  0  0  0  0  0  0  0
    4.3278    0.7498    0.0000 C   0  0  0  0  0  0  0  0  0  0  0  0
    3.4623    0.2490    0.0000 S   0  0  0  0  0  0  0  0  0  0  0  0
    3.9632   -0.6166    0.0000 O   0  0  0  0  0  0  0  0  0  0  0  0
    2.9615    1.1145    0.0000 O   0  0  0  0  0  0  0  0  0  0  0  0
    2.5968   -0.2519    0.0000 C   0  0  0  0  0  0  0  0  0  0  0  0
    1.7268    0.2481    0.0000 C   0  0  0  0  0  0  0  0  0  0  0  0
    0.8668   -0.2519    0.0000 C   0  0  0  0  0  0  0  0  0  0  0  0
    0.8668   -1.2519    0.0000 C   0  0  0  0  0  0  0  0  0  0  0  0
    0.0000   -1.7506    0.0000 Cl  0  0  0  0  0  0  0  0  0  0  0  0
    1.7268   -1.7519    0.0000 C   0  0  0  0  0  0  0  0  0  0  0  0
    2.5968   -1.2519    0.0000 C   0  0  0  0  0  0  0  0  0  0  0  0
  1  2  1  0  0  0  0
  2  3  1  0  0  0  0
  2  4  1  0  0  0  0
  2  5  1  0  0  0  0
  5  6  2  0  0  0  0
  5  7  1  0  0  0  0
  7  8  1  0  0  0  0
  8  9  2  0  0  0  0
  8 10  2  0  0  0  0
  8 11  1  0  0  0  0
 11 12  2  0  0  0  0
 12 13  1  0  0  0  0
 13 14  2  0  0  0  0
 14 15  1  0  0  0  0
 14 16  1  0  0  0  0
 16 17  2  0  0  0  0
 17 11  1  0  0  0  0
M  END
>  <EXTREG>  (ZINC00085648)
ZINC00085648

>  <LOGBIO>
2.5000

$$$$
ZINC00085770
  -MTS-   02131516472D 0   0.00000     0.00000     0

 28 31  0  0  0  0  0  0  0  0999 V2000
    0.4778    1.5771    0.0000 C   0  0  0  0  0  0  0  0  0  0  0  0
    1.0847    2.3763    0.0000 C   0  0  0  0  0  0  0  0  0  0  0  0
    2.0715    2.2503    0.0000 C   0  0  0  0  0  0  0  0  0  0  0  0
    2.4578    1.3279    0.0000 C   0  0  0  0  0  0  0  0  0  0  0  0
    3.4395    1.0954    0.0000 S   0  0  0  0  0  0  0  0  0  0  0  0
    3.5156    0.1021    0.0000 C   0  0  0  0  0  0  0  0  0  0  0  0
    4.3708   -0.4163    0.0000 N   0  0  0  0  0  0  0  0  0  0  0  0
    4.3494   -1.4195    0.0000 C   0  0  0  0  0  0  0  0  0  0  0  0
    3.4769   -1.8975    0.0000 O   0  0  0  0  0  0  0  0  0  0  0  0
    5.2043   -1.9383    0.0000 C   0  0  0  0  0  0  0  0  0  0  0  0
    6.0810   -1.4573    0.0000 N   0  0  0  0  0  0  0  0  0  0  0  0
    6.9938   -1.8868    0.0000 C   0  0  0  0  0  0  0  0  0  0  0  0
    7.1749   -2.8703    0.0000 O   0  0  0  0  0  0  0  0  0  0  0  0
    7.6809   -1.1736    0.0000 C   0  0  1  0  0  0  0  0  0  0  0  0
    8.6909   -1.5136    0.0000 C   0  0  1  0  0  0  0  0  0  0  0  0
    8.1509   -2.4836    0.0000 C   0  0  0  0  0  0  0  0  0  0  0  0
    8.3009   -0.5836    0.0000 C   0  0  2  0  0  0  0  0  0  0  0  0
    9.1009   -0.2336    0.0000 C   0  0  0  0  0  0  0  0  0  0  0  0
    9.6109   -0.9336    0.0000 C   0  0  0  0  0  0  0  0  0  0  0  0
    7.1909   -0.2636    0.0000 C   0  0  1  0  0  0  0  0  0  0  0  0
    6.2081   -0.4654    0.0000 C   0  0  0  0  0  0  0  0  0  0  0  0
    5.4750    0.2146    0.0000 O   0  0  0  0  0  0  0  0  0  0  0  0
    2.5997   -0.2899    0.0000 N   0  0  0  0  0  0  0  0  0  0  0  0
    1.9395    0.4728    0.0000 N   0  0  0  0  0  0  0  0  0  0  0  0
    7.2143    0.3360    0.0000 H   0  0  0  0  0  0  0  0  0  0  0  0
    8.2614    0.0151    0.0000 H   0  0  0  0  0  0  0  0  0  0  0  0
    9.1266   -1.9261    0.0000 H   0  0  0  0  0  0  0  0  0  0  0  0
    7.8233   -1.7564    0.0000 H   0  0  0  0  0  0  0  0  0  0  0  0
  1  2  1  0  0  0  0
  2  3  1  0  0  0  0
  3  4  1  0  0  0  0
  4  5  1  0  0  0  0
  5  6  1  0  0  0  0
  6  7  1  0  0  0  0
  7  8  1  0  0  0  0
  8  9  2  0  0  0  0
  8 10  1  0  0  0  0
 10 11  1  0  0  0  0
 11 12  1  0  0  0  0
 12 13  2  0  0  0  0
 14 12  1  6  0  0  0
 14 28  1  1  0  0  0
 14 15  1  0  0  0  0
 15 27  1  1  0  0  0
 15 16  1  6  0  0  0
 16 17  1  0  0  0  0
 17 26  1  6  0  0  0
 17 18  1  1  0  0  0
 18 19  2  0  0  0  0
 19 15  1  0  0  0  0
 17 20  1  0  0  0  0
 20 25  1  1  0  0  0
 20 14  1  0  0  0  0
 20 21  1  6  0  0  0
 21 11  1  0  0  0  0
 21 22  2  0  0  0  0
  6 23  2  0  0  0  0
 23 24  1  0  0  0  0
 24  4  2  0  0  0  0
M  END
>  <EXTREG>  (ZINC00085770)
ZINC00085770

>  <LOGBIO>
2.5000

$$$$
ZINC00086268
  -MTS-   02131516472D 0   0.00000     0.00000     0

 22 24  0  0  0  0  0  0  0  0999 V2000
    7.3794   -3.0343    0.0000 C   0  0  0  0  0  0  0  0  0  0  0  0
    6.7908   -2.2258    0.0000 C   0  0  0  0  0  0  0  0  0  0  0  0
    7.1008   -1.2658    0.0000 O   0  0  0  0  0  0  0  0  0  0  0  0
    6.2908   -0.6858    0.0000 C   0  0  0  0  0  0  0  0  0  0  0  0
    6.1912    0.3123    0.0000 C   0  0  0  0  0  0  0  0  0  0  0  0
    5.2792    0.7226    0.0000 C   0  0  0  0  0  0  0  0  0  0  0  0
    4.4663    0.1343    0.0000 C   0  0  0  0  0  0  0  0  0  0  0  0
    3.5533    0.5423    0.0000 O   0  0  0  0  0  0  0  0  0  0  0  0
    3.4502    1.5369    0.0000 C   0  0  0  0  0  0  0  0  0  0  0  0
    2.5372    1.9449    0.0000 C   0  0  0  0  0  0  0  0  0  0  0  0
    2.4327    2.9429    0.0000 C   0  0  0  0  0  0  0  0  0  0  0  0
    1.5236    3.3469    0.0000 C   0  0  0  0  0  0  0  0  0  0  0  0
    0.7132    2.7610    0.0000 C   0  0  0  0  0  0  0  0  0  0  0  0
    0.8119    1.7712    0.0000 C   0  0  0  0  0  0  0  0  0  0  0  0
    0.0000    1.1873    0.0000 F   0  0  0  0  0  0  0  0  0  0  0  0
    1.7268    1.3590    0.0000 C   0  0  0  0  0  0  0  0  0  0  0  0
    4.5695   -0.8551    0.0000 C   0  0  0  0  0  0  0  0  0  0  0  0
    5.4808   -1.2658    0.0000 C   0  0  0  0  0  0  0  0  0  0  0  0
    5.7908   -2.2258    0.0000 C   0  0  0  0  0  0  0  0  0  0  0  0
    5.2023   -3.0343    0.0000 C   0  0  0  0  0  0  0  0  0  0  0  0
    4.2044   -2.9291    0.0000 O   0  0  0  0  0  0  0  0  0  0  0  0
    5.6056   -3.9437    0.0000 O   0  0  0  0  0  0  0  0  0  0  0  0
  1  2  1  0  0  0  0
  2  3  1  0  0  0  0
  3  4  1  0  0  0  0
  4  5  2  0  0  0  0
  5  6  1  0  0  0  0
  6  7  2  0  0  0  0
  7  8  1  0  0  0  0
  8  9  1  0  0  0  0
  9 10  1  0  0  0  0
 10 11  2  0  0  0  0
 11 12  1  0  0  0  0
 12 13  2  0  0  0  0
 13 14  1  0  0  0  0
 14 15  1  0  0  0  0
 14 16  2  0  0  0  0
 16 10  1  0  0  0  0
  7 17  1  0  0  0  0
 17 18  2  0  0  0  0
 18  4  1  0  0  0  0
 18 19  1  0  0  0  0
 19  2  2  0  0  0  0
 19 20  1  0  0  0  0
 20 21  1  0  0  0  0
 20 22  2  0  0  0  0
M  END
>  <EXTREG>  (ZINC00086268)
ZINC00086268

>  <LOGBIO>
2.5000

$$$$
ZINC00086485
  -MTS-   02131516472D 0   0.00000     0.00000     0

 13 15  0  0  0  0  0  0  0  0999 V2000
    0.4603   -0.3399    0.0000 C   0  0  0  0  0  0  0  0  0  0  0  0
    0.9654   -1.2069    0.0000 C   0  0  0  0  0  0  0  0  0  0  0  0
    1.9602   -1.2019    0.0000 C   0  0  0  0  0  0  0  0  0  0  0  0
    2.4658   -2.0671    0.0000 N   0  0  0  0  0  0  0  0  0  0  0  0
    3.4658   -2.0621    0.0000 N   0  0  0  0  0  0  0  0  0  0  0  0
    3.9615   -1.1896    0.0000 C   0  0  0  0  0  0  0  0  0  0  0  0
    3.4572   -0.3321    0.0000 C   0  0  0  0  0  0  0  0  0  0  0  0
    2.4585   -0.3349    0.0000 C   0  0  0  0  0  0  0  0  0  0  0  0
    1.9603    0.5271    0.0000 C   0  0  0  0  0  0  0  0  0  0  0  0
    2.2703    1.4871    0.0000 N   0  0  0  0  0  0  0  0  0  0  0  0
    1.4603    2.0671    0.0000 O   0  0  0  0  0  0  0  0  0  0  0  0
    0.6503    1.4871    0.0000 N   0  0  0  0  0  0  0  0  0  0  0  0
    0.9603    0.5271    0.0000 C   0  0  0  0  0  0  0  0  0  0  0  0
  1  2  1  0  0  0  0
  2  3  1  0  0  0  0
  3  4  1  0  0  0  0
  4  5  2  0  0  0  0
  5  6  1  0  0  0  0
  6  7  2  0  0  0  0
  7  8  1  0  0  0  0
  8  3  2  0  0  0  0
  8  9  1  0  0  0  0
  9 10  2  0  0  0  0
 10 11  1  0  0  0  0
 11 12  1  0  0  0  0
 12 13  2  0  0  0  0
 13  1  1  0  0  0  0
 13  9  1  0  0  0  0
M  END
>  <EXTREG>  (ZINC00086485)
ZINC00086485

>  <LOGBIO>
2.5000

$$$$
ZINC00086495
  -MTS-   02131516472D 0   0.00000     0.00000     0

 26 29  0  0  1  0  0  0  0  0999 V2000
    6.1373   -0.5332    0.0000 C   0  0  0  0  0  0  0  0  0  0  0  0
    5.5488    0.2753    0.0000 C   0  0  0  0  0  0  0  0  0  0  0  0
    5.8588    1.2353    0.0000 N   0  0  0  0  0  0  0  0  0  0  0  0
    5.0488    1.8153    0.0000 C   0  0  0  0  0  0  0  0  0  0  0  0
    4.9492    2.8135    0.0000 C   0  0  0  0  0  0  0  0  0  0  0  0
    4.0372    3.2237    0.0000 C   0  0  0  0  0  0  0  0  0  0  0  0
    3.2243    2.6355    0.0000 C   0  0  0  0  0  0  0  0  0  0  0  0
    3.3274    1.6460    0.0000 C   0  0  0  0  0  0  0  0  0  0  0  0
    4.2388    1.2353    0.0000 C   0  0  0  0  0  0  0  0  0  0  0  0
    4.5488    0.2753    0.0000 C   0  0  0  0  0  0  0  0  0  0  0  0
    3.9603   -0.5332    0.0000 C   0  0  2  0  0  0  0  0  0  0  0  0
    2.7670   -0.4066    0.0000 N   0  0  0  0  0  0  0  0  0  0  0  0
    2.1785   -1.2151    0.0000 C   0  0  0  0  0  0  0  0  0  0  0  0
    1.1805   -1.1103    0.0000 C   0  0  0  0  0  0  0  0  0  0  0  0
    0.5967   -1.9158    0.0000 C   0  0  0  0  0  0  0  0  0  0  0  0
    1.0017   -2.8301    0.0000 C   0  0  0  0  0  0  0  0  0  0  0  0
    0.4112   -3.6371    0.0000 Cl  0  0  0  0  0  0  0  0  0  0  0  0
    1.9905   -2.9389    0.0000 C   0  0  0  0  0  0  0  0  0  0  0  0
    2.5835   -2.1294    0.0000 C   0  0  0  0  0  0  0  0  0  0  0  0
    4.3662   -1.4471    0.0000 C   0  0  0  0  0  0  0  0  0  0  0  0
    5.3639   -1.5538    0.0000 C   0  0  0  0  0  0  0  0  0  0  0  0
    5.7659   -2.4638    0.0000 C   0  0  0  0  0  0  0  0  0  0  0  0
    5.1782   -3.2729    0.0000 C   0  0  0  0  0  0  0  0  0  0  0  0
    4.1885   -3.1720    0.0000 C   0  0  0  0  0  0  0  0  0  0  0  0
    3.7785   -2.2561    0.0000 N   0  0  0  0  0  0  0  0  0  0  0  0
    3.7167    0.0152    0.0000 H   0  0  0  0  0  0  0  0  0  0  0  0
  1  2  1  0  0  0  0
  2  3  1  0  0  0  0
  3  4  1  0  0  0  0
  4  5  2  0  0  0  0
  5  6  1  0  0  0  0
  6  7  2  0  0  0  0
  7  8  1  0  0  0  0
  8  9  2  0  0  0  0
  9  4  1  0  0  0  0
  9 10  1  0  0  0  0
 10  2  2  0  0  0  0
 10 11  1  0  0  0  0
 11 26  1  6  0  0  0
 11 12  1  1  0  0  0
 12 13  1  0  0  0  0
 13 14  2  0  0  0  0
 14 15  1  0  0  0  0
 15 16  2  0  0  0  0
 16 17  1  0  0  0  0
 16 18  1  0  0  0  0
 18 19  2  0  0  0  0
 19 13  1  0  0  0  0
 11 20  1  0  0  0  0
 20 21  2  0  0  0  0
 21 22  1  0  0  0  0
 22 23  2  0  0  0  0
 23 24  1  0  0  0  0
 24 25  2  0  0  0  0
 25 20  1  0  0  0  0
M  END
>  <EXTREG>  (ZINC00086495)
ZINC00086495

>  <LOGBIO>
2.5000

$$$$
ZINC00088625
  -MTS-   02131516472D 0   0.00000     0.00000     0

 18 19  0  0  0  0  0  0  0  0999 V2000
    6.8359   -2.3847    0.0000 F   0  0  0  0  0  0  0  0  0  0  0  0
    6.2474   -1.5762    0.0000 C   0  0  0  0  0  0  0  0  0  0  0  0
    5.4389   -2.1647    0.0000 F   0  0  0  0  0  0  0  0  0  0  0  0
    7.0559   -0.9876    0.0000 F   0  0  0  0  0  0  0  0  0  0  0  0
    5.6589   -0.7677    0.0000 C   0  0  0  0  0  0  0  0  0  0  0  0
    5.9689    0.1923    0.0000 O   0  0  0  0  0  0  0  0  0  0  0  0
    5.1589    0.7723    0.0000 N   0  0  0  0  0  0  0  0  0  0  0  0
    4.3489    0.1923    0.0000 C   0  0  0  0  0  0  0  0  0  0  0  0
    4.6589   -0.7677    0.0000 N   0  0  0  0  0  0  0  0  0  0  0  0
    3.3992    0.5055    0.0000 C   0  0  0  0  0  0  0  0  0  0  0  0
    3.1938    1.4877    0.0000 C   0  0  0  0  0  0  0  0  0  0  0  0
    2.2485    1.7973    0.0000 C   0  0  0  0  0  0  0  0  0  0  0  0
    1.5017    1.1321    0.0000 C   0  0  0  0  0  0  0  0  0  0  0  0
    1.7004    0.1574    0.0000 C   0  0  0  0  0  0  0  0  0  0  0  0
    2.6524   -0.1597    0.0000 C   0  0  0  0  0  0  0  0  0  0  0  0
    0.9520   -0.5059    0.0000 N   0  3  0  0  0  0  0  0  0  0  0  0
    0.0000   -0.1888    0.0000 O   0  5  0  0  0  0  0  0  0  0  0  0
    1.1507   -1.4806    0.0000 O   0  0  0  0  0  0  0  0  0  0  0  0
  1  2  1  0  0  0  0
  2  3  1  0  0  0  0
  2  4  1  0  0  0  0
  2  5  1  0  0  0  0
  5  6  1  0  0  0  0
  6  7  1  0  0  0  0
  7  8  2  0  0  0  0
  8  9  1  0  0  0  0
  9  5  2  0  0  0  0
  8 10  1  0  0  0  0
 10 11  2  0  0  0  0
 11 12  1  0  0  0  0
 12 13  2  0  0  0  0
 13 14  1  0  0  0  0
 14 15  2  0  0  0  0
 15 10  1  0  0  0  0
 14 16  1  0  0  0  0
 16 17  1  0  0  0  0
 16 18  2  0  0  0  0
M  CHG  2  16   1  17  -1
M  END
>  <EXTREG>  (ZINC00088625)
ZINC00088625

>  <LOGBIO>
2.5000

$$$$
ZINC00089599
  -MTS-   02131516472D 0   0.00000     0.00000     0

 18 19  0  0  1  0  0  0  0  0999 V2000
    3.1863    2.5403    0.0000 C   0  0  0  0  0  0  0  0  0  0  0  0
    2.3208    2.0394    0.0000 C   0  0  2  0  0  0  0  0  0  0  0  0
    1.4508    2.5394    0.0000 C   0  0  0  0  0  0  0  0  0  0  0  0
    0.5908    2.0394    0.0000 C   0  0  0  0  0  0  0  0  0  0  0  0
    0.5908    1.0394    0.0000 C   0  0  0  0  0  0  0  0  0  0  0  0
    1.4508    0.5394    0.0000 C   0  0  0  0  0  0  0  0  0  0  0  0
    2.3208    1.0394    0.0000 N   0  0  0  0  0  0  0  0  0  0  0  0
    3.1863    0.5386    0.0000 C   0  0  0  0  0  0  0  0  0  0  0  0
    4.0528    1.0377    0.0000 O   0  0  0  0  0  0  0  0  0  0  0  0
    3.1853   -0.4614    0.0000 C   0  0  0  0  0  0  0  0  0  0  0  0
    2.3163   -0.9631    0.0000 C   0  0  0  0  0  0  0  0  0  0  0  0
    2.3174   -1.9579    0.0000 C   0  0  0  0  0  0  0  0  0  0  0  0
    3.1824   -2.4596    0.0000 C   0  0  0  0  0  0  0  0  0  0  0  0
    4.0464   -1.9666    0.0000 C   0  0  0  0  0  0  0  0  0  0  0  0
    4.9102   -2.4704    0.0000 F   0  0  0  0  0  0  0  0  0  0  0  0
    4.0504   -0.9631    0.0000 C   0  0  0  0  0  0  0  0  0  0  0  0
    4.9179   -0.4657    0.0000 F   0  0  0  0  0  0  0  0  0  0  0  0
    2.3199    2.6394    0.0000 H   0  0  0  0  0  0  0  0  0  0  0  0
  2  1  1  1  0  0  0
  2 18  1  6  0  0  0
  2  3  1  0  0  0  0
  3  4  1  0  0  0  0
  4  5  1  0  0  0  0
  5  6  1  0  0  0  0
  6  7  1  0  0  0  0
  7  2  1  0  0  0  0
  7  8  1  0  0  0  0
  8  9  2  0  0  0  0
  8 10  1  0  0  0  0
 10 11  2  0  0  0  0
 11 12  1  0  0  0  0
 12 13  2  0  0  0  0
 13 14  1  0  0  0  0
 14 15  1  0  0  0  0
 14 16  2  0  0  0  0
 16 10  1  0  0  0  0
 16 17  1  0  0  0  0
M  END
>  <EXTREG>  (ZINC00089599)
ZINC00089599

>  <LOGBIO>
2.5000

$$$$
ZINC00090736
  -MTS-   02131516472D 0   0.00000     0.00000     0

 23 25  0  0  0  0  0  0  0  0999 V2000
    8.9203   -2.3025    0.0000 C   0  0  0  0  0  0  0  0  0  0  0  0
    8.3297   -1.4955    0.0000 C   0  0  0  0  0  0  0  0  0  0  0  0
    8.7338   -0.5770    0.0000 C   0  0  0  0  0  0  0  0  0  0  0  0
    8.1447    0.2246    0.0000 C   0  0  0  0  0  0  0  0  0  0  0  0
    7.1505    0.1176    0.0000 C   0  0  0  0  0  0  0  0  0  0  0  0
    6.7453   -0.7909    0.0000 C   0  0  0  0  0  0  0  0  0  0  0  0
    7.3355   -1.6024    0.0000 C   0  0  0  0  0  0  0  0  0  0  0  0
    6.5620    0.9261    0.0000 C   0  0  0  0  0  0  0  0  0  0  0  0
    6.8720    1.8861    0.0000 C   0  0  0  0  0  0  0  0  0  0  0  0
    6.0620    2.4661    0.0000 S   0  0  0  0  0  0  0  0  0  0  0  0
    5.2520    1.8861    0.0000 C   0  0  0  0  0  0  0  0  0  0  0  0
    4.3023    2.1993    0.0000 N   0  0  0  0  0  0  0  0  0  0  0  0
    3.5562    1.5334    0.0000 C   0  0  0  0  0  0  0  0  0  0  0  0
    2.6029    1.8467    0.0000 C   0  0  0  0  0  0  0  0  0  0  0  0
    1.8621    1.1828    0.0000 C   0  0  0  0  0  0  0  0  0  0  0  0
    2.0648    0.2035    0.0000 C   0  0  0  0  0  0  0  0  0  0  0  0
    3.0083   -0.1118    0.0000 C   0  0  0  0  0  0  0  0  0  0  0  0
    3.7589    0.5542    0.0000 C   0  0  0  0  0  0  0  0  0  0  0  0
    1.3171   -0.4605    0.0000 S   0  0  0  0  0  0  0  0  0  0  0  0
    0.5693   -1.1245    0.0000 N   0  0  0  0  0  0  0  0  0  0  0  0
    1.9811   -1.2082    0.0000 O   0  0  0  0  0  0  0  0  0  0  0  0
    0.6531    0.2872    0.0000 O   0  0  0  0  0  0  0  0  0  0  0  0
    5.5620    0.9261    0.0000 N   0  0  0  0  0  0  0  0  0  0  0  0
  1  2  1  0  0  0  0
  2  3  2  0  0  0  0
  3  4  1  0  0  0  0
  4  5  2  0  0  0  0
  5  6  1  0  0  0  0
  6  7  2  0  0  0  0
  7  2  1  0  0  0  0
  5  8  1  0  0  0  0
  8  9  2  0  0  0  0
  9 10  1  0  0  0  0
 10 11  1  0  0  0  0
 11 12  1  0  0  0  0
 12 13  1  0  0  0  0
 13 14  2  0  0  0  0
 14 15  1  0  0  0  0
 15 16  2  0  0  0  0
 16 17  1  0  0  0  0
 17 18  2  0  0  0  0
 18 13  1  0  0  0  0
 16 19  1  0  0  0  0
 19 20  1  0  0  0  0
 19 21  2  0  0  0  0
 19 22  2  0  0  0  0
 11 23  2  0  0  0  0
 23  8  1  0  0  0  0
M  END
>  <EXTREG>  (ZINC00090736)
ZINC00090736

>  <LOGBIO>
2.5000

$$$$
ZINC00091549
  -MTS-   02131516472D 0   0.00000     0.00000     0

 18 20  0  0  0  0  0  0  0  0999 V2000
    5.4132   -4.2482    0.0000 F   0  0  0  0  0  0  0  0  0  0  0  0
    4.8227   -3.4412    0.0000 C   0  0  0  0  0  0  0  0  0  0  0  0
    5.2268   -2.5227    0.0000 C   0  0  0  0  0  0  0  0  0  0  0  0
    4.6377   -1.7211    0.0000 C   0  0  0  0  0  0  0  0  0  0  0  0
    3.6434   -1.8280    0.0000 C   0  0  0  0  0  0  0  0  0  0  0  0
    3.0549   -1.0195    0.0000 C   0  0  0  0  0  0  0  0  0  0  0  0
    3.4608   -0.1056    0.0000 S   0  0  0  0  0  0  0  0  0  0  0  0
    2.8723    0.7029    0.0000 C   0  0  0  0  0  0  0  0  0  0  0  0
    3.1823    1.6629    0.0000 S   0  0  0  0  0  0  0  0  0  0  0  0
    2.3723    2.2429    0.0000 C   0  0  0  0  0  0  0  0  0  0  0  0
    2.2727    3.2410    0.0000 C   0  0  0  0  0  0  0  0  0  0  0  0
    1.3607    3.6513    0.0000 C   0  0  0  0  0  0  0  0  0  0  0  0
    0.5478    3.0630    0.0000 C   0  0  0  0  0  0  0  0  0  0  0  0
    0.6509    2.0736    0.0000 C   0  0  0  0  0  0  0  0  0  0  0  0
    1.5623    1.6629    0.0000 C   0  0  0  0  0  0  0  0  0  0  0  0
    1.8723    0.7029    0.0000 N   0  0  0  0  0  0  0  0  0  0  0  0
    3.2383   -2.7365    0.0000 C   0  0  0  0  0  0  0  0  0  0  0  0
    3.8284   -3.5481    0.0000 C   0  0  0  0  0  0  0  0  0  0  0  0
  1  2  1  0  0  0  0
  2  3  2  0  0  0  0
  3  4  1  0  0  0  0
  4  5  2  0  0  0  0
  5  6  1  0  0  0  0
  6  7  1  0  0  0  0
  7  8  1  0  0  0  0
  8  9  1  0  0  0  0
  9 10  1  0  0  0  0
 10 11  2  0  0  0  0
 11 12  1  0  0  0  0
 12 13  2  0  0  0  0
 13 14  1  0  0  0  0
 14 15  2  0  0  0  0
 15 10  1  0  0  0  0
 15 16  1  0  0  0  0
 16  8  2  0  0  0  0
  5 17  1  0  0  0  0
 17 18  2  0  0  0  0
 18  2  1  0  0  0  0
M  END
>  <EXTREG>  (ZINC00091549)
ZINC00091549

>  <LOGBIO>
2.5000

$$$$
ZINC00091683
  -MTS-   02131516472D 0   0.00000     0.00000     0

 19 21  0  0  1  0  0  0  0  0999 V2000
    5.3128   -2.4828    0.0000 F   0  0  0  0  0  0  0  0  0  0  0  0
    5.7169   -1.5681    0.0000 C   0  0  0  0  0  0  0  0  0  0  0  0
    6.7144   -1.4594    0.0000 C   0  0  0  0  0  0  0  0  0  0  0  0
    7.1145   -0.5486    0.0000 C   0  0  0  0  0  0  0  0  0  0  0  0
    6.5252    0.2593    0.0000 C   0  0  0  0  0  0  0  0  0  0  0  0
    5.5358    0.1564    0.0000 C   0  0  0  0  0  0  0  0  0  0  0  0
    5.1275   -0.7602    0.0000 C   0  0  0  0  0  0  0  0  0  0  0  0
    4.1331   -0.8656    0.0000 N   0  0  0  0  0  0  0  0  0  0  0  0
    3.5446   -0.0572    0.0000 C   0  0  1  0  0  0  0  0  0  0  0  0
    3.8546    0.9028    0.0000 O   0  0  0  0  0  0  0  0  0  0  0  0
    3.0446    1.4828    0.0000 C   0  0  0  0  0  0  0  0  0  0  0  0
    3.0446    2.4828    0.0000 O   0  0  0  0  0  0  0  0  0  0  0  0
    2.2346    0.9028    0.0000 C   0  0  0  0  0  0  0  0  0  0  0  0
    1.2554    1.1055    0.0000 C   0  0  0  0  0  0  0  0  0  0  0  0
    0.5872    0.3616    0.0000 C   0  0  0  0  0  0  0  0  0  0  0  0
    0.9003   -0.5918    0.0000 C   0  0  0  0  0  0  0  0  0  0  0  0
    1.8742   -0.7944    0.0000 C   0  0  0  0  0  0  0  0  0  0  0  0
    2.5446   -0.0572    0.0000 C   0  0  0  0  0  0  0  0  0  0  0  0
    4.1371    0.0375    0.0000 H   0  0  0  0  0  0  0  0  0  0  0  0
  1  2  1  0  0  0  0
  2  3  2  0  0  0  0
  3  4  1  0  0  0  0
  4  5  2  0  0  0  0
  5  6  1  0  0  0  0
  6  7  2  0  0  0  0
  7  2  1  0  0  0  0
  7  8  1  0  0  0  0
  9  8  1  6  0  0  0
  9 19  1  1  0  0  0
  9 10  1  0  0  0  0
 10 11  1  0  0  0  0
 11 12  2  0  0  0  0
 11 13  1  0  0  0  0
 13 14  2  0  0  0  0
 14 15  1  0  0  0  0
 15 16  2  0  0  0  0
 16 17  1  0  0  0  0
 17 18  2  0  0  0  0
 18  9  1  0  0  0  0
 18 13  1  0  0  0  0
M  END
>  <EXTREG>  (ZINC00091683)
ZINC00091683

>  <LOGBIO>
2.5000

$$$$
ZINC00091884
  -MTS-   02131516472D 0   0.00000     0.00000     0

 16 16  0  0  0  0  0  0  0  0999 V2000
    5.7025    3.0029    0.0000 C   0  0  0  0  0  0  0  0  0  0  0  0
    5.7035    1.9995    0.0000 C   0  0  0  0  0  0  0  0  0  0  0  0
    4.8419    1.5021    0.0000 O   0  0  0  0  0  0  0  0  0  0  0  0
    4.8429    0.4987    0.0000 C   0  0  0  0  0  0  0  0  0  0  0  0
    5.7092   -0.0009    0.0000 O   0  0  0  0  0  0  0  0  0  0  0  0
    3.9814    0.0014    0.0000 C   0  0  0  0  0  0  0  0  0  0  0  0
    3.9824   -1.0021    0.0000 S   0  0  0  0  0  0  0  0  0  0  0  0
    3.1169   -1.5029    0.0000 C   0  0  0  0  0  0  0  0  0  0  0  0
    2.2469   -1.0029    0.0000 C   0  0  0  0  0  0  0  0  0  0  0  0
    1.3869   -1.5029    0.0000 C   0  0  0  0  0  0  0  0  0  0  0  0
    0.5201   -1.0043    0.0000 C   0  0  0  0  0  0  0  0  0  0  0  0
    1.3869   -2.5029    0.0000 C   0  0  0  0  0  0  0  0  0  0  0  0
    0.5201   -3.0016    0.0000 Cl  0  0  0  0  0  0  0  0  0  0  0  0
    2.2469   -3.0029    0.0000 C   0  0  0  0  0  0  0  0  0  0  0  0
    3.1169   -2.5029    0.0000 C   0  0  0  0  0  0  0  0  0  0  0  0
    3.9824   -3.0038    0.0000 C   0  0  0  0  0  0  0  0  0  0  0  0
  1  2  1  0  0  0  0
  2  3  1  0  0  0  0
  3  4  1  0  0  0  0
  4  5  2  0  0  0  0
  4  6  1  0  0  0  0
  6  7  1  0  0  0  0
  7  8  1  0  0  0  0
  8  9  2  0  0  0  0
  9 10  1  0  0  0  0
 10 11  1  0  0  0  0
 10 12  2  0  0  0  0
 12 13  1  0  0  0  0
 12 14  1  0  0  0  0
 14 15  2  0  0  0  0
 15  8  1  0  0  0  0
 15 16  1  0  0  0  0
M  END
>  <EXTREG>  (ZINC00091884)
ZINC00091884

>  <LOGBIO>
2.5000

$$$$
ZINC00092398
  -MTS-   02131516472D 0   0.00000     0.00000     0

 21 23  0  0  0  0  0  0  0  0999 V2000
    5.2786   -3.8868    0.0000 C   0  0  0  0  0  0  0  0  0  0  0  0
    5.6813   -2.9715    0.0000 C   0  0  0  0  0  0  0  0  0  0  0  0
    6.6787   -2.8612    0.0000 C   0  0  0  0  0  0  0  0  0  0  0  0
    7.0774   -1.9499    0.0000 C   0  0  0  0  0  0  0  0  0  0  0  0
    8.0714   -1.8404    0.0000 C   0  0  0  0  0  0  0  0  0  0  0  0
    6.4869   -1.1428    0.0000 N   0  0  0  0  0  0  0  0  0  0  0  0
    5.4976   -1.2472    0.0000 C   0  0  0  0  0  0  0  0  0  0  0  0
    4.9091   -0.4387    0.0000 S   0  0  0  0  0  0  0  0  0  0  0  0
    5.3150    0.4752    0.0000 C   0  0  0  0  0  0  0  0  0  0  0  0
    4.7265    1.2837    0.0000 C   0  0  0  0  0  0  0  0  0  0  0  0
    5.0365    2.2437    0.0000 O   0  0  0  0  0  0  0  0  0  0  0  0
    4.2265    2.8237    0.0000 N   0  0  0  0  0  0  0  0  0  0  0  0
    3.4165    2.2437    0.0000 C   0  0  0  0  0  0  0  0  0  0  0  0
    3.7265    1.2837    0.0000 N   0  0  0  0  0  0  0  0  0  0  0  0
    2.4668    2.5568    0.0000 C   0  0  0  0  0  0  0  0  0  0  0  0
    2.2614    3.5390    0.0000 C   0  0  0  0  0  0  0  0  0  0  0  0
    1.3161    3.8486    0.0000 C   0  0  0  0  0  0  0  0  0  0  0  0
    0.5693    3.1835    0.0000 C   0  0  0  0  0  0  0  0  0  0  0  0
    0.7680    2.2088    0.0000 C   0  0  0  0  0  0  0  0  0  0  0  0
    1.7201    1.8917    0.0000 C   0  0  0  0  0  0  0  0  0  0  0  0
    5.0908   -2.1645    0.0000 N   0  0  0  0  0  0  0  0  0  0  0  0
  1  2  1  0  0  0  0
  2  3  2  0  0  0  0
  3  4  1  0  0  0  0
  4  5  1  0  0  0  0
  4  6  2  0  0  0  0
  6  7  1  0  0  0  0
  7  8  1  0  0  0  0
  8  9  1  0  0  0  0
  9 10  1  0  0  0  0
 10 11  1  0  0  0  0
 11 12  1  0  0  0  0
 12 13  2  0  0  0  0
 13 14  1  0  0  0  0
 14 10  2  0  0  0  0
 13 15  1  0  0  0  0
 15 16  2  0  0  0  0
 16 17  1  0  0  0  0
 17 18  2  0  0  0  0
 18 19  1  0  0  0  0
 19 20  2  0  0  0  0
 20 15  1  0  0  0  0
  7 21  2  0  0  0  0
 21  2  1  0  0  0  0
M  END
>  <EXTREG>  (ZINC00092398)
ZINC00092398

>  <LOGBIO>
2.5000

$$$$
ZINC00093177
  -MTS-   02131516472D 0   0.00000     0.00000     0

 24 27  0  0  0  0  0  0  0  0999 V2000
    0.3528    0.2166    0.0000 N   0  0  0  0  0  0  0  0  0  0  0  0
    1.3528    0.2168    0.0000 C   0  0  0  0  0  0  0  0  0  0  0  0
    1.8539   -0.6510    0.0000 N   0  0  0  0  0  0  0  0  0  0  0  0
    1.5472   -1.6120    0.0000 C   0  0  0  0  0  0  0  0  0  0  0  0
    0.6358   -2.0310    0.0000 C   0  0  0  0  0  0  0  0  0  0  0  0
    0.5446   -3.0268    0.0000 C   0  0  0  0  0  0  0  0  0  0  0  0
    1.3653   -3.6041    0.0000 C   0  0  0  0  0  0  0  0  0  0  0  0
    2.2674   -3.1847    0.0000 C   0  0  0  0  0  0  0  0  0  0  0  0
    2.3592   -2.1893    0.0000 C   0  0  0  0  0  0  0  0  0  0  0  0
    3.1672   -1.6065    0.0000 N   0  0  0  0  0  0  0  0  0  0  0  0
    2.8539   -0.6476    0.0000 C   0  0  0  0  0  0  0  0  0  0  0  0
    3.3510    0.2186    0.0000 C   0  0  0  0  0  0  0  0  0  0  0  0
    4.3510    0.2186    0.0000 C   0  0  0  0  0  0  0  0  0  0  0  0
    5.3510    0.2186    0.0000 N   0  0  0  0  0  0  0  0  0  0  0  0
    2.8559    1.0815    0.0000 C   0  0  0  0  0  0  0  0  0  0  0  0
    3.3577    1.9464    0.0000 C   0  0  0  0  0  0  0  0  0  0  0  0
    4.3612    1.9453    0.0000 C   0  0  0  0  0  0  0  0  0  0  0  0
    4.8586    2.8068    0.0000 C   0  0  0  0  0  0  0  0  0  0  0  0
    4.3613    3.6743    0.0000 C   0  0  0  0  0  0  0  0  0  0  0  0
    3.3665    3.6805    0.0000 C   0  0  0  0  0  0  0  0  0  0  0  0
    2.8604    2.8140    0.0000 C   0  0  0  0  0  0  0  0  0  0  0  0
    1.8524    1.0831    0.0000 C   0  0  0  0  0  0  0  0  0  0  0  0
    1.3530    1.9494    0.0000 C   0  0  0  0  0  0  0  0  0  0  0  0
    0.8535    2.8157    0.0000 N   0  0  0  0  0  0  0  0  0  0  0  0
  1  2  1  0  0  0  0
  2  3  1  0  0  0  0
  3  4  1  0  0  0  0
  4  5  2  0  0  0  0
  5  6  1  0  0  0  0
  6  7  2  0  0  0  0
  7  8  1  0  0  0  0
  8  9  2  0  0  0  0
  9  4  1  0  0  0  0
  9 10  1  0  0  0  0
 10 11  2  0  0  0  0
 11  3  1  0  0  0  0
 11 12  1  0  0  0  0
 12 13  1  0  0  0  0
 13 14  3  0  0  0  0
 12 15  2  0  0  0  0
 15 16  1  0  0  0  0
 16 17  2  0  0  0  0
 17 18  1  0  0  0  0
 18 19  2  0  0  0  0
 19 20  1  0  0  0  0
 20 21  2  0  0  0  0
 21 16  1  0  0  0  0
 15 22  1  0  0  0  0
 22  2  2  0  0  0  0
 22 23  1  0  0  0  0
 23 24  3  0  0  0  0
M  END
>  <EXTREG>  (ZINC00093177)
ZINC00093177

>  <LOGBIO>
2.5000

$$$$
ZINC00093693
  -MTS-   02131516472D 0   0.00000     0.00000     0

 22 23  0  0  0  0  0  0  0  0999 V2000
    4.3332    3.5428    0.0000 F   0  0  0  0  0  0  0  0  0  0  0  0
    3.4651    3.0462    0.0000 C   0  0  0  0  0  0  0  0  0  0  0  0
    3.4601    2.0428    0.0000 C   0  0  0  0  0  0  0  0  0  0  0  0
    2.5956    1.5506    0.0000 C   0  0  0  0  0  0  0  0  0  0  0  0
    1.7311    2.0533    0.0000 C   0  0  0  0  0  0  0  0  0  0  0  0
    0.8643    1.5546    0.0000 N   0  0  0  0  0  0  0  0  0  0  0  0
    0.8628    0.5511    0.0000 C   0  0  0  0  0  0  0  0  0  0  0  0
    0.0000    0.0559    0.0000 O   0  0  0  0  0  0  0  0  0  0  0  0
    1.7278    0.0494    0.0000 C   0  0  0  0  0  0  0  0  0  0  0  0
    1.7257   -0.9506    0.0000 S   0  0  0  0  0  0  0  0  0  0  0  0
    0.7258   -0.9486    0.0000 O   0  0  0  0  0  0  0  0  0  0  0  0
    2.7257   -0.9527    0.0000 O   0  0  0  0  0  0  0  0  0  0  0  0
    1.7237   -1.9506    0.0000 C   0  0  0  0  0  0  0  0  0  0  0  0
    2.5912   -2.4550    0.0000 C   0  0  0  0  0  0  0  0  0  0  0  0
    2.5871   -3.4498    0.0000 C   0  0  0  0  0  0  0  0  0  0  0  0
    1.7206   -3.9489    0.0000 C   0  0  0  0  0  0  0  0  0  0  0  0
    0.8581   -3.4532    0.0000 C   0  0  0  0  0  0  0  0  0  0  0  0
    0.8572   -2.4497    0.0000 C   0  0  0  0  0  0  0  0  0  0  0  0
    1.7311    3.0480    0.0000 C   0  0  0  0  0  0  0  0  0  0  0  0
    0.8653    3.5485    0.0000 F   0  0  0  0  0  0  0  0  0  0  0  0
    2.6006    3.5489    0.0000 C   0  0  0  0  0  0  0  0  0  0  0  0
    2.6027    4.5489    0.0000 F   0  0  0  0  0  0  0  0  0  0  0  0
  1  2  1  0  0  0  0
  2  3  2  0  0  0  0
  3  4  1  0  0  0  0
  4  5  2  0  0  0  0
  5  6  1  0  0  0  0
  6  7  1  0  0  0  0
  7  8  2  0  0  0  0
  7  9  1  0  0  0  0
  9 10  1  0  0  0  0
 10 11  2  0  0  0  0
 10 12  2  0  0  0  0
 10 13  1  0  0  0  0
 13 14  2  0  0  0  0
 14 15  1  0  0  0  0
 15 16  2  0  0  0  0
 16 17  1  0  0  0  0
 17 18  2  0  0  0  0
 18 13  1  0  0  0  0
  5 19  1  0  0  0  0
 19 20  1  0  0  0  0
 19 21  2  0  0  0  0
 21  2  1  0  0  0  0
 21 22  1  0  0  0  0
M  END
>  <EXTREG>  (ZINC00093693)
ZINC00093693

>  <LOGBIO>
2.5000

$$$$
ZINC00095137
  -MTS-   02131516472D 0   0.00000     0.00000     0

 19 20  0  0  0  0  0  0  0  0999 V2000
    5.3728    3.1891    0.0000 C   0  0  0  0  0  0  0  0  0  0  0  0
    4.5073    2.6882    0.0000 C   0  0  0  0  0  0  0  0  0  0  0  0
    3.6373    3.1882    0.0000 C   0  0  0  0  0  0  0  0  0  0  0  0
    2.7773    2.6882    0.0000 C   0  0  0  0  0  0  0  0  0  0  0  0
    2.7773    1.6882    0.0000 N   0  0  0  0  0  0  0  0  0  0  0  0
    3.6373    1.1882    0.0000 C   0  0  0  0  0  0  0  0  0  0  0  0
    4.5073    1.6882    0.0000 C   0  0  0  0  0  0  0  0  0  0  0  0
    1.7371    1.0898    0.0000 C   0  0  0  0  0  0  0  0  0  0  0  0
    0.8718    1.5911    0.0000 O   0  0  0  0  0  0  0  0  0  0  0  0
    1.7353   -0.1102    0.0000 C   0  0  0  0  0  0  0  0  0  0  0  0
    0.8660   -0.6115    0.0000 C   0  0  0  0  0  0  0  0  0  0  0  0
    0.0000   -0.1115    0.0000 Cl  0  0  0  0  0  0  0  0  0  0  0  0
    0.8665   -1.6062    0.0000 N   0  0  0  0  0  0  0  0  0  0  0  0
    1.7313   -2.1084    0.0000 C   0  0  0  0  0  0  0  0  0  0  0  0
    1.7273   -3.1084    0.0000 C   0  0  0  0  0  0  0  0  0  0  0  0
    2.5956   -1.6158    0.0000 C   0  0  0  0  0  0  0  0  0  0  0  0
    3.4591   -2.1201    0.0000 Cl  0  0  0  0  0  0  0  0  0  0  0  0
    2.6001   -0.6124    0.0000 C   0  0  0  0  0  0  0  0  0  0  0  0
    3.4678   -0.1154    0.0000 C   0  0  0  0  0  0  0  0  0  0  0  0
  1  2  1  0  0  0  0
  2  3  1  0  0  0  0
  3  4  1  0  0  0  0
  4  5  1  0  0  0  0
  5  6  1  0  0  0  0
  6  7  1  0  0  0  0
  7  2  1  0  0  0  0
  5  8  1  0  0  0  0
  8  9  2  0  0  0  0
  8 10  1  0  0  0  0
 10 11  2  0  0  0  0
 11 12  1  0  0  0  0
 11 13  1  0  0  0  0
 13 14  2  0  0  0  0
 14 15  1  0  0  0  0
 14 16  1  0  0  0  0
 16 17  1  0  0  0  0
 16 18  2  0  0  0  0
 18 10  1  0  0  0  0
 18 19  1  0  0  0  0
M  END
>  <EXTREG>  (ZINC00095137)
ZINC00095137

>  <LOGBIO>
2.5000

$$$$
ZINC00096033
  -MTS-   02131516472D 0   0.00000     0.00000     0

 24 26  0  0  0  0  0  0  0  0999 V2000
    9.8402   -2.0076    0.0000 C   0  0  0  0  0  0  0  0  0  0  0  0
    9.2517   -1.1991    0.0000 N   0  0  0  0  0  0  0  0  0  0  0  0
    9.5617   -0.2391    0.0000 C   0  0  0  0  0  0  0  0  0  0  0  0
    8.7517    0.3409    0.0000 C   0  0  0  0  0  0  0  0  0  0  0  0
    7.9417   -0.2391    0.0000 C   0  0  0  0  0  0  0  0  0  0  0  0
    8.2517   -1.1991    0.0000 N   0  0  0  0  0  0  0  0  0  0  0  0
    6.9920    0.0741    0.0000 C   0  0  0  0  0  0  0  0  0  0  0  0
    6.7871    1.0564    0.0000 O   0  0  0  0  0  0  0  0  0  0  0  0
    6.2495   -0.5880    0.0000 N   0  0  0  0  0  0  0  0  0  0  0  0
    5.3000   -0.2743    0.0000 C   0  0  0  0  0  0  0  0  0  0  0  0
    5.0952    0.7080    0.0000 C   0  0  0  0  0  0  0  0  0  0  0  0
    4.1499    1.0181    0.0000 C   0  0  0  0  0  0  0  0  0  0  0  0
    3.4029    0.3534    0.0000 C   0  0  0  0  0  0  0  0  0  0  0  0
    3.6010   -0.6215    0.0000 C   0  0  0  0  0  0  0  0  0  0  0  0
    4.5529   -0.9390    0.0000 C   0  0  0  0  0  0  0  0  0  0  0  0
    2.4541    0.6694    0.0000 C   0  0  0  0  0  0  0  0  0  0  0  0
    2.2518    1.6522    0.0000 C   0  0  0  0  0  0  0  0  0  0  0  0
    1.3073    1.9647    0.0000 C   0  0  0  0  0  0  0  0  0  0  0  0
    0.5586    1.3018    0.0000 C   0  0  0  0  0  0  0  0  0  0  0  0
    0.7543    0.3265    0.0000 C   0  0  0  0  0  0  0  0  0  0  0  0
    1.7054    0.0065    0.0000 C   0  0  0  0  0  0  0  0  0  0  0  0
    8.7517    1.3409    0.0000 N   0  3  0  0  0  0  0  0  0  0  0  0
    9.6205    1.8431    0.0000 O   0  5  0  0  0  0  0  0  0  0  0  0
    7.8905    1.8388    0.0000 O   0  0  0  0  0  0  0  0  0  0  0  0
  1  2  1  0  0  0  0
  2  3  1  0  0  0  0
  3  4  2  0  0  0  0
  4  5  1  0  0  0  0
  5  6  2  0  0  0  0
  6  2  1  0  0  0  0
  5  7  1  0  0  0  0
  7  8  2  0  0  0  0
  7  9  1  0  0  0  0
  9 10  1  0  0  0  0
 10 11  2  0  0  0  0
 11 12  1  0  0  0  0
 12 13  2  0  0  0  0
 13 14  1  0  0  0  0
 14 15  2  0  0  0  0
 15 10  1  0  0  0  0
 13 16  1  0  0  0  0
 16 17  1  0  0  0  0
 17 18  1  0  0  0  0
 18 19  1  0  0  0  0
 19 20  1  0  0  0  0
 20 21  1  0  0  0  0
 21 16  1  0  0  0  0
  4 22  1  0  0  0  0
 22 23  1  0  0  0  0
 22 24  2  0  0  0  0
M  CHG  2  22   1  23  -1
M  END
>  <EXTREG>  (ZINC00096033)
ZINC00096033

>  <LOGBIO>
2.5000

$$$$
ZINC00096181
  -MTS-   02131516472D 0   0.00000     0.00000     0

 14 15  0  0  0  0  0  0  0  0999 V2000
    5.8645   -1.7379    0.0000 C   0  0  0  0  0  0  0  0  0  0  0  0
    5.2760   -0.9294    0.0000 N   0  0  0  0  0  0  0  0  0  0  0  0
    5.5860    0.0306    0.0000 C   0  0  0  0  0  0  0  0  0  0  0  0
    4.7760    0.6106    0.0000 C   0  0  0  0  0  0  0  0  0  0  0  0
    4.7760    1.6106    0.0000 Br  0  0  0  0  0  0  0  0  0  0  0  0
    3.9660    0.0306    0.0000 C   0  0  0  0  0  0  0  0  0  0  0  0
    4.2760   -0.9294    0.0000 N   0  0  0  0  0  0  0  0  0  0  0  0
    3.0163    0.3438    0.0000 C   0  0  0  0  0  0  0  0  0  0  0  0
    2.8110    1.3260    0.0000 C   0  0  0  0  0  0  0  0  0  0  0  0
    1.8656    1.6356    0.0000 C   0  0  0  0  0  0  0  0  0  0  0  0
    1.1189    0.9704    0.0000 C   0  0  0  0  0  0  0  0  0  0  0  0
    1.3175   -0.0043    0.0000 C   0  0  0  0  0  0  0  0  0  0  0  0
    0.5692   -0.6676    0.0000 N   0  0  0  0  0  0  0  0  0  0  0  0
    2.2696   -0.3214    0.0000 C   0  0  0  0  0  0  0  0  0  0  0  0
  1  2  1  0  0  0  0
  2  3  1  0  0  0  0
  3  4  2  0  0  0  0
  4  5  1  0  0  0  0
  4  6  1  0  0  0  0
  6  7  2  0  0  0  0
  7  2  1  0  0  0  0
  6  8  1  0  0  0  0
  8  9  2  0  0  0  0
  9 10  1  0  0  0  0
 10 11  2  0  0  0  0
 11 12  1  0  0  0  0
 12 13  1  0  0  0  0
 12 14  2  0  0  0  0
 14  8  1  0  0  0  0
M  END
>  <EXTREG>  (ZINC00096181)
ZINC00096181

>  <LOGBIO>
2.5000

$$$$
ZINC00097384
  -MTS-   02131516472D 0   0.00000     0.00000     0

 19 21  0  0  0  0  0  0  0  0999 V2000
    6.6477   -2.3545    0.0000 N   0  0  0  0  0  0  0  0  0  0  0  0
    6.0592   -1.5460    0.0000 C   0  0  0  0  0  0  0  0  0  0  0  0
    6.3692   -0.5860    0.0000 S   0  0  0  0  0  0  0  0  0  0  0  0
    5.5592   -0.0060    0.0000 C   0  0  0  0  0  0  0  0  0  0  0  0
    4.7492   -0.5860    0.0000 C   0  0  0  0  0  0  0  0  0  0  0  0
    5.0592   -1.5460    0.0000 N   0  0  0  0  0  0  0  0  0  0  0  0
    3.6096   -0.2102    0.0000 C   0  0  0  0  0  0  0  0  0  0  0  0
    3.4042    0.7720    0.0000 C   0  0  0  0  0  0  0  0  0  0  0  0
    2.4589    1.0816    0.0000 C   0  0  0  0  0  0  0  0  0  0  0  0
    2.2525    2.0623    0.0000 O   0  0  0  0  0  0  0  0  0  0  0  0
    1.3022    2.3735    0.0000 C   0  0  0  0  0  0  0  0  0  0  0  0
    0.5562    1.7023    0.0000 C   0  0  0  0  0  0  0  0  0  0  0  0
    0.7637    0.7294    0.0000 O   0  0  0  0  0  0  0  0  0  0  0  0
    1.7121    0.4165    0.0000 C   0  0  0  0  0  0  0  0  0  0  0  0
    1.9108   -0.5583    0.0000 C   0  0  0  0  0  0  0  0  0  0  0  0
    2.8628   -0.8753    0.0000 C   0  0  0  0  0  0  0  0  0  0  0  0
    3.0646   -1.8548    0.0000 N   0  3  0  0  0  0  0  0  0  0  0  0
    3.6339   -2.0441    0.0000 O   0  5  0  0  0  0  0  0  0  0  0  0
    2.3214   -2.5161    0.0000 O   0  0  0  0  0  0  0  0  0  0  0  0
  1  2  1  0  0  0  0
  2  3  1  0  0  0  0
  3  4  1  0  0  0  0
  4  5  2  0  0  0  0
  5  6  1  0  0  0  0
  6  2  2  0  0  0  0
  5  7  1  0  0  0  0
  7  8  2  0  0  0  0
  8  9  1  0  0  0  0
  9 10  1  0  0  0  0
 10 11  1  0  0  0  0
 11 12  1  0  0  0  0
 12 13  1  0  0  0  0
 13 14  1  0  0  0  0
 14  9  2  0  0  0  0
 14 15  1  0  0  0  0
 15 16  2  0  0  0  0
 16  7  1  0  0  0  0
 16 17  1  0  0  0  0
 17 18  1  0  0  0  0
 17 19  2  0  0  0  0
M  CHG  2  17   1  18  -1
M  END
>  <EXTREG>  (ZINC00097384)
ZINC00097384

>  <LOGBIO>
2.5000

$$$$
ZINC00097774
  -MTS-   02131516472D 0   0.00000     0.00000     0

 17 19  0  0  0  0  0  0  0  0999 V2000
    5.9029   -2.1422    0.0000 C   0  0  0  0  0  0  0  0  0  0  0  0
    5.3124   -1.3352    0.0000 C   0  0  0  0  0  0  0  0  0  0  0  0
    5.7165   -0.4167    0.0000 C   0  0  0  0  0  0  0  0  0  0  0  0
    5.1274    0.3849    0.0000 C   0  0  0  0  0  0  0  0  0  0  0  0
    4.1331    0.2779    0.0000 C   0  0  0  0  0  0  0  0  0  0  0  0
    3.7279   -0.6306    0.0000 C   0  0  0  0  0  0  0  0  0  0  0  0
    4.3181   -1.4421    0.0000 C   0  0  0  0  0  0  0  0  0  0  0  0
    3.5446    1.0864    0.0000 C   0  0  0  0  0  0  0  0  0  0  0  0
    3.8546    2.0464    0.0000 C   0  0  0  0  0  0  0  0  0  0  0  0
    3.0446    2.6264    0.0000 S   0  0  0  0  0  0  0  0  0  0  0  0
    2.2346    2.0464    0.0000 C   0  0  0  0  0  0  0  0  0  0  0  0
    1.2554    2.2491    0.0000 N   0  0  0  0  0  0  0  0  0  0  0  0
    0.5872    1.5052    0.0000 C   0  0  0  0  0  0  0  0  0  0  0  0
    0.9003    0.5518    0.0000 N   0  0  0  0  0  0  0  0  0  0  0  0
    1.8742    0.3491    0.0000 C   0  0  0  0  0  0  0  0  0  0  0  0
    2.1829   -0.6020    0.0000 Cl  0  0  0  0  0  0  0  0  0  0  0  0
    2.5446    1.0864    0.0000 C   0  0  0  0  0  0  0  0  0  0  0  0
  1  2  1  0  0  0  0
  2  3  2  0  0  0  0
  3  4  1  0  0  0  0
  4  5  2  0  0  0  0
  5  6  1  0  0  0  0
  6  7  2  0  0  0  0
  7  2  1  0  0  0  0
  5  8  1  0  0  0  0
  8  9  2  0  0  0  0
  9 10  1  0  0  0  0
 10 11  1  0  0  0  0
 11 12  1  0  0  0  0
 12 13  2  0  0  0  0
 13 14  1  0  0  0  0
 14 15  2  0  0  0  0
 15 16  1  0  0  0  0
 15 17  1  0  0  0  0
 17  8  1  0  0  0  0
 17 11  2  0  0  0  0
M  END
>  <EXTREG>  (ZINC00097774)
ZINC00097774

>  <LOGBIO>
2.5000

$$$$
ZINC00099001
  -MTS-   02131516472D 0   0.00000     0.00000     0

 14 15  0  0  0  0  0  0  0  0999 V2000
    5.0428   -0.5600    0.0000 C   0  0  0  0  0  0  0  0  0  0  0  0
    4.0483   -0.6649    0.0000 C   0  0  0  0  0  0  0  0  0  0  0  0
    3.4574    0.1461    0.0000 C   0  0  0  0  0  0  0  0  0  0  0  0
    2.4683    0.0397    0.0000 C   0  0  0  0  0  0  0  0  0  0  0  0
    2.0610   -0.8736    0.0000 C   0  0  0  0  0  0  0  0  0  0  0  0
    2.6428   -1.6805    0.0000 C   0  0  0  0  0  0  0  0  0  0  0  0
    3.6411   -1.5782    0.0000 C   0  0  0  0  0  0  0  0  0  0  0  0
    4.2275   -2.3882    0.0000 F   0  0  0  0  0  0  0  0  0  0  0  0
    1.8798    0.8482    0.0000 N   0  0  0  0  0  0  0  0  0  0  0  0
    2.1898    1.8082    0.0000 N   0  0  0  0  0  0  0  0  0  0  0  0
    1.3798    2.3882    0.0000 N   0  0  0  0  0  0  0  0  0  0  0  0
    0.5698    1.8082    0.0000 N   0  0  0  0  0  0  0  0  0  0  0  0
    0.8798    0.8482    0.0000 C   0  0  0  0  0  0  0  0  0  0  0  0
    0.2913    0.0397    0.0000 S   0  0  0  0  0  0  0  0  0  0  0  0
  1  2  1  0  0  0  0
  2  3  2  0  0  0  0
  3  4  1  0  0  0  0
  4  5  2  0  0  0  0
  5  6  1  0  0  0  0
  6  7  2  0  0  0  0
  7  2  1  0  0  0  0
  7  8  1  0  0  0  0
  4  9  1  0  0  0  0
  9 10  1  0  0  0  0
 10 11  2  0  0  0  0
 11 12  1  0  0  0  0
 12 13  1  0  0  0  0
 13  9  1  0  0  0  0
 13 14  2  0  0  0  0
M  END
>  <EXTREG>  (ZINC00099001)
ZINC00099001

>  <LOGBIO>
2.5000

$$$$
ZINC00100046
  -MTS-   02131516472D 0   0.00000     0.00000     0

 13 14  0  0  1  0  0  0  0  0999 V2000
    2.8582    0.2750    0.0000 C   0  0  0  0  0  0  0  0  0  0  0  0
    1.8798    0.4818    0.0000 C   0  0  2  0  0  0  0  0  0  0  0  0
    2.1898    1.4418    0.0000 N   0  0  0  0  0  0  0  0  0  0  0  0
    1.3798    2.0218    0.0000 C   0  0  0  0  0  0  0  0  0  0  0  0
    1.3798    3.0218    0.0000 O   0  0  0  0  0  0  0  0  0  0  0  0
    0.5698    1.4418    0.0000 N   0  0  0  0  0  0  0  0  0  0  0  0
    0.8798    0.4818    0.0000 C   0  0  0  0  0  0  0  0  0  0  0  0
    0.5267   -0.0033    0.0000 O   0  0  0  0  0  0  0  0  0  0  0  0
    1.7343   -0.9107    0.0000 C   0  0  0  0  0  0  0  0  0  0  0  0
    0.8614   -1.4164    0.0000 O   0  0  0  0  0  0  0  0  0  0  0  0
    1.0750   -2.3895    0.0000 C   0  0  0  0  0  0  0  0  0  0  0  0
    2.0650   -2.5007    0.0000 C   0  0  0  0  0  0  0  0  0  0  0  0
    2.4773   -1.5800    0.0000 C   0  0  0  0  0  0  0  0  0  0  0  0
  2  1  1  1  0  0  0
  2  3  1  0  0  0  0
  3  4  1  0  0  0  0
  4  5  2  0  0  0  0
  4  6  1  0  0  0  0
  6  7  1  0  0  0  0
  7  2  1  0  0  0  0
  7  8  2  0  0  0  0
  2  9  1  0  0  0  0
  9 10  1  0  0  0  0
 10 11  1  0  0  0  0
 11 12  2  0  0  0  0
 12 13  1  0  0  0  0
 13  9  2  0  0  0  0
M  END
>  <EXTREG>  (ZINC00100046)
ZINC00100046

>  <LOGBIO>
2.5000

$$$$
ZINC00100932
  -MTS-   02131516472D 0   0.00000     0.00000     0

 25 29  0  0  1  0  0  0  0  0999 V2000
    3.6688    2.0790    0.0000 O   0  0  0  0  0  0  0  0  0  0  0  0
    3.4438    1.1047    0.0000 C   0  0  2  0  0  0  0  0  0  0  0  0
    2.6461    1.7076    0.0000 O   0  0  0  0  0  0  0  0  0  0  0  0
    1.7234    1.3220    0.0000 C   0  0  0  0  0  0  0  0  0  0  0  0
    0.9275    1.9275    0.0000 O   0  0  0  0  0  0  0  0  0  0  0  0
    1.5976    0.3265    0.0000 C   0  0  0  0  0  0  0  0  0  0  0  0
    0.6733   -0.0642    0.0000 C   0  0  0  0  0  0  0  0  0  0  0  0
    0.5520   -1.0568    0.0000 C   0  0  0  0  0  0  0  0  0  0  0  0
    1.3548   -1.6587    0.0000 C   0  0  0  0  0  0  0  0  0  0  0  0
    2.2692   -1.2668    0.0000 C   0  0  0  0  0  0  0  0  0  0  0  0
    2.3905   -0.2742    0.0000 C   0  0  0  0  0  0  0  0  0  0  0  0
    3.3123    0.1045    0.0000 N   0  0  0  0  0  0  0  0  0  0  0  0
    4.2137   -0.3197    0.0000 C   0  0  0  0  0  0  0  0  0  0  0  0
    4.3885   -1.3043    0.0000 O   0  0  0  0  0  0  0  0  0  0  0  0
    4.9115    0.3862    0.0000 C   0  0  2  0  0  0  0  0  0  0  0  0
    5.9215    0.0462    0.0000 C   0  0  2  0  0  0  0  0  0  0  0  0
    5.3815   -0.9238    0.0000 C   0  0  0  0  0  0  0  0  0  0  0  0
    5.5315    0.9762    0.0000 C   0  0  1  0  0  0  0  0  0  0  0  0
    6.3315    1.3262    0.0000 C   0  0  0  0  0  0  0  0  0  0  0  0
    6.8415    0.6262    0.0000 C   0  0  0  0  0  0  0  0  0  0  0  0
    4.4215    1.2962    0.0000 C   0  0  2  0  0  0  0  0  0  0  0  0
    4.4477    1.8956    0.0000 H   0  0  0  0  0  0  0  0  0  0  0  0
    5.4920    1.5749    0.0000 H   0  0  0  0  0  0  0  0  0  0  0  0
    6.3572   -0.3664    0.0000 H   0  0  0  0  0  0  0  0  0  0  0  0
    5.0502   -0.1976    0.0000 H   0  0  0  0  0  0  0  0  0  0  0  0
  2  1  1  1  0  0  0
  2  3  1  0  0  0  0
  3  4  1  0  0  0  0
  4  5  2  0  0  0  0
  4  6  1  0  0  0  0
  6  7  1  0  0  0  0
  7  8  2  0  0  0  0
  8  9  1  0  0  0  0
  9 10  2  0  0  0  0
 10 11  1  0  0  0  0
 11  6  2  0  0  0  0
 11 12  1  0  0  0  0
 12  2  1  0  0  0  0
 12 13  1  0  0  0  0
 13 14  2  0  0  0  0
 15 13  1  1  0  0  0
 15 25  1  6  0  0  0
 15 16  1  0  0  0  0
 16 24  1  6  0  0  0
 16 17  1  1  0  0  0
 17 18  1  0  0  0  0
 18 23  1  1  0  0  0
 18 19  1  6  0  0  0
 19 20  2  0  0  0  0
 20 16  1  0  0  0  0
 18 21  1  0  0  0  0
 21 22  1  6  0  0  0
 21  2  1  1  0  0  0
 21 15  1  0  0  0  0
M  END
>  <EXTREG>  (ZINC00100932)
ZINC00100932

>  <LOGBIO>
2.5000

$$$$
ZINC00101024
  -MTS-   02131516472D 0   0.00000     0.00000     0

 21 22  0  0  0  0  0  0  0  0999 V2000
    7.9190   -0.5136    0.0000 C   0  0  0  0  0  0  0  0  0  0  0  0
    7.0492   -0.0132    0.0000 C   0  0  0  0  0  0  0  0  0  0  0  0
    7.0488    0.9816    0.0000 O   0  0  0  0  0  0  0  0  0  0  0  0
    6.1790    1.4820    0.0000 C   0  0  0  0  0  0  0  0  0  0  0  0
    6.1785    2.4768    0.0000 O   0  0  0  0  0  0  0  0  0  0  0  0
    5.3135    0.9812    0.0000 C   0  0  0  0  0  0  0  0  0  0  0  0
    4.4435    1.4812    0.0000 C   0  0  0  0  0  0  0  0  0  0  0  0
    3.5835    0.9812    0.0000 C   0  0  0  0  0  0  0  0  0  0  0  0
    3.5835   -0.0188    0.0000 C   0  0  0  0  0  0  0  0  0  0  0  0
    4.4435   -0.5188    0.0000 C   0  0  0  0  0  0  0  0  0  0  0  0
    5.3135   -0.0188    0.0000 C   0  0  0  0  0  0  0  0  0  0  0  0
    2.7167   -0.5175    0.0000 N   0  0  0  0  0  0  0  0  0  0  0  0
    1.8479   -0.0153    0.0000 C   0  0  0  0  0  0  0  0  0  0  0  0
    1.8479    0.9847    0.0000 O   0  0  0  0  0  0  0  0  0  0  0  0
    0.9867   -0.5132    0.0000 C   0  0  0  0  0  0  0  0  0  0  0  0
    0.9842   -1.5132    0.0000 S   0  0  0  0  0  0  0  0  0  0  0  0
    0.6379   -2.4513    0.0000 O   0  0  0  0  0  0  0  0  0  0  0  0
    0.0000   -1.3361    0.0000 O   0  0  0  0  0  0  0  0  0  0  0  0
    1.8429   -2.0153    0.0000 C   0  0  0  0  0  0  0  0  0  0  0  0
    2.7142   -1.5175    0.0000 C   0  0  0  0  0  0  0  0  0  0  0  0
    3.5785   -2.0205    0.0000 O   0  0  0  0  0  0  0  0  0  0  0  0
  1  2  1  0  0  0  0
  2  3  1  0  0  0  0
  3  4  1  0  0  0  0
  4  5  2  0  0  0  0
  4  6  1  0  0  0  0
  6  7  2  0  0  0  0
  7  8  1  0  0  0  0
  8  9  2  0  0  0  0
  9 10  1  0  0  0  0
 10 11  2  0  0  0  0
 11  6  1  0  0  0  0
  9 12  1  0  0  0  0
 12 13  1  0  0  0  0
 13 14  2  0  0  0  0
 13 15  1  0  0  0  0
 15 16  1  0  0  0  0
 16 17  2  0  0  0  0
 16 18  2  0  0  0  0
 16 19  1  0  0  0  0
 19 20  1  0  0  0  0
 20 12  1  0  0  0  0
 20 21  2  0  0  0  0
M  END
>  <EXTREG>  (ZINC00101024)
ZINC00101024

>  <LOGBIO>
2.5000

$$$$
ZINC00101677
  -MTS-   02131516472D 0   0.00000     0.00000     0

 22 23  0  0  1  0  0  0  0  0999 V2000
    3.9829    2.1008    0.0000 C   0  0  0  0  0  0  0  0  0  0  0  0
    3.9824    1.1008    0.0000 C   0  0  1  0  0  0  0  0  0  0  0  0
    3.1208    0.6034    0.0000 C   0  0  2  0  0  0  0  0  0  0  0  0
    3.1220   -0.6000    0.0000 S   0  0  0  0  0  0  0  0  0  0  0  0
    2.2565   -1.1009    0.0000 C   0  0  0  0  0  0  0  0  0  0  0  0
    1.3865   -0.6009    0.0000 C   0  0  0  0  0  0  0  0  0  0  0  0
    0.5265   -1.1009    0.0000 C   0  0  0  0  0  0  0  0  0  0  0  0
    0.5265   -2.1009    0.0000 C   0  0  0  0  0  0  0  0  0  0  0  0
    1.3865   -2.6009    0.0000 C   0  0  0  0  0  0  0  0  0  0  0  0
    2.2565   -2.1009    0.0000 C   0  0  0  0  0  0  0  0  0  0  0  0
    3.1220   -2.6017    0.0000 N   0  0  0  0  0  0  0  0  0  0  0  0
    2.2546    1.1030    0.0000 C   0  0  0  0  0  0  0  0  0  0  0  0
    2.2531    2.1065    0.0000 C   0  0  0  0  0  0  0  0  0  0  0  0
    1.3903    2.6017    0.0000 C   0  0  0  0  0  0  0  0  0  0  0  0
    0.5241    2.1022    0.0000 C   0  0  0  0  0  0  0  0  0  0  0  0
    0.5205    1.1074    0.0000 C   0  0  0  0  0  0  0  0  0  0  0  0
    1.3883    0.6035    0.0000 C   0  0  0  0  0  0  0  0  0  0  0  0
    4.8508    0.5981    0.0000 N   0  3  0  0  0  0  0  0  0  0  0  0
    5.7123    1.0954    0.0000 O   0  5  0  0  0  0  0  0  0  0  0  0
    4.8502   -0.4019    0.0000 O   0  0  0  0  0  0  0  0  0  0  0  0
    3.1207    1.2034    0.0000 H   0  0  0  0  0  0  0  0  0  0  0  0
    3.4628    1.4010    0.0000 H   0  0  0  0  0  0  0  0  0  0  0  0
  2  1  1  6  0  0  0
  2 22  1  1  0  0  0
  2  3  1  0  0  0  0
  3 21  1  1  0  0  0
  3  4  1  1  0  0  0
  4  5  1  0  0  0  0
  5  6  2  0  0  0  0
  6  7  1  0  0  0  0
  7  8  2  0  0  0  0
  8  9  1  0  0  0  0
  9 10  2  0  0  0  0
 10  5  1  0  0  0  0
 10 11  1  0  0  0  0
  3 12  1  0  0  0  0
 12 13  2  0  0  0  0
 13 14  1  0  0  0  0
 14 15  2  0  0  0  0
 15 16  1  0  0  0  0
 16 17  2  0  0  0  0
 17 12  1  0  0  0  0
  2 18  1  0  0  0  0
 18 19  1  0  0  0  0
 18 20  2  0  0  0  0
M  CHG  2  18   1  19  -1
M  END
>  <EXTREG>  (ZINC00101677)
ZINC00101677

>  <LOGBIO>
2.5000

$$$$
ZINC00102318
  -MTS-   02131516472D 0   0.00000     0.00000     0

 22 23  0  0  0  0  0  0  0  0999 V2000
    5.9638   -1.0462    0.0000 C   0  0  0  0  0  0  0  0  0  0  0  0
    5.0973   -0.5470    0.0000 O   0  0  0  0  0  0  0  0  0  0  0  0
    4.2318   -1.0479    0.0000 C   0  0  0  0  0  0  0  0  0  0  0  0
    3.3618   -0.5479    0.0000 C   0  0  0  0  0  0  0  0  0  0  0  0
    2.5018   -1.0479    0.0000 C   0  0  0  0  0  0  0  0  0  0  0  0
    1.4617   -0.4495    0.0000 C   0  0  0  0  0  0  0  0  0  0  0  0
    0.9425   -0.7502    0.0000 O   0  0  0  0  0  0  0  0  0  0  0  0
    1.4601    0.5505    0.0000 N   0  0  0  0  0  0  0  0  0  0  0  0
    0.5909    1.0518    0.0000 C   0  0  0  0  0  0  0  0  0  0  0  0
    0.5914    2.0466    0.0000 C   0  0  0  0  0  0  0  0  0  0  0  0
    1.4562    2.5488    0.0000 N   0  0  0  0  0  0  0  0  0  0  0  0
    1.4521    3.5487    0.0000 C   0  0  0  0  0  0  0  0  0  0  0  0
    2.3204    2.0561    0.0000 C   0  0  0  0  0  0  0  0  0  0  0  0
    2.3249    1.0527    0.0000 C   0  0  0  0  0  0  0  0  0  0  0  0
    2.5018   -2.0479    0.0000 C   0  0  0  0  0  0  0  0  0  0  0  0
    3.3618   -2.5479    0.0000 C   0  0  0  0  0  0  0  0  0  0  0  0
    4.2318   -2.0479    0.0000 C   0  0  0  0  0  0  0  0  0  0  0  0
    5.0973   -2.5487    0.0000 O   0  0  0  0  0  0  0  0  0  0  0  0
    5.0963   -3.5487    0.0000 C   0  0  0  0  0  0  0  0  0  0  0  0
    1.4617   -2.6463    0.0000 N   0  3  0  0  0  0  0  0  0  0  0  0
    0.5931   -2.1437    0.0000 O   0  5  0  0  0  0  0  0  0  0  0  0
    1.4596   -3.6411    0.0000 O   0  0  0  0  0  0  0  0  0  0  0  0
  1  2  1  0  0  0  0
  2  3  1  0  0  0  0
  3  4  2  0  0  0  0
  4  5  1  0  0  0  0
  5  6  1  0  0  0  0
  6  7  2  0  0  0  0
  6  8  1  0  0  0  0
  8  9  1  0  0  0  0
  9 10  1  0  0  0  0
 10 11  1  0  0  0  0
 11 12  1  0  0  0  0
 11 13  1  0  0  0  0
 13 14  1  0  0  0  0
 14  8  1  0  0  0  0
  5 15  2  0  0  0  0
 15 16  1  0  0  0  0
 16 17  2  0  0  0  0
 17  3  1  0  0  0  0
 17 18  1  0  0  0  0
 18 19  1  0  0  0  0
 15 20  1  0  0  0  0
 20 21  1  0  0  0  0
 20 22  2  0  0  0  0
M  CHG  2  20   1  21  -1
M  END
>  <EXTREG>  (ZINC00102318)
ZINC00102318

>  <LOGBIO>
2.5000

$$$$
ZINC00103131
  -MTS-   02131516472D 0   0.00000     0.00000     0

 20 22  0  0  0  0  0  0  0  0999 V2000
    6.7494   -2.8517    0.0000 F   0  0  0  0  0  0  0  0  0  0  0  0
    6.1581   -2.0453    0.0000 C   0  0  0  0  0  0  0  0  0  0  0  0
    6.5613   -1.1264    0.0000 N   0  0  0  0  0  0  0  0  0  0  0  0
    5.9714   -0.3254    0.0000 C   0  0  0  0  0  0  0  0  0  0  0  0
    6.3736    0.5901    0.0000 F   0  0  0  0  0  0  0  0  0  0  0  0
    4.9772   -0.4333    0.0000 C   0  0  0  0  0  0  0  0  0  0  0  0
    4.6236    0.0514    0.0000 F   0  0  0  0  0  0  0  0  0  0  0  0
    4.5730   -1.3423    0.0000 C   0  0  0  0  0  0  0  0  0  0  0  0
    3.5785   -1.4477    0.0000 S   0  0  0  0  0  0  0  0  0  0  0  0
    2.8723   -0.4775    0.0000 C   0  0  0  0  0  0  0  0  0  0  0  0
    3.1823    0.4825    0.0000 S   0  0  0  0  0  0  0  0  0  0  0  0
    2.3723    1.0625    0.0000 C   0  0  0  0  0  0  0  0  0  0  0  0
    2.2727    2.0606    0.0000 C   0  0  0  0  0  0  0  0  0  0  0  0
    1.3607    2.4709    0.0000 C   0  0  0  0  0  0  0  0  0  0  0  0
    0.5478    1.8826    0.0000 C   0  0  0  0  0  0  0  0  0  0  0  0
    0.6509    0.8932    0.0000 C   0  0  0  0  0  0  0  0  0  0  0  0
    1.5623    0.4825    0.0000 C   0  0  0  0  0  0  0  0  0  0  0  0
    1.8723   -0.4775    0.0000 N   0  0  0  0  0  0  0  0  0  0  0  0
    5.1639   -2.1532    0.0000 C   0  0  0  0  0  0  0  0  0  0  0  0
    4.7594   -3.0678    0.0000 F   0  0  0  0  0  0  0  0  0  0  0  0
  1  2  1  0  0  0  0
  2  3  1  0  0  0  0
  3  4  2  0  0  0  0
  4  5  1  0  0  0  0
  4  6  1  0  0  0  0
  6  7  1  0  0  0  0
  6  8  2  0  0  0  0
  8  9  1  0  0  0  0
  9 10  1  0  0  0  0
 10 11  1  0  0  0  0
 11 12  1  0  0  0  0
 12 13  2  0  0  0  0
 13 14  1  0  0  0  0
 14 15  2  0  0  0  0
 15 16  1  0  0  0  0
 16 17  2  0  0  0  0
 17 12  1  0  0  0  0
 17 18  1  0  0  0  0
 18 10  2  0  0  0  0
  8 19  1  0  0  0  0
 19  2  2  0  0  0  0
 19 20  1  0  0  0  0
M  END
>  <EXTREG>  (ZINC00103131)
ZINC00103131

>  <LOGBIO>
2.5000

$$$$
ZINC00103737
  -MTS-   02131516472D 0   0.00000     0.00000     0

 21 23  0  0  0  0  0  0  0  0999 V2000
    9.1068    0.8613    0.0000 N   0  0  0  0  0  0  0  0  0  0  0  0
    8.1068    0.8613    0.0000 C   0  0  0  0  0  0  0  0  0  0  0  0
    7.1068    0.8613    0.0000 C   0  0  0  0  0  0  0  0  0  0  0  0
    6.6042    1.7298    0.0000 C   0  0  0  0  0  0  0  0  0  0  0  0
    5.6094    1.7278    0.0000 C   0  0  0  0  0  0  0  0  0  0  0  0
    5.1086    0.8623    0.0000 C   0  0  0  0  0  0  0  0  0  0  0  0
    5.6025   -0.0012    0.0000 C   0  0  0  0  0  0  0  0  0  0  0  0
    5.0995   -0.8655    0.0000 O   0  0  0  0  0  0  0  0  0  0  0  0
    4.0995   -0.8620    0.0000 C   0  0  0  0  0  0  0  0  0  0  0  0
    3.5939   -1.7288    0.0000 C   0  0  0  0  0  0  0  0  0  0  0  0
    2.5991   -1.7233    0.0000 C   0  0  0  0  0  0  0  0  0  0  0  0
    2.1013   -0.8560    0.0000 C   0  0  0  0  0  0  0  0  0  0  0  0
    1.0978   -0.8555    0.0000 C   0  0  0  0  0  0  0  0  0  0  0  0
    0.6000    0.0118    0.0000 C   0  0  0  0  0  0  0  0  0  0  0  0
    1.1056    0.8786    0.0000 C   0  0  0  0  0  0  0  0  0  0  0  0
    2.1004    0.8731    0.0000 C   0  0  0  0  0  0  0  0  0  0  0  0
    2.5982    0.0058    0.0000 C   0  0  0  0  0  0  0  0  0  0  0  0
    3.6017    0.0053    0.0000 C   0  0  0  0  0  0  0  0  0  0  0  0
    6.6059   -0.0042    0.0000 C   0  0  0  0  0  0  0  0  0  0  0  0
    7.1042   -0.8712    0.0000 C   0  0  0  0  0  0  0  0  0  0  0  0
    7.6025   -1.7383    0.0000 N   0  0  0  0  0  0  0  0  0  0  0  0
  1  2  3  0  0  0  0
  2  3  1  0  0  0  0
  3  4  2  0  0  0  0
  4  5  1  0  0  0  0
  5  6  2  0  0  0  0
  6  7  1  0  0  0  0
  7  8  1  0  0  0  0
  8  9  1  0  0  0  0
  9 10  2  0  0  0  0
 10 11  1  0  0  0  0
 11 12  2  0  0  0  0
 12 13  1  0  0  0  0
 13 14  2  0  0  0  0
 14 15  1  0  0  0  0
 15 16  2  0  0  0  0
 16 17  1  0  0  0  0
 17 12  1  0  0  0  0
 17 18  2  0  0  0  0
 18  9  1  0  0  0  0
  7 19  2  0  0  0  0
 19  3  1  0  0  0  0
 19 20  1  0  0  0  0
 20 21  3  0  0  0  0
M  END
>  <EXTREG>  (ZINC00103737)
ZINC00103737

>  <LOGBIO>
2.5000

$$$$
ZINC00104540
  -MTS-   02131516472D 0   0.00000     0.00000     0

 22 25  0  0  1  0  0  0  0  0999 V2000
    0.9760    2.0383    0.0000 F   0  0  0  0  0  0  0  0  0  0  0  0
    1.2684    1.0820    0.0000 C   0  0  0  0  0  0  0  0  0  0  0  0
    0.5848    0.3475    0.0000 C   0  0  0  0  0  0  0  0  0  0  0  0
    0.8777   -0.6033    0.0000 C   0  0  0  0  0  0  0  0  0  0  0  0
    1.8518   -0.8291    0.0000 C   0  0  0  0  0  0  0  0  0  0  0  0
    2.5332   -0.1043    0.0000 C   0  0  0  0  0  0  0  0  0  0  0  0
    2.2426    0.8562    0.0000 C   0  0  0  0  0  0  0  0  0  0  0  0
    3.5067   -0.3326    0.0000 C   0  0  2  0  0  0  0  0  0  0  0  0
    3.7240   -1.3050    0.0000 N   0  0  0  0  0  0  0  0  0  0  0  0
    4.6168   -1.7433    0.0000 C   0  0  0  0  0  0  0  0  0  0  0  0
    5.5246   -1.3197    0.0000 C   0  0  0  0  0  0  0  0  0  0  0  0
    6.2615   -2.0001    0.0000 C   0  0  0  0  0  0  0  0  0  0  0  0
    7.2113   -1.7042    0.0000 C   0  0  0  0  0  0  0  0  0  0  0  0
    7.4341   -0.7294    0.0000 C   0  0  0  0  0  0  0  0  0  0  0  0
    6.7071   -0.0503    0.0000 C   0  0  0  0  0  0  0  0  0  0  0  0
    5.7478   -0.3430    0.0000 C   0  0  0  0  0  0  0  0  0  0  0  0
    5.1364    0.4454    0.0000 N   0  0  0  0  0  0  0  0  0  0  0  0
    5.4464    1.4054    0.0000 C   0  0  0  0  0  0  0  0  0  0  0  0
    4.6364    1.9854    0.0000 C   0  0  0  0  0  0  0  0  0  0  0  0
    3.8264    1.4054    0.0000 C   0  0  0  0  0  0  0  0  0  0  0  0
    4.1364    0.4454    0.0000 C   0  0  0  0  0  0  0  0  0  0  0  0
    3.0802   -0.7546    0.0000 H   0  0  0  0  0  0  0  0  0  0  0  0
  1  2  1  0  0  0  0
  2  3  2  0  0  0  0
  3  4  1  0  0  0  0
  4  5  2  0  0  0  0
  5  6  1  0  0  0  0
  6  7  2  0  0  0  0
  7  2  1  0  0  0  0
  8  6  1  1  0  0  0
  8 22  1  6  0  0  0
  8  9  1  0  0  0  0
  9 10  1  0  0  0  0
 10 11  1  0  0  0  0
 11 12  2  0  0  0  0
 12 13  1  0  0  0  0
 13 14  2  0  0  0  0
 14 15  1  0  0  0  0
 15 16  2  0  0  0  0
 16 11  1  0  0  0  0
 16 17  1  0  0  0  0
 17 18  1  0  0  0  0
 18 19  2  0  0  0  0
 19 20  1  0  0  0  0
 20 21  2  0  0  0  0
 21  8  1  0  0  0  0
 21 17  1  0  0  0  0
M  END
>  <EXTREG>  (ZINC00104540)
ZINC00104540

>  <LOGBIO>
2.5000

$$$$
ZINC00105041
  -MTS-   02131516472D 0   0.00000     0.00000     0

 21 23  0  0  0  0  0  0  0  0999 V2000
    7.2961   -1.0606    0.0000 C   0  0  0  0  0  0  0  0  0  0  0  0
    6.3016   -1.1655    0.0000 C   0  0  0  0  0  0  0  0  0  0  0  0
    5.7107   -0.3545    0.0000 C   0  0  0  0  0  0  0  0  0  0  0  0
    4.7216   -0.4609    0.0000 C   0  0  0  0  0  0  0  0  0  0  0  0
    4.3143   -1.3742    0.0000 C   0  0  0  0  0  0  0  0  0  0  0  0
    3.3196   -1.4766    0.0000 Cl  0  0  0  0  0  0  0  0  0  0  0  0
    4.8961   -2.1811    0.0000 C   0  0  0  0  0  0  0  0  0  0  0  0
    5.8943   -2.0788    0.0000 C   0  0  0  0  0  0  0  0  0  0  0  0
    6.4808   -2.8888    0.0000 Cl  0  0  0  0  0  0  0  0  0  0  0  0
    4.1331    0.3476    0.0000 S   0  0  0  0  0  0  0  0  0  0  0  0
    3.3246   -0.2409    0.0000 O   0  0  0  0  0  0  0  0  0  0  0  0
    4.9416    0.9361    0.0000 O   0  0  0  0  0  0  0  0  0  0  0  0
    3.5446    1.1561    0.0000 N   0  0  0  0  0  0  0  0  0  0  0  0
    3.8546    2.1161    0.0000 C   0  0  0  0  0  0  0  0  0  0  0  0
    3.0446    2.6961    0.0000 N   0  0  0  0  0  0  0  0  0  0  0  0
    2.2346    2.1161    0.0000 C   0  0  0  0  0  0  0  0  0  0  0  0
    1.2554    2.3188    0.0000 C   0  0  0  0  0  0  0  0  0  0  0  0
    0.5872    1.5748    0.0000 C   0  0  0  0  0  0  0  0  0  0  0  0
    0.9003    0.6215    0.0000 C   0  0  0  0  0  0  0  0  0  0  0  0
    1.8742    0.4188    0.0000 C   0  0  0  0  0  0  0  0  0  0  0  0
    2.5446    1.1561    0.0000 C   0  0  0  0  0  0  0  0  0  0  0  0
  1  2  1  0  0  0  0
  2  3  2  0  0  0  0
  3  4  1  0  0  0  0
  4  5  2  0  0  0  0
  5  6  1  0  0  0  0
  5  7  1  0  0  0  0
  7  8  2  0  0  0  0
  8  2  1  0  0  0  0
  8  9  1  0  0  0  0
  4 10  1  0  0  0  0
 10 11  2  0  0  0  0
 10 12  2  0  0  0  0
 10 13  1  0  0  0  0
 13 14  1  0  0  0  0
 14 15  2  0  0  0  0
 15 16  1  0  0  0  0
 16 17  2  0  0  0  0
 17 18  1  0  0  0  0
 18 19  2  0  0  0  0
 19 20  1  0  0  0  0
 20 21  2  0  0  0  0
 21 13  1  0  0  0  0
 21 16  1  0  0  0  0
M  END
>  <EXTREG>  (ZINC00105041)
ZINC00105041

>  <LOGBIO>
2.5000

$$$$
ZINC00105841
  -MTS-   02131516472D 0   0.00000     0.00000     0

 19 22  0  0  0  0  0  0  0  0999 V2000
    2.4286   -1.0233    0.0000 O   0  0  0  0  0  0  0  0  0  0  0  0
    2.4296   -0.0233    0.0000 C   0  0  0  0  0  0  0  0  0  0  0  0
    1.5641    0.4775    0.0000 C   0  0  0  0  0  0  0  0  0  0  0  0
    1.0641    1.3475    0.0000 C   0  0  0  0  0  0  0  0  0  0  0  0
    0.5641    0.4775    0.0000 C   0  0  0  0  0  0  0  0  0  0  0  0
    3.2961    0.4758    0.0000 C   0  0  0  0  0  0  0  0  0  0  0  0
    3.4035    1.4789    0.0000 O   0  0  0  0  0  0  0  0  0  0  0  0
    4.3794    1.6792    0.0000 C   0  0  0  0  0  0  0  0  0  0  0  0
    4.8765    2.5505    0.0000 C   0  0  0  0  0  0  0  0  0  0  0  0
    5.8764    2.5543    0.0000 C   0  0  0  0  0  0  0  0  0  0  0  0
    6.3797    1.6862    0.0000 C   0  0  0  0  0  0  0  0  0  0  0  0
    5.8830    0.8243    0.0000 C   0  0  0  0  0  0  0  0  0  0  0  0
    4.8834    0.8199    0.0000 C   0  0  0  0  0  0  0  0  0  0  0  0
    4.2096    0.0690    0.0000 C   0  0  0  0  0  0  0  0  0  0  0  0
    4.4184   -0.9090    0.0000 N   0  0  0  0  0  0  0  0  0  0  0  0
    5.3399   -1.3194    0.0000 C   0  0  0  0  0  0  0  0  0  0  0  0
    5.2307   -2.3096    0.0000 C   0  0  0  0  0  0  0  0  0  0  0  0
    4.2580   -2.5251    0.0000 C   0  0  0  0  0  0  0  0  0  0  0  0
    3.7505   -1.6533    0.0000 C   0  0  0  0  0  0  0  0  0  0  0  0
  1  2  2  0  0  0  0
  2  3  1  0  0  0  0
  3  4  1  0  0  0  0
  4  5  1  0  0  0  0
  5  3  1  0  0  0  0
  2  6  1  0  0  0  0
  6  7  1  0  0  0  0
  7  8  1  0  0  0  0
  8  9  2  0  0  0  0
  9 10  1  0  0  0  0
 10 11  2  0  0  0  0
 11 12  1  0  0  0  0
 12 13  2  0  0  0  0
 13  8  1  0  0  0  0
 13 14  1  0  0  0  0
 14  6  2  0  0  0  0
 14 15  1  0  0  0  0
 15 16  1  0  0  0  0
 16 17  2  0  0  0  0
 17 18  1  0  0  0  0
 18 19  2  0  0  0  0
 19 15  1  0  0  0  0
M  END
>  <EXTREG>  (ZINC00105841)
ZINC00105841

>  <LOGBIO>
2.5000

$$$$
ZINC00106006
  -MTS-   02131516472D 0   0.00000     0.00000     0

 16 17  0  0  1  0  0  0  0  0999 V2000
    4.3311    1.7908    0.0000 C   0  0  0  0  0  0  0  0  0  0  0  0
    3.4655    1.2899    0.0000 C   0  0  1  0  0  0  0  0  0  0  0  0
    2.5955    1.7899    0.0000 C   0  0  0  0  0  0  0  0  0  0  0  0
    1.7355    1.2899    0.0000 C   0  0  0  0  0  0  0  0  0  0  0  0
    0.8687    1.7886    0.0000 O   0  0  0  0  0  0  0  0  0  0  0  0
    1.7355    0.2899    0.0000 C   0  0  0  0  0  0  0  0  0  0  0  0
    0.8655   -0.2101    0.0000 C   0  0  0  0  0  0  0  0  0  0  0  0
    0.8655   -1.2101    0.0000 C   0  0  0  0  0  0  0  0  0  0  0  0
    0.0000   -1.7109    0.0000 Cl  0  0  0  0  0  0  0  0  0  0  0  0
    1.7355   -1.7101    0.0000 C   0  0  0  0  0  0  0  0  0  0  0  0
    2.5955   -1.2101    0.0000 C   0  0  0  0  0  0  0  0  0  0  0  0
    2.5955   -0.2101    0.0000 C   0  0  0  0  0  0  0  0  0  0  0  0
    3.4655    0.2899    0.0000 S   0  0  0  0  0  0  0  0  0  0  0  0
    4.4505    0.4629    0.0000 O   0  0  0  0  0  0  0  0  0  0  0  0
    3.8063   -0.6502    0.0000 O   0  0  0  0  0  0  0  0  0  0  0  0
    3.4646    1.8899    0.0000 H   0  0  0  0  0  0  0  0  0  0  0  0
  2  1  1  6  0  0  0
  2 16  1  1  0  0  0
  2  3  1  0  0  0  0
  3  4  1  0  0  0  0
  4  5  2  0  0  0  0
  4  6  1  0  0  0  0
  6  7  1  0  0  0  0
  7  8  2  0  0  0  0
  8  9  1  0  0  0  0
  8 10  1  0  0  0  0
 10 11  2  0  0  0  0
 11 12  1  0  0  0  0
 12  6  2  0  0  0  0
 12 13  1  0  0  0  0
 13  2  1  0  0  0  0
 13 14  2  0  0  0  0
 13 15  2  0  0  0  0
M  END
>  <EXTREG>  (ZINC00106006)
ZINC00106006

>  <LOGBIO>
2.5000

$$$$
ZINC00106303
  -MTS-   02131516472D 0   0.00000     0.00000     0

 13 14  0  0  0  0  0  0  0  0999 V2000
    3.9824    1.5510    0.0000 C   0  0  0  0  0  0  0  0  0  0  0  0
    3.1169    1.0502    0.0000 N   0  0  0  0  0  0  0  0  0  0  0  0
    2.2469    1.5502    0.0000 C   0  0  0  0  0  0  0  0  0  0  0  0
    2.2443    2.5502    0.0000 O   0  0  0  0  0  0  0  0  0  0  0  0
    1.3869    1.0502    0.0000 C   0  0  0  0  0  0  0  0  0  0  0  0
    0.5201    1.5489    0.0000 C   0  0  0  0  0  0  0  0  0  0  0  0
    1.3869    0.0502    0.0000 N   0  0  0  0  0  0  0  0  0  0  0  0
    2.2469   -0.4498    0.0000 C   0  0  0  0  0  0  0  0  0  0  0  0
    2.2497   -1.4511    0.0000 C   0  0  0  0  0  0  0  0  0  0  0  0
    3.1162   -1.9502    0.0000 C   0  0  0  0  0  0  0  0  0  0  0  0
    3.9837   -1.4458    0.0000 C   0  0  0  0  0  0  0  0  0  0  0  0
    3.9796   -0.4511    0.0000 C   0  0  0  0  0  0  0  0  0  0  0  0
    3.1169    0.0502    0.0000 C   0  0  0  0  0  0  0  0  0  0  0  0
  1  2  1  0  0  0  0
  2  3  1  0  0  0  0
  3  4  2  0  0  0  0
  3  5  1  0  0  0  0
  5  6  1  0  0  0  0
  5  7  2  0  0  0  0
  7  8  1  0  0  0  0
  8  9  1  0  0  0  0
  9 10  2  0  0  0  0
 10 11  1  0  0  0  0
 11 12  2  0  0  0  0
 12 13  1  0  0  0  0
 13  2  1  0  0  0  0
 13  8  2  0  0  0  0
M  END
>  <EXTREG>  (ZINC00106303)
ZINC00106303

>  <LOGBIO>
2.5000

$$$$
ZINC00107244
  -MTS-   02131516472D 0   0.00000     0.00000     0

 20 22  0  0  0  0  0  0  0  0999 V2000
    8.1097   -0.1743    0.0000 F   0  0  0  0  0  0  0  0  0  0  0  0
    7.1150   -0.2773    0.0000 C   0  0  0  0  0  0  0  0  0  0  0  0
    6.7045   -1.1929    0.0000 C   0  0  0  0  0  0  0  0  0  0  0  0
    5.7148   -1.2933    0.0000 C   0  0  0  0  0  0  0  0  0  0  0  0
    5.3062   -2.2060    0.0000 Cl  0  0  0  0  0  0  0  0  0  0  0  0
    5.1275   -0.4839    0.0000 C   0  0  0  0  0  0  0  0  0  0  0  0
    5.5300    0.4259    0.0000 C   0  0  0  0  0  0  0  0  0  0  0  0
    6.5278    0.5321    0.0000 C   0  0  0  0  0  0  0  0  0  0  0  0
    6.9341    1.4458    0.0000 F   0  0  0  0  0  0  0  0  0  0  0  0
    4.1331   -0.5893    0.0000 C   0  0  0  0  0  0  0  0  0  0  0  0
    3.7272   -1.5032    0.0000 O   0  0  0  0  0  0  0  0  0  0  0  0
    3.5446    0.2191    0.0000 N   0  0  0  0  0  0  0  0  0  0  0  0
    3.8546    1.1791    0.0000 C   0  0  0  0  0  0  0  0  0  0  0  0
    3.0446    1.7591    0.0000 C   0  0  0  0  0  0  0  0  0  0  0  0
    2.2346    1.1791    0.0000 C   0  0  0  0  0  0  0  0  0  0  0  0
    1.2554    1.3819    0.0000 C   0  0  0  0  0  0  0  0  0  0  0  0
    0.5872    0.6379    0.0000 C   0  0  0  0  0  0  0  0  0  0  0  0
    0.9003   -0.3154    0.0000 C   0  0  0  0  0  0  0  0  0  0  0  0
    1.8742   -0.5181    0.0000 C   0  0  0  0  0  0  0  0  0  0  0  0
    2.5446    0.2191    0.0000 C   0  0  0  0  0  0  0  0  0  0  0  0
  1  2  1  0  0  0  0
  2  3  2  0  0  0  0
  3  4  1  0  0  0  0
  4  5  1  0  0  0  0
  4  6  2  0  0  0  0
  6  7  1  0  0  0  0
  7  8  2  0  0  0  0
  8  2  1  0  0  0  0
  8  9  1  0  0  0  0
  6 10  1  0  0  0  0
 10 11  2  0  0  0  0
 10 12  1  0  0  0  0
 12 13  1  0  0  0  0
 13 14  1  0  0  0  0
 14 15  1  0  0  0  0
 15 16  2  0  0  0  0
 16 17  1  0  0  0  0
 17 18  2  0  0  0  0
 18 19  1  0  0  0  0
 19 20  2  0  0  0  0
 20 12  1  0  0  0  0
 20 15  1  0  0  0  0
M  END
>  <EXTREG>  (ZINC00107244)
ZINC00107244

>  <LOGBIO>
2.5000

$$$$
ZINC00107451
  -MTS-   02131516472D 0   0.00000     0.00000     0

 16 18  0  0  0  0  0  0  0  0999 V2000
    3.7649    0.0551    0.0000 C   0  0  0  0  0  0  0  0  0  0  0  0
    2.7666    0.1131    0.0000 C   0  0  0  0  0  0  0  0  0  0  0  0
    2.0966    0.7831    0.0000 C   0  0  0  0  0  0  0  0  0  0  0  0
    1.0966    0.7831    0.0000 C   0  0  2  0  0  0  0  0  0  0  0  0
    0.5966    1.6531    0.0000 C   0  0  0  0  0  0  0  0  0  0  0  0
    1.3466    0.9931    0.0000 C   0  0  2  0  0  0  0  0  0  0  0  0
    2.3466    0.9931    0.0000 C   0  0  0  0  0  0  0  0  0  0  0  0
    1.3466    0.0931    0.0000 C   0  0  0  0  0  0  0  0  0  0  0  0
    1.6766   -0.5269    0.0000 C   0  0  0  0  0  0  0  0  0  0  0  0
    1.0966   -0.0369    0.0000 C   0  0  0  0  0  0  0  0  0  0  0  0
    2.3766   -0.5069    0.0000 C   0  0  0  0  0  0  0  0  0  0  0  0
    1.3464   -1.4708    0.0000 C   0  0  0  0  0  0  0  0  0  0  0  0
    0.3606   -1.6580    0.0000 O   0  0  0  0  0  0  0  0  0  0  0  0
    1.9950   -2.2251    0.0000 O   0  0  0  0  0  0  0  0  0  0  0  0
    1.5584    1.5545    0.0000 H   0  0  0  0  0  0  0  0  0  0  0  0
    0.5168    0.6284    0.0000 H   0  0  0  0  0  0  0  0  0  0  0  0
  1  2  1  0  0  0  0
  2  3  1  0  0  0  0
  3  4  1  0  0  0  0
  4 16  1  6  0  0  0
  4  5  1  1  0  0  0
  6  5  1  6  0  0  0
  6 15  1  1  0  0  0
  6  7  1  0  0  0  0
  7  2  1  0  0  0  0
  6  8  1  0  0  0  0
  8  9  1  0  0  0  0
  9 10  1  0  0  0  0
 10  4  1  0  0  0  0
  9 11  1  0  0  0  0
 11  2  1  0  0  0  0
  9 12  1  0  0  0  0
 12 13  1  0  0  0  0
 12 14  2  0  0  0  0
M  END
>  <EXTREG>  (ZINC00107451)
ZINC00107451

>  <LOGBIO>
2.5000

$$$$
ZINC00107982
  -MTS-   02131516472D 0   0.00000     0.00000     0

 14 15  0  0  0  0  0  0  0  0999 V2000
    2.6583    2.4495    0.0000 C   0  0  0  0  0  0  0  0  0  0  0  0
    2.3534    1.4971    0.0000 C   0  0  0  0  0  0  0  0  0  0  0  0
    1.3730    1.2833    0.0000 C   0  0  0  0  0  0  0  0  0  0  0  0
    1.0716    0.3353    0.0000 C   0  0  0  0  0  0  0  0  0  0  0  0
    1.7432   -0.4057    0.0000 C   0  0  0  0  0  0  0  0  0  0  0  0
    2.7162   -0.1985    0.0000 C   0  0  0  0  0  0  0  0  0  0  0  0
    3.0250    0.7562    0.0000 C   0  0  0  0  0  0  0  0  0  0  0  0
    1.4359   -1.3573    0.0000 C   0  0  0  0  0  0  0  0  0  0  0  0
    0.4773   -1.6716    0.0000 O   0  0  0  0  0  0  0  0  0  0  0  0
    0.4851   -2.6678    0.0000 C   0  0  0  0  0  0  0  0  0  0  0  0
    1.4307   -2.9814    0.0000 N   0  0  0  0  0  0  0  0  0  0  0  0
    2.0244   -2.1658    0.0000 C   0  0  0  0  0  0  0  0  0  0  0  0
    3.0244   -2.1658    0.0000 C   0  0  0  0  0  0  0  0  0  0  0  0
    4.0244   -2.1658    0.0000 N   0  0  0  0  0  0  0  0  0  0  0  0
  1  2  1  0  0  0  0
  2  3  2  0  0  0  0
  3  4  1  0  0  0  0
  4  5  2  0  0  0  0
  5  6  1  0  0  0  0
  6  7  2  0  0  0  0
  7  2  1  0  0  0  0
  5  8  1  0  0  0  0
  8  9  1  0  0  0  0
  9 10  1  0  0  0  0
 10 11  2  0  0  0  0
 11 12  1  0  0  0  0
 12  8  2  0  0  0  0
 12 13  1  0  0  0  0
 13 14  3  0  0  0  0
M  END
>  <EXTREG>  (ZINC00107982)
ZINC00107982

>  <LOGBIO>
2.5000

$$$$
ZINC00108160
  -MTS-   02131516472D 0   0.00000     0.00000     0

 16 18  0  0  0  0  0  0  0  0999 V2000
    2.0611   -3.7019    0.0000 C   0  0  0  0  0  0  0  0  0  0  0  0
    2.4680   -2.7846    0.0000 C   0  0  0  0  0  0  0  0  0  0  0  0
    3.4573   -2.6802    0.0000 C   0  0  0  0  0  0  0  0  0  0  0  0
    1.8795   -1.9761    0.0000 C   0  0  0  0  0  0  0  0  0  0  0  0
    2.1895   -1.0161    0.0000 O   0  0  0  0  0  0  0  0  0  0  0  0
    1.3795   -0.4361    0.0000 C   0  0  0  0  0  0  0  0  0  0  0  0
    0.5695   -1.0161    0.0000 N   0  0  0  0  0  0  0  0  0  0  0  0
    0.8795   -1.9761    0.0000 N   0  0  0  0  0  0  0  0  0  0  0  0
    1.3795    0.5639    0.0000 C   0  0  0  0  0  0  0  0  0  0  0  0
    2.1951    1.1576    0.0000 S   0  0  0  0  0  0  0  0  0  0  0  0
    1.8815    2.1032    0.0000 C   0  0  0  0  0  0  0  0  0  0  0  0
    2.1959    3.0618    0.0000 C   0  0  0  0  0  0  0  0  0  0  0  0
    1.3874    3.6503    0.0000 C   0  0  0  0  0  0  0  0  0  0  0  0
    0.5718    3.0566    0.0000 S   0  0  0  0  0  0  0  0  0  0  0  0
    0.8853    2.1110    0.0000 C   0  0  0  0  0  0  0  0  0  0  0  0
    0.5710    1.1524    0.0000 C   0  0  0  0  0  0  0  0  0  0  0  0
  1  2  1  0  0  0  0
  2  3  1  0  0  0  0
  2  4  1  0  0  0  0
  4  5  1  0  0  0  0
  5  6  1  0  0  0  0
  6  7  2  0  0  0  0
  7  8  1  0  0  0  0
  8  4  2  0  0  0  0
  6  9  1  0  0  0  0
  9 10  1  0  0  0  0
 10 11  1  0  0  0  0
 11 12  1  0  0  0  0
 12 13  2  0  0  0  0
 13 14  1  0  0  0  0
 14 15  1  0  0  0  0
 15 11  2  0  0  0  0
 15 16  1  0  0  0  0
 16  9  2  0  0  0  0
M  END
>  <EXTREG>  (ZINC00108160)
ZINC00108160

>  <LOGBIO>
2.5000

$$$$
ZINC00109255
  -MTS-   02131516472D 0   0.00000     0.00000     0

 20 21  0  0  0  0  0  0  0  0999 V2000
    7.4510    0.6134    0.0000 F   0  0  0  0  0  0  0  0  0  0  0  0
    6.4564    0.5094    0.0000 C   0  0  0  0  0  0  0  0  0  0  0  0
    6.3524    1.5040    0.0000 F   0  0  0  0  0  0  0  0  0  0  0  0
    6.5604   -0.4851    0.0000 F   0  0  0  0  0  0  0  0  0  0  0  0
    5.4618    0.4055    0.0000 O   0  0  0  0  0  0  0  0  0  0  0  0
    5.0546   -0.5079    0.0000 C   0  0  0  0  0  0  0  0  0  0  0  0
    5.6431   -1.3206    0.0000 C   0  0  0  0  0  0  0  0  0  0  0  0
    5.2362   -2.2283    0.0000 C   0  0  0  0  0  0  0  0  0  0  0  0
    5.8231   -3.0380    0.0000 Cl  0  0  0  0  0  0  0  0  0  0  0  0
    4.2417   -2.3333    0.0000 C   0  0  0  0  0  0  0  0  0  0  0  0
    3.6542   -1.5305    0.0000 C   0  0  0  0  0  0  0  0  0  0  0  0
    4.0601   -0.6128    0.0000 C   0  0  0  0  0  0  0  0  0  0  0  0
    3.4712    0.1953    0.0000 N   0  0  0  0  0  0  0  0  0  0  0  0
    2.4734    0.0890    0.0000 C   0  0  0  0  0  0  0  0  0  0  0  0
    2.0710   -0.8208    0.0000 O   0  0  0  0  0  0  0  0  0  0  0  0
    1.8840    0.8969    0.0000 C   0  0  0  0  0  0  0  0  0  0  0  0
    0.8752    0.8958    0.0000 O   0  0  0  0  0  0  0  0  0  0  0  0
    0.5712    1.8446    0.0000 C   0  0  0  0  0  0  0  0  0  0  0  0
    1.3714    2.4380    0.0000 C   0  0  0  0  0  0  0  0  0  0  0  0
    2.1903    1.8488    0.0000 C   0  0  0  0  0  0  0  0  0  0  0  0
  1  2  1  0  0  0  0
  2  3  1  0  0  0  0
  2  4  1  0  0  0  0
  2  5  1  0  0  0  0
  5  6  1  0  0  0  0
  6  7  2  0  0  0  0
  7  8  1  0  0  0  0
  8  9  1  0  0  0  0
  8 10  2  0  0  0  0
 10 11  1  0  0  0  0
 11 12  2  0  0  0  0
 12  6  1  0  0  0  0
 12 13  1  0  0  0  0
 13 14  1  0  0  0  0
 14 15  2  0  0  0  0
 14 16  1  0  0  0  0
 16 17  1  0  0  0  0
 17 18  1  0  0  0  0
 18 19  2  0  0  0  0
 19 20  1  0  0  0  0
 20 16  2  0  0  0  0
M  END
>  <EXTREG>  (ZINC00109255)
ZINC00109255

>  <LOGBIO>
2.5000

$$$$
ZINC00110381
  -MTS-   02131516472D 0   0.00000     0.00000     0

 19 21  0  0  0  0  0  0  0  0999 V2000
    4.8564    0.1905    0.0000 O   0  0  0  0  0  0  0  0  0  0  0  0
    4.4501   -0.7270    0.0000 C   0  0  0  0  0  0  0  0  0  0  0  0
    3.4608   -0.8319    0.0000 C   0  0  0  0  0  0  0  0  0  0  0  0
    2.8723   -0.0234    0.0000 N   0  0  0  0  0  0  0  0  0  0  0  0
    3.1823    0.9366    0.0000 C   0  0  0  0  0  0  0  0  0  0  0  0
    4.1320    1.2498    0.0000 O   0  0  0  0  0  0  0  0  0  0  0  0
    2.3723    1.5166    0.0000 C   0  0  0  0  0  0  0  0  0  0  0  0
    2.2727    2.5147    0.0000 C   0  0  0  0  0  0  0  0  0  0  0  0
    1.3607    2.9250    0.0000 C   0  0  0  0  0  0  0  0  0  0  0  0
    0.5478    2.3367    0.0000 C   0  0  0  0  0  0  0  0  0  0  0  0
    0.6509    1.3473    0.0000 C   0  0  0  0  0  0  0  0  0  0  0  0
    1.5623    0.9366    0.0000 C   0  0  0  0  0  0  0  0  0  0  0  0
    1.8723   -0.0234    0.0000 C   0  0  0  0  0  0  0  0  0  0  0  0
    1.2838   -0.8319    0.0000 O   0  0  0  0  0  0  0  0  0  0  0  0
    5.0390   -1.5352    0.0000 N   0  0  0  0  0  0  0  0  0  0  0  0
    4.7295   -2.4953    0.0000 C   0  0  0  0  0  0  0  0  0  0  0  0
    5.5398   -3.0749    0.0000 C   0  0  0  0  0  0  0  0  0  0  0  0
    6.3495   -2.4945    0.0000 C   0  0  0  0  0  0  0  0  0  0  0  0
    6.0390   -1.5346    0.0000 C   0  0  0  0  0  0  0  0  0  0  0  0
  1  2  2  0  0  0  0
  2  3  1  0  0  0  0
  3  4  1  0  0  0  0
  4  5  1  0  0  0  0
  5  6  2  0  0  0  0
  5  7  1  0  0  0  0
  7  8  2  0  0  0  0
  8  9  1  0  0  0  0
  9 10  2  0  0  0  0
 10 11  1  0  0  0  0
 11 12  2  0  0  0  0
 12  7  1  0  0  0  0
 12 13  1  0  0  0  0
 13  4  1  0  0  0  0
 13 14  2  0  0  0  0
  2 15  1  0  0  0  0
 15 16  1  0  0  0  0
 16 17  1  0  0  0  0
 17 18  1  0  0  0  0
 18 19  1  0  0  0  0
 19 15  1  0  0  0  0
M  END
>  <EXTREG>  (ZINC00110381)
ZINC00110381

>  <LOGBIO>
2.5000

$$$$
ZINC00110625
  -MTS-   02131516472D 0   0.00000     0.00000     0

 17 18  0  0  1  0  0  0  0  0999 V2000
    5.9035   -2.3847    0.0000 F   0  0  0  0  0  0  0  0  0  0  0  0
    5.3150   -1.5762    0.0000 C   0  0  0  0  0  0  0  0  0  0  0  0
    4.5065   -2.1647    0.0000 F   0  0  0  0  0  0  0  0  0  0  0  0
    6.1235   -0.9876    0.0000 F   0  0  0  0  0  0  0  0  0  0  0  0
    4.7265   -0.7677    0.0000 C   0  0  2  0  0  0  0  0  0  0  0  0
    5.0365    0.1923    0.0000 O   0  0  0  0  0  0  0  0  0  0  0  0
    4.2265    0.7723    0.0000 C   0  0  0  0  0  0  0  0  0  0  0  0
    4.2265    1.7723    0.0000 O   0  0  0  0  0  0  0  0  0  0  0  0
    3.4165    0.1923    0.0000 C   0  0  0  0  0  0  0  0  0  0  0  0
    3.7265   -0.7677    0.0000 N   0  0  0  0  0  0  0  0  0  0  0  0
    2.4668    0.5055    0.0000 C   0  0  0  0  0  0  0  0  0  0  0  0
    2.2614    1.4877    0.0000 C   0  0  0  0  0  0  0  0  0  0  0  0
    1.3161    1.7973    0.0000 C   0  0  0  0  0  0  0  0  0  0  0  0
    0.5693    1.1321    0.0000 C   0  0  0  0  0  0  0  0  0  0  0  0
    0.7680    0.1574    0.0000 C   0  0  0  0  0  0  0  0  0  0  0  0
    1.7201   -0.1597    0.0000 C   0  0  0  0  0  0  0  0  0  0  0  0
    5.3190   -0.6730    0.0000 H   0  0  0  0  0  0  0  0  0  0  0  0
  1  2  1  0  0  0  0
  2  3  1  0  0  0  0
  2  4  1  0  0  0  0
  5  2  1  1  0  0  0
  5 17  1  6  0  0  0
  5  6  1  0  0  0  0
  6  7  1  0  0  0  0
  7  8  2  0  0  0  0
  7  9  1  0  0  0  0
  9 10  2  0  0  0  0
 10  5  1  0  0  0  0
  9 11  1  0  0  0  0
 11 12  2  0  0  0  0
 12 13  1  0  0  0  0
 13 14  2  0  0  0  0
 14 15  1  0  0  0  0
 15 16  2  0  0  0  0
 16 11  1  0  0  0  0
M  END
>  <EXTREG>  (ZINC00110625)
ZINC00110625

>  <LOGBIO>
2.5000

$$$$
ZINC00111505
  -MTS-   02131516472D 0   0.00000     0.00000     0

 13 13  0  0  0  0  0  0  0  0999 V2000
    5.1973    1.2122    0.0000 C   0  0  0  0  0  0  0  0  0  0  0  0
    4.3308    1.7114    0.0000 O   0  0  0  0  0  0  0  0  0  0  0  0
    3.4653    1.2105    0.0000 C   0  0  0  0  0  0  0  0  0  0  0  0
    2.5953    1.7105    0.0000 C   0  0  0  0  0  0  0  0  0  0  0  0
    1.7353    1.2105    0.0000 C   0  0  0  0  0  0  0  0  0  0  0  0
    1.7353    0.2105    0.0000 C   0  0  0  0  0  0  0  0  0  0  0  0
    2.5953   -0.2895    0.0000 C   0  0  0  0  0  0  0  0  0  0  0  0
    2.5928   -1.2895    0.0000 O   0  0  0  0  0  0  0  0  0  0  0  0
    3.4576   -1.7917    0.0000 C   0  0  0  0  0  0  0  0  0  0  0  0
    3.4653    0.2105    0.0000 N   0  0  0  0  0  0  0  0  0  0  0  0
    0.8685   -0.2882    0.0000 N   0  3  0  0  0  0  0  0  0  0  0  0
    0.0000    0.2144    0.0000 O   0  5  0  0  0  0  0  0  0  0  0  0
    0.8665   -1.2830    0.0000 O   0  0  0  0  0  0  0  0  0  0  0  0
  1  2  1  0  0  0  0
  2  3  1  0  0  0  0
  3  4  2  0  0  0  0
  4  5  1  0  0  0  0
  5  6  2  0  0  0  0
  6  7  1  0  0  0  0
  7  8  1  0  0  0  0
  8  9  1  0  0  0  0
  7 10  2  0  0  0  0
 10  3  1  0  0  0  0
  6 11  1  0  0  0  0
 11 12  1  0  0  0  0
 11 13  2  0  0  0  0
M  CHG  2  11   1  12  -1
M  END
>  <EXTREG>  (ZINC00111505)
ZINC00111505

>  <LOGBIO>
2.5000

$$$$
ZINC00112072
  -MTS-   02131516472D 0   0.00000     0.00000     0

 22 24  0  0  0  0  0  0  0  0999 V2000
    9.1090   -2.3671    0.0000 C   0  0  0  0  0  0  0  0  0  0  0  0
    8.5204   -1.5587    0.0000 C   0  0  0  0  0  0  0  0  0  0  0  0
    8.8304   -0.5987    0.0000 S   0  0  0  0  0  0  0  0  0  0  0  0
    8.0204   -0.0187    0.0000 C   0  0  0  0  0  0  0  0  0  0  0  0
    8.0204    0.9813    0.0000 C   0  0  0  0  0  0  0  0  0  0  0  0
    7.2104   -0.5987    0.0000 C   0  0  0  0  0  0  0  0  0  0  0  0
    7.5204   -1.5587    0.0000 C   0  0  0  0  0  0  0  0  0  0  0  0
    6.2607   -0.2855    0.0000 S   0  0  0  0  0  0  0  0  0  0  0  0
    5.9476   -1.2352    0.0000 O   0  0  0  0  0  0  0  0  0  0  0  0
    6.5739    0.6642    0.0000 O   0  0  0  0  0  0  0  0  0  0  0  0
    5.3110    0.0277    0.0000 N   0  0  0  0  0  0  0  0  0  0  0  0
    5.1057    1.0099    0.0000 C   0  0  0  0  0  0  0  0  0  0  0  0
    4.1603    1.3195    0.0000 C   0  0  0  0  0  0  0  0  0  0  0  0
    3.4136    0.6543    0.0000 N   0  0  0  0  0  0  0  0  0  0  0  0
    3.6123   -0.3204    0.0000 C   0  0  0  0  0  0  0  0  0  0  0  0
    4.5643   -0.6375    0.0000 C   0  0  0  0  0  0  0  0  0  0  0  0
    2.4647    0.9699    0.0000 C   0  0  0  0  0  0  0  0  0  0  0  0
    2.2619    1.9526    0.0000 C   0  0  0  0  0  0  0  0  0  0  0  0
    1.3172    2.2646    0.0000 C   0  0  0  0  0  0  0  0  0  0  0  0
    0.5689    1.6013    0.0000 C   0  0  0  0  0  0  0  0  0  0  0  0
    0.7651    0.6260    0.0000 C   0  0  0  0  0  0  0  0  0  0  0  0
    1.7163    0.3066    0.0000 C   0  0  0  0  0  0  0  0  0  0  0  0
  1  2  1  0  0  0  0
  2  3  1  0  0  0  0
  3  4  1  0  0  0  0
  4  5  1  0  0  0  0
  4  6  2  0  0  0  0
  6  7  1  0  0  0  0
  7  2  2  0  0  0  0
  6  8  1  0  0  0  0
  8  9  2  0  0  0  0
  8 10  2  0  0  0  0
  8 11  1  0  0  0  0
 11 12  1  0  0  0  0
 12 13  1  0  0  0  0
 13 14  1  0  0  0  0
 14 15  1  0  0  0  0
 15 16  1  0  0  0  0
 16 11  1  0  0  0  0
 14 17  1  0  0  0  0
 17 18  2  0  0  0  0
 18 19  1  0  0  0  0
 19 20  2  0  0  0  0
 20 21  1  0  0  0  0
 21 22  2  0  0  0  0
 22 17  1  0  0  0  0
M  END
>  <EXTREG>  (ZINC00112072)
ZINC00112072

>  <LOGBIO>
2.5000

$$$$
ZINC00112622
  -MTS-   02131516472D 0   0.00000     0.00000     0

 17 17  0  0  1  0  0  0  0  0999 V2000
    5.1931   -0.5955    0.0000 N   0  0  0  0  0  0  0  0  0  0  0  0
    4.3233   -0.0951    0.0000 C   0  0  2  0  0  0  0  0  0  0  0  0
    4.3229    0.8997    0.0000 C   0  0  0  0  0  0  0  0  0  0  0  0
    5.1922    1.4009    0.0000 C   0  0  0  0  0  0  0  0  0  0  0  0
    5.1917    2.3957    0.0000 O   0  0  0  0  0  0  0  0  0  0  0  0
    6.0582    0.9009    0.0000 O   0  0  0  0  0  0  0  0  0  0  0  0
    3.4578   -0.5959    0.0000 C   0  0  0  0  0  0  0  0  0  0  0  0
    2.5878   -0.0959    0.0000 C   0  0  0  0  0  0  0  0  0  0  0  0
    1.7278   -0.5959    0.0000 C   0  0  0  0  0  0  0  0  0  0  0  0
    1.7278   -1.5959    0.0000 C   0  0  0  0  0  0  0  0  0  0  0  0
    2.5878   -2.0959    0.0000 C   0  0  0  0  0  0  0  0  0  0  0  0
    3.4578   -1.5959    0.0000 C   0  0  0  0  0  0  0  0  0  0  0  0
    4.3233   -2.0968    0.0000 Cl  0  0  0  0  0  0  0  0  0  0  0  0
    0.8610   -0.0973    0.0000 N   0  3  0  0  0  0  0  0  0  0  0  0
    0.8590    0.9062    0.0000 O   0  5  0  0  0  0  0  0  0  0  0  0
    0.0000   -0.5955    0.0000 O   0  0  0  0  0  0  0  0  0  0  0  0
    4.3241   -0.6951    0.0000 H   0  0  0  0  0  0  0  0  0  0  0  0
  2  1  1  1  0  0  0
  2 17  1  6  0  0  0
  2  3  1  0  0  0  0
  3  4  1  0  0  0  0
  4  5  1  0  0  0  0
  4  6  2  0  0  0  0
  2  7  1  0  0  0  0
  7  8  2  0  0  0  0
  8  9  1  0  0  0  0
  9 10  2  0  0  0  0
 10 11  1  0  0  0  0
 11 12  2  0  0  0  0
 12  7  1  0  0  0  0
 12 13  1  0  0  0  0
  9 14  1  0  0  0  0
 14 15  1  0  0  0  0
 14 16  2  0  0  0  0
M  CHG  2  14   1  15  -1
M  END
>  <EXTREG>  (ZINC00112622)
ZINC00112622

>  <LOGBIO>
2.5000

$$$$
ZINC00113344
  -MTS-   02131516472D 0   0.00000     0.00000     0

 19 20  0  0  0  0  0  0  0  0999 V2000
    4.2188   -2.6943    0.0000 O   0  0  0  0  0  0  0  0  0  0  0  0
    3.2209   -2.7995    0.0000 C   0  0  0  0  0  0  0  0  0  0  0  0
    2.8176   -3.7089    0.0000 O   0  0  0  0  0  0  0  0  0  0  0  0
    2.5147   -1.8293    0.0000 C   0  0  0  0  0  0  0  0  0  0  0  0
    2.8247   -0.8693    0.0000 C   0  0  0  0  0  0  0  0  0  0  0  0
    2.0147   -0.2893    0.0000 C   0  0  0  0  0  0  0  0  0  0  0  0
    1.2047   -0.8693    0.0000 O   0  0  0  0  0  0  0  0  0  0  0  0
    1.5147   -1.8293    0.0000 C   0  0  0  0  0  0  0  0  0  0  0  0
    0.8085   -2.7995    0.0000 C   0  0  0  0  0  0  0  0  0  0  0  0
    1.6170   -3.3880    0.0000 F   0  0  0  0  0  0  0  0  0  0  0  0
    0.0000   -2.2110    0.0000 F   0  0  0  0  0  0  0  0  0  0  0  0
    0.2200   -3.6080    0.0000 F   0  0  0  0  0  0  0  0  0  0  0  0
    2.0147    0.7107    0.0000 C   0  0  0  0  0  0  0  0  0  0  0  0
    2.8832    1.2132    0.0000 C   0  0  0  0  0  0  0  0  0  0  0  0
    2.8812    2.2080    0.0000 C   0  0  0  0  0  0  0  0  0  0  0  0
    2.0157    2.7089    0.0000 C   0  0  0  0  0  0  0  0  0  0  0  0
    2.0182    3.7089    0.0000 Cl  0  0  0  0  0  0  0  0  0  0  0  0
    1.1522    2.2150    0.0000 C   0  0  0  0  0  0  0  0  0  0  0  0
    1.1492    1.2115    0.0000 C   0  0  0  0  0  0  0  0  0  0  0  0
  1  2  1  0  0  0  0
  2  3  2  0  0  0  0
  2  4  1  0  0  0  0
  4  5  1  0  0  0  0
  5  6  2  0  0  0  0
  6  7  1  0  0  0  0
  7  8  1  0  0  0  0
  8  4  2  0  0  0  0
  8  9  1  0  0  0  0
  9 10  1  0  0  0  0
  9 11  1  0  0  0  0
  9 12  1  0  0  0  0
  6 13  1  0  0  0  0
 13 14  2  0  0  0  0
 14 15  1  0  0  0  0
 15 16  2  0  0  0  0
 16 17  1  0  0  0  0
 16 18  1  0  0  0  0
 18 19  2  0  0  0  0
 19 13  1  0  0  0  0
M  END
>  <EXTREG>  (ZINC00113344)
ZINC00113344

>  <LOGBIO>
2.5000

$$$$
ZINC00113740
  -MTS-   02131516472D 0   0.00000     0.00000     0

 16 16  0  0  1  0  0  0  0  0999 V2000
    4.1561   -0.1993    0.0000 N   0  0  0  0  0  0  0  0  0  0  0  0
    4.1552    0.4007    0.0000 C   0  0  1  0  0  0  0  0  0  0  0  0
    3.2887    0.8999    0.0000 C   0  0  0  0  0  0  0  0  0  0  0  0
    2.2501    0.2988    0.0000 C   0  0  0  0  0  0  0  0  0  0  0  0
    1.3801    0.7988    0.0000 C   0  0  0  0  0  0  0  0  0  0  0  0
    1.3776    1.7988    0.0000 F   0  0  0  0  0  0  0  0  0  0  0  0
    0.5201    0.2988    0.0000 C   0  0  0  0  0  0  0  0  0  0  0  0
    0.5201   -0.7012    0.0000 C   0  0  0  0  0  0  0  0  0  0  0  0
    1.3801   -1.2012    0.0000 C   0  0  0  0  0  0  0  0  0  0  0  0
    1.3776   -2.2012    0.0000 F   0  0  0  0  0  0  0  0  0  0  0  0
    2.2501   -0.7012    0.0000 C   0  0  0  0  0  0  0  0  0  0  0  0
    3.1156   -1.2020    0.0000 F   0  0  0  0  0  0  0  0  0  0  0  0
    5.0165    0.8985    0.0000 C   0  0  0  0  0  0  0  0  0  0  0  0
    5.0150    1.9020    0.0000 O   0  0  0  0  0  0  0  0  0  0  0  0
    5.8830    0.3994    0.0000 O   0  0  0  0  0  0  0  0  0  0  0  0
    3.6360    0.1001    0.0000 H   0  0  0  0  0  0  0  0  0  0  0  0
  2  1  1  1  0  0  0
  2 16  1  6  0  0  0
  2  3  1  0  0  0  0
  3  4  1  0  0  0  0
  4  5  2  0  0  0  0
  5  6  1  0  0  0  0
  5  7  1  0  0  0  0
  7  8  2  0  0  0  0
  8  9  1  0  0  0  0
  9 10  1  0  0  0  0
  9 11  2  0  0  0  0
 11  4  1  0  0  0  0
 11 12  1  0  0  0  0
  2 13  1  0  0  0  0
 13 14  1  0  0  0  0
 13 15  2  0  0  0  0
M  END
>  <EXTREG>  (ZINC00113740)
ZINC00113740

>  <LOGBIO>
2.5000

$$$$
ZINC00113920
  -MTS-   02131516472D 0   0.00000     0.00000     0

 19 20  0  0  0  0  0  0  0  0999 V2000
    4.5389   -0.6328    0.0000 C   0  0  0  0  0  0  0  0  0  0  0  0
    5.5367   -0.5264    0.0000 C   0  0  0  0  0  0  0  0  0  0  0  0
    6.1217   -1.3310    0.0000 O   0  0  0  0  0  0  0  0  0  0  0  0
    5.9426    0.3875    0.0000 N   0  0  0  0  0  0  0  0  0  0  0  0
    5.3541    1.1960    0.0000 C   0  0  0  0  0  0  0  0  0  0  0  0
    5.6641    2.1560    0.0000 N   0  0  0  0  0  0  0  0  0  0  0  0
    4.8541    2.7360    0.0000 O   0  0  0  0  0  0  0  0  0  0  0  0
    4.0441    2.1560    0.0000 N   0  0  0  0  0  0  0  0  0  0  0  0
    4.3541    1.1960    0.0000 C   0  0  0  0  0  0  0  0  0  0  0  0
    3.7656    0.3875    0.0000 N   0  0  0  0  0  0  0  0  0  0  0  0
    2.7677    0.4933    0.0000 C   0  0  0  0  0  0  0  0  0  0  0  0
    2.3649    1.4028    0.0000 O   0  0  0  0  0  0  0  0  0  0  0  0
    2.1788   -0.3149    0.0000 C   0  0  0  0  0  0  0  0  0  0  0  0
    1.1809   -0.2096    0.0000 C   0  0  0  0  0  0  0  0  0  0  0  0
    0.5967   -1.0147    0.0000 C   0  0  0  0  0  0  0  0  0  0  0  0
    1.0012   -1.9293    0.0000 C   0  0  0  0  0  0  0  0  0  0  0  0
    0.4102   -2.7360    0.0000 F   0  0  0  0  0  0  0  0  0  0  0  0
    1.9899   -2.0386    0.0000 C   0  0  0  0  0  0  0  0  0  0  0  0
    2.5833   -1.2294    0.0000 C   0  0  0  0  0  0  0  0  0  0  0  0
  1  2  1  0  0  0  0
  2  3  2  0  0  0  0
  2  4  1  0  0  0  0
  4  5  1  0  0  0  0
  5  6  2  0  0  0  0
  6  7  1  0  0  0  0
  7  8  1  0  0  0  0
  8  9  2  0  0  0  0
  9  5  1  0  0  0  0
  9 10  1  0  0  0  0
 10 11  1  0  0  0  0
 11 12  2  0  0  0  0
 11 13  1  0  0  0  0
 13 14  2  0  0  0  0
 14 15  1  0  0  0  0
 15 16  2  0  0  0  0
 16 17  1  0  0  0  0
 16 18  1  0  0  0  0
 18 19  2  0  0  0  0
 19 13  1  0  0  0  0
M  END
>  <EXTREG>  (ZINC00113920)
ZINC00113920

>  <LOGBIO>
2.5000

$$$$
ZINC00114308
  -MTS-   02131516472D 0   0.00000     0.00000     0

 22 24  0  0  0  0  0  0  0  0999 V2000
    9.4507   -3.0704    0.0000 F   0  0  0  0  0  0  0  0  0  0  0  0
    8.8601   -2.2634    0.0000 C   0  0  0  0  0  0  0  0  0  0  0  0
    9.2642   -1.3449    0.0000 C   0  0  0  0  0  0  0  0  0  0  0  0
    8.6751   -0.5433    0.0000 C   0  0  0  0  0  0  0  0  0  0  0  0
    7.6809   -0.6502    0.0000 C   0  0  0  0  0  0  0  0  0  0  0  0
    7.0335    0.2391    0.0000 C   0  0  0  0  0  0  0  0  0  0  0  0
    6.0391    0.1337    0.0000 S   0  0  0  0  0  0  0  0  0  0  0  0
    6.1445   -0.8608    0.0000 O   0  0  0  0  0  0  0  0  0  0  0  0
    5.9336    1.1281    0.0000 O   0  0  0  0  0  0  0  0  0  0  0  0
    5.0446    0.0282    0.0000 C   0  0  0  0  0  0  0  0  0  0  0  0
    4.4561    0.8367    0.0000 C   0  0  0  0  0  0  0  0  0  0  0  0
    4.7661    1.7967    0.0000 N   0  0  0  0  0  0  0  0  0  0  0  0
    3.9561    2.3767    0.0000 O   0  0  0  0  0  0  0  0  0  0  0  0
    3.1461    1.7967    0.0000 C   0  0  0  0  0  0  0  0  0  0  0  0
    3.4561    0.8367    0.0000 N   0  0  0  0  0  0  0  0  0  0  0  0
    2.1964    2.1099    0.0000 C   0  0  0  0  0  0  0  0  0  0  0  0
    1.8880    3.0704    0.0000 O   0  0  0  0  0  0  0  0  0  0  0  0
    0.8918    3.0688    0.0000 N   0  0  0  0  0  0  0  0  0  0  0  0
    0.5724    2.1251    0.0000 C   0  0  0  0  0  0  0  0  0  0  0  0
    1.3843    1.5264    0.0000 C   0  0  0  0  0  0  0  0  0  0  0  0
    7.2757   -1.5588    0.0000 C   0  0  0  0  0  0  0  0  0  0  0  0
    7.8659   -2.3703    0.0000 C   0  0  0  0  0  0  0  0  0  0  0  0
  1  2  1  0  0  0  0
  2  3  2  0  0  0  0
  3  4  1  0  0  0  0
  4  5  2  0  0  0  0
  5  6  1  0  0  0  0
  6  7  1  0  0  0  0
  7  8  2  0  0  0  0
  7  9  2  0  0  0  0
  7 10  1  0  0  0  0
 10 11  1  0  0  0  0
 11 12  2  0  0  0  0
 12 13  1  0  0  0  0
 13 14  1  0  0  0  0
 14 15  2  0  0  0  0
 15 11  1  0  0  0  0
 14 16  1  0  0  0  0
 16 17  1  0  0  0  0
 17 18  1  0  0  0  0
 18 19  2  0  0  0  0
 19 20  1  0  0  0  0
 20 16  2  0  0  0  0
  5 21  1  0  0  0  0
 21 22  2  0  0  0  0
 22  2  1  0  0  0  0
M  END
>  <EXTREG>  (ZINC00114308)
ZINC00114308

>  <LOGBIO>
2.5000

$$$$
ZINC00114507
  -MTS-   02131516472D 0   0.00000     0.00000     0

 16 17  0  0  1  0  0  0  0  0999 V2000
    4.2135   -2.8689    0.0000 C   0  0  0  0  0  0  0  0  0  0  0  0
    4.6180   -1.9506    0.0000 N   0  0  0  0  0  0  0  0  0  0  0  0
    5.6071   -1.8438    0.0000 C   0  0  0  0  0  0  0  0  0  0  0  0
    4.0275   -1.1436    0.0000 C   0  0  0  0  0  0  0  0  0  0  0  0
    4.4316   -0.2251    0.0000 C   0  0  0  0  0  0  0  0  0  0  0  0
    3.8425    0.5765    0.0000 C   0  0  0  0  0  0  0  0  0  0  0  0
    2.8482    0.4695    0.0000 C   0  0  0  0  0  0  0  0  0  0  0  0
    2.4431   -0.4390    0.0000 C   0  0  0  0  0  0  0  0  0  0  0  0
    3.0332   -1.2506    0.0000 C   0  0  0  0  0  0  0  0  0  0  0  0
    2.2597    1.2780    0.0000 C   0  0  1  0  0  0  0  0  0  0  0  0
    2.5697    2.2380    0.0000 N   0  0  0  0  0  0  0  0  0  0  0  0
    1.7597    2.8180    0.0000 N   0  0  0  0  0  0  0  0  0  0  0  0
    0.9497    2.2380    0.0000 C   0  0  0  0  0  0  0  0  0  0  0  0
    0.0000    2.5512    0.0000 S   0  0  0  0  0  0  0  0  0  0  0  0
    1.2597    1.2780    0.0000 S   0  0  0  0  0  0  0  0  0  0  0  0
    2.8522    1.3727    0.0000 H   0  0  0  0  0  0  0  0  0  0  0  0
  1  2  1  0  0  0  0
  2  3  1  0  0  0  0
  2  4  1  0  0  0  0
  4  5  2  0  0  0  0
  5  6  1  0  0  0  0
  6  7  2  0  0  0  0
  7  8  1  0  0  0  0
  8  9  2  0  0  0  0
  9  4  1  0  0  0  0
 10  7  1  6  0  0  0
 10 16  1  1  0  0  0
 10 11  1  0  0  0  0
 11 12  1  0  0  0  0
 12 13  1  0  0  0  0
 13 14  2  0  0  0  0
 13 15  1  0  0  0  0
 15 10  1  0  0  0  0
M  END
>  <EXTREG>  (ZINC00114507)
ZINC00114507

>  <LOGBIO>
2.5000

$$$$
ZINC00114765
  -MTS-   02131516472D 0   0.00000     0.00000     0

 20 23  0  0  1  0  0  0  0  0999 V2000
    5.5945    0.8662    0.0000 O   0  0  0  0  0  0  0  0  0  0  0  0
    5.3313   -0.0985    0.0000 C   0  0  1  0  0  0  0  0  0  0  0  0
    4.3909    0.2667    0.0000 C   0  0  0  0  0  0  0  0  0  0  0  0
    3.7649   -0.5082    0.0000 C   0  0  0  0  0  0  0  0  0  0  0  0
    4.2969   -1.3506    0.0000 N   0  0  0  0  0  0  0  0  0  0  0  0
    5.2732   -1.0968    0.0000 N   0  0  0  0  0  0  0  0  0  0  0  0
    2.7666   -0.4502    0.0000 C   0  0  0  0  0  0  0  0  0  0  0  0
    2.0966    0.2198    0.0000 C   0  0  0  0  0  0  0  0  0  0  0  0
    1.0966    0.2198    0.0000 C   0  0  0  0  0  0  0  0  0  0  0  0
    1.0966   -0.6002    0.0000 C   0  0  0  0  0  0  0  0  0  0  0  0
    1.6766   -1.0902    0.0000 C   0  0  0  0  0  0  0  0  0  0  0  0
    1.3466   -0.4702    0.0000 C   0  0  0  0  0  0  0  0  0  0  0  0
    1.3466    0.4298    0.0000 C   0  0  0  0  0  0  0  0  0  0  0  0
    0.5966    1.0898    0.0000 C   0  0  0  0  0  0  0  0  0  0  0  0
    2.3466    0.4298    0.0000 C   0  0  0  0  0  0  0  0  0  0  0  0
    2.3766   -1.0702    0.0000 C   0  0  0  0  0  0  0  0  0  0  0  0
    6.7129   -0.3246    0.0000 C   0  0  0  0  0  0  0  0  0  0  0  0
    6.8744    0.6623    0.0000 F   0  0  0  0  0  0  0  0  0  0  0  0
    6.5514   -1.3115    0.0000 F   0  0  0  0  0  0  0  0  0  0  0  0
    7.6998   -0.4861    0.0000 F   0  0  0  0  0  0  0  0  0  0  0  0
  2  1  1  6  0  0  0
  2  3  1  0  0  0  0
  3  4  1  0  0  0  0
  4  5  2  0  0  0  0
  5  6  1  0  0  0  0
  6  2  1  0  0  0  0
  4  7  1  0  0  0  0
  7  8  1  0  0  0  0
  8  9  1  0  0  0  0
  9 10  1  0  0  0  0
 10 11  1  0  0  0  0
 11 12  1  0  0  0  0
 12 13  1  0  0  0  0
 13 14  1  0  0  0  0
 14  9  1  0  0  0  0
 13 15  1  0  0  0  0
 15  7  1  0  0  0  0
 11 16  1  0  0  0  0
 16  7  1  0  0  0  0
  2 17  1  0  0  0  0
 17 18  1  0  0  0  0
 17 19  1  0  0  0  0
 17 20  1  0  0  0  0
M  END
>  <EXTREG>  (ZINC00114765)
ZINC00114765

>  <LOGBIO>
2.5000

$$$$
ZINC00114875
  -MTS-   02131516472D 0   0.00000     0.00000     0

 17 17  0  0  0  0  0  0  0  0999 V2000
    5.9917    0.7482    0.0000 C   0  0  0  0  0  0  0  0  0  0  0  0
    5.5849   -0.1691    0.0000 O   0  0  0  0  0  0  0  0  0  0  0  0
    4.5956   -0.2734    0.0000 C   0  0  0  0  0  0  0  0  0  0  0  0
    4.1887   -1.1907    0.0000 O   0  0  0  0  0  0  0  0  0  0  0  0
    3.8893    0.6968    0.0000 C   0  0  0  0  0  0  0  0  0  0  0  0
    4.1993    1.6568    0.0000 C   0  0  0  0  0  0  0  0  0  0  0  0
    5.1490    1.9699    0.0000 C   0  0  0  0  0  0  0  0  0  0  0  0
    3.3893    2.2368    0.0000 O   0  0  0  0  0  0  0  0  0  0  0  0
    2.5793    1.6568    0.0000 C   0  0  0  0  0  0  0  0  0  0  0  0
    1.6296    1.9699    0.0000 C   0  0  0  0  0  0  0  0  0  0  0  0
    2.8893    0.6968    0.0000 C   0  0  0  0  0  0  0  0  0  0  0  0
    2.1831   -0.2734    0.0000 S   0  0  0  0  0  0  0  0  0  0  0  0
    2.9916   -0.8619    0.0000 O   0  0  0  0  0  0  0  0  0  0  0  0
    1.3746    0.3151    0.0000 O   0  0  0  0  0  0  0  0  0  0  0  0
    1.5946   -1.0819    0.0000 N   0  0  0  0  0  0  0  0  0  0  0  0
    0.5967   -0.9766    0.0000 C   0  0  0  0  0  0  0  0  0  0  0  0
    1.9979   -1.9913    0.0000 C   0  0  0  0  0  0  0  0  0  0  0  0
  1  2  1  0  0  0  0
  2  3  1  0  0  0  0
  3  4  2  0  0  0  0
  3  5  1  0  0  0  0
  5  6  2  0  0  0  0
  6  7  1  0  0  0  0
  6  8  1  0  0  0  0
  8  9  1  0  0  0  0
  9 10  1  0  0  0  0
  9 11  2  0  0  0  0
 11  5  1  0  0  0  0
 11 12  1  0  0  0  0
 12 13  2  0  0  0  0
 12 14  2  0  0  0  0
 12 15  1  0  0  0  0
 15 16  1  0  0  0  0
 15 17  1  0  0  0  0
M  END
>  <EXTREG>  (ZINC00114875)
ZINC00114875

>  <LOGBIO>
2.5000

$$$$
ZINC00115466
  -MTS-   02131516472D 0   0.00000     0.00000     0

 19 20  0  0  1  0  0  0  0  0999 V2000
    3.2097   -2.0872    0.0000 C   0  0  0  0  0  0  0  0  0  0  0  0
    4.1264   -1.6790    0.0000 C   0  0  0  0  0  0  0  0  0  0  0  0
    5.1239   -1.6084    0.0000 C   0  0  0  0  0  0  0  0  0  0  0  0
    4.3687   -2.6492    0.0000 C   0  0  0  0  0  0  0  0  0  0  0  0
    4.2292   -0.6895    0.0000 C   0  0  0  0  0  0  0  0  0  0  0  0
    5.1459   -0.2813    0.0000 O   0  0  0  0  0  0  0  0  0  0  0  0
    3.4199   -0.1022    0.0000 C   0  0  0  0  0  0  0  0  0  0  0  0
    3.5446    1.0913    0.0000 C   0  0  1  0  0  0  0  0  0  0  0  0
    4.5230    0.8845    0.0000 O   0  0  0  0  0  0  0  0  0  0  0  0
    3.8546    2.0513    0.0000 C   0  0  0  0  0  0  0  0  0  0  0  0
    4.8043    2.3644    0.0000 O   0  0  0  0  0  0  0  0  0  0  0  0
    3.0446    2.6313    0.0000 N   0  0  0  0  0  0  0  0  0  0  0  0
    2.2346    2.0513    0.0000 C   0  0  0  0  0  0  0  0  0  0  0  0
    1.2554    2.2540    0.0000 C   0  0  0  0  0  0  0  0  0  0  0  0
    0.5872    1.5100    0.0000 C   0  0  0  0  0  0  0  0  0  0  0  0
    0.9003    0.5567    0.0000 C   0  0  0  0  0  0  0  0  0  0  0  0
    0.2339   -0.1889    0.0000 Br  0  0  0  0  0  0  0  0  0  0  0  0
    1.8742    0.3540    0.0000 C   0  0  0  0  0  0  0  0  0  0  0  0
    2.5446    1.0913    0.0000 C   0  0  0  0  0  0  0  0  0  0  0  0
  1  2  1  0  0  0  0
  2  3  1  0  0  0  0
  2  4  1  0  0  0  0
  2  5  1  0  0  0  0
  5  6  2  0  0  0  0
  5  7  1  0  0  0  0
  8  7  1  6  0  0  0
  8  9  1  1  0  0  0
  8 10  1  0  0  0  0
 10 11  2  0  0  0  0
 10 12  1  0  0  0  0
 12 13  1  0  0  0  0
 13 14  2  0  0  0  0
 14 15  1  0  0  0  0
 15 16  2  0  0  0  0
 16 17  1  0  0  0  0
 16 18  1  0  0  0  0
 18 19  2  0  0  0  0
 19  8  1  0  0  0  0
 19 13  1  0  0  0  0
M  END
>  <EXTREG>  (ZINC00115466)
ZINC00115466

>  <LOGBIO>
2.5000

$$$$
ZINC00116111
  -MTS-   02131516472D 0   0.00000     0.00000     0

 13 14  0  0  0  0  0  0  0  0999 V2000
    3.6683   -2.5773    0.0000 Cl  0  0  0  0  0  0  0  0  0  0  0  0
    3.0778   -1.7703    0.0000 C   0  0  0  0  0  0  0  0  0  0  0  0
    3.4819   -0.8518    0.0000 C   0  0  0  0  0  0  0  0  0  0  0  0
    2.8928   -0.0502    0.0000 C   0  0  0  0  0  0  0  0  0  0  0  0
    1.8985   -0.1571    0.0000 C   0  0  0  0  0  0  0  0  0  0  0  0
    1.4933   -1.0657    0.0000 C   0  0  0  0  0  0  0  0  0  0  0  0
    2.0835   -1.8772    0.0000 C   0  0  0  0  0  0  0  0  0  0  0  0
    1.6781   -2.7913    0.0000 Cl  0  0  0  0  0  0  0  0  0  0  0  0
    1.3100    0.6513    0.0000 C   0  0  0  0  0  0  0  0  0  0  0  0
    1.6200    1.6113    0.0000 N   0  0  0  0  0  0  0  0  0  0  0  0
    0.8100    2.1913    0.0000 N   0  0  0  0  0  0  0  0  0  0  0  0
    0.0000    1.6113    0.0000 N   0  0  0  0  0  0  0  0  0  0  0  0
    0.3100    0.6513    0.0000 N   0  0  0  0  0  0  0  0  0  0  0  0
  1  2  1  0  0  0  0
  2  3  2  0  0  0  0
  3  4  1  0  0  0  0
  4  5  2  0  0  0  0
  5  6  1  0  0  0  0
  6  7  2  0  0  0  0
  7  2  1  0  0  0  0
  7  8  1  0  0  0  0
  5  9  1  0  0  0  0
  9 10  2  0  0  0  0
 10 11  1  0  0  0  0
 11 12  1  0  0  0  0
 12 13  2  0  0  0  0
 13  9  1  0  0  0  0
M  END
>  <EXTREG>  (ZINC00116111)
ZINC00116111

>  <LOGBIO>
2.5000

$$$$
ZINC00116854
  -MTS-   02131516472D 0   0.00000     0.00000     0

 21 23  0  0  1  0  0  0  0  0999 V2000
    2.4743   -4.7456    0.0000 O   0  0  0  0  0  0  0  0  0  0  0  0
    1.8857   -3.9371    0.0000 C   0  0  0  0  0  0  0  0  0  0  0  0
    2.1957   -2.9771    0.0000 C   0  0  0  0  0  0  0  0  0  0  0  0
    1.3857   -2.3971    0.0000 C   0  0  1  0  0  0  0  0  0  0  0  0
    0.5757   -2.9771    0.0000 C   0  0  0  0  0  0  0  0  0  0  0  0
    0.8857   -3.9371    0.0000 N   0  0  0  0  0  0  0  0  0  0  0  0
    1.3857   -1.3971    0.0000 C   0  0  0  0  0  0  0  0  0  0  0  0
    2.2542   -0.8945    0.0000 C   0  0  0  0  0  0  0  0  0  0  0  0
    2.2522    0.1003    0.0000 C   0  0  0  0  0  0  0  0  0  0  0  0
    1.3867    0.6011    0.0000 C   0  0  0  0  0  0  0  0  0  0  0  0
    0.5232    0.1072    0.0000 C   0  0  0  0  0  0  0  0  0  0  0  0
    0.5202   -0.8963    0.0000 C   0  0  0  0  0  0  0  0  0  0  0  0
    1.3892    1.6011    0.0000 S   0  0  0  0  0  0  0  0  0  0  0  0
    0.3892    1.6036    0.0000 O   0  0  0  0  0  0  0  0  0  0  0  0
    2.3892    1.5986    0.0000 O   0  0  0  0  0  0  0  0  0  0  0  0
    1.3917    2.6011    0.0000 N   0  0  0  0  0  0  0  0  0  0  0  0
    2.2088    3.1928    0.0000 C   0  0  0  0  0  0  0  0  0  0  0  0
    1.8976    4.1392    0.0000 C   0  0  0  0  0  0  0  0  0  0  0  0
    0.9014    4.1494    0.0000 C   0  0  0  0  0  0  0  0  0  0  0  0
    0.5847    3.1916    0.0000 C   0  0  0  0  0  0  0  0  0  0  0  0
    1.9194   -2.1229    0.0000 H   0  0  0  0  0  0  0  0  0  0  0  0
  1  2  2  0  0  0  0
  2  3  1  0  0  0  0
  3  4  1  0  0  0  0
  4 21  1  6  0  0  0
  4  5  1  0  0  0  0
  5  6  1  0  0  0  0
  6  2  1  0  0  0  0
  4  7  1  1  0  0  0
  7  8  2  0  0  0  0
  8  9  1  0  0  0  0
  9 10  2  0  0  0  0
 10 11  1  0  0  0  0
 11 12  2  0  0  0  0
 12  7  1  0  0  0  0
 10 13  1  0  0  0  0
 13 14  2  0  0  0  0
 13 15  2  0  0  0  0
 13 16  1  0  0  0  0
 16 17  1  0  0  0  0
 17 18  1  0  0  0  0
 18 19  1  0  0  0  0
 19 20  1  0  0  0  0
 20 16  1  0  0  0  0
M  END
>  <EXTREG>  (ZINC00116854)
ZINC00116854

>  <LOGBIO>
2.5000

$$$$
ZINC00118330
  -MTS-   02131516472D 0   0.00000     0.00000     0

 19 20  0  0  1  0  0  0  0  0999 V2000
    1.7203    1.7443    0.0000 O   0  0  0  0  0  0  0  0  0  0  0  0
    2.5903    1.2443    0.0000 C   0  0  1  0  0  0  0  0  0  0  0  0
    2.5913    0.2495    0.0000 C   0  0  0  0  0  0  0  0  0  0  0  0
    3.4613   -0.2504    0.0000 N   0  0  0  0  0  0  0  0  0  0  0  0
    3.4623   -1.2452    0.0000 C   0  0  0  0  0  0  0  0  0  0  0  0
    2.5968   -1.7461    0.0000 C   0  0  0  0  0  0  0  0  0  0  0  0
    1.7268   -1.2461    0.0000 C   0  0  0  0  0  0  0  0  0  0  0  0
    0.8668   -1.7461    0.0000 C   0  0  0  0  0  0  0  0  0  0  0  0
    0.8668   -2.7461    0.0000 C   0  0  0  0  0  0  0  0  0  0  0  0
    0.0000   -3.2448    0.0000 F   0  0  0  0  0  0  0  0  0  0  0  0
    1.7268   -3.2461    0.0000 C   0  0  0  0  0  0  0  0  0  0  0  0
    2.5968   -2.7461    0.0000 C   0  0  0  0  0  0  0  0  0  0  0  0
    3.4556    1.7456    0.0000 C   0  0  0  0  0  0  0  0  0  0  0  0
    4.3258    1.2461    0.0000 C   0  0  0  0  0  0  0  0  0  0  0  0
    5.1856    1.7465    0.0000 C   0  0  0  0  0  0  0  0  0  0  0  0
    5.1851    2.7465    0.0000 C   0  0  0  0  0  0  0  0  0  0  0  0
    4.3248    3.2461    0.0000 C   0  0  0  0  0  0  0  0  0  0  0  0
    3.4551    2.7456    0.0000 C   0  0  0  0  0  0  0  0  0  0  0  0
    2.5892    1.8443    0.0000 H   0  0  0  0  0  0  0  0  0  0  0  0
  2  1  1  6  0  0  0
  2 19  1  1  0  0  0
  2  3  1  0  0  0  0
  3  4  1  0  0  0  0
  4  5  1  0  0  0  0
  5  6  1  0  0  0  0
  6  7  2  0  0  0  0
  7  8  1  0  0  0  0
  8  9  2  0  0  0  0
  9 10  1  0  0  0  0
  9 11  1  0  0  0  0
 11 12  2  0  0  0  0
 12  6  1  0  0  0  0
  2 13  1  0  0  0  0
 13 14  2  0  0  0  0
 14 15  1  0  0  0  0
 15 16  2  0  0  0  0
 16 17  1  0  0  0  0
 17 18  2  0  0  0  0
 18 13  1  0  0  0  0
M  END
>  <EXTREG>  (ZINC00118330)
ZINC00118330

>  <LOGBIO>
2.5000

$$$$
ZINC00118759
  -MTS-   02131516472D 0   0.00000     0.00000     0

 22 22  0  0  0  0  0  0  0  0999 V2000
    6.3130    0.1795    0.0000 C   0  0  0  0  0  0  0  0  0  0  0  0
    6.3121    0.7795    0.0000 C   0  0  0  0  0  0  0  0  0  0  0  0
    7.1734    1.2773    0.0000 O   0  0  0  0  0  0  0  0  0  0  0  0
    5.4456    1.2787    0.0000 O   0  0  0  0  0  0  0  0  0  0  0  0
    4.4069    0.6777    0.0000 C   0  0  0  0  0  0  0  0  0  0  0  0
    3.5369    1.1777    0.0000 C   0  0  0  0  0  0  0  0  0  0  0  0
    3.5344    2.1777    0.0000 C   0  0  0  0  0  0  0  0  0  0  0  0
    2.6769    0.6777    0.0000 C   0  0  0  0  0  0  0  0  0  0  0  0
    2.6769   -0.3223    0.0000 C   0  0  0  0  0  0  0  0  0  0  0  0
    3.5369   -0.8223    0.0000 C   0  0  0  0  0  0  0  0  0  0  0  0
    4.4069   -0.3223    0.0000 C   0  0  0  0  0  0  0  0  0  0  0  0
    5.2725   -0.8232    0.0000 C   0  0  0  0  0  0  0  0  0  0  0  0
    1.6368   -0.9208    0.0000 C   0  0  0  0  0  0  0  0  0  0  0  0
    2.2782   -1.6880    0.0000 O   0  0  0  0  0  0  0  0  0  0  0  0
    0.8668   -1.8343    0.0000 C   0  0  0  0  0  0  0  0  0  0  0  0
    1.2089   -2.7777    0.0000 F   0  0  0  0  0  0  0  0  0  0  0  0
    0.0000   -2.3330    0.0000 F   0  0  0  0  0  0  0  0  0  0  0  0
    0.2254   -1.0671    0.0000 F   0  0  0  0  0  0  0  0  0  0  0  0
    1.0901    0.5866    0.0000 C   0  0  0  0  0  0  0  0  0  0  0  0
    1.7313    1.3472    0.0000 F   0  0  0  0  0  0  0  0  0  0  0  0
    0.2234    0.0879    0.0000 F   0  0  0  0  0  0  0  0  0  0  0  0
    0.4488    1.3539    0.0000 F   0  0  0  0  0  0  0  0  0  0  0  0
  1  2  1  0  0  0  0
  2  3  2  0  0  0  0
  2  4  1  0  0  0  0
  4  5  1  0  0  0  0
  5  6  2  0  0  0  0
  6  7  1  0  0  0  0
  6  8  1  0  0  0  0
  8  9  2  0  0  0  0
  9 10  1  0  0  0  0
 10 11  2  0  0  0  0
 11  5  1  0  0  0  0
 11 12  1  0  0  0  0
  9 13  1  0  0  0  0
 13 14  1  0  0  0  0
 13 15  1  0  0  0  0
 15 16  1  0  0  0  0
 15 17  1  0  0  0  0
 15 18  1  0  0  0  0
 13 19  1  0  0  0  0
 19 20  1  0  0  0  0
 19 21  1  0  0  0  0
 19 22  1  0  0  0  0
M  END
>  <EXTREG>  (ZINC00118759)
ZINC00118759

>  <LOGBIO>
2.5000

$$$$
ZINC00119199
  -MTS-   02131516472D 0   0.00000     0.00000     0

 22 24  0  0  0  0  0  0  0  0999 V2000
    2.7627   -4.1683    0.0000 C   0  0  0  0  0  0  0  0  0  0  0  0
    2.1766   -3.3581    0.0000 C   0  0  0  0  0  0  0  0  0  0  0  0
    1.1783   -3.4599    0.0000 C   0  0  0  0  0  0  0  0  0  0  0  0
    0.5969   -2.6527    0.0000 C   0  0  0  0  0  0  0  0  0  0  0  0
    1.0046   -1.7396    0.0000 N   0  0  0  0  0  0  0  0  0  0  0  0
    1.9937   -1.6337    0.0000 C   0  0  0  0  0  0  0  0  0  0  0  0
    2.3992   -0.7196    0.0000 N   0  0  0  0  0  0  0  0  0  0  0  0
    3.3969   -0.6132    0.0000 C   0  0  0  0  0  0  0  0  0  0  0  0
    3.9820   -1.4178    0.0000 O   0  0  0  0  0  0  0  0  0  0  0  0
    3.8029    0.3007    0.0000 C   0  0  0  0  0  0  0  0  0  0  0  0
    3.2143    1.1091    0.0000 N   0  0  0  0  0  0  0  0  0  0  0  0
    3.5243    2.0691    0.0000 C   0  0  0  0  0  0  0  0  0  0  0  0
    4.4740    2.3823    0.0000 O   0  0  0  0  0  0  0  0  0  0  0  0
    2.7143    2.6491    0.0000 C   0  0  0  0  0  0  0  0  0  0  0  0
    2.6147    3.6473    0.0000 C   0  0  0  0  0  0  0  0  0  0  0  0
    1.7027    4.0575    0.0000 C   0  0  0  0  0  0  0  0  0  0  0  0
    0.8898    3.4693    0.0000 C   0  0  0  0  0  0  0  0  0  0  0  0
    0.9930    2.4798    0.0000 C   0  0  0  0  0  0  0  0  0  0  0  0
    1.9043    2.0691    0.0000 C   0  0  0  0  0  0  0  0  0  0  0  0
    2.2143    1.1091    0.0000 C   0  0  0  0  0  0  0  0  0  0  0  0
    1.6258    0.3007    0.0000 O   0  0  0  0  0  0  0  0  0  0  0  0
    2.5843   -2.4450    0.0000 C   0  0  0  0  0  0  0  0  0  0  0  0
  1  2  1  0  0  0  0
  2  3  2  0  0  0  0
  3  4  1  0  0  0  0
  4  5  2  0  0  0  0
  5  6  1  0  0  0  0
  6  7  1  0  0  0  0
  7  8  1  0  0  0  0
  8  9  2  0  0  0  0
  8 10  1  0  0  0  0
 10 11  1  0  0  0  0
 11 12  1  0  0  0  0
 12 13  2  0  0  0  0
 12 14  1  0  0  0  0
 14 15  2  0  0  0  0
 15 16  1  0  0  0  0
 16 17  2  0  0  0  0
 17 18  1  0  0  0  0
 18 19  2  0  0  0  0
 19 14  1  0  0  0  0
 19 20  1  0  0  0  0
 20 11  1  0  0  0  0
 20 21  2  0  0  0  0
  6 22  2  0  0  0  0
 22  2  1  0  0  0  0
M  END
>  <EXTREG>  (ZINC00119199)
ZINC00119199

>  <LOGBIO>
2.5000

$$$$
ZINC00119573
  -MTS-   02131516472D 0   0.00000     0.00000     0

 14 15  0  0  0  0  0  0  0  0999 V2000
    3.1863    2.5723    0.0000 O   0  0  0  0  0  0  0  0  0  0  0  0
    2.3208    2.0714    0.0000 C   0  0  0  0  0  0  0  0  0  0  0  0
    1.4508    2.5714    0.0000 C   0  0  0  0  0  0  0  0  0  0  0  0
    0.5908    2.0714    0.0000 C   0  0  0  0  0  0  0  0  0  0  0  0
    0.5908    1.0714    0.0000 C   0  0  0  0  0  0  0  0  0  0  0  0
    1.4508    0.5714    0.0000 N   0  0  0  0  0  0  0  0  0  0  0  0
    2.3208    1.0714    0.0000 C   0  0  0  0  0  0  0  0  0  0  0  0
    1.4483   -0.4286    0.0000 C   0  0  0  0  0  0  0  0  0  0  0  0
    2.3130   -0.9307    0.0000 C   0  0  0  0  0  0  0  0  0  0  0  0
    2.3115   -1.9342    0.0000 C   0  0  0  0  0  0  0  0  0  0  0  0
    3.1728   -2.4320    0.0000 C   0  0  0  0  0  0  0  0  0  0  0  0
    4.0406   -1.9350    0.0000 C   0  0  0  0  0  0  0  0  0  0  0  0
    4.0471   -0.9402    0.0000 C   0  0  0  0  0  0  0  0  0  0  0  0
    3.1808   -0.4338    0.0000 C   0  0  0  0  0  0  0  0  0  0  0  0
  1  2  2  0  0  0  0
  2  3  1  0  0  0  0
  3  4  1  0  0  0  0
  4  5  1  0  0  0  0
  5  6  1  0  0  0  0
  6  7  1  0  0  0  0
  7  2  1  0  0  0  0
  6  8  1  0  0  0  0
  8  9  1  0  0  0  0
  9 10  2  0  0  0  0
 10 11  1  0  0  0  0
 11 12  2  0  0  0  0
 12 13  1  0  0  0  0
 13 14  2  0  0  0  0
 14  9  1  0  0  0  0
M  END
>  <EXTREG>  (ZINC00119573)
ZINC00119573

>  <LOGBIO>
2.5000

$$$$
ZINC00120351
  -MTS-   02131516472D 0   0.00000     0.00000     0

 21 22  0  0  0  0  0  0  0  0999 V2000
    4.8014   -2.0003    0.0000 C   0  0  0  0  0  0  0  0  0  0  0  0
    5.2082   -1.0830    0.0000 C   0  0  0  0  0  0  0  0  0  0  0  0
    6.1975   -0.9787    0.0000 O   0  0  0  0  0  0  0  0  0  0  0  0
    6.6043   -0.0614    0.0000 C   0  0  0  0  0  0  0  0  0  0  0  0
    7.5936    0.0430    0.0000 O   0  0  0  0  0  0  0  0  0  0  0  0
    6.0158    0.7471    0.0000 C   0  0  0  0  0  0  0  0  0  0  0  0
    6.3258    1.7071    0.0000 O   0  0  0  0  0  0  0  0  0  0  0  0
    5.5158    2.2871    0.0000 N   0  0  0  0  0  0  0  0  0  0  0  0
    4.7058    1.7071    0.0000 C   0  0  0  0  0  0  0  0  0  0  0  0
    3.7561    2.0202    0.0000 C   0  0  0  0  0  0  0  0  0  0  0  0
    3.0101    1.3544    0.0000 S   0  0  0  0  0  0  0  0  0  0  0  0
    3.6760    0.6083    0.0000 O   0  0  0  0  0  0  0  0  0  0  0  0
    2.3442    2.1004    0.0000 O   0  0  0  0  0  0  0  0  0  0  0  0
    2.2640    0.6885    0.0000 C   0  0  0  0  0  0  0  0  0  0  0  0
    1.3107    1.0018    0.0000 C   0  0  0  0  0  0  0  0  0  0  0  0
    0.5699    0.3378    0.0000 C   0  0  0  0  0  0  0  0  0  0  0  0
    0.7726   -0.6414    0.0000 C   0  0  0  0  0  0  0  0  0  0  0  0
    0.0249   -1.3054    0.0000 Cl  0  0  0  0  0  0  0  0  0  0  0  0
    1.7161   -0.9567    0.0000 C   0  0  0  0  0  0  0  0  0  0  0  0
    2.4667   -0.2908    0.0000 C   0  0  0  0  0  0  0  0  0  0  0  0
    5.0158    0.7471    0.0000 N   0  0  0  0  0  0  0  0  0  0  0  0
  1  2  1  0  0  0  0
  2  3  1  0  0  0  0
  3  4  1  0  0  0  0
  4  5  2  0  0  0  0
  4  6  1  0  0  0  0
  6  7  1  0  0  0  0
  7  8  1  0  0  0  0
  8  9  2  0  0  0  0
  9 10  1  0  0  0  0
 10 11  1  0  0  0  0
 11 12  2  0  0  0  0
 11 13  2  0  0  0  0
 11 14  1  0  0  0  0
 14 15  2  0  0  0  0
 15 16  1  0  0  0  0
 16 17  2  0  0  0  0
 17 18  1  0  0  0  0
 17 19  1  0  0  0  0
 19 20  2  0  0  0  0
 20 14  1  0  0  0  0
  9 21  1  0  0  0  0
 21  6  2  0  0  0  0
M  END
>  <EXTREG>  (ZINC00120351)
ZINC00120351

>  <LOGBIO>
2.5000

$$$$
ZINC00120453
  -MTS-   02131516472D 0   0.00000     0.00000     0

 14 14  0  0  0  0  0  0  0  0999 V2000
    5.4203    1.0269    0.0000 O   0  0  0  0  0  0  0  0  0  0  0  0
    4.5505    1.5273    0.0000 C   0  0  0  0  0  0  0  0  0  0  0  0
    4.5500    2.5221    0.0000 O   0  0  0  0  0  0  0  0  0  0  0  0
    3.6850    1.0265    0.0000 C   0  0  0  0  0  0  0  0  0  0  0  0
    2.8150    1.5265    0.0000 C   0  0  0  0  0  0  0  0  0  0  0  0
    1.9550    1.0265    0.0000 C   0  0  0  0  0  0  0  0  0  0  0  0
    1.9550    0.0265    0.0000 C   0  0  0  0  0  0  0  0  0  0  0  0
    1.0015   -0.5221    0.0000 O   0  0  0  0  0  0  0  0  0  0  0  0
    1.0000   -1.5221    0.0000 C   0  0  0  0  0  0  0  0  0  0  0  0
    2.0000   -1.5236    0.0000 F   0  0  0  0  0  0  0  0  0  0  0  0
    0.0000   -1.5206    0.0000 F   0  0  0  0  0  0  0  0  0  0  0  0
    0.9985   -2.5221    0.0000 F   0  0  0  0  0  0  0  0  0  0  0  0
    2.8150   -0.4735    0.0000 C   0  0  0  0  0  0  0  0  0  0  0  0
    3.6850    0.0265    0.0000 C   0  0  0  0  0  0  0  0  0  0  0  0
  1  2  1  0  0  0  0
  2  3  2  0  0  0  0
  2  4  1  0  0  0  0
  4  5  2  0  0  0  0
  5  6  1  0  0  0  0
  6  7  2  0  0  0  0
  7  8  1  0  0  0  0
  8  9  1  0  0  0  0
  9 10  1  0  0  0  0
  9 11  1  0  0  0  0
  9 12  1  0  0  0  0
  7 13  1  0  0  0  0
 13 14  2  0  0  0  0
 14  4  1  0  0  0  0
M  END
>  <EXTREG>  (ZINC00120453)
ZINC00120453

>  <LOGBIO>
2.5000

$$$$
ZINC00121108
  -MTS-   02131516472D 0   0.00000     0.00000     0

 14 14  0  0  0  0  0  0  0  0999 V2000
    2.9526   -1.0396    0.0000 C   0  0  0  0  0  0  0  0  0  0  0  0
    2.3641   -0.2311    0.0000 C   0  0  0  0  0  0  0  0  0  0  0  0
    2.6741    0.7289    0.0000 C   0  0  0  0  0  0  0  0  0  0  0  0
    1.8641    1.3089    0.0000 C   0  0  0  0  0  0  0  0  0  0  0  0
    1.0541    0.7289    0.0000 N   0  0  0  0  0  0  0  0  0  0  0  0
    1.3641   -0.2311    0.0000 N   0  0  0  0  0  0  0  0  0  0  0  0
    0.7756   -1.0396    0.0000 C   0  0  0  0  0  0  0  0  0  0  0  0
    1.1829   -1.9566    0.0000 C   0  0  0  0  0  0  0  0  0  0  0  0
    0.5966   -2.7603    0.0000 N   0  0  0  0  0  0  0  0  0  0  0  0
    2.1773   -2.0626    0.0000 O   0  0  0  0  0  0  0  0  0  0  0  0
    1.8641    2.3089    0.0000 C   0  0  0  0  0  0  0  0  0  0  0  0
    0.8641    2.3089    0.0000 F   0  0  0  0  0  0  0  0  0  0  0  0
    2.8641    2.3089    0.0000 F   0  0  0  0  0  0  0  0  0  0  0  0
    1.8641    3.3089    0.0000 F   0  0  0  0  0  0  0  0  0  0  0  0
  1  2  1  0  0  0  0
  2  3  2  0  0  0  0
  3  4  1  0  0  0  0
  4  5  2  0  0  0  0
  5  6  1  0  0  0  0
  6  2  1  0  0  0  0
  6  7  1  0  0  0  0
  7  8  1  0  0  0  0
  8  9  1  0  0  0  0
  8 10  2  0  0  0  0
  4 11  1  0  0  0  0
 11 12  1  0  0  0  0
 11 13  1  0  0  0  0
 11 14  1  0  0  0  0
M  END
>  <EXTREG>  (ZINC00121108)
ZINC00121108

>  <LOGBIO>
2.5000

$$$$
ZINC00121250
  -MTS-   02131516472D 0   0.00000     0.00000     0

 21 22  0  0  0  0  0  0  0  0999 V2000
    9.1825    0.4941    0.0000 C   0  0  0  0  0  0  0  0  0  0  0  0
    9.1810    1.4976    0.0000 C   0  0  0  0  0  0  0  0  0  0  0  0
   10.0423    1.9954    0.0000 O   0  0  0  0  0  0  0  0  0  0  0  0
    8.3145    1.9967    0.0000 N   0  0  0  0  0  0  0  0  0  0  0  0
    7.4489    1.4959    0.0000 C   0  0  0  0  0  0  0  0  0  0  0  0
    6.5789    1.9959    0.0000 C   0  0  0  0  0  0  0  0  0  0  0  0
    5.7189    1.4959    0.0000 C   0  0  0  0  0  0  0  0  0  0  0  0
    5.7189    0.4959    0.0000 C   0  0  0  0  0  0  0  0  0  0  0  0
    6.5789   -0.0041    0.0000 C   0  0  0  0  0  0  0  0  0  0  0  0
    7.4489    0.4959    0.0000 C   0  0  0  0  0  0  0  0  0  0  0  0
    4.8521   -0.0028    0.0000 S   0  0  0  0  0  0  0  0  0  0  0  0
    5.3508   -0.8696    0.0000 O   0  0  0  0  0  0  0  0  0  0  0  0
    4.3535    0.8639    0.0000 O   0  0  0  0  0  0  0  0  0  0  0  0
    3.9854   -0.5015    0.0000 N   0  0  0  0  0  0  0  0  0  0  0  0
    3.1201   -0.0002    0.0000 C   0  0  0  0  0  0  0  0  0  0  0  0
    2.2533   -0.4989    0.0000 C   0  0  0  0  0  0  0  0  0  0  0  0
    1.3846    0.0033    0.0000 C   0  0  0  0  0  0  0  0  0  0  0  0
    0.5233   -0.4946    0.0000 C   0  0  0  0  0  0  0  0  0  0  0  0
    0.5208   -1.4946    0.0000 C   0  0  0  0  0  0  0  0  0  0  0  0
    1.3796   -1.9967    0.0000 C   0  0  0  0  0  0  0  0  0  0  0  0
    2.2508   -1.4989    0.0000 N   0  0  0  0  0  0  0  0  0  0  0  0
  1  2  1  0  0  0  0
  2  3  2  0  0  0  0
  2  4  1  0  0  0  0
  4  5  1  0  0  0  0
  5  6  2  0  0  0  0
  6  7  1  0  0  0  0
  7  8  2  0  0  0  0
  8  9  1  0  0  0  0
  9 10  2  0  0  0  0
 10  5  1  0  0  0  0
  8 11  1  0  0  0  0
 11 12  2  0  0  0  0
 11 13  2  0  0  0  0
 11 14  1  0  0  0  0
 14 15  1  0  0  0  0
 15 16  1  0  0  0  0
 16 17  2  0  0  0  0
 17 18  1  0  0  0  0
 18 19  2  0  0  0  0
 19 20  1  0  0  0  0
 20 21  2  0  0  0  0
 21 16  1  0  0  0  0
M  END
>  <EXTREG>  (ZINC00121250)
ZINC00121250

>  <LOGBIO>
2.5000

$$$$
ZINC00121413
  -MTS-   02131516472D 0   0.00000     0.00000     0

 21 23  0  0  0  0  0  0  0  0999 V2000
    7.2967   -3.3090    0.0000 C   0  0  0  0  0  0  0  0  0  0  0  0
    6.7082   -2.5005    0.0000 C   0  0  0  0  0  0  0  0  0  0  0  0
    7.0182   -1.5405    0.0000 S   0  0  0  0  0  0  0  0  0  0  0  0
    6.2082   -0.9605    0.0000 C   0  0  0  0  0  0  0  0  0  0  0  0
    5.3982   -1.5405    0.0000 C   0  0  0  0  0  0  0  0  0  0  0  0
    5.7082   -2.5005    0.0000 N   0  0  0  0  0  0  0  0  0  0  0  0
    4.4485   -1.2273    0.0000 C   0  0  0  0  0  0  0  0  0  0  0  0
    4.1400   -0.2668    0.0000 O   0  0  0  0  0  0  0  0  0  0  0  0
    3.1438   -0.2685    0.0000 C   0  0  0  0  0  0  0  0  0  0  0  0
    2.8244   -1.2121    0.0000 N   0  0  0  0  0  0  0  0  0  0  0  0
    3.6364   -1.8109    0.0000 N   0  0  0  0  0  0  0  0  0  0  0  0
    2.5603    0.5436    0.0000 C   0  0  0  0  0  0  0  0  0  0  0  0
    2.9723    1.4586    0.0000 C   0  0  0  0  0  0  0  0  0  0  0  0
    2.3902    2.2653    0.0000 C   0  0  0  0  0  0  0  0  0  0  0  0
    1.3950    2.1670    0.0000 C   0  0  0  0  0  0  0  0  0  0  0  0
    0.9820    1.2620    0.0000 C   0  0  0  0  0  0  0  0  0  0  0  0
    1.5651    0.4453    0.0000 C   0  0  0  0  0  0  0  0  0  0  0  0
    0.8136    2.9805    0.0000 C   0  0  0  0  0  0  0  0  0  0  0  0
    0.0000    2.3990    0.0000 F   0  0  0  0  0  0  0  0  0  0  0  0
    1.6271    3.5620    0.0000 F   0  0  0  0  0  0  0  0  0  0  0  0
    0.2321    3.7941    0.0000 F   0  0  0  0  0  0  0  0  0  0  0  0
  1  2  1  0  0  0  0
  2  3  1  0  0  0  0
  3  4  1  0  0  0  0
  4  5  2  0  0  0  0
  5  6  1  0  0  0  0
  6  2  2  0  0  0  0
  5  7  1  0  0  0  0
  7  8  1  0  0  0  0
  8  9  1  0  0  0  0
  9 10  2  0  0  0  0
 10 11  1  0  0  0  0
 11  7  2  0  0  0  0
  9 12  1  0  0  0  0
 12 13  2  0  0  0  0
 13 14  1  0  0  0  0
 14 15  2  0  0  0  0
 15 16  1  0  0  0  0
 16 17  2  0  0  0  0
 17 12  1  0  0  0  0
 15 18  1  0  0  0  0
 18 19  1  0  0  0  0
 18 20  1  0  0  0  0
 18 21  1  0  0  0  0
M  END
>  <EXTREG>  (ZINC00121413)
ZINC00121413

>  <LOGBIO>
2.5000

$$$$
ZINC00121860
  -MTS-   02131516472D 0   0.00000     0.00000     0

 17 19  0  0  0  0  0  0  0  0999 V2000
    3.4608   -0.5322    0.0000 O   0  0  0  0  0  0  0  0  0  0  0  0
    2.8723    0.2763    0.0000 C   0  0  0  0  0  0  0  0  0  0  0  0
    3.1823    1.2363    0.0000 O   0  0  0  0  0  0  0  0  0  0  0  0
    2.3723    1.8163    0.0000 C   0  0  0  0  0  0  0  0  0  0  0  0
    2.2727    2.8145    0.0000 C   0  0  0  0  0  0  0  0  0  0  0  0
    1.3607    3.2247    0.0000 C   0  0  0  0  0  0  0  0  0  0  0  0
    0.5478    2.6365    0.0000 C   0  0  0  0  0  0  0  0  0  0  0  0
    0.6509    1.6470    0.0000 C   0  0  0  0  0  0  0  0  0  0  0  0
    1.5623    1.2363    0.0000 C   0  0  0  0  0  0  0  0  0  0  0  0
    1.8723    0.2763    0.0000 N   0  0  0  0  0  0  0  0  0  0  0  0
    1.2838   -0.5322    0.0000 C   0  0  0  0  0  0  0  0  0  0  0  0
    1.6897   -1.4461    0.0000 C   0  0  0  0  0  0  0  0  0  0  0  0
    1.1000   -2.2579    0.0000 C   0  0  0  0  0  0  0  0  0  0  0  0
    1.5056   -3.1662    0.0000 C   0  0  0  0  0  0  0  0  0  0  0  0
    2.4999   -3.2727    0.0000 C   0  0  0  0  0  0  0  0  0  0  0  0
    3.0886   -2.4707    0.0000 C   0  0  0  0  0  0  0  0  0  0  0  0
    2.6840   -1.5525    0.0000 C   0  0  0  0  0  0  0  0  0  0  0  0
  1  2  2  0  0  0  0
  2  3  1  0  0  0  0
  3  4  1  0  0  0  0
  4  5  2  0  0  0  0
  5  6  1  0  0  0  0
  6  7  2  0  0  0  0
  7  8  1  0  0  0  0
  8  9  2  0  0  0  0
  9  4  1  0  0  0  0
  9 10  1  0  0  0  0
 10  2  1  0  0  0  0
 10 11  1  0  0  0  0
 11 12  1  0  0  0  0
 12 13  2  0  0  0  0
 13 14  1  0  0  0  0
 14 15  2  0  0  0  0
 15 16  1  0  0  0  0
 16 17  2  0  0  0  0
 17 12  1  0  0  0  0
M  END
>  <EXTREG>  (ZINC00121860)
ZINC00121860

>  <LOGBIO>
2.5000

$$$$
ZINC00122875
  -MTS-   02131516472D 0   0.00000     0.00000     0

 24 26  0  0  1  0  0  0  0  0999 V2000
    2.8295   -3.2495    0.0000 C   0  0  0  0  0  0  0  0  0  0  0  0
    3.8273   -3.1432    0.0000 C   0  0  0  0  0  0  0  0  0  0  0  0
    4.4123   -3.9477    0.0000 O   0  0  0  0  0  0  0  0  0  0  0  0
    4.2332   -2.2292    0.0000 N   0  0  0  0  0  0  0  0  0  0  0  0
    3.6446   -1.4208    0.0000 C   0  0  0  0  0  0  0  0  0  0  0  0
    3.9546   -0.4608    0.0000 S   0  0  0  0  0  0  0  0  0  0  0  0
    3.1446    0.1257    0.0000 C   0  0  2  0  0  0  0  0  0  0  0  0
    2.3346   -0.4608    0.0000 N   0  0  0  0  0  0  0  0  0  0  0  0
    2.6446   -1.4208    0.0000 N   0  0  0  0  0  0  0  0  0  0  0  0
    1.1940   -0.0880    0.0000 C   0  0  0  0  0  0  0  0  0  0  0  0
    0.4468   -0.7577    0.0000 C   0  0  0  0  0  0  0  0  0  0  0  0
    0.9884    0.8853    0.0000 O   0  0  0  0  0  0  0  0  0  0  0  0
    2.3351    0.7277    0.0000 C   0  0  0  0  0  0  0  0  0  0  0  0
    1.7623    0.5491    0.0000 O   0  0  0  0  0  0  0  0  0  0  0  0
    2.6564    1.6747    0.0000 N   0  0  0  0  0  0  0  0  0  0  0  0
    2.0799    2.4917    0.0000 C   0  0  0  0  0  0  0  0  0  0  0  0
    2.5002    3.4029    0.0000 C   0  0  0  0  0  0  0  0  0  0  0  0
    1.0892    2.4020    0.0000 O   0  0  0  0  0  0  0  0  0  0  0  0
    3.6651    1.6598    0.0000 C   0  0  0  0  0  0  0  0  0  0  0  0
    4.3522    2.3906    0.0000 C   0  0  0  0  0  0  0  0  0  0  0  0
    5.3254    2.1604    0.0000 C   0  0  0  0  0  0  0  0  0  0  0  0
    5.6116    1.1986    0.0000 C   0  0  0  0  0  0  0  0  0  0  0  0
    4.9271    0.4768    0.0000 C   0  0  0  0  0  0  0  0  0  0  0  0
    3.9541    0.7064    0.0000 C   0  0  0  0  0  0  0  0  0  0  0  0
  1  2  1  0  0  0  0
  2  3  2  0  0  0  0
  2  4  1  0  0  0  0
  4  5  1  0  0  0  0
  5  6  1  0  0  0  0
  7  6  1  6  0  0  0
  7  8  1  0  0  0  0
  8  9  1  0  0  0  0
  9  5  2  0  0  0  0
  8 10  1  0  0  0  0
 10 11  1  0  0  0  0
 10 12  2  0  0  0  0
  7 13  1  0  0  0  0
 13 14  2  0  0  0  0
 13 15  1  0  0  0  0
 15 16  1  0  0  0  0
 16 17  1  0  0  0  0
 16 18  2  0  0  0  0
 15 19  1  0  0  0  0
 19 20  2  0  0  0  0
 20 21  1  0  0  0  0
 21 22  2  0  0  0  0
 22 23  1  0  0  0  0
 23 24  2  0  0  0  0
 24  7  1  0  0  0  0
 24 19  1  0  0  0  0
M  END
>  <EXTREG>  (ZINC00122875)
ZINC00122875

>  <LOGBIO>
2.5000

$$$$
ZINC00123593
  -MTS-   02131516472D 0   0.00000     0.00000     0

 21 23  0  0  0  0  0  0  0  0999 V2000
    0.3715   -3.3102    0.0000 F   0  0  0  0  0  0  0  0  0  0  0  0
    0.8680   -2.4422    0.0000 C   0  0  0  0  0  0  0  0  0  0  0  0
    0.0000   -1.9457    0.0000 F   0  0  0  0  0  0  0  0  0  0  0  0
    1.7361   -2.9387    0.0000 F   0  0  0  0  0  0  0  0  0  0  0  0
    1.3645   -1.5742    0.0000 C   0  0  0  0  0  0  0  0  0  0  0  0
    2.3680   -1.5692    0.0000 C   0  0  0  0  0  0  0  0  0  0  0  0
    2.8601   -0.7047    0.0000 N   0  0  0  0  0  0  0  0  0  0  0  0
    2.3601    0.1598    0.0000 C   0  0  0  0  0  0  0  0  0  0  0  0
    2.6701    1.1198    0.0000 N   0  0  0  0  0  0  0  0  0  0  0  0
    1.8601    1.6998    0.0000 C   0  0  0  0  0  0  0  0  0  0  0  0
    1.8601    2.6998    0.0000 O   0  0  0  0  0  0  0  0  0  0  0  0
    1.0501    1.1198    0.0000 N   0  0  0  0  0  0  0  0  0  0  0  0
    1.3601    0.1598    0.0000 C   0  0  0  0  0  0  0  0  0  0  0  0
    0.8619   -0.7097    0.0000 C   0  0  0  0  0  0  0  0  0  0  0  0
    3.6198    1.4330    0.0000 C   0  0  0  0  0  0  0  0  0  0  0  0
    4.3691    0.7656    0.0000 C   0  0  0  0  0  0  0  0  0  0  0  0
    5.3132    1.0790    0.0000 C   0  0  0  0  0  0  0  0  0  0  0  0
    5.5178    2.0579    0.0000 C   0  0  0  0  0  0  0  0  0  0  0  0
    6.4683    2.3686    0.0000 Cl  0  0  0  0  0  0  0  0  0  0  0  0
    4.7783    2.7233    0.0000 C   0  0  0  0  0  0  0  0  0  0  0  0
    3.8244    2.4118    0.0000 C   0  0  0  0  0  0  0  0  0  0  0  0
  1  2  1  0  0  0  0
  2  3  1  0  0  0  0
  2  4  1  0  0  0  0
  2  5  1  0  0  0  0
  5  6  2  0  0  0  0
  6  7  1  0  0  0  0
  7  8  2  0  0  0  0
  8  9  1  0  0  0  0
  9 10  1  0  0  0  0
 10 11  2  0  0  0  0
 10 12  1  0  0  0  0
 12 13  1  0  0  0  0
 13  8  1  0  0  0  0
 13 14  2  0  0  0  0
 14  5  1  0  0  0  0
  9 15  1  0  0  0  0
 15 16  2  0  0  0  0
 16 17  1  0  0  0  0
 17 18  2  0  0  0  0
 18 19  1  0  0  0  0
 18 20  1  0  0  0  0
 20 21  2  0  0  0  0
 21 15  1  0  0  0  0
M  END
>  <EXTREG>  (ZINC00123593)
ZINC00123593

>  <LOGBIO>
2.5000

$$$$
ZINC00124523
  -MTS-   02131516472D 0   0.00000     0.00000     0

 19 20  0  0  0  0  0  0  0  0999 V2000
    5.7182    3.0670    0.0000 F   0  0  0  0  0  0  0  0  0  0  0  0
    4.8527    2.5661    0.0000 C   0  0  0  0  0  0  0  0  0  0  0  0
    5.3536    1.7006    0.0000 F   0  0  0  0  0  0  0  0  0  0  0  0
    4.3519    3.4316    0.0000 F   0  0  0  0  0  0  0  0  0  0  0  0
    3.9872    2.0653    0.0000 C   0  0  0  0  0  0  0  0  0  0  0  0
    3.1172    2.5653    0.0000 C   0  0  0  0  0  0  0  0  0  0  0  0
    2.2572    2.0653    0.0000 C   0  0  0  0  0  0  0  0  0  0  0  0
    2.2572    1.0653    0.0000 N   0  0  0  0  0  0  0  0  0  0  0  0
    3.1172    0.5653    0.0000 C   0  0  0  0  0  0  0  0  0  0  0  0
    3.9872    1.0653    0.0000 C   0  0  0  0  0  0  0  0  0  0  0  0
    1.3904    0.5666    0.0000 C   0  0  0  0  0  0  0  0  0  0  0  0
    0.5251    1.0679    0.0000 O   0  0  0  0  0  0  0  0  0  0  0  0
    1.3889   -0.4334    0.0000 C   0  0  0  0  0  0  0  0  0  0  0  0
    0.5196   -0.9347    0.0000 C   0  0  0  0  0  0  0  0  0  0  0  0
    0.5201   -1.9295    0.0000 C   0  0  0  0  0  0  0  0  0  0  0  0
    1.3849   -2.4317    0.0000 C   0  0  0  0  0  0  0  0  0  0  0  0
    1.3809   -3.4316    0.0000 Cl  0  0  0  0  0  0  0  0  0  0  0  0
    2.2492   -1.9390    0.0000 C   0  0  0  0  0  0  0  0  0  0  0  0
    2.2537   -0.9356    0.0000 C   0  0  0  0  0  0  0  0  0  0  0  0
  1  2  1  0  0  0  0
  2  3  1  0  0  0  0
  2  4  1  0  0  0  0
  2  5  1  0  0  0  0
  5  6  1  0  0  0  0
  6  7  1  0  0  0  0
  7  8  1  0  0  0  0
  8  9  1  0  0  0  0
  9 10  1  0  0  0  0
 10  5  1  0  0  0  0
  8 11  1  0  0  0  0
 11 12  2  0  0  0  0
 11 13  1  0  0  0  0
 13 14  2  0  0  0  0
 14 15  1  0  0  0  0
 15 16  2  0  0  0  0
 16 17  1  0  0  0  0
 16 18  1  0  0  0  0
 18 19  2  0  0  0  0
 19 13  1  0  0  0  0
M  END
>  <EXTREG>  (ZINC00124523)
ZINC00124523

>  <LOGBIO>
2.5000

$$$$
ZINC00125017
  -MTS-   02131516472D 0   0.00000     0.00000     0

 14 14  0  0  0  0  0  0  0  0999 V2000
    1.3751    2.7954    0.0000 O   0  0  0  0  0  0  0  0  0  0  0  0
    2.2449    2.2950    0.0000 C   0  0  0  0  0  0  0  0  0  0  0  0
    3.1104    2.7958    0.0000 O   0  0  0  0  0  0  0  0  0  0  0  0
    2.2454    1.3002    0.0000 C   0  0  0  0  0  0  0  0  0  0  0  0
    3.1151    0.7998    0.0000 N   0  0  0  0  0  0  0  0  0  0  0  0
    3.1156   -0.1950    0.0000 C   0  0  0  0  0  0  0  0  0  0  0  0
    3.9854   -0.6954    0.0000 O   0  0  0  0  0  0  0  0  0  0  0  0
    2.2501   -0.6958    0.0000 C   0  0  0  0  0  0  0  0  0  0  0  0
    1.3801   -0.1958    0.0000 C   0  0  0  0  0  0  0  0  0  0  0  0
    0.5201   -0.6958    0.0000 C   0  0  0  0  0  0  0  0  0  0  0  0
    0.5201   -1.6958    0.0000 C   0  0  0  0  0  0  0  0  0  0  0  0
    1.3801   -2.1958    0.0000 C   0  0  0  0  0  0  0  0  0  0  0  0
    2.2501   -1.6958    0.0000 C   0  0  0  0  0  0  0  0  0  0  0  0
    3.1156   -2.1967    0.0000 O   0  0  0  0  0  0  0  0  0  0  0  0
  1  2  1  0  0  0  0
  2  3  2  0  0  0  0
  2  4  1  0  0  0  0
  4  5  1  0  0  0  0
  5  6  1  0  0  0  0
  6  7  2  0  0  0  0
  6  8  1  0  0  0  0
  8  9  2  0  0  0  0
  9 10  1  0  0  0  0
 10 11  2  0  0  0  0
 11 12  1  0  0  0  0
 12 13  2  0  0  0  0
 13  8  1  0  0  0  0
 13 14  1  0  0  0  0
M  END
>  <EXTREG>  (ZINC00125017)
ZINC00125017

>  <LOGBIO>
2.5000

$$$$
ZINC00125923
  -MTS-   02131516472D 0   0.00000     0.00000     0

 18 20  0  0  0  0  0  0  0  0999 V2000
    6.0628    2.5004    0.0000 F   0  0  0  0  0  0  0  0  0  0  0  0
    5.1973    1.9995    0.0000 C   0  0  0  0  0  0  0  0  0  0  0  0
    4.3273    2.4995    0.0000 C   0  0  0  0  0  0  0  0  0  0  0  0
    3.4673    1.9995    0.0000 C   0  0  0  0  0  0  0  0  0  0  0  0
    3.4673    0.9995    0.0000 C   0  0  0  0  0  0  0  0  0  0  0  0
    4.3273    0.4995    0.0000 C   0  0  0  0  0  0  0  0  0  0  0  0
    5.1973    0.9995    0.0000 C   0  0  0  0  0  0  0  0  0  0  0  0
    2.6005    0.5008    0.0000 C   0  0  0  0  0  0  0  0  0  0  0  0
    1.7318    1.0030    0.0000 N   0  0  0  0  0  0  0  0  0  0  0  0
    0.8705    0.5052    0.0000 N   0  0  0  0  0  0  0  0  0  0  0  0
    0.8680   -0.4948    0.0000 C   0  0  0  0  0  0  0  0  0  0  0  0
    0.0000   -0.9913    0.0000 O   0  0  0  0  0  0  0  0  0  0  0  0
    1.7268   -0.9970    0.0000 C   0  0  0  0  0  0  0  0  0  0  0  0
    1.7271   -1.9983    0.0000 C   0  0  0  0  0  0  0  0  0  0  0  0
    2.5924   -2.4995    0.0000 C   0  0  0  0  0  0  0  0  0  0  0  0
    3.4611   -1.9973    0.0000 C   0  0  0  0  0  0  0  0  0  0  0  0
    3.4596   -1.0026    0.0000 C   0  0  0  0  0  0  0  0  0  0  0  0
    2.5980   -0.4992    0.0000 C   0  0  0  0  0  0  0  0  0  0  0  0
  1  2  1  0  0  0  0
  2  3  2  0  0  0  0
  3  4  1  0  0  0  0
  4  5  2  0  0  0  0
  5  6  1  0  0  0  0
  6  7  2  0  0  0  0
  7  2  1  0  0  0  0
  5  8  1  0  0  0  0
  8  9  2  0  0  0  0
  9 10  1  0  0  0  0
 10 11  1  0  0  0  0
 11 12  2  0  0  0  0
 11 13  1  0  0  0  0
 13 14  1  0  0  0  0
 14 15  2  0  0  0  0
 15 16  1  0  0  0  0
 16 17  2  0  0  0  0
 17 18  1  0  0  0  0
 18  8  1  0  0  0  0
 18 13  2  0  0  0  0
M  END
>  <EXTREG>  (ZINC00125923)
ZINC00125923

>  <LOGBIO>
2.5000

$$$$
ZINC00126197
  -MTS-   02131516472D 0   0.00000     0.00000     0

 16 17  0  0  0  0  0  0  0  0999 V2000
    3.1156    3.2500    0.0000 Cl  0  0  0  0  0  0  0  0  0  0  0  0
    2.2501    2.7491    0.0000 C   0  0  0  0  0  0  0  0  0  0  0  0
    1.3801    3.2491    0.0000 C   0  0  0  0  0  0  0  0  0  0  0  0
    0.5201    2.7491    0.0000 C   0  0  0  0  0  0  0  0  0  0  0  0
    0.5201    1.7491    0.0000 C   0  0  0  0  0  0  0  0  0  0  0  0
    1.3801    1.2491    0.0000 C   0  0  0  0  0  0  0  0  0  0  0  0
    2.2501    1.7491    0.0000 C   0  0  0  0  0  0  0  0  0  0  0  0
    1.3776    0.2491    0.0000 C   0  0  0  0  0  0  0  0  0  0  0  0
    0.5076   -0.2509    0.0000 O   0  0  0  0  0  0  0  0  0  0  0  0
    2.2376   -0.2509    0.0000 N   0  0  0  0  0  0  0  0  0  0  0  0
    2.2345   -1.2509    0.0000 C   0  0  0  0  0  0  0  0  0  0  0  0
    1.3645   -1.7508    0.0000 C   0  0  0  0  0  0  0  0  0  0  0  0
    1.3635   -2.7456    0.0000 C   0  0  0  0  0  0  0  0  0  0  0  0
    2.2275   -3.2491    0.0000 C   0  0  0  0  0  0  0  0  0  0  0  0
    3.0925   -2.7578    0.0000 C   0  0  0  0  0  0  0  0  0  0  0  0
    3.0985   -1.7544    0.0000 C   0  0  0  0  0  0  0  0  0  0  0  0
  1  2  1  0  0  0  0
  2  3  2  0  0  0  0
  3  4  1  0  0  0  0
  4  5  2  0  0  0  0
  5  6  1  0  0  0  0
  6  7  2  0  0  0  0
  7  2  1  0  0  0  0
  6  8  1  0  0  0  0
  8  9  2  0  0  0  0
  8 10  1  0  0  0  0
 10 11  1  0  0  0  0
 11 12  2  0  0  0  0
 12 13  1  0  0  0  0
 13 14  2  0  0  0  0
 14 15  1  0  0  0  0
 15 16  2  0  0  0  0
 16 11  1  0  0  0  0
M  END
>  <EXTREG>  (ZINC00126197)
ZINC00126197

>  <LOGBIO>
2.5000

$$$$
ZINC00126445
  -MTS-   02131516472D 0   0.00000     0.00000     0

 20 21  0  0  0  0  0  0  0  0999 V2000
    4.1335   -3.1800    0.0000 C   0  0  0  0  0  0  0  0  0  0  0  0
    3.9605   -2.1951    0.0000 C   0  0  0  0  0  0  0  0  0  0  0  0
    4.9007   -1.8543    0.0000 C   0  0  0  0  0  0  0  0  0  0  0  0
    3.4605   -1.3251    0.0000 C   0  0  0  0  0  0  0  0  0  0  0  0
    3.4605   -0.3251    0.0000 C   0  0  0  0  0  0  0  0  0  0  0  0
    4.3293    0.1771    0.0000 O   0  0  0  0  0  0  0  0  0  0  0  0
    2.5993    0.1727    0.0000 N   0  0  0  0  0  0  0  0  0  0  0  0
    2.5998    1.1727    0.0000 C   0  0  0  0  0  0  0  0  0  0  0  0
    3.4686    1.6749    0.0000 C   0  0  0  0  0  0  0  0  0  0  0  0
    3.4671    2.6697    0.0000 C   0  0  0  0  0  0  0  0  0  0  0  0
    2.6018    3.1710    0.0000 C   0  0  0  0  0  0  0  0  0  0  0  0
    1.7381    2.6775    0.0000 C   0  0  0  0  0  0  0  0  0  0  0  0
    1.7345    1.6741    0.0000 C   0  0  0  0  0  0  0  0  0  0  0  0
    0.8673    1.1762    0.0000 C   0  0  0  0  0  0  0  0  0  0  0  0
    1.3651    0.3090    0.0000 F   0  0  0  0  0  0  0  0  0  0  0  0
    0.3694    2.0435    0.0000 F   0  0  0  0  0  0  0  0  0  0  0  0
    0.0000    0.6784    0.0000 F   0  0  0  0  0  0  0  0  0  0  0  0
    2.9605   -2.1951    0.0000 C   0  0  0  0  0  0  0  0  0  0  0  0
    2.0204   -1.8543    0.0000 C   0  0  0  0  0  0  0  0  0  0  0  0
    2.7875   -3.1800    0.0000 C   0  0  0  0  0  0  0  0  0  0  0  0
  1  2  1  0  0  0  0
  2  3  1  0  0  0  0
  2  4  1  0  0  0  0
  4  5  1  0  0  0  0
  5  6  2  0  0  0  0
  5  7  1  0  0  0  0
  7  8  1  0  0  0  0
  8  9  2  0  0  0  0
  9 10  1  0  0  0  0
 10 11  2  0  0  0  0
 11 12  1  0  0  0  0
 12 13  2  0  0  0  0
 13  8  1  0  0  0  0
 13 14  1  0  0  0  0
 14 15  1  0  0  0  0
 14 16  1  0  0  0  0
 14 17  1  0  0  0  0
  4 18  1  0  0  0  0
 18  2  1  0  0  0  0
 18 19  1  0  0  0  0
 18 20  1  0  0  0  0
M  END
>  <EXTREG>  (ZINC00126445)
ZINC00126445

>  <LOGBIO>
2.5000

$$$$
ZINC00126861
  -MTS-   02131516472D 0   0.00000     0.00000     0

 24 25  0  0  1  0  0  0  0  0999 V2000
    0.0000   -1.3029    0.0000 O   0  5  0  0  0  0  0  0  0  0  0  0
    0.5052   -2.1699    0.0000 N   0  3  0  0  0  0  0  0  0  0  0  0
    0.0104   -3.0328    0.0000 O   0  0  0  0  0  0  0  0  0  0  0  0
    1.5052   -2.1664    0.0000 C   0  0  0  0  0  0  0  0  0  0  0  0
    2.0108   -3.0331    0.0000 C   0  0  0  0  0  0  0  0  0  0  0  0
    3.0056   -3.0276    0.0000 C   0  0  0  0  0  0  0  0  0  0  0  0
    3.5034   -2.1603    0.0000 C   0  0  0  0  0  0  0  0  0  0  0  0
    3.0065   -1.2986    0.0000 C   0  0  0  0  0  0  0  0  0  0  0  0
    2.0030   -1.2991    0.0000 C   0  0  0  0  0  0  0  0  0  0  0  0
    3.5065   -0.4325    0.0000 S   0  0  0  0  0  0  0  0  0  0  0  0
    2.6405    0.0675    0.0000 O   0  0  0  0  0  0  0  0  0  0  0  0
    4.3725   -0.9325    0.0000 O   0  0  0  0  0  0  0  0  0  0  0  0
    4.0065    0.4335    0.0000 C   0  0  0  0  0  0  0  0  0  0  0  0
    5.0065    0.4335    0.0000 C   0  0  1  0  0  0  0  0  0  0  0  0
    5.5065   -0.4325    0.0000 S   0  0  0  0  0  0  0  0  0  0  0  0
    6.5065   -0.4325    0.0000 C   0  0  0  0  0  0  0  0  0  0  0  0
    7.5065   -0.4325    0.0000 N   0  0  0  0  0  0  0  0  0  0  0  0
    5.5065    1.2995    0.0000 C   0  0  0  0  0  0  0  0  0  0  0  0
    6.5099    1.3005    0.0000 C   0  0  0  0  0  0  0  0  0  0  0  0
    7.0056    2.1630    0.0000 C   0  0  0  0  0  0  0  0  0  0  0  0
    6.5064    3.0296    0.0000 C   0  0  0  0  0  0  0  0  0  0  0  0
    5.5116    3.0336    0.0000 C   0  0  0  0  0  0  0  0  0  0  0  0
    5.0073    2.1660    0.0000 C   0  0  0  0  0  0  0  0  0  0  0  0
    4.7065   -0.0861    0.0000 H   0  0  0  0  0  0  0  0  0  0  0  0
  1  2  1  0  0  0  0
  2  3  2  0  0  0  0
  2  4  1  0  0  0  0
  4  5  2  0  0  0  0
  5  6  1  0  0  0  0
  6  7  2  0  0  0  0
  7  8  1  0  0  0  0
  8  9  2  0  0  0  0
  9  4  1  0  0  0  0
  8 10  1  0  0  0  0
 10 11  2  0  0  0  0
 10 12  2  0  0  0  0
 10 13  1  0  0  0  0
 13 14  1  0  0  0  0
 14 24  1  1  0  0  0
 14 15  1  6  0  0  0
 15 16  1  0  0  0  0
 16 17  3  0  0  0  0
 14 18  1  0  0  0  0
 18 19  2  0  0  0  0
 19 20  1  0  0  0  0
 20 21  2  0  0  0  0
 21 22  1  0  0  0  0
 22 23  2  0  0  0  0
 23 18  1  0  0  0  0
M  CHG  2   1  -1   2   1
M  END
>  <EXTREG>  (ZINC00126861)
ZINC00126861

>  <LOGBIO>
2.5000

$$$$
ZINC00127350
  -MTS-   02131516472D 0   0.00000     0.00000     0

 22 24  0  0  0  0  0  0  0  0999 V2000
    4.0950   -2.7263    0.0000 F   0  0  0  0  0  0  0  0  0  0  0  0
    5.0891   -2.6179    0.0000 C   0  0  0  0  0  0  0  0  0  0  0  0
    5.6829   -3.4268    0.0000 C   0  0  0  0  0  0  0  0  0  0  0  0
    6.6716   -3.3170    0.0000 C   0  0  0  0  0  0  0  0  0  0  0  0
    7.0757   -2.4023    0.0000 C   0  0  0  0  0  0  0  0  0  0  0  0
    6.4911   -1.5974    0.0000 C   0  0  0  0  0  0  0  0  0  0  0  0
    5.4932   -1.7032    0.0000 C   0  0  0  0  0  0  0  0  0  0  0  0
    6.8974   -0.6837    0.0000 C   0  0  0  0  0  0  0  0  0  0  0  0
    7.8953   -0.5779    0.0000 O   0  0  0  0  0  0  0  0  0  0  0  0
    6.3128    0.1212    0.0000 C   0  0  0  0  0  0  0  0  0  0  0  0
    5.3150    0.0154    0.0000 S   0  0  0  0  0  0  0  0  0  0  0  0
    4.7265    0.8239    0.0000 C   0  0  0  0  0  0  0  0  0  0  0  0
    5.0365    1.7839    0.0000 N   0  0  0  0  0  0  0  0  0  0  0  0
    4.2265    2.3639    0.0000 N   0  0  0  0  0  0  0  0  0  0  0  0
    3.4165    1.7839    0.0000 C   0  0  0  0  0  0  0  0  0  0  0  0
    3.7265    0.8239    0.0000 S   0  0  0  0  0  0  0  0  0  0  0  0
    2.4668    2.0971    0.0000 C   0  0  0  0  0  0  0  0  0  0  0  0
    2.2614    3.0793    0.0000 C   0  0  0  0  0  0  0  0  0  0  0  0
    1.3161    3.3889    0.0000 C   0  0  0  0  0  0  0  0  0  0  0  0
    0.5693    2.7237    0.0000 C   0  0  0  0  0  0  0  0  0  0  0  0
    0.7680    1.7490    0.0000 C   0  0  0  0  0  0  0  0  0  0  0  0
    1.7201    1.4319    0.0000 N   0  0  0  0  0  0  0  0  0  0  0  0
  1  2  1  0  0  0  0
  2  3  2  0  0  0  0
  3  4  1  0  0  0  0
  4  5  2  0  0  0  0
  5  6  1  0  0  0  0
  6  7  2  0  0  0  0
  7  2  1  0  0  0  0
  6  8  1  0  0  0  0
  8  9  2  0  0  0  0
  8 10  1  0  0  0  0
 10 11  1  0  0  0  0
 11 12  1  0  0  0  0
 12 13  1  0  0  0  0
 13 14  1  0  0  0  0
 14 15  2  0  0  0  0
 15 16  1  0  0  0  0
 16 12  1  0  0  0  0
 15 17  1  0  0  0  0
 17 18  2  0  0  0  0
 18 19  1  0  0  0  0
 19 20  2  0  0  0  0
 20 21  1  0  0  0  0
 21 22  2  0  0  0  0
 22 17  1  0  0  0  0
M  END
>  <EXTREG>  (ZINC00127350)
ZINC00127350

>  <LOGBIO>
2.5000

$$$$
ZINC00127640
  -MTS-   02131516472D 0   0.00000     0.00000     0

 23 23  0  0  1  0  0  0  0  0999 V2000
    0.5644    0.1805    0.0000 C   0  0  0  0  0  0  0  0  0  0  0  0
    1.5082   -0.1602    0.0000 C   0  0  0  0  0  0  0  0  0  0  0  0
    2.2679    0.4820    0.0000 C   0  0  0  0  0  0  0  0  0  0  0  0
    3.2088    0.1435    0.0000 C   0  0  2  0  0  0  0  0  0  0  0  0
    3.3877   -0.8439    0.0000 C   0  0  0  0  0  0  0  0  0  0  0  0
    2.6250   -1.4907    0.0000 O   0  0  0  0  0  0  0  0  0  0  0  0
    4.3244   -1.1788    0.0000 C   0  0  0  0  0  0  0  0  0  0  0  0
    5.0887   -0.5340    0.0000 C   0  0  2  0  0  0  0  0  0  0  0  0
    6.2168   -0.9431    0.0000 C   0  0  0  0  0  0  0  0  0  0  0  0
    6.3927   -1.9310    0.0000 C   0  0  0  0  0  0  0  0  0  0  0  0
    6.6762   -0.5571    0.0000 C   0  0  0  0  0  0  0  0  0  0  0  0
    4.9163    0.4458    0.0000 C   0  0  0  0  0  0  0  0  0  0  0  0
    5.9163    0.4458    0.0000 C   0  0  0  0  0  0  0  0  0  0  0  0
    6.9163    0.4458    0.0000 N   0  0  0  0  0  0  0  0  0  0  0  0
    5.0896    1.4306    0.0000 C   0  0  0  0  0  0  0  0  0  0  0  0
    5.2629    2.4155    0.0000 N   0  0  0  0  0  0  0  0  0  0  0  0
    3.9731    0.7883    0.0000 C   0  0  0  0  0  0  0  0  0  0  0  0
    4.4720    1.6550    0.0000 C   0  0  0  0  0  0  0  0  0  0  0  0
    4.9708    2.5217    0.0000 N   0  0  0  0  0  0  0  0  0  0  0  0
    3.2058    1.4295    0.0000 C   0  0  0  0  0  0  0  0  0  0  0  0
    2.4385    2.0708    0.0000 N   0  0  0  0  0  0  0  0  0  0  0  0
    5.1940   -1.1247    0.0000 H   0  0  0  0  0  0  0  0  0  0  0  0
    2.7508   -0.2441    0.0000 H   0  0  0  0  0  0  0  0  0  0  0  0
  1  2  1  0  0  0  0
  2  3  1  0  0  0  0
  4  3  1  1  0  0  0
  4 23  1  6  0  0  0
  4  5  1  0  0  0  0
  5  6  2  0  0  0  0
  5  7  1  0  0  0  0
  7  8  1  0  0  0  0
  8 22  1  6  0  0  0
  8  9  1  1  0  0  0
  9 10  1  0  0  0  0
  9 11  1  0  0  0  0
  8 12  1  0  0  0  0
 12 13  1  0  0  0  0
 13 14  3  0  0  0  0
 12 15  1  0  0  0  0
 15 16  3  0  0  0  0
 12 17  1  0  0  0  0
 17  4  1  0  0  0  0
 17 18  1  0  0  0  0
 18 19  3  0  0  0  0
 17 20  1  0  0  0  0
 20 21  3  0  0  0  0
M  END
>  <EXTREG>  (ZINC00127640)
ZINC00127640

>  <LOGBIO>
2.5000

$$$$
ZINC00127896
  -MTS-   02131516472D 0   0.00000     0.00000     0

 22 24  0  0  1  0  0  0  0  0999 V2000
    5.1459   -2.3852    0.0000 O   0  0  0  0  0  0  0  0  0  0  0  0
    4.2292   -2.7934    0.0000 C   0  0  0  0  0  0  0  0  0  0  0  0
    4.1264   -3.7829    0.0000 O   0  0  0  0  0  0  0  0  0  0  0  0
    3.4199   -2.2061    0.0000 C   0  0  0  0  0  0  0  0  0  0  0  0
    3.5446   -1.0126    0.0000 C   0  0  1  0  0  0  0  0  0  0  0  0
    4.5230   -1.2193    0.0000 O   0  0  0  0  0  0  0  0  0  0  0  0
    3.8546   -0.0526    0.0000 N   0  0  0  0  0  0  0  0  0  0  0  0
    4.8043    0.2605    0.0000 C   0  0  0  0  0  0  0  0  0  0  0  0
    5.0079    1.2396    0.0000 C   0  0  0  0  0  0  0  0  0  0  0  0
    5.9606    1.5548    0.0000 C   0  0  0  0  0  0  0  0  0  0  0  0
    6.1612    2.5291    0.0000 C   0  0  0  0  0  0  0  0  0  0  0  0
    5.4158    3.1957    0.0000 C   0  0  0  0  0  0  0  0  0  0  0  0
    4.4698    2.8880    0.0000 C   0  0  0  0  0  0  0  0  0  0  0  0
    4.2625    1.9062    0.0000 C   0  0  0  0  0  0  0  0  0  0  0  0
    3.0446    0.5274    0.0000 C   0  0  0  0  0  0  0  0  0  0  0  0
    3.0446    1.5274    0.0000 O   0  0  0  0  0  0  0  0  0  0  0  0
    2.2346   -0.0526    0.0000 C   0  0  0  0  0  0  0  0  0  0  0  0
    1.2554    0.1501    0.0000 C   0  0  0  0  0  0  0  0  0  0  0  0
    0.5872   -0.5939    0.0000 C   0  0  0  0  0  0  0  0  0  0  0  0
    0.9003   -1.5472    0.0000 C   0  0  0  0  0  0  0  0  0  0  0  0
    1.8742   -1.7499    0.0000 C   0  0  0  0  0  0  0  0  0  0  0  0
    2.5446   -1.0126    0.0000 C   0  0  0  0  0  0  0  0  0  0  0  0
  1  2  1  0  0  0  0
  2  3  2  0  0  0  0
  2  4  1  0  0  0  0
  5  4  1  6  0  0  0
  5  6  1  1  0  0  0
  5  7  1  0  0  0  0
  7  8  1  0  0  0  0
  8  9  1  0  0  0  0
  9 10  2  0  0  0  0
 10 11  1  0  0  0  0
 11 12  2  0  0  0  0
 12 13  1  0  0  0  0
 13 14  2  0  0  0  0
 14  9  1  0  0  0  0
  7 15  1  0  0  0  0
 15 16  2  0  0  0  0
 15 17  1  0  0  0  0
 17 18  2  0  0  0  0
 18 19  1  0  0  0  0
 19 20  2  0  0  0  0
 20 21  1  0  0  0  0
 21 22  2  0  0  0  0
 22  5  1  0  0  0  0
 22 17  1  0  0  0  0
M  END
>  <EXTREG>  (ZINC00127896)
ZINC00127896

>  <LOGBIO>
2.5000

$$$$
ZINC00128509
  -MTS-   02131516472D 0   0.00000     0.00000     0

 17 18  0  0  0  0  0  0  0  0999 V2000
    3.1156    1.7541    0.0000 F   0  0  0  0  0  0  0  0  0  0  0  0
    2.2501    1.2532    0.0000 C   0  0  0  0  0  0  0  0  0  0  0  0
    1.3801    1.7532    0.0000 C   0  0  0  0  0  0  0  0  0  0  0  0
    0.5201    1.2532    0.0000 C   0  0  0  0  0  0  0  0  0  0  0  0
    0.5201    0.2532    0.0000 C   0  0  0  0  0  0  0  0  0  0  0  0
    1.3801   -0.2468    0.0000 C   0  0  0  0  0  0  0  0  0  0  0  0
    1.3776   -1.2468    0.0000 F   0  0  0  0  0  0  0  0  0  0  0  0
    2.2501    0.2532    0.0000 C   0  0  0  0  0  0  0  0  0  0  0  0
    3.1156   -0.2476    0.0000 C   0  0  0  0  0  0  0  0  0  0  0  0
    3.1151   -1.2511    0.0000 O   0  0  0  0  0  0  0  0  0  0  0  0
    3.9779    0.2485    0.0000 N   0  0  0  0  0  0  0  0  0  0  0  0
    4.8431   -0.2528    0.0000 C   0  0  0  0  0  0  0  0  0  0  0  0
    4.8426   -1.2563    0.0000 C   0  0  0  0  0  0  0  0  0  0  0  0
    5.7044   -1.7532    0.0000 C   0  0  0  0  0  0  0  0  0  0  0  0
    6.5716   -1.2554    0.0000 C   0  0  0  0  0  0  0  0  0  0  0  0
    6.5772   -0.2606    0.0000 N   0  0  0  0  0  0  0  0  0  0  0  0
    5.7104    0.2450    0.0000 C   0  0  0  0  0  0  0  0  0  0  0  0
  1  2  1  0  0  0  0
  2  3  2  0  0  0  0
  3  4  1  0  0  0  0
  4  5  2  0  0  0  0
  5  6  1  0  0  0  0
  6  7  1  0  0  0  0
  6  8  2  0  0  0  0
  8  2  1  0  0  0  0
  8  9  1  0  0  0  0
  9 10  2  0  0  0  0
  9 11  1  0  0  0  0
 11 12  1  0  0  0  0
 12 13  2  0  0  0  0
 13 14  1  0  0  0  0
 14 15  2  0  0  0  0
 15 16  1  0  0  0  0
 16 17  2  0  0  0  0
 17 12  1  0  0  0  0
M  END
>  <EXTREG>  (ZINC00128509)
ZINC00128509

>  <LOGBIO>
2.5000

$$$$
ZINC00128903
  -MTS-   02131516472D 0   0.00000     0.00000     0

 13 13  0  0  0  0  0  0  0  0999 V2000
    4.8533    2.5365    0.0000 C   0  0  0  0  0  0  0  0  0  0  0  0
    3.9840    2.0353    0.0000 O   0  0  0  0  0  0  0  0  0  0  0  0
    3.9844    1.0405    0.0000 C   0  0  0  0  0  0  0  0  0  0  0  0
    4.8504    0.5405    0.0000 O   0  0  0  0  0  0  0  0  0  0  0  0
    3.1151    0.5393    0.0000 C   0  0  0  0  0  0  0  0  0  0  0  0
    3.1156   -0.4555    0.0000 S   0  0  0  0  0  0  0  0  0  0  0  0
    3.9854   -0.9559    0.0000 O   0  0  0  0  0  0  0  0  0  0  0  0
    2.2501   -0.9563    0.0000 C   0  0  0  0  0  0  0  0  0  0  0  0
    1.3801   -0.4563    0.0000 C   0  0  0  0  0  0  0  0  0  0  0  0
    0.5201   -0.9563    0.0000 C   0  0  0  0  0  0  0  0  0  0  0  0
    0.5201   -1.9563    0.0000 C   0  0  0  0  0  0  0  0  0  0  0  0
    1.3801   -2.4563    0.0000 C   0  0  0  0  0  0  0  0  0  0  0  0
    2.2501   -1.9563    0.0000 C   0  0  0  0  0  0  0  0  0  0  0  0
  1  2  1  0  0  0  0
  2  3  1  0  0  0  0
  3  4  2  0  0  0  0
  3  5  1  0  0  0  0
  5  6  1  0  0  0  0
  6  7  2  0  0  0  0
  6  8  1  0  0  0  0
  8  9  2  0  0  0  0
  9 10  1  0  0  0  0
 10 11  2  0  0  0  0
 11 12  1  0  0  0  0
 12 13  2  0  0  0  0
 13  8  1  0  0  0  0
M  END
>  <EXTREG>  (ZINC00128903)
ZINC00128903

>  <LOGBIO>
2.5000

$$$$
ZINC00130018
  -MTS-   02131516472D 0   0.00000     0.00000     0

 22 24  0  0  0  0  0  0  0  0999 V2000
    9.1862    2.7434    0.0000 F   0  0  0  0  0  0  0  0  0  0  0  0
    8.3206    2.2426    0.0000 C   0  0  0  0  0  0  0  0  0  0  0  0
    7.4506    2.7426    0.0000 C   0  0  0  0  0  0  0  0  0  0  0  0
    6.5906    2.2426    0.0000 C   0  0  0  0  0  0  0  0  0  0  0  0
    6.5906    1.2426    0.0000 C   0  0  0  0  0  0  0  0  0  0  0  0
    7.4506    0.7426    0.0000 C   0  0  0  0  0  0  0  0  0  0  0  0
    8.3206    1.2426    0.0000 C   0  0  0  0  0  0  0  0  0  0  0  0
    5.7239    0.7439    0.0000 S   0  0  0  0  0  0  0  0  0  0  0  0
    6.2225   -0.1229    0.0000 O   0  0  0  0  0  0  0  0  0  0  0  0
    5.2252    1.6107    0.0000 O   0  0  0  0  0  0  0  0  0  0  0  0
    4.8571    0.2452    0.0000 N   0  0  0  0  0  0  0  0  0  0  0  0
    3.9883    0.7474    0.0000 C   0  0  0  0  0  0  0  0  0  0  0  0
    3.1271    0.2495    0.0000 C   0  0  0  0  0  0  0  0  0  0  0  0
    3.1246   -0.7505    0.0000 C   0  0  0  0  0  0  0  0  0  0  0  0
    3.9833   -1.2526    0.0000 C   0  0  0  0  0  0  0  0  0  0  0  0
    4.8546   -0.7548    0.0000 C   0  0  0  0  0  0  0  0  0  0  0  0
    2.2565   -1.2470    0.0000 C   0  0  0  0  0  0  0  0  0  0  0  0
    1.3891   -0.7426    0.0000 C   0  0  0  0  0  0  0  0  0  0  0  0
    0.5266   -1.2383    0.0000 C   0  0  0  0  0  0  0  0  0  0  0  0
    0.5216   -2.2383    0.0000 C   0  0  0  0  0  0  0  0  0  0  0  0
    1.3790   -2.7426    0.0000 C   0  0  0  0  0  0  0  0  0  0  0  0
    2.2515   -2.2470    0.0000 C   0  0  0  0  0  0  0  0  0  0  0  0
  1  2  1  0  0  0  0
  2  3  2  0  0  0  0
  3  4  1  0  0  0  0
  4  5  2  0  0  0  0
  5  6  1  0  0  0  0
  6  7  2  0  0  0  0
  7  2  1  0  0  0  0
  5  8  1  0  0  0  0
  8  9  2  0  0  0  0
  8 10  2  0  0  0  0
  8 11  1  0  0  0  0
 11 12  1  0  0  0  0
 12 13  1  0  0  0  0
 13 14  1  0  0  0  0
 14 15  2  0  0  0  0
 15 16  1  0  0  0  0
 16 11  1  0  0  0  0
 14 17  1  0  0  0  0
 17 18  2  0  0  0  0
 18 19  1  0  0  0  0
 19 20  2  0  0  0  0
 20 21  1  0  0  0  0
 21 22  2  0  0  0  0
 22 17  1  0  0  0  0
M  END
>  <EXTREG>  (ZINC00130018)
ZINC00130018

>  <LOGBIO>
2.5000

$$$$
ZINC00130236
  -MTS-   02131516472D 0   0.00000     0.00000     0

 22 24  0  0  0  0  0  0  0  0999 V2000
    7.7931    1.9836    0.0000 C   0  0  0  0  0  0  0  0  0  0  0  0
    6.9276    1.4827    0.0000 C   0  0  0  0  0  0  0  0  0  0  0  0
    6.0576    1.9827    0.0000 C   0  0  0  0  0  0  0  0  0  0  0  0
    5.1976    1.4827    0.0000 C   0  0  0  0  0  0  0  0  0  0  0  0
    5.1976    0.4827    0.0000 C   0  0  0  0  0  0  0  0  0  0  0  0
    6.0576   -0.0173    0.0000 C   0  0  0  0  0  0  0  0  0  0  0  0
    6.9276    0.4827    0.0000 C   0  0  0  0  0  0  0  0  0  0  0  0
    3.9841   -0.2154    0.0000 N   0  0  0  0  0  0  0  0  0  0  0  0
    3.1154    0.2867    0.0000 C   0  0  0  0  0  0  0  0  0  0  0  0
    3.1154    1.2867    0.0000 O   0  0  0  0  0  0  0  0  0  0  0  0
    2.2541   -0.2111    0.0000 C   0  0  0  0  0  0  0  0  0  0  0  0
    1.3858    0.2893    0.0000 C   0  0  0  0  0  0  0  0  0  0  0  0
    0.5201   -0.2112    0.0000 C   0  0  0  0  0  0  0  0  0  0  0  0
    0.5226   -1.2146    0.0000 C   0  0  0  0  0  0  0  0  0  0  0  0
    1.3859   -1.7089    0.0000 C   0  0  0  0  0  0  0  0  0  0  0  0
    2.2516   -1.2111    0.0000 C   0  0  0  0  0  0  0  0  0  0  0  0
    3.1104   -1.7133    0.0000 N   0  0  0  0  0  0  0  0  0  0  0  0
    3.9816   -1.2154    0.0000 C   0  0  0  0  0  0  0  0  0  0  0  0
    4.8459   -1.7185    0.0000 C   0  0  0  0  0  0  0  0  0  0  0  0
    5.3489   -0.8542    0.0000 F   0  0  0  0  0  0  0  0  0  0  0  0
    4.3429   -2.5827    0.0000 F   0  0  0  0  0  0  0  0  0  0  0  0
    5.7102   -2.2215    0.0000 F   0  0  0  0  0  0  0  0  0  0  0  0
  1  2  1  0  0  0  0
  2  3  2  0  0  0  0
  3  4  1  0  0  0  0
  4  5  2  0  0  0  0
  5  6  1  0  0  0  0
  6  7  2  0  0  0  0
  7  2  1  0  0  0  0
  5  8  1  0  0  0  0
  8  9  1  0  0  0  0
  9 10  2  0  0  0  0
  9 11  1  0  0  0  0
 11 12  1  0  0  0  0
 12 13  2  0  0  0  0
 13 14  1  0  0  0  0
 14 15  2  0  0  0  0
 15 16  1  0  0  0  0
 16 11  2  0  0  0  0
 16 17  1  0  0  0  0
 17 18  2  0  0  0  0
 18  8  1  0  0  0  0
 18 19  1  0  0  0  0
 19 20  1  0  0  0  0
 19 21  1  0  0  0  0
 19 22  1  0  0  0  0
M  END
>  <EXTREG>  (ZINC00130236)
ZINC00130236

>  <LOGBIO>
2.5000

$$$$
ZINC00130770
  -MTS-   02131516472D 0   0.00000     0.00000     0

 21 22  0  0  1  0  0  0  0  0999 V2000
    6.7587    2.5483    0.0000 C   0  0  0  0  0  0  0  0  0  0  0  0
    5.8932    2.0475    0.0000 C   0  0  0  0  0  0  0  0  0  0  0  0
    5.0232    2.5475    0.0000 C   0  0  0  0  0  0  0  0  0  0  0  0
    4.1632    2.0475    0.0000 C   0  0  0  0  0  0  0  0  0  0  0  0
    4.1632    1.0475    0.0000 C   0  0  0  0  0  0  0  0  0  0  0  0
    5.0232    0.5475    0.0000 C   0  0  0  0  0  0  0  0  0  0  0  0
    5.8932    1.0475    0.0000 C   0  0  0  0  0  0  0  0  0  0  0  0
    3.1231    0.4490    0.0000 C   0  0  2  0  0  0  0  0  0  0  0  0
    2.0814    1.0518    0.0000 C   0  0  0  0  0  0  0  0  0  0  0  0
    2.0835    2.0466    0.0000 N   0  3  0  0  0  0  0  0  0  0  0  0
    1.2150    2.5492    0.0000 O   0  5  0  0  0  0  0  0  0  0  0  0
    2.9503    2.5453    0.0000 O   0  0  0  0  0  0  0  0  0  0  0  0
    3.1210   -0.5458    0.0000 S   0  0  0  0  0  0  0  0  0  0  0  0
    2.2540   -1.0440    0.0000 C   0  0  0  0  0  0  0  0  0  0  0  0
    1.3855   -0.5414    0.0000 C   0  0  0  0  0  0  0  0  0  0  0  0
    0.5240   -1.0387    0.0000 C   0  0  0  0  0  0  0  0  0  0  0  0
    0.5210   -2.0387    0.0000 C   0  0  0  0  0  0  0  0  0  0  0  0
    1.3795   -2.5413    0.0000 C   0  0  0  0  0  0  0  0  0  0  0  0
    2.2510   -2.0440    0.0000 C   0  0  0  0  0  0  0  0  0  0  0  0
    3.1150   -2.5475    0.0000 N   0  0  0  0  0  0  0  0  0  0  0  0
    3.1238    1.0490    0.0000 H   0  0  0  0  0  0  0  0  0  0  0  0
  1  2  1  0  0  0  0
  2  3  2  0  0  0  0
  3  4  1  0  0  0  0
  4  5  2  0  0  0  0
  5  6  1  0  0  0  0
  6  7  2  0  0  0  0
  7  2  1  0  0  0  0
  5  8  1  0  0  0  0
  8 21  1  6  0  0  0
  8  9  1  1  0  0  0
  9 10  1  0  0  0  0
 10 11  1  0  0  0  0
 10 12  2  0  0  0  0
  8 13  1  0  0  0  0
 13 14  1  0  0  0  0
 14 15  2  0  0  0  0
 15 16  1  0  0  0  0
 16 17  2  0  0  0  0
 17 18  1  0  0  0  0
 18 19  2  0  0  0  0
 19 14  1  0  0  0  0
 19 20  1  0  0  0  0
M  CHG  2  10   1  11  -1
M  END
>  <EXTREG>  (ZINC00130770)
ZINC00130770

>  <LOGBIO>
2.5000

$$$$
ZINC00131750
  -MTS-   02131516472D 0   0.00000     0.00000     0

 19 20  0  0  0  0  0  0  0  0999 V2000
    6.5280    0.4946    0.0000 C   0  0  0  0  0  0  0  0  0  0  0  0
    5.9395    1.3030    0.0000 N   0  0  0  0  0  0  0  0  0  0  0  0
    6.2495    2.2630    0.0000 C   0  0  0  0  0  0  0  0  0  0  0  0
    5.4395    2.8430    0.0000 C   0  0  0  0  0  0  0  0  0  0  0  0
    4.6295    2.2630    0.0000 N   0  0  0  0  0  0  0  0  0  0  0  0
    4.9395    1.3030    0.0000 C   0  0  0  0  0  0  0  0  0  0  0  0
    4.3510    0.4946    0.0000 S   0  0  0  0  0  0  0  0  0  0  0  0
    5.1595   -0.0940    0.0000 O   0  0  0  0  0  0  0  0  0  0  0  0
    3.5425    1.0831    0.0000 O   0  0  0  0  0  0  0  0  0  0  0  0
    3.7625   -0.3139    0.0000 C   0  0  0  0  0  0  0  0  0  0  0  0
    2.7681   -0.2085    0.0000 C   0  0  0  0  0  0  0  0  0  0  0  0
    2.3643    0.7006    0.0000 O   0  0  0  0  0  0  0  0  0  0  0  0
    2.1795   -1.0170    0.0000 C   0  0  0  0  0  0  0  0  0  0  0  0
    2.5859   -1.9345    0.0000 C   0  0  0  0  0  0  0  0  0  0  0  0
    1.9988   -2.7375    0.0000 C   0  0  0  0  0  0  0  0  0  0  0  0
    1.0043   -2.6331    0.0000 C   0  0  0  0  0  0  0  0  0  0  0  0
    0.4178   -3.4430    0.0000 Cl  0  0  0  0  0  0  0  0  0  0  0  0
    0.5969   -1.7256    0.0000 C   0  0  0  0  0  0  0  0  0  0  0  0
    1.1850   -0.9125    0.0000 C   0  0  0  0  0  0  0  0  0  0  0  0
  1  2  1  0  0  0  0
  2  3  1  0  0  0  0
  3  4  2  0  0  0  0
  4  5  1  0  0  0  0
  5  6  2  0  0  0  0
  6  2  1  0  0  0  0
  6  7  1  0  0  0  0
  7  8  2  0  0  0  0
  7  9  2  0  0  0  0
  7 10  1  0  0  0  0
 10 11  1  0  0  0  0
 11 12  2  0  0  0  0
 11 13  1  0  0  0  0
 13 14  2  0  0  0  0
 14 15  1  0  0  0  0
 15 16  2  0  0  0  0
 16 17  1  0  0  0  0
 16 18  1  0  0  0  0
 18 19  2  0  0  0  0
 19 13  1  0  0  0  0
M  END
>  <EXTREG>  (ZINC00131750)
ZINC00131750

>  <LOGBIO>
2.5000

$$$$
ZINC00132304
  -MTS-   02131516472D 0   0.00000     0.00000     0

 19 21  0  0  0  0  0  0  0  0999 V2000
    2.2316   -2.6189    0.0000 C   0  0  0  0  0  0  0  0  0  0  0  0
    1.7284   -1.7507    0.0000 C   0  0  0  0  0  0  0  0  0  0  0  0
    0.7336   -1.7535    0.0000 C   0  0  0  0  0  0  0  0  0  0  0  0
    2.2265   -0.8836    0.0000 S   0  0  0  0  0  0  0  0  0  0  0  0
    3.2265   -0.8814    0.0000 C   0  0  0  0  0  0  0  0  0  0  0  0
    3.7316   -1.7484    0.0000 N   0  0  0  0  0  0  0  0  0  0  0  0
    4.7264   -1.7434    0.0000 C   0  0  0  0  0  0  0  0  0  0  0  0
    5.2247   -0.8764    0.0000 N   0  0  0  0  0  0  0  0  0  0  0  0
    4.7265   -0.0144    0.0000 C   0  0  0  0  0  0  0  0  0  0  0  0
    5.0365    0.9456    0.0000 S   0  0  0  0  0  0  0  0  0  0  0  0
    4.2265    1.5256    0.0000 C   0  0  0  0  0  0  0  0  0  0  0  0
    3.4165    0.9456    0.0000 C   0  0  0  0  0  0  0  0  0  0  0  0
    2.4668    1.2588    0.0000 C   0  0  0  0  0  0  0  0  0  0  0  0
    2.2614    2.2410    0.0000 C   0  0  0  0  0  0  0  0  0  0  0  0
    1.3161    2.5506    0.0000 C   0  0  0  0  0  0  0  0  0  0  0  0
    0.5693    1.8855    0.0000 C   0  0  0  0  0  0  0  0  0  0  0  0
    0.7680    0.9107    0.0000 C   0  0  0  0  0  0  0  0  0  0  0  0
    1.7201    0.5937    0.0000 C   0  0  0  0  0  0  0  0  0  0  0  0
    3.7265   -0.0144    0.0000 C   0  0  0  0  0  0  0  0  0  0  0  0
  1  2  1  0  0  0  0
  2  3  1  0  0  0  0
  2  4  1  0  0  0  0
  4  5  1  0  0  0  0
  5  6  1  0  0  0  0
  6  7  2  0  0  0  0
  7  8  1  0  0  0  0
  8  9  2  0  0  0  0
  9 10  1  0  0  0  0
 10 11  1  0  0  0  0
 11 12  2  0  0  0  0
 12 13  1  0  0  0  0
 13 14  2  0  0  0  0
 14 15  1  0  0  0  0
 15 16  2  0  0  0  0
 16 17  1  0  0  0  0
 17 18  2  0  0  0  0
 18 13  1  0  0  0  0
 12 19  1  0  0  0  0
 19  5  2  0  0  0  0
 19  9  1  0  0  0  0
M  END
>  <EXTREG>  (ZINC00132304)
ZINC00132304

>  <LOGBIO>
2.5000

$$$$
ZINC00132537
  -MTS-   02131516472D 0   0.00000     0.00000     0

 15 16  0  0  1  0  0  0  0  0999 V2000
    2.0615   -0.9695    0.0000 O   0  0  0  0  0  0  0  0  0  0  0  0
    2.4683   -0.0522    0.0000 C   0  0  2  0  0  0  0  0  0  0  0  0
    1.8798    0.7563    0.0000 C   0  0  0  0  0  0  0  0  0  0  0  0
    2.1898    1.7163    0.0000 S   0  0  0  0  0  0  0  0  0  0  0  0
    1.3798    2.2963    0.0000 C   0  0  0  0  0  0  0  0  0  0  0  0
    0.5698    1.7163    0.0000 C   0  0  0  0  0  0  0  0  0  0  0  0
    0.8798    0.7563    0.0000 C   0  0  0  0  0  0  0  0  0  0  0  0
    3.4576    0.0522    0.0000 C   0  0  0  0  0  0  0  0  0  0  0  0
    3.8645    0.9695    0.0000 O   0  0  0  0  0  0  0  0  0  0  0  0
    4.0462   -0.7563    0.0000 C   0  0  0  0  0  0  0  0  0  0  0  0
    3.7362   -1.7163    0.0000 S   0  0  0  0  0  0  0  0  0  0  0  0
    4.5462   -2.2963    0.0000 C   0  0  0  0  0  0  0  0  0  0  0  0
    5.3562   -1.7163    0.0000 C   0  0  0  0  0  0  0  0  0  0  0  0
    5.0462   -0.7563    0.0000 C   0  0  0  0  0  0  0  0  0  0  0  0
    1.8717   -0.1156    0.0000 H   0  0  0  0  0  0  0  0  0  0  0  0
  2  1  1  6  0  0  0
  2 15  1  1  0  0  0
  2  3  1  0  0  0  0
  3  4  1  0  0  0  0
  4  5  1  0  0  0  0
  5  6  2  0  0  0  0
  6  7  1  0  0  0  0
  7  3  2  0  0  0  0
  2  8  1  0  0  0  0
  8  9  2  0  0  0  0
  8 10  1  0  0  0  0
 10 11  1  0  0  0  0
 11 12  1  0  0  0  0
 12 13  2  0  0  0  0
 13 14  1  0  0  0  0
 14 10  2  0  0  0  0
M  END
>  <EXTREG>  (ZINC00132537)
ZINC00132537

>  <LOGBIO>
2.5000

$$$$
ZINC00133019
  -MTS-   02131516472D 0   0.00000     0.00000     0

 15 15  0  0  0  0  0  0  0  0999 V2000
    3.1219   -2.4081    0.0000 C   0  0  0  0  0  0  0  0  0  0  0  0
    3.5278   -1.4942    0.0000 O   0  0  0  0  0  0  0  0  0  0  0  0
    2.9393   -0.6857    0.0000 C   0  0  0  0  0  0  0  0  0  0  0  0
    3.2493    0.2743    0.0000 C   0  0  0  0  0  0  0  0  0  0  0  0
    4.1990    0.5874    0.0000 O   0  0  0  0  0  0  0  0  0  0  0  0
    4.9450   -0.0784    0.0000 C   0  0  0  0  0  0  0  0  0  0  0  0
    2.4393    0.8543    0.0000 C   0  0  0  0  0  0  0  0  0  0  0  0
    1.6293    0.2743    0.0000 S   0  0  0  0  0  0  0  0  0  0  0  0
    1.9393   -0.6857    0.0000 C   0  0  0  0  0  0  0  0  0  0  0  0
    1.3508   -1.4942    0.0000 C   0  0  0  0  0  0  0  0  0  0  0  0
    0.3529   -1.3889    0.0000 O   0  0  0  0  0  0  0  0  0  0  0  0
    1.7541   -2.4036    0.0000 O   0  0  0  0  0  0  0  0  0  0  0  0
    2.4393    1.8543    0.0000 C   0  0  0  0  0  0  0  0  0  0  0  0
    3.3080    2.3565    0.0000 O   0  0  0  0  0  0  0  0  0  0  0  0
    1.5780    2.3521    0.0000 O   0  0  0  0  0  0  0  0  0  0  0  0
  1  2  1  0  0  0  0
  2  3  1  0  0  0  0
  3  4  1  0  0  0  0
  4  5  1  0  0  0  0
  5  6  1  0  0  0  0
  4  7  2  0  0  0  0
  7  8  1  0  0  0  0
  8  9  1  0  0  0  0
  9  3  2  0  0  0  0
  9 10  1  0  0  0  0
 10 11  1  0  0  0  0
 10 12  2  0  0  0  0
  7 13  1  0  0  0  0
 13 14  1  0  0  0  0
 13 15  2  0  0  0  0
M  END
>  <EXTREG>  (ZINC00133019)
ZINC00133019

>  <LOGBIO>
2.5000

$$$$
ZINC00133327
  -MTS-   02131516472D 0   0.00000     0.00000     0

 17 17  0  0  0  0  0  0  0  0999 V2000
    7.4441    0.7358    0.0000 C   0  0  0  0  0  0  0  0  0  0  0  0
    6.5756    1.2384    0.0000 C   0  0  0  0  0  0  0  0  0  0  0  0
    5.7141    0.7410    0.0000 O   0  0  0  0  0  0  0  0  0  0  0  0
    4.8456    1.2436    0.0000 C   0  0  0  0  0  0  0  0  0  0  0  0
    4.8461    2.2436    0.0000 O   0  0  0  0  0  0  0  0  0  0  0  0
    3.9841    0.7461    0.0000 C   0  0  0  0  0  0  0  0  0  0  0  0
    3.1156    1.2487    0.0000 C   0  0  0  0  0  0  0  0  0  0  0  0
    3.1126    2.2521    0.0000 O   0  0  0  0  0  0  0  0  0  0  0  0
    2.2501    0.7478    0.0000 C   0  0  0  0  0  0  0  0  0  0  0  0
    1.3801    1.2478    0.0000 C   0  0  0  0  0  0  0  0  0  0  0  0
    0.5201    0.7478    0.0000 C   0  0  0  0  0  0  0  0  0  0  0  0
    0.5201   -0.2522    0.0000 C   0  0  0  0  0  0  0  0  0  0  0  0
    1.3801   -0.7522    0.0000 C   0  0  0  0  0  0  0  0  0  0  0  0
    2.2501   -0.2522    0.0000 C   0  0  0  0  0  0  0  0  0  0  0  0
    1.3776   -1.7521    0.0000 N   0  3  0  0  0  0  0  0  0  0  0  0
    0.5076   -2.2521    0.0000 O   0  5  0  0  0  0  0  0  0  0  0  0
    2.2376   -2.2521    0.0000 O   0  0  0  0  0  0  0  0  0  0  0  0
  1  2  1  0  0  0  0
  2  3  1  0  0  0  0
  3  4  1  0  0  0  0
  4  5  2  0  0  0  0
  4  6  1  0  0  0  0
  6  7  1  0  0  0  0
  7  8  2  0  0  0  0
  7  9  1  0  0  0  0
  9 10  2  0  0  0  0
 10 11  1  0  0  0  0
 11 12  2  0  0  0  0
 12 13  1  0  0  0  0
 13 14  2  0  0  0  0
 14  9  1  0  0  0  0
 13 15  1  0  0  0  0
 15 16  1  0  0  0  0
 15 17  2  0  0  0  0
M  CHG  2  15   1  16  -1
M  END
>  <EXTREG>  (ZINC00133327)
ZINC00133327

>  <LOGBIO>
2.5000

$$$$
ZINC00133698
  -MTS-   02131516472D 0   0.00000     0.00000     0

 14 15  0  0  0  0  0  0  0  0999 V2000
    4.8514    1.0517    0.0000 C   0  0  0  0  0  0  0  0  0  0  0  0
    3.9848    1.5509    0.0000 C   0  0  0  0  0  0  0  0  0  0  0  0
    3.1193    1.0500    0.0000 C   0  0  0  0  0  0  0  0  0  0  0  0
    2.2493    1.5500    0.0000 C   0  0  0  0  0  0  0  0  0  0  0  0
    2.2468    2.5500    0.0000 O   0  0  0  0  0  0  0  0  0  0  0  0
    1.3893    1.0500    0.0000 O   0  0  0  0  0  0  0  0  0  0  0  0
    1.3893    0.0500    0.0000 C   0  0  0  0  0  0  0  0  0  0  0  0
    0.5193   -0.4500    0.0000 C   0  0  0  0  0  0  0  0  0  0  0  0
    0.5193   -1.4500    0.0000 C   0  0  0  0  0  0  0  0  0  0  0  0
    1.3893   -1.9500    0.0000 C   0  0  0  0  0  0  0  0  0  0  0  0
    2.2493   -1.4500    0.0000 C   0  0  0  0  0  0  0  0  0  0  0  0
    2.2493   -0.4500    0.0000 C   0  0  0  0  0  0  0  0  0  0  0  0
    3.1193    0.0500    0.0000 C   0  0  0  0  0  0  0  0  0  0  0  0
    3.9848   -0.4509    0.0000 O   0  0  0  0  0  0  0  0  0  0  0  0
  1  2  1  0  0  0  0
  2  3  1  0  0  0  0
  3  4  1  0  0  0  0
  4  5  2  0  0  0  0
  4  6  1  0  0  0  0
  6  7  1  0  0  0  0
  7  8  1  0  0  0  0
  8  9  2  0  0  0  0
  9 10  1  0  0  0  0
 10 11  2  0  0  0  0
 11 12  1  0  0  0  0
 12  7  2  0  0  0  0
 12 13  1  0  0  0  0
 13  3  1  0  0  0  0
 13 14  2  0  0  0  0
M  END
>  <EXTREG>  (ZINC00133698)
ZINC00133698

>  <LOGBIO>
2.5000

$$$$
ZINC00134105
  -MTS-   02131516472D 0   0.00000     0.00000     0

 22 25  0  0  0  0  0  0  0  0999 V2000
    2.7694    2.3516    0.0000 N   0  0  0  0  0  0  0  0  0  0  0  0
    2.2501    2.0511    0.0000 C   0  0  0  0  0  0  0  0  0  0  0  0
    1.3801    2.5511    0.0000 C   0  0  0  0  0  0  0  0  0  0  0  0
    0.5201    2.0511    0.0000 C   0  0  0  0  0  0  0  0  0  0  0  0
    0.5201    1.0511    0.0000 C   0  0  0  0  0  0  0  0  0  0  0  0
    1.3801    0.5511    0.0000 C   0  0  0  0  0  0  0  0  0  0  0  0
    2.2501    1.0511    0.0000 C   0  0  0  0  0  0  0  0  0  0  0  0
    3.2887    0.4501    0.0000 N   0  0  0  0  0  0  0  0  0  0  0  0
    3.2887   -0.5534    0.0000 C   0  0  0  0  0  0  0  0  0  0  0  0
    2.4229   -1.0538    0.0000 O   0  0  0  0  0  0  0  0  0  0  0  0
    4.1507   -1.0499    0.0000 C   0  0  0  0  0  0  0  0  0  0  0  0
    4.1521   -2.0520    0.0000 C   0  0  0  0  0  0  0  0  0  0  0  0
    5.0186   -2.5511    0.0000 C   0  0  0  0  0  0  0  0  0  0  0  0
    5.8861   -2.0467    0.0000 C   0  0  0  0  0  0  0  0  0  0  0  0
    5.8820   -1.0520    0.0000 C   0  0  0  0  0  0  0  0  0  0  0  0
    6.7514   -0.5578    0.0000 C   0  0  0  0  0  0  0  0  0  0  0  0
    6.7554    0.4422    0.0000 C   0  0  0  0  0  0  0  0  0  0  0  0
    5.8874    0.9456    0.0000 C   0  0  0  0  0  0  0  0  0  0  0  0
    5.0227    0.4432    0.0000 C   0  0  0  0  0  0  0  0  0  0  0  0
    4.1557    0.9484    0.0000 C   0  0  0  0  0  0  0  0  0  0  0  0
    4.1587    1.9484    0.0000 O   0  0  0  0  0  0  0  0  0  0  0  0
    5.0177   -0.5516    0.0000 C   0  0  0  0  0  0  0  0  0  0  0  0
  1  2  1  0  0  0  0
  2  3  2  0  0  0  0
  3  4  1  0  0  0  0
  4  5  2  0  0  0  0
  5  6  1  0  0  0  0
  6  7  2  0  0  0  0
  7  2  1  0  0  0  0
  7  8  1  0  0  0  0
  8  9  1  0  0  0  0
  9 10  2  0  0  0  0
  9 11  1  0  0  0  0
 11 12  1  0  0  0  0
 12 13  2  0  0  0  0
 13 14  1  0  0  0  0
 14 15  2  0  0  0  0
 15 16  1  0  0  0  0
 16 17  2  0  0  0  0
 17 18  1  0  0  0  0
 18 19  2  0  0  0  0
 19 20  1  0  0  0  0
 20  8  1  0  0  0  0
 20 21  2  0  0  0  0
 19 22  1  0  0  0  0
 22 11  2  0  0  0  0
 22 15  1  0  0  0  0
M  END
>  <EXTREG>  (ZINC00134105)
ZINC00134105

>  <LOGBIO>
2.5000

$$$$
ZINC00134498
  -MTS-   02131516472D 0   0.00000     0.00000     0

 14 16  0  0  0  0  0  0  0  0999 V2000
    5.1864   -1.9343    0.0000 C   0  0  0  0  0  0  0  0  0  0  0  0
    4.5979   -1.1259    0.0000 C   0  0  0  0  0  0  0  0  0  0  0  0
    4.9079   -0.1659    0.0000 S   0  0  0  0  0  0  0  0  0  0  0  0
    4.0979    0.4141    0.0000 C   0  0  0  0  0  0  0  0  0  0  0  0
    3.9983    1.4123    0.0000 C   0  0  0  0  0  0  0  0  0  0  0  0
    3.0863    1.8225    0.0000 C   0  0  0  0  0  0  0  0  0  0  0  0
    2.2734    1.2343    0.0000 C   0  0  0  0  0  0  0  0  0  0  0  0
    1.3566    1.6422    0.0000 C   0  0  0  0  0  0  0  0  0  0  0  0
    0.5489    1.0527    0.0000 C   0  0  0  0  0  0  0  0  0  0  0  0
    0.6579    0.0552    0.0000 C   0  0  0  0  0  0  0  0  0  0  0  0
    1.5688   -0.3447    0.0000 C   0  0  0  0  0  0  0  0  0  0  0  0
    2.3766    0.2448    0.0000 C   0  0  0  0  0  0  0  0  0  0  0  0
    3.2879   -0.1659    0.0000 C   0  0  0  0  0  0  0  0  0  0  0  0
    3.5979   -1.1259    0.0000 N   0  0  0  0  0  0  0  0  0  0  0  0
  1  2  1  0  0  0  0
  2  3  1  0  0  0  0
  3  4  1  0  0  0  0
  4  5  2  0  0  0  0
  5  6  1  0  0  0  0
  6  7  2  0  0  0  0
  7  8  1  0  0  0  0
  8  9  2  0  0  0  0
  9 10  1  0  0  0  0
 10 11  2  0  0  0  0
 11 12  1  0  0  0  0
 12  7  1  0  0  0  0
 12 13  2  0  0  0  0
 13  4  1  0  0  0  0
 13 14  1  0  0  0  0
 14  2  2  0  0  0  0
M  END
>  <EXTREG>  (ZINC00134498)
ZINC00134498

>  <LOGBIO>
2.5000

$$$$
ZINC00134795
  -MTS-   02131516472D 0   0.00000     0.00000     0

 23 24  0  0  1  0  0  0  0  0999 V2000
    4.1639    2.8012    0.0000 C   0  0  0  0  0  0  0  0  0  0  0  0
    5.0285    2.2986    0.0000 C   0  0  0  0  0  0  0  0  0  0  0  0
    5.8995    2.7969    0.0000 C   0  0  0  0  0  0  0  0  0  0  0  0
    6.7585    2.2952    0.0000 C   0  0  0  0  0  0  0  0  0  0  0  0
    6.7565    1.2952    0.0000 C   0  0  0  0  0  0  0  0  0  0  0  0
    5.8955    0.7969    0.0000 C   0  0  0  0  0  0  0  0  0  0  0  0
    5.0265    1.2986    0.0000 C   0  0  0  0  0  0  0  0  0  0  0  0
    4.1600    0.7995    0.0000 S   0  0  0  0  0  0  0  0  0  0  0  0
    3.6608    1.6660    0.0000 O   0  0  0  0  0  0  0  0  0  0  0  0
    4.6591   -0.0670    0.0000 O   0  0  0  0  0  0  0  0  0  0  0  0
    3.2935    0.3003    0.0000 N   0  0  0  0  0  0  0  0  0  0  0  0
    3.2925   -0.6997    0.0000 C   0  0  2  0  0  0  0  0  0  0  0  0
    4.3266   -1.2981    0.0000 C   0  0  0  0  0  0  0  0  0  0  0  0
    4.3245   -2.3015    0.0000 C   0  0  0  0  0  0  0  0  0  0  0  0
    5.1856   -2.7998    0.0000 O   0  0  0  0  0  0  0  0  0  0  0  0
    3.4578   -2.8002    0.0000 O   0  0  0  0  0  0  0  0  0  0  0  0
    2.2526   -1.2986    0.0000 C   0  0  0  0  0  0  0  0  0  0  0  0
    1.3836   -0.7969    0.0000 C   0  0  0  0  0  0  0  0  0  0  0  0
    0.5226   -1.2952    0.0000 C   0  0  0  0  0  0  0  0  0  0  0  0
    0.5207   -2.2952    0.0000 C   0  0  0  0  0  0  0  0  0  0  0  0
    1.3797   -2.7969    0.0000 C   0  0  0  0  0  0  0  0  0  0  0  0
    2.2507   -2.2986    0.0000 C   0  0  0  0  0  0  0  0  0  0  0  0
    3.2919   -1.2997    0.0000 H   0  0  0  0  0  0  0  0  0  0  0  0
  1  2  1  0  0  0  0
  2  3  2  0  0  0  0
  3  4  1  0  0  0  0
  4  5  2  0  0  0  0
  5  6  1  0  0  0  0
  6  7  2  0  0  0  0
  7  2  1  0  0  0  0
  7  8  1  0  0  0  0
  8  9  2  0  0  0  0
  8 10  2  0  0  0  0
  8 11  1  0  0  0  0
 11 12  1  0  0  0  0
 12 23  1  1  0  0  0
 12 13  1  6  0  0  0
 13 14  1  0  0  0  0
 14 15  1  0  0  0  0
 14 16  2  0  0  0  0
 12 17  1  0  0  0  0
 17 18  2  0  0  0  0
 18 19  1  0  0  0  0
 19 20  2  0  0  0  0
 20 21  1  0  0  0  0
 21 22  2  0  0  0  0
 22 17  1  0  0  0  0
M  END
>  <EXTREG>  (ZINC00134795)
ZINC00134795

>  <LOGBIO>
2.5000

$$$$
ZINC00136315
  -MTS-   02131516472D 0   0.00000     0.00000     0

 12 12  0  0  0  0  0  0  0  0999 V2000
    4.3321    0.3026    0.0000 C   0  0  0  0  0  0  0  0  0  0  0  0
    3.4623    0.8030    0.0000 C   0  0  0  0  0  0  0  0  0  0  0  0
    3.4618    1.7978    0.0000 O   0  0  0  0  0  0  0  0  0  0  0  0
    2.5968    0.3022    0.0000 C   0  0  0  0  0  0  0  0  0  0  0  0
    1.7268    0.8022    0.0000 C   0  0  0  0  0  0  0  0  0  0  0  0
    0.8668    0.3022    0.0000 C   0  0  0  0  0  0  0  0  0  0  0  0
    0.0000    0.8009    0.0000 F   0  0  0  0  0  0  0  0  0  0  0  0
    0.8668   -0.6978    0.0000 C   0  0  0  0  0  0  0  0  0  0  0  0
    0.0000   -1.1965    0.0000 Cl  0  0  0  0  0  0  0  0  0  0  0  0
    1.7268   -1.1978    0.0000 C   0  0  0  0  0  0  0  0  0  0  0  0
    2.5968   -0.6978    0.0000 C   0  0  0  0  0  0  0  0  0  0  0  0
    3.4623   -1.1987    0.0000 Cl  0  0  0  0  0  0  0  0  0  0  0  0
  1  2  1  0  0  0  0
  2  3  2  0  0  0  0
  2  4  1  0  0  0  0
  4  5  2  0  0  0  0
  5  6  1  0  0  0  0
  6  7  1  0  0  0  0
  6  8  2  0  0  0  0
  8  9  1  0  0  0  0
  8 10  1  0  0  0  0
 10 11  2  0  0  0  0
 11  4  1  0  0  0  0
 11 12  1  0  0  0  0
M  END
>  <EXTREG>  (ZINC00136315)
ZINC00136315

>  <LOGBIO>
2.5000

$$$$
ZINC00136386
  -MTS-   02131516472D 0   0.00000     0.00000     0

 23 25  0  0  1  0  0  0  0  0999 V2000
    6.1617   -4.8030    0.0000 C   0  0  0  0  0  0  0  0  0  0  0  0
    5.5711   -3.9959    0.0000 C   0  0  0  0  0  0  0  0  0  0  0  0
    5.9752   -3.0775    0.0000 C   0  0  0  0  0  0  0  0  0  0  0  0
    5.3861   -2.2759    0.0000 C   0  0  0  0  0  0  0  0  0  0  0  0
    4.3918   -2.3828    0.0000 C   0  0  0  0  0  0  0  0  0  0  0  0
    3.8033   -1.5743    0.0000 O   0  0  0  0  0  0  0  0  0  0  0  0
    4.2092   -0.6604    0.0000 C   0  0  0  0  0  0  0  0  0  0  0  0
    3.6207    0.1481    0.0000 C   0  0  2  0  0  0  0  0  0  0  0  0
    3.9307    1.1081    0.0000 C   0  0  0  0  0  0  0  0  0  0  0  0
    3.1207    1.6881    0.0000 N   0  0  0  0  0  0  0  0  0  0  0  0
    3.1207    2.6881    0.0000 C   0  0  0  0  0  0  0  0  0  0  0  0
    2.2547    3.1881    0.0000 C   0  0  0  0  0  0  0  0  0  0  0  0
    2.2537    4.1915    0.0000 C   0  0  0  0  0  0  0  0  0  0  0  0
    1.3912    4.6872    0.0000 C   0  0  0  0  0  0  0  0  0  0  0  0
    0.5247    4.1880    0.0000 C   0  0  0  0  0  0  0  0  0  0  0  0
    0.5207    3.1932    0.0000 C   0  0  0  0  0  0  0  0  0  0  0  0
    1.3882    2.6889    0.0000 C   0  0  0  0  0  0  0  0  0  0  0  0
    2.3107    1.1081    0.0000 C   0  0  0  0  0  0  0  0  0  0  0  0
    1.3610    1.4212    0.0000 O   0  0  0  0  0  0  0  0  0  0  0  0
    2.6207    0.1481    0.0000 O   0  0  0  0  0  0  0  0  0  0  0  0
    3.9867   -3.2913    0.0000 C   0  0  0  0  0  0  0  0  0  0  0  0
    4.5768   -4.1029    0.0000 C   0  0  0  0  0  0  0  0  0  0  0  0
    4.2132    0.2427    0.0000 H   0  0  0  0  0  0  0  0  0  0  0  0
  1  2  1  0  0  0  0
  2  3  2  0  0  0  0
  3  4  1  0  0  0  0
  4  5  2  0  0  0  0
  5  6  1  0  0  0  0
  6  7  1  0  0  0  0
  8  7  1  1  0  0  0
  8 23  1  6  0  0  0
  8  9  1  0  0  0  0
  9 10  1  0  0  0  0
 10 11  1  0  0  0  0
 11 12  1  0  0  0  0
 12 13  2  0  0  0  0
 13 14  1  0  0  0  0
 14 15  2  0  0  0  0
 15 16  1  0  0  0  0
 16 17  2  0  0  0  0
 17 12  1  0  0  0  0
 10 18  1  0  0  0  0
 18 19  2  0  0  0  0
 18 20  1  0  0  0  0
 20  8  1  0  0  0  0
  5 21  1  0  0  0  0
 21 22  2  0  0  0  0
 22  2  1  0  0  0  0
M  END
>  <EXTREG>  (ZINC00136386)
ZINC00136386

>  <LOGBIO>
2.5000

$$$$
ZINC00137675
  -MTS-   02131516472D 0   0.00000     0.00000     0

 22 23  0  0  0  0  0  0  0  0999 V2000
    3.9854    1.9006    0.0000 O   0  0  0  0  0  0  0  0  0  0  0  0
    3.1156    2.4010    0.0000 C   0  0  0  0  0  0  0  0  0  0  0  0
    3.1151    3.3958    0.0000 O   0  0  0  0  0  0  0  0  0  0  0  0
    2.2501    1.9001    0.0000 C   0  0  0  0  0  0  0  0  0  0  0  0
    1.3801    2.4001    0.0000 C   0  0  0  0  0  0  0  0  0  0  0  0
    0.5201    1.9001    0.0000 C   0  0  0  0  0  0  0  0  0  0  0  0
    0.5201    0.9001    0.0000 C   0  0  0  0  0  0  0  0  0  0  0  0
    1.3801    0.4001    0.0000 C   0  0  0  0  0  0  0  0  0  0  0  0
    2.2501    0.9001    0.0000 C   0  0  0  0  0  0  0  0  0  0  0  0
    3.4618    0.1989    0.0000 C   0  0  0  0  0  0  0  0  0  0  0  0
    4.3316    0.6993    0.0000 O   0  0  0  0  0  0  0  0  0  0  0  0
    3.4613   -0.7958    0.0000 N   0  0  0  0  0  0  0  0  0  0  0  0
    4.3271   -1.2962    0.0000 C   0  0  0  0  0  0  0  0  0  0  0  0
    5.1969   -0.7958    0.0000 C   0  0  0  0  0  0  0  0  0  0  0  0
    6.0571   -1.2953    0.0000 C   0  0  0  0  0  0  0  0  0  0  0  0
    6.0577   -2.2953    0.0000 C   0  0  0  0  0  0  0  0  0  0  0  0
    6.9247   -2.7936    0.0000 F   0  0  0  0  0  0  0  0  0  0  0  0
    5.1979   -2.7958    0.0000 C   0  0  0  0  0  0  0  0  0  0  0  0
    4.3277   -2.2962    0.0000 C   0  0  0  0  0  0  0  0  0  0  0  0
    1.3776   -0.5999    0.0000 N   0  3  0  0  0  0  0  0  0  0  0  0
    0.5076   -1.0999    0.0000 O   0  5  0  0  0  0  0  0  0  0  0  0
    2.2376   -1.0999    0.0000 O   0  0  0  0  0  0  0  0  0  0  0  0
  1  2  1  0  0  0  0
  2  3  2  0  0  0  0
  2  4  1  0  0  0  0
  4  5  2  0  0  0  0
  5  6  1  0  0  0  0
  6  7  2  0  0  0  0
  7  8  1  0  0  0  0
  8  9  2  0  0  0  0
  9  4  1  0  0  0  0
  9 10  1  0  0  0  0
 10 11  2  0  0  0  0
 10 12  1  0  0  0  0
 12 13  1  0  0  0  0
 13 14  2  0  0  0  0
 14 15  1  0  0  0  0
 15 16  2  0  0  0  0
 16 17  1  0  0  0  0
 16 18  1  0  0  0  0
 18 19  2  0  0  0  0
 19 13  1  0  0  0  0
  8 20  1  0  0  0  0
 20 21  1  0  0  0  0
 20 22  2  0  0  0  0
M  CHG  2  20   1  21  -1
M  END
>  <EXTREG>  (ZINC00137675)
ZINC00137675

>  <LOGBIO>
2.5000

$$$$
ZINC00138557
  -MTS-   02131516472D 0   0.00000     0.00000     0

 23 25  0  0  0  0  0  0  0  0999 V2000
    4.7958   -2.5984    0.0000 C   0  0  0  0  0  0  0  0  0  0  0  0
    4.2931   -3.4668    0.0000 C   0  0  0  0  0  0  0  0  0  0  0  0
    3.2983   -3.4647    0.0000 O   0  0  0  0  0  0  0  0  0  0  0  0
    2.8002   -2.5976    0.0000 C   0  0  0  0  0  0  0  0  0  0  0  0
    3.3029   -1.7292    0.0000 C   0  0  0  0  0  0  0  0  0  0  0  0
    2.8056   -0.8676    0.0000 C   0  0  0  0  0  0  0  0  0  0  0  0
    3.3066    0.0004    0.0000 C   0  0  0  0  0  0  0  0  0  0  0  0
    4.3066    0.0004    0.0000 C   0  0  0  0  0  0  0  0  0  0  0  0
    5.3066    0.0004    0.0000 N   0  0  0  0  0  0  0  0  0  0  0  0
    2.8067    0.8665    0.0000 C   0  0  0  0  0  0  0  0  0  0  0  0
    1.8033    0.8646    0.0000 N   0  0  0  0  0  0  0  0  0  0  0  0
    1.3084    0.0017    0.0000 C   0  0  0  0  0  0  0  0  0  0  0  0
    0.3084    0.0014    0.0000 N   0  0  0  0  0  0  0  0  0  0  0  0
    1.8056   -0.8644    0.0000 C   0  0  0  0  0  0  0  0  0  0  0  0
    1.3029   -1.7228    0.0000 C   0  0  0  0  0  0  0  0  0  0  0  0
    0.3029   -1.7172    0.0000 N   0  0  0  0  0  0  0  0  0  0  0  0
    1.8002   -2.5944    0.0000 N   0  0  0  0  0  0  0  0  0  0  0  0
    3.3060    1.7329    0.0000 N   0  0  0  0  0  0  0  0  0  0  0  0
    4.3094    1.7348    0.0000 C   0  0  0  0  0  0  0  0  0  0  0  0
    4.8043    2.5977    0.0000 C   0  0  0  0  0  0  0  0  0  0  0  0
    4.3044    3.4638    0.0000 O   0  0  0  0  0  0  0  0  0  0  0  0
    3.3097    3.4670    0.0000 C   0  0  0  0  0  0  0  0  0  0  0  0
    2.8061    2.5990    0.0000 C   0  0  0  0  0  0  0  0  0  0  0  0
  1  2  1  0  0  0  0
  2  3  1  0  0  0  0
  3  4  1  0  0  0  0
  4  5  2  0  0  0  0
  5  6  1  0  0  0  0
  6  7  1  0  0  0  0
  7  8  1  0  0  0  0
  8  9  3  0  0  0  0
  7 10  2  0  0  0  0
 10 11  1  0  0  0  0
 11 12  2  0  0  0  0
 12 13  1  0  0  0  0
 12 14  1  0  0  0  0
 14  6  2  0  0  0  0
 14 15  1  0  0  0  0
 15 16  1  0  0  0  0
 15 17  2  0  0  0  0
 17  4  1  0  0  0  0
 10 18  1  0  0  0  0
 18 19  1  0  0  0  0
 19 20  1  0  0  0  0
 20 21  1  0  0  0  0
 21 22  1  0  0  0  0
 22 23  1  0  0  0  0
 23 18  1  0  0  0  0
M  END
>  <EXTREG>  (ZINC00138557)
ZINC00138557

>  <LOGBIO>
2.5000

$$$$
ZINC00138987
  -MTS-   02131516472D 0   0.00000     0.00000     0

 13 14  0  0  0  0  0  0  0  0999 V2000
    4.6467   -1.6672    0.0000 O   0  0  0  0  0  0  0  0  0  0  0  0
    4.0161   -0.8911    0.0000 C   0  0  0  0  0  0  0  0  0  0  0  0
    4.4394    0.0109    0.0000 C   0  0  0  0  0  0  0  0  0  0  0  0
    4.0015    0.9040    0.0000 C   0  0  0  0  0  0  0  0  0  0  0  0
    4.6213    1.6888    0.0000 O   0  0  0  0  0  0  0  0  0  0  0  0
    3.0243    1.1245    0.0000 N   0  0  0  0  0  0  0  0  0  0  0  0
    2.2501    0.4902    0.0000 C   0  0  0  0  0  0  0  0  0  0  0  0
    1.3801    0.9902    0.0000 C   0  0  0  0  0  0  0  0  0  0  0  0
    0.5201    0.4902    0.0000 C   0  0  0  0  0  0  0  0  0  0  0  0
    0.5201   -0.5098    0.0000 C   0  0  0  0  0  0  0  0  0  0  0  0
    1.3801   -1.0098    0.0000 C   0  0  0  0  0  0  0  0  0  0  0  0
    2.2501   -0.5098    0.0000 C   0  0  0  0  0  0  0  0  0  0  0  0
    3.0430   -1.1218    0.0000 N   0  0  0  0  0  0  0  0  0  0  0  0
  1  2  2  0  0  0  0
  2  3  1  0  0  0  0
  3  4  1  0  0  0  0
  4  5  2  0  0  0  0
  4  6  1  0  0  0  0
  6  7  1  0  0  0  0
  7  8  2  0  0  0  0
  8  9  1  0  0  0  0
  9 10  2  0  0  0  0
 10 11  1  0  0  0  0
 11 12  2  0  0  0  0
 12  7  1  0  0  0  0
 12 13  1  0  0  0  0
 13  2  1  0  0  0  0
M  END
>  <EXTREG>  (ZINC00138987)
ZINC00138987

>  <LOGBIO>
2.5000

$$$$
ZINC00139941
  -MTS-   02131516472D 0   0.00000     0.00000     0

 15 16  0  0  0  0  0  0  0  0999 V2000
    6.4683   -2.3523    0.0000 N   0  0  0  0  0  0  0  0  0  0  0  0
    5.8798   -1.5439    0.0000 C   0  0  0  0  0  0  0  0  0  0  0  0
    6.1898   -0.5839    0.0000 S   0  0  0  0  0  0  0  0  0  0  0  0
    5.3798   -0.0039    0.0000 N   0  0  0  0  0  0  0  0  0  0  0  0
    4.5698   -0.5839    0.0000 C   0  0  0  0  0  0  0  0  0  0  0  0
    3.6201   -0.2707    0.0000 S   0  0  0  0  0  0  0  0  0  0  0  0
    3.4165    0.7084    0.0000 C   0  0  0  0  0  0  0  0  0  0  0  0
    2.4668    1.0215    0.0000 C   0  0  0  0  0  0  0  0  0  0  0  0
    2.2614    2.0037    0.0000 C   0  0  0  0  0  0  0  0  0  0  0  0
    1.3161    2.3133    0.0000 C   0  0  0  0  0  0  0  0  0  0  0  0
    0.5693    1.6482    0.0000 C   0  0  0  0  0  0  0  0  0  0  0  0
    0.7680    0.6734    0.0000 C   0  0  0  0  0  0  0  0  0  0  0  0
    1.7201    0.3564    0.0000 C   0  0  0  0  0  0  0  0  0  0  0  0
    1.9218   -0.6231    0.0000 Cl  0  0  0  0  0  0  0  0  0  0  0  0
    4.8798   -1.5439    0.0000 N   0  0  0  0  0  0  0  0  0  0  0  0
  1  2  1  0  0  0  0
  2  3  1  0  0  0  0
  3  4  1  0  0  0  0
  4  5  2  0  0  0  0
  5  6  1  0  0  0  0
  6  7  1  0  0  0  0
  7  8  1  0  0  0  0
  8  9  2  0  0  0  0
  9 10  1  0  0  0  0
 10 11  2  0  0  0  0
 11 12  1  0  0  0  0
 12 13  2  0  0  0  0
 13  8  1  0  0  0  0
 13 14  1  0  0  0  0
  5 15  1  0  0  0  0
 15  2  2  0  0  0  0
M  END
>  <EXTREG>  (ZINC00139941)
ZINC00139941

>  <LOGBIO>
2.5000

$$$$
ZINC00140304
  -MTS-   02131516472D 0   0.00000     0.00000     0

 22 23  0  0  1  0  0  0  0  0999 V2000
    5.2345   -3.3783    0.0000 C   0  0  0  0  0  0  0  0  0  0  0  0
    4.4252   -2.7910    0.0000 C   0  0  0  0  0  0  0  0  0  0  0  0
    4.5291   -1.7964    0.0000 C   0  0  1  0  0  0  0  0  0  0  0  0
    5.5075   -2.0031    0.0000 C   0  0  0  0  0  0  0  0  0  0  0  0
    4.8391   -0.8364    0.0000 O   0  0  0  0  0  0  0  0  0  0  0  0
    4.0291   -0.2564    0.0000 C   0  0  0  0  0  0  0  0  0  0  0  0
    4.0291    0.7436    0.0000 O   0  0  0  0  0  0  0  0  0  0  0  0
    3.2191   -0.8364    0.0000 N   0  0  0  0  0  0  0  0  0  0  0  0
    2.2694   -0.5232    0.0000 C   0  0  0  0  0  0  0  0  0  0  0  0
    2.0650    0.4592    0.0000 C   0  0  0  0  0  0  0  0  0  0  0  0
    2.8079    1.1208    0.0000 N   0  0  0  0  0  0  0  0  0  0  0  0
    2.6036    2.1032    0.0000 C   0  0  0  0  0  0  0  0  0  0  0  0
    3.3464    2.7649    0.0000 O   0  0  0  0  0  0  0  0  0  0  0  0
    1.6540    2.4169    0.0000 C   0  0  0  0  0  0  0  0  0  0  0  0
    1.3461    3.3776    0.0000 C   0  0  0  0  0  0  0  0  0  0  0  0
    0.3499    3.3765    0.0000 C   0  0  0  0  0  0  0  0  0  0  0  0
    0.0300    2.4330    0.0000 N   0  0  0  0  0  0  0  0  0  0  0  0
    0.8416    1.8338    0.0000 N   0  0  0  0  0  0  0  0  0  0  0  0
    0.8349    0.8338    0.0000 C   0  0  0  0  0  0  0  0  0  0  0  0
    3.5291   -1.7964    0.0000 C   0  0  1  0  0  0  0  0  0  0  0  0
    2.5507   -2.0031    0.0000 C   0  0  0  0  0  0  0  0  0  0  0  0
    3.6330   -2.7910    0.0000 O   0  0  0  0  0  0  0  0  0  0  0  0
  1  2  1  0  0  0  0
  3  2  1  6  0  0  0
  3  4  1  1  0  0  0
  3  5  1  0  0  0  0
  5  6  1  0  0  0  0
  6  7  2  0  0  0  0
  6  8  1  0  0  0  0
  8  9  1  0  0  0  0
  9 10  1  0  0  0  0
 10 11  1  0  0  0  0
 11 12  1  0  0  0  0
 12 13  2  0  0  0  0
 12 14  1  0  0  0  0
 14 15  2  0  0  0  0
 15 16  1  0  0  0  0
 16 17  2  0  0  0  0
 17 18  1  0  0  0  0
 18 14  1  0  0  0  0
 18 19  1  0  0  0  0
  8 20  1  0  0  0  0
 20  3  1  0  0  0  0
 20 21  1  6  0  0  0
 20 22  1  1  0  0  0
M  END
>  <EXTREG>  (ZINC00140304)
ZINC00140304

>  <LOGBIO>
2.5000

$$$$
ZINC00140440
  -MTS-   02131516472D 0   0.00000     0.00000     0

 15 16  0  0  0  0  0  0  0  0999 V2000
    5.2961    0.4919    0.0000 N   0  0  0  0  0  0  0  0  0  0  0  0
    4.7075    1.3004    0.0000 C   0  0  0  0  0  0  0  0  0  0  0  0
    5.0175    2.2604    0.0000 N   0  0  0  0  0  0  0  0  0  0  0  0
    4.2075    2.8404    0.0000 O   0  0  0  0  0  0  0  0  0  0  0  0
    3.3975    2.2604    0.0000 N   0  0  0  0  0  0  0  0  0  0  0  0
    3.7075    1.3004    0.0000 C   0  0  0  0  0  0  0  0  0  0  0  0
    3.1190    0.4919    0.0000 N   0  0  0  0  0  0  0  0  0  0  0  0
    2.1211    0.5967    0.0000 C   0  0  0  0  0  0  0  0  0  0  0  0
    1.5372   -0.2087    0.0000 C   0  0  0  0  0  0  0  0  0  0  0  0
    1.9423   -1.1230    0.0000 C   0  0  0  0  0  0  0  0  0  0  0  0
    2.9311   -1.2319    0.0000 C   0  0  0  0  0  0  0  0  0  0  0  0
    3.5240   -0.4224    0.0000 C   0  0  0  0  0  0  0  0  0  0  0  0
    1.3517   -1.9300    0.0000 C   0  0  0  0  0  0  0  0  0  0  0  0
    0.3541   -1.8223    0.0000 O   0  0  0  0  0  0  0  0  0  0  0  0
    1.7527   -2.8404    0.0000 O   0  0  0  0  0  0  0  0  0  0  0  0
  1  2  1  0  0  0  0
  2  3  2  0  0  0  0
  3  4  1  0  0  0  0
  4  5  1  0  0  0  0
  5  6  2  0  0  0  0
  6  2  1  0  0  0  0
  6  7  1  0  0  0  0
  7  8  1  0  0  0  0
  8  9  1  0  0  0  0
  9 10  1  0  0  0  0
 10 11  1  0  0  0  0
 11 12  1  0  0  0  0
 12  7  1  0  0  0  0
 10 13  1  0  0  0  0
 13 14  1  0  0  0  0
 13 15  2  0  0  0  0
M  END
>  <EXTREG>  (ZINC00140440)
ZINC00140440

>  <LOGBIO>
2.5000

$$$$
ZINC00140846
  -MTS-   02131516472D 0   0.00000     0.00000     0

 21 23  0  0  0  0  0  0  0  0999 V2000
    9.5042    0.5596    0.0000 F   0  0  0  0  0  0  0  0  0  0  0  0
    8.5101    0.4511    0.0000 C   0  0  0  0  0  0  0  0  0  0  0  0
    7.9163    1.2600    0.0000 C   0  0  0  0  0  0  0  0  0  0  0  0
    6.9276    1.1501    0.0000 C   0  0  0  0  0  0  0  0  0  0  0  0
    6.5236    0.2354    0.0000 C   0  0  0  0  0  0  0  0  0  0  0  0
    5.5292    0.1294    0.0000 O   0  0  0  0  0  0  0  0  0  0  0  0
    5.1224   -0.7878    0.0000 C   0  0  0  0  0  0  0  0  0  0  0  0
    4.1331   -0.8922    0.0000 C   0  0  0  0  0  0  0  0  0  0  0  0
    3.7263   -1.8095    0.0000 O   0  0  0  0  0  0  0  0  0  0  0  0
    3.5446   -0.0837    0.0000 N   0  0  0  0  0  0  0  0  0  0  0  0
    3.8546    0.8763    0.0000 C   0  0  0  0  0  0  0  0  0  0  0  0
    3.0446    1.4563    0.0000 N   0  0  0  0  0  0  0  0  0  0  0  0
    2.2346    0.8763    0.0000 C   0  0  0  0  0  0  0  0  0  0  0  0
    1.2554    1.0790    0.0000 C   0  0  0  0  0  0  0  0  0  0  0  0
    0.5872    0.3350    0.0000 C   0  0  0  0  0  0  0  0  0  0  0  0
    0.9003   -0.6183    0.0000 C   0  0  0  0  0  0  0  0  0  0  0  0
    1.8742   -0.8210    0.0000 C   0  0  0  0  0  0  0  0  0  0  0  0
    2.5446   -0.0837    0.0000 C   0  0  0  0  0  0  0  0  0  0  0  0
    7.1083   -0.5695    0.0000 C   0  0  0  0  0  0  0  0  0  0  0  0
    6.7019   -1.4832    0.0000 F   0  0  0  0  0  0  0  0  0  0  0  0
    8.1061   -0.4636    0.0000 C   0  0  0  0  0  0  0  0  0  0  0  0
  1  2  1  0  0  0  0
  2  3  2  0  0  0  0
  3  4  1  0  0  0  0
  4  5  2  0  0  0  0
  5  6  1  0  0  0  0
  6  7  1  0  0  0  0
  7  8  1  0  0  0  0
  8  9  2  0  0  0  0
  8 10  1  0  0  0  0
 10 11  1  0  0  0  0
 11 12  2  0  0  0  0
 12 13  1  0  0  0  0
 13 14  2  0  0  0  0
 14 15  1  0  0  0  0
 15 16  2  0  0  0  0
 16 17  1  0  0  0  0
 17 18  2  0  0  0  0
 18 10  1  0  0  0  0
 18 13  1  0  0  0  0
  5 19  1  0  0  0  0
 19 20  1  0  0  0  0
 19 21  2  0  0  0  0
 21  2  1  0  0  0  0
M  END
>  <EXTREG>  (ZINC00140846)
ZINC00140846

>  <LOGBIO>
2.5000

$$$$
ZINC00140997
  -MTS-   02131516472D 0   0.00000     0.00000     0

 22 25  0  0  0  0  0  0  0  0999 V2000
    6.5022   -0.0067    0.0000 N   0  0  0  0  0  0  0  0  0  0  0  0
    5.5022   -0.0067    0.0000 C   0  0  0  0  0  0  0  0  0  0  0  0
    4.5022   -0.0067    0.0000 C   0  0  0  0  0  0  0  0  0  0  0  0
    3.9085    0.8089    0.0000 C   0  0  0  0  0  0  0  0  0  0  0  0
    2.9629    0.4954    0.0000 O   0  0  0  0  0  0  0  0  0  0  0  0
    2.9551   -0.5009    0.0000 C   0  0  0  0  0  0  0  0  0  0  0  0
    2.1430   -1.0844    0.0000 N   0  0  0  0  0  0  0  0  0  0  0  0
    1.1850   -0.7685    0.0000 C   0  0  0  0  0  0  0  0  0  0  0  0
    0.6000   -1.5749    0.0000 C   0  0  0  0  0  0  0  0  0  0  0  0
    1.1750   -2.3884    0.0000 C   0  0  0  0  0  0  0  0  0  0  0  0
    2.1369   -2.0844    0.0000 C   0  0  0  0  0  0  0  0  0  0  0  0
    3.9137   -0.8152    0.0000 C   0  0  0  0  0  0  0  0  0  0  0  0
    4.2210   -1.7668    0.0000 C   0  0  0  0  0  0  0  0  0  0  0  0
    3.6273   -2.5824    0.0000 S   0  0  0  0  0  0  0  0  0  0  0  0
    4.2163   -3.3859    0.0000 C   0  0  0  0  0  0  0  0  0  0  0  0
    5.1667   -3.0872    0.0000 C   0  0  0  0  0  0  0  0  0  0  0  0
    5.1712   -2.0784    0.0000 C   0  0  0  0  0  0  0  0  0  0  0  0
    4.2143    1.7610    0.0000 C   0  0  0  0  0  0  0  0  0  0  0  0
    5.1723    2.0769    0.0000 S   0  0  0  0  0  0  0  0  0  0  0  0
    5.1629    3.0731    0.0000 C   0  0  0  0  0  0  0  0  0  0  0  0
    4.2168    3.3851    0.0000 C   0  0  0  0  0  0  0  0  0  0  0  0
    3.6244    2.5685    0.0000 C   0  0  0  0  0  0  0  0  0  0  0  0
  1  2  3  0  0  0  0
  2  3  1  0  0  0  0
  3  4  2  0  0  0  0
  4  5  1  0  0  0  0
  5  6  1  0  0  0  0
  6  7  1  0  0  0  0
  7  8  1  0  0  0  0
  8  9  2  0  0  0  0
  9 10  1  0  0  0  0
 10 11  2  0  0  0  0
 11  7  1  0  0  0  0
  6 12  2  0  0  0  0
 12  3  1  0  0  0  0
 12 13  1  0  0  0  0
 13 14  1  0  0  0  0
 14 15  1  0  0  0  0
 15 16  2  0  0  0  0
 16 17  1  0  0  0  0
 17 13  2  0  0  0  0
  4 18  1  0  0  0  0
 18 19  1  0  0  0  0
 19 20  1  0  0  0  0
 20 21  2  0  0  0  0
 21 22  1  0  0  0  0
 22 18  2  0  0  0  0
M  END
>  <EXTREG>  (ZINC00140997)
ZINC00140997

>  <LOGBIO>
2.5000

$$$$
ZINC00141142
  -MTS-   02131516472D 0   0.00000     0.00000     0

 13 13  0  0  0  0  0  0  0  0999 V2000
    4.5956    1.6949    0.0000 C   0  0  0  0  0  0  0  0  0  0  0  0
    3.5956    1.6930    0.0000 S   0  0  0  0  0  0  0  0  0  0  0  0
    3.0974    0.8259    0.0000 C   0  0  0  0  0  0  0  0  0  0  0  0
    2.0939    0.8230    0.0000 N   0  0  0  0  0  0  0  0  0  0  0  0
    1.6000   -0.0405    0.0000 C   0  0  0  0  0  0  0  0  0  0  0  0
    0.6000   -0.0430    0.0000 C   0  0  0  0  0  0  0  0  0  0  0  0
    2.1009   -0.9061    0.0000 C   0  0  0  0  0  0  0  0  0  0  0  0
    1.6004   -1.7718    0.0000 Cl  0  0  0  0  0  0  0  0  0  0  0  0
    3.0956   -0.9081    0.0000 C   0  0  0  0  0  0  0  0  0  0  0  0
    3.5943   -1.7749    0.0000 C   0  0  0  0  0  0  0  0  0  0  0  0
    3.5982   -0.0396    0.0000 C   0  0  0  0  0  0  0  0  0  0  0  0
    4.5982   -0.0396    0.0000 C   0  0  0  0  0  0  0  0  0  0  0  0
    5.5982   -0.0396    0.0000 N   0  0  0  0  0  0  0  0  0  0  0  0
  1  2  1  0  0  0  0
  2  3  1  0  0  0  0
  3  4  1  0  0  0  0
  4  5  2  0  0  0  0
  5  6  1  0  0  0  0
  5  7  1  0  0  0  0
  7  8  1  0  0  0  0
  7  9  2  0  0  0  0
  9 10  1  0  0  0  0
  9 11  1  0  0  0  0
 11  3  2  0  0  0  0
 11 12  1  0  0  0  0
 12 13  3  0  0  0  0
M  END
>  <EXTREG>  (ZINC00141142)
ZINC00141142

>  <LOGBIO>
2.5000

$$$$
ZINC00142127
  -MTS-   02131516472D 0   0.00000     0.00000     0

 14 15  0  0  0  0  0  0  0  0999 V2000
    4.2791   -2.9038    0.0000 Br  0  0  0  0  0  0  0  0  0  0  0  0
    3.6906   -2.0953    0.0000 C   0  0  0  0  0  0  0  0  0  0  0  0
    4.0006   -1.1353    0.0000 O   0  0  0  0  0  0  0  0  0  0  0  0
    3.1906   -0.5553    0.0000 C   0  0  0  0  0  0  0  0  0  0  0  0
    2.3806   -1.1353    0.0000 C   0  0  0  0  0  0  0  0  0  0  0  0
    2.6906   -2.0953    0.0000 C   0  0  0  0  0  0  0  0  0  0  0  0
    3.1906    0.4447    0.0000 C   0  0  0  0  0  0  0  0  0  0  0  0
    4.0566    0.9447    0.0000 O   0  0  0  0  0  0  0  0  0  0  0  0
    2.3245    0.9447    0.0000 N   0  0  0  0  0  0  0  0  0  0  0  0
    2.3235    1.9481    0.0000 C   0  0  0  0  0  0  0  0  0  0  0  0
    1.4610    2.4438    0.0000 C   0  0  0  0  0  0  0  0  0  0  0  0
    0.5945    1.9446    0.0000 O   0  0  0  0  0  0  0  0  0  0  0  0
    0.5905    0.9498    0.0000 C   0  0  0  0  0  0  0  0  0  0  0  0
    1.4580    0.4455    0.0000 C   0  0  0  0  0  0  0  0  0  0  0  0
  1  2  1  0  0  0  0
  2  3  1  0  0  0  0
  3  4  1  0  0  0  0
  4  5  2  0  0  0  0
  5  6  1  0  0  0  0
  6  2  2  0  0  0  0
  4  7  1  0  0  0  0
  7  8  2  0  0  0  0
  7  9  1  0  0  0  0
  9 10  1  0  0  0  0
 10 11  1  0  0  0  0
 11 12  1  0  0  0  0
 12 13  1  0  0  0  0
 13 14  1  0  0  0  0
 14  9  1  0  0  0  0
M  END
>  <EXTREG>  (ZINC00142127)
ZINC00142127

>  <LOGBIO>
2.5000

$$$$
ZINC00142523
  -MTS-   02131516472D 0   0.00000     0.00000     0

 24 26  0  0  0  0  0  0  0  0999 V2000
    2.2446    1.8200    0.0000 O   0  0  0  0  0  0  0  0  0  0  0  0
    3.1146    1.3200    0.0000 C   0  0  0  0  0  0  0  0  0  0  0  0
    3.1156    0.3252    0.0000 N   0  0  0  0  0  0  0  0  0  0  0  0
    2.2501   -0.1756    0.0000 C   0  0  0  0  0  0  0  0  0  0  0  0
    1.3801    0.3244    0.0000 C   0  0  0  0  0  0  0  0  0  0  0  0
    0.5201   -0.1756    0.0000 C   0  0  0  0  0  0  0  0  0  0  0  0
    0.5201   -1.1756    0.0000 C   0  0  0  0  0  0  0  0  0  0  0  0
    1.3801   -1.6756    0.0000 C   0  0  0  0  0  0  0  0  0  0  0  0
    2.2501   -1.1756    0.0000 C   0  0  0  0  0  0  0  0  0  0  0  0
    3.1156   -1.6765    0.0000 C   0  0  0  0  0  0  0  0  0  0  0  0
    3.1151   -2.6799    0.0000 O   0  0  0  0  0  0  0  0  0  0  0  0
    3.9779   -1.1804    0.0000 N   0  0  0  0  0  0  0  0  0  0  0  0
    4.8431   -1.6817    0.0000 C   0  0  0  0  0  0  0  0  0  0  0  0
    4.8426   -2.6852    0.0000 C   0  0  0  0  0  0  0  0  0  0  0  0
    5.7044   -3.1821    0.0000 C   0  0  0  0  0  0  0  0  0  0  0  0
    6.5716   -2.6843    0.0000 C   0  0  0  0  0  0  0  0  0  0  0  0
    6.5772   -1.6895    0.0000 C   0  0  0  0  0  0  0  0  0  0  0  0
    5.7104   -1.1839    0.0000 C   0  0  0  0  0  0  0  0  0  0  0  0
    3.9799    1.8213    0.0000 C   0  0  0  0  0  0  0  0  0  0  0  0
    4.8501    1.3218    0.0000 C   0  0  0  0  0  0  0  0  0  0  0  0
    5.7099    1.8222    0.0000 C   0  0  0  0  0  0  0  0  0  0  0  0
    5.7094    2.8222    0.0000 C   0  0  0  0  0  0  0  0  0  0  0  0
    4.8491    3.3218    0.0000 C   0  0  0  0  0  0  0  0  0  0  0  0
    3.9794    2.8213    0.0000 C   0  0  0  0  0  0  0  0  0  0  0  0
  1  2  2  0  0  0  0
  2  3  1  0  0  0  0
  3  4  1  0  0  0  0
  4  5  2  0  0  0  0
  5  6  1  0  0  0  0
  6  7  2  0  0  0  0
  7  8  1  0  0  0  0
  8  9  2  0  0  0  0
  9  4  1  0  0  0  0
  9 10  1  0  0  0  0
 10 11  2  0  0  0  0
 10 12  1  0  0  0  0
 12 13  1  0  0  0  0
 13 14  2  0  0  0  0
 14 15  1  0  0  0  0
 15 16  2  0  0  0  0
 16 17  1  0  0  0  0
 17 18  2  0  0  0  0
 18 13  1  0  0  0  0
  2 19  1  0  0  0  0
 19 20  1  0  0  0  0
 20 21  1  0  0  0  0
 21 22  1  0  0  0  0
 22 23  1  0  0  0  0
 23 24  1  0  0  0  0
 24 19  1  0  0  0  0
M  END
>  <EXTREG>  (ZINC00142523)
ZINC00142523

>  <LOGBIO>
2.5000

$$$$
ZINC00142746
  -MTS-   02131516472D 0   0.00000     0.00000     0

 19 20  0  0  0  0  0  0  0  0999 V2000
    7.2299   -1.8963    0.0000 C   0  0  0  0  0  0  0  0  0  0  0  0
    6.6381   -1.0902    0.0000 C   0  0  0  0  0  0  0  0  0  0  0  0
    7.0408   -0.1711    0.0000 C   0  0  0  0  0  0  0  0  0  0  0  0
    6.4505    0.6296    0.0000 C   0  0  0  0  0  0  0  0  0  0  0  0
    5.4564    0.5211    0.0000 C   0  0  0  0  0  0  0  0  0  0  0  0
    4.8667    1.3287    0.0000 C   0  0  0  0  0  0  0  0  0  0  0  0
    5.0526   -0.3880    0.0000 C   0  0  0  0  0  0  0  0  0  0  0  0
    4.0582   -0.4940    0.0000 O   0  0  0  0  0  0  0  0  0  0  0  0
    3.6514   -1.4112    0.0000 C   0  0  0  0  0  0  0  0  0  0  0  0
    2.6621   -1.5156    0.0000 C   0  0  0  0  0  0  0  0  0  0  0  0
    2.2553   -2.4329    0.0000 O   0  0  0  0  0  0  0  0  0  0  0  0
    2.0736   -0.7071    0.0000 N   0  0  0  0  0  0  0  0  0  0  0  0
    2.3836    0.2529    0.0000 N   0  0  0  0  0  0  0  0  0  0  0  0
    1.5736    0.8329    0.0000 C   0  0  0  0  0  0  0  0  0  0  0  0
    1.5736    1.8329    0.0000 C   0  0  0  0  0  0  0  0  0  0  0  0
    0.7636    0.2529    0.0000 C   0  0  0  0  0  0  0  0  0  0  0  0
    1.0736   -0.7071    0.0000 C   0  0  0  0  0  0  0  0  0  0  0  0
    0.4851   -1.5156    0.0000 C   0  0  0  0  0  0  0  0  0  0  0  0
    5.6440   -1.1987    0.0000 C   0  0  0  0  0  0  0  0  0  0  0  0
  1  2  1  0  0  0  0
  2  3  2  0  0  0  0
  3  4  1  0  0  0  0
  4  5  2  0  0  0  0
  5  6  1  0  0  0  0
  5  7  1  0  0  0  0
  7  8  1  0  0  0  0
  8  9  1  0  0  0  0
  9 10  1  0  0  0  0
 10 11  2  0  0  0  0
 10 12  1  0  0  0  0
 12 13  1  0  0  0  0
 13 14  2  0  0  0  0
 14 15  1  0  0  0  0
 14 16  1  0  0  0  0
 16 17  2  0  0  0  0
 17 12  1  0  0  0  0
 17 18  1  0  0  0  0
  7 19  2  0  0  0  0
 19  2  1  0  0  0  0
M  END
>  <EXTREG>  (ZINC00142746)
ZINC00142746

>  <LOGBIO>
2.5000

$$$$
ZINC00144786
  -MTS-   02131516472D 0   0.00000     0.00000     0

 17 18  0  0  0  0  0  0  0  0999 V2000
    5.7474   -1.5804    0.0000 C   0  0  0  0  0  0  0  0  0  0  0  0
    6.1533   -0.6665    0.0000 S   0  0  0  0  0  0  0  0  0  0  0  0
    5.5648    0.1420    0.0000 C   0  0  0  0  0  0  0  0  0  0  0  0
    5.8748    1.1020    0.0000 N   0  0  0  0  0  0  0  0  0  0  0  0
    5.0648    1.6820    0.0000 C   0  0  0  0  0  0  0  0  0  0  0  0
    4.2548    1.1020    0.0000 C   0  0  0  0  0  0  0  0  0  0  0  0
    4.5648    0.1420    0.0000 N   0  0  0  0  0  0  0  0  0  0  0  0
    3.9763   -0.6665    0.0000 C   0  0  0  0  0  0  0  0  0  0  0  0
    4.3822   -1.5804    0.0000 O   0  0  0  0  0  0  0  0  0  0  0  0
    2.9819   -0.5611    0.0000 C   0  0  0  0  0  0  0  0  0  0  0  0
    2.3905   -1.3718    0.0000 C   0  0  0  0  0  0  0  0  0  0  0  0
    1.4015   -1.2649    0.0000 C   0  0  0  0  0  0  0  0  0  0  0  0
    0.9947   -0.3514    0.0000 C   0  0  0  0  0  0  0  0  0  0  0  0
    0.0000   -0.2484    0.0000 Cl  0  0  0  0  0  0  0  0  0  0  0  0
    1.5769    0.4553    0.0000 C   0  0  0  0  0  0  0  0  0  0  0  0
    1.1678    1.3677    0.0000 Cl  0  0  0  0  0  0  0  0  0  0  0  0
    2.5751    0.3524    0.0000 C   0  0  0  0  0  0  0  0  0  0  0  0
  1  2  1  0  0  0  0
  2  3  1  0  0  0  0
  3  4  2  0  0  0  0
  4  5  1  0  0  0  0
  5  6  1  0  0  0  0
  6  7  1  0  0  0  0
  7  3  1  0  0  0  0
  7  8  1  0  0  0  0
  8  9  2  0  0  0  0
  8 10  1  0  0  0  0
 10 11  2  0  0  0  0
 11 12  1  0  0  0  0
 12 13  2  0  0  0  0
 13 14  1  0  0  0  0
 13 15  1  0  0  0  0
 15 16  1  0  0  0  0
 15 17  2  0  0  0  0
 17 10  1  0  0  0  0
M  END
>  <EXTREG>  (ZINC00144786)
ZINC00144786

>  <LOGBIO>
2.5000

$$$$
ZINC00145950
  -MTS-   02131516472D 0   0.00000     0.00000     0

 22 24  0  0  0  0  0  0  0  0999 V2000
    2.6205   -3.4428    0.0000 C   0  0  0  0  0  0  0  0  0  0  0  0
    3.6239   -3.4393    0.0000 O   0  0  0  0  0  0  0  0  0  0  0  0
    4.1174   -2.5756    0.0000 C   0  0  0  0  0  0  0  0  0  0  0  0
    5.1208   -2.5721    0.0000 O   0  0  0  0  0  0  0  0  0  0  0  0
    3.6139   -1.7116    0.0000 C   0  0  0  0  0  0  0  0  0  0  0  0
    4.1104   -0.8435    0.0000 N   0  0  0  0  0  0  0  0  0  0  0  0
    5.1139   -0.8385    0.0000 C   0  0  0  0  0  0  0  0  0  0  0  0
    5.6060    0.0260    0.0000 N   0  0  0  0  0  0  0  0  0  0  0  0
    5.1060    0.8905    0.0000 C   0  0  0  0  0  0  0  0  0  0  0  0
    5.4160    1.8505    0.0000 S   0  0  0  0  0  0  0  0  0  0  0  0
    4.6060    2.4305    0.0000 C   0  0  0  0  0  0  0  0  0  0  0  0
    3.7960    1.8505    0.0000 C   0  0  0  0  0  0  0  0  0  0  0  0
    2.8463    2.1637    0.0000 C   0  0  0  0  0  0  0  0  0  0  0  0
    2.6410    3.1459    0.0000 C   0  0  0  0  0  0  0  0  0  0  0  0
    1.6956    3.4555    0.0000 C   0  0  0  0  0  0  0  0  0  0  0  0
    0.9489    2.7903    0.0000 C   0  0  0  0  0  0  0  0  0  0  0  0
    0.0000    3.1059    0.0000 F   0  0  0  0  0  0  0  0  0  0  0  0
    1.1476    1.8156    0.0000 C   0  0  0  0  0  0  0  0  0  0  0  0
    2.0996    1.4985    0.0000 C   0  0  0  0  0  0  0  0  0  0  0  0
    4.1060    0.8905    0.0000 C   0  0  0  0  0  0  0  0  0  0  0  0
    3.6078    0.0210    0.0000 C   0  0  0  0  0  0  0  0  0  0  0  0
    2.6078    0.0178    0.0000 O   0  0  0  0  0  0  0  0  0  0  0  0
  1  2  1  0  0  0  0
  2  3  1  0  0  0  0
  3  4  2  0  0  0  0
  3  5  1  0  0  0  0
  5  6  1  0  0  0  0
  6  7  1  0  0  0  0
  7  8  2  0  0  0  0
  8  9  1  0  0  0  0
  9 10  1  0  0  0  0
 10 11  1  0  0  0  0
 11 12  2  0  0  0  0
 12 13  1  0  0  0  0
 13 14  2  0  0  0  0
 14 15  1  0  0  0  0
 15 16  2  0  0  0  0
 16 17  1  0  0  0  0
 16 18  1  0  0  0  0
 18 19  2  0  0  0  0
 19 13  1  0  0  0  0
 12 20  1  0  0  0  0
 20  9  2  0  0  0  0
 20 21  1  0  0  0  0
 21  6  1  0  0  0  0
 21 22  2  0  0  0  0
M  END
>  <EXTREG>  (ZINC00145950)
ZINC00145950

>  <LOGBIO>
2.5000

$$$$
ZINC00147015
  -MTS-   02131516472D 0   0.00000     0.00000     0

 19 19  0  0  0  0  0  0  0  0999 V2000
    7.4441    1.8858    0.0000 O   0  0  0  0  0  0  0  0  0  0  0  0
    6.5746    1.3849    0.0000 C   0  0  0  0  0  0  0  0  0  0  0  0
    6.5731    0.3849    0.0000 O   0  0  0  0  0  0  0  0  0  0  0  0
    5.7141    1.8841    0.0000 C   0  0  0  0  0  0  0  0  0  0  0  0
    4.8446    1.3832    0.0000 C   0  0  0  0  0  0  0  0  0  0  0  0
    3.9841    1.8823    0.0000 C   0  0  0  0  0  0  0  0  0  0  0  0
    3.1146    1.3815    0.0000 C   0  0  0  0  0  0  0  0  0  0  0  0
    2.2441    1.8806    0.0000 O   0  0  0  0  0  0  0  0  0  0  0  0
    3.1156    0.3815    0.0000 N   0  0  0  0  0  0  0  0  0  0  0  0
    2.2501   -0.1194    0.0000 C   0  0  0  0  0  0  0  0  0  0  0  0
    1.3801    0.3806    0.0000 C   0  0  0  0  0  0  0  0  0  0  0  0
    0.5201   -0.1194    0.0000 C   0  0  0  0  0  0  0  0  0  0  0  0
    0.5201   -1.1194    0.0000 C   0  0  0  0  0  0  0  0  0  0  0  0
    1.3801   -1.6194    0.0000 C   0  0  0  0  0  0  0  0  0  0  0  0
    2.2501   -1.1194    0.0000 C   0  0  0  0  0  0  0  0  0  0  0  0
    3.1156   -1.6202    0.0000 C   0  0  0  0  0  0  0  0  0  0  0  0
    3.6165   -0.7547    0.0000 F   0  0  0  0  0  0  0  0  0  0  0  0
    2.6147   -2.4858    0.0000 F   0  0  0  0  0  0  0  0  0  0  0  0
    3.9811   -2.1211    0.0000 F   0  0  0  0  0  0  0  0  0  0  0  0
  1  2  1  0  0  0  0
  2  3  2  0  0  0  0
  2  4  1  0  0  0  0
  4  5  1  0  0  0  0
  5  6  1  0  0  0  0
  6  7  1  0  0  0  0
  7  8  2  0  0  0  0
  7  9  1  0  0  0  0
  9 10  1  0  0  0  0
 10 11  2  0  0  0  0
 11 12  1  0  0  0  0
 12 13  2  0  0  0  0
 13 14  1  0  0  0  0
 14 15  2  0  0  0  0
 15 10  1  0  0  0  0
 15 16  1  0  0  0  0
 16 17  1  0  0  0  0
 16 18  1  0  0  0  0
 16 19  1  0  0  0  0
M  END
>  <EXTREG>  (ZINC00147015)
ZINC00147015

>  <LOGBIO>
2.5000

$$$$
ZINC00148853
  -MTS-   02131516472D 0   0.00000     0.00000     0

 18 19  0  0  1  0  0  0  0  0999 V2000
    4.7191   -3.0030    0.0000 C   0  0  0  0  0  0  0  0  0  0  0  0
    5.1250   -2.0891    0.0000 C   0  0  0  0  0  0  0  0  0  0  0  0
    4.5365   -1.2806    0.0000 C   0  0  0  0  0  0  0  0  0  0  0  0
    4.8465   -0.3206    0.0000 S   0  0  0  0  0  0  0  0  0  0  0  0
    4.0365    0.2594    0.0000 C   0  0  0  0  0  0  0  0  0  0  0  0
    3.9369    1.2576    0.0000 N   0  0  0  0  0  0  0  0  0  0  0  0
    3.0249    1.6678    0.0000 C   0  0  0  0  0  0  0  0  0  0  0  0
    2.2120    1.0796    0.0000 N   0  0  0  0  0  0  0  0  0  0  0  0
    1.2990    1.4875    0.0000 C   0  0  1  0  0  0  0  0  0  0  0  0
    0.4861    0.8993    0.0000 C   0  0  0  0  0  0  0  0  0  0  0  0
    1.1958    2.4770    0.0000 C   0  0  0  0  0  0  0  0  0  0  0  0
    2.0088    3.0652    0.0000 C   0  0  0  0  0  0  0  0  0  0  0  0
    0.2829    2.8850    0.0000 O   0  0  0  0  0  0  0  0  0  0  0  0
    2.3151    0.0901    0.0000 C   0  0  0  0  0  0  0  0  0  0  0  0
    1.5045   -0.4955    0.0000 O   0  0  0  0  0  0  0  0  0  0  0  0
    3.2265   -0.3206    0.0000 C   0  0  0  0  0  0  0  0  0  0  0  0
    3.5365   -1.2806    0.0000 C   0  0  0  0  0  0  0  0  0  0  0  0
    1.3607    0.8907    0.0000 H   0  0  0  0  0  0  0  0  0  0  0  0
  1  2  1  0  0  0  0
  2  3  1  0  0  0  0
  3  4  1  0  0  0  0
  4  5  1  0  0  0  0
  5  6  1  0  0  0  0
  6  7  2  0  0  0  0
  7  8  1  0  0  0  0
  8  9  1  0  0  0  0
  9 18  1  6  0  0  0
  9 10  1  1  0  0  0
  9 11  1  0  0  0  0
 11 12  1  0  0  0  0
 11 13  2  0  0  0  0
  8 14  1  0  0  0  0
 14 15  2  0  0  0  0
 14 16  1  0  0  0  0
 16  5  2  0  0  0  0
 16 17  1  0  0  0  0
 17  3  2  0  0  0  0
M  END
>  <EXTREG>  (ZINC00148853)
ZINC00148853

>  <LOGBIO>
2.5000

$$$$
ZINC00149558
  -MTS-   02131516472D 0   0.00000     0.00000     0

 14 15  0  0  0  0  0  0  0  0999 V2000
    4.8679   -1.9329    0.0000 O   0  5  0  0  0  0  0  0  0  0  0  0
    5.2748   -1.0156    0.0000 N   0  3  0  0  0  0  0  0  0  0  0  0
    6.2641   -0.9112    0.0000 O   0  0  0  0  0  0  0  0  0  0  0  0
    4.6862   -0.2071    0.0000 C   0  0  0  0  0  0  0  0  0  0  0  0
    4.9962    0.7529    0.0000 C   0  0  0  0  0  0  0  0  0  0  0  0
    4.1862    1.3329    0.0000 C   0  0  0  0  0  0  0  0  0  0  0  0
    3.3762    0.7529    0.0000 S   0  0  0  0  0  0  0  0  0  0  0  0
    3.6862   -0.2071    0.0000 C   0  0  0  0  0  0  0  0  0  0  0  0
    3.0977   -1.0156    0.0000 S   0  0  0  0  0  0  0  0  0  0  0  0
    2.1033   -0.9102    0.0000 C   0  0  0  0  0  0  0  0  0  0  0  0
    1.4269   -1.6586    0.0000 S   0  0  0  0  0  0  0  0  0  0  0  0
    0.5196   -1.2472    0.0000 C   0  0  0  0  0  0  0  0  0  0  0  0
    0.6169   -0.2557    0.0000 C   0  0  0  0  0  0  0  0  0  0  0  0
    1.6033   -0.0441    0.0000 C   0  0  0  0  0  0  0  0  0  0  0  0
  1  2  1  0  0  0  0
  2  3  2  0  0  0  0
  2  4  1  0  0  0  0
  4  5  1  0  0  0  0
  5  6  2  0  0  0  0
  6  7  1  0  0  0  0
  7  8  1  0  0  0  0
  8  4  2  0  0  0  0
  8  9  1  0  0  0  0
  9 10  1  0  0  0  0
 10 11  1  0  0  0  0
 11 12  1  0  0  0  0
 12 13  2  0  0  0  0
 13 14  1  0  0  0  0
 14 10  2  0  0  0  0
M  CHG  2   1  -1   2   1
M  END
>  <EXTREG>  (ZINC00149558)
ZINC00149558

>  <LOGBIO>
2.5000

$$$$
ZINC00149900
  -MTS-   02131516472D 0   0.00000     0.00000     0

 18 18  0  0  0  0  0  0  0  0999 V2000
    6.5746    0.8803    0.0000 C   0  0  0  0  0  0  0  0  0  0  0  0
    5.7054    1.3817    0.0000 C   0  0  0  0  0  0  0  0  0  0  0  0
    5.7044    2.3817    0.0000 C   0  0  0  0  0  0  0  0  0  0  0  0
    4.8446    0.8830    0.0000 S   0  0  0  0  0  0  0  0  0  0  0  0
    3.9754    1.3843    0.0000 C   0  0  0  0  0  0  0  0  0  0  0  0
    3.1146    0.8856    0.0000 C   0  0  0  0  0  0  0  0  0  0  0  0
    2.2454    1.3869    0.0000 O   0  0  0  0  0  0  0  0  0  0  0  0
    3.1156   -0.1144    0.0000 N   0  0  0  0  0  0  0  0  0  0  0  0
    2.2501   -0.6153    0.0000 C   0  0  0  0  0  0  0  0  0  0  0  0
    1.3801   -0.1153    0.0000 C   0  0  0  0  0  0  0  0  0  0  0  0
    0.5201   -0.6153    0.0000 C   0  0  0  0  0  0  0  0  0  0  0  0
    0.5201   -1.6153    0.0000 C   0  0  0  0  0  0  0  0  0  0  0  0
    1.3801   -2.1153    0.0000 C   0  0  0  0  0  0  0  0  0  0  0  0
    2.2501   -1.6153    0.0000 C   0  0  0  0  0  0  0  0  0  0  0  0
    3.1156   -2.1161    0.0000 C   0  0  0  0  0  0  0  0  0  0  0  0
    3.6165   -1.2506    0.0000 F   0  0  0  0  0  0  0  0  0  0  0  0
    2.6147   -2.9817    0.0000 F   0  0  0  0  0  0  0  0  0  0  0  0
    3.9811   -2.6170    0.0000 F   0  0  0  0  0  0  0  0  0  0  0  0
  1  2  1  0  0  0  0
  2  3  1  0  0  0  0
  2  4  1  0  0  0  0
  4  5  1  0  0  0  0
  5  6  1  0  0  0  0
  6  7  2  0  0  0  0
  6  8  1  0  0  0  0
  8  9  1  0  0  0  0
  9 10  2  0  0  0  0
 10 11  1  0  0  0  0
 11 12  2  0  0  0  0
 12 13  1  0  0  0  0
 13 14  2  0  0  0  0
 14  9  1  0  0  0  0
 14 15  1  0  0  0  0
 15 16  1  0  0  0  0
 15 17  1  0  0  0  0
 15 18  1  0  0  0  0
M  END
>  <EXTREG>  (ZINC00149900)
ZINC00149900

>  <LOGBIO>
2.5000

$$$$
ZINC00150219
  -MTS-   02131516472D 0   0.00000     0.00000     0

 23 26  0  0  0  0  0  0  0  0999 V2000
    1.4412    1.4157    0.0000 C   0  0  0  0  0  0  0  0  0  0  0  0
    1.4214    0.4159    0.0000 C   0  0  0  0  0  0  0  0  0  0  0  0
    0.5431   -0.0694    0.0000 C   0  0  0  0  0  0  0  0  0  0  0  0
    0.5253   -1.0640    0.0000 C   0  0  0  0  0  0  0  0  0  0  0  0
    1.3807   -1.5819    0.0000 C   0  0  0  0  0  0  0  0  0  0  0  0
    2.2539   -1.1053    0.0000 N   0  0  0  0  0  0  0  0  0  0  0  0
    2.2768   -0.1021    0.0000 C   0  0  0  0  0  0  0  0  0  0  0  0
    3.1535    0.3789    0.0000 N   0  0  0  0  0  0  0  0  0  0  0  0
    4.0663   -0.0506    0.0000 C   0  0  0  0  0  0  0  0  0  0  0  0
    4.2475   -1.0341    0.0000 O   0  0  0  0  0  0  0  0  0  0  0  0
    4.7534    0.6626    0.0000 C   0  0  2  0  0  0  0  0  0  0  0  0
    5.7634    0.3226    0.0000 C   0  0  2  0  0  0  0  0  0  0  0  0
    5.2234   -0.6474    0.0000 C   0  0  0  0  0  0  0  0  0  0  0  0
    5.3734    1.2526    0.0000 C   0  0  1  0  0  0  0  0  0  0  0  0
    6.1734    1.6026    0.0000 C   0  0  0  0  0  0  0  0  0  0  0  0
    6.6834    0.9026    0.0000 C   0  0  0  0  0  0  0  0  0  0  0  0
    4.2634    1.5726    0.0000 C   0  0  2  0  0  0  0  0  0  0  0  0
    3.2807    1.3708    0.0000 C   0  0  0  0  0  0  0  0  0  0  0  0
    2.5475    2.0508    0.0000 O   0  0  0  0  0  0  0  0  0  0  0  0
    4.2869    2.1722    0.0000 H   0  0  0  0  0  0  0  0  0  0  0  0
    5.3340    1.8513    0.0000 H   0  0  0  0  0  0  0  0  0  0  0  0
    6.1991   -0.0899    0.0000 H   0  0  0  0  0  0  0  0  0  0  0  0
    4.8959    0.0798    0.0000 H   0  0  0  0  0  0  0  0  0  0  0  0
  1  2  1  0  0  0  0
  2  3  2  0  0  0  0
  3  4  1  0  0  0  0
  4  5  2  0  0  0  0
  5  6  1  0  0  0  0
  6  7  2  0  0  0  0
  7  2  1  0  0  0  0
  7  8  1  0  0  0  0
  8  9  1  0  0  0  0
  9 10  2  0  0  0  0
 11  9  1  1  0  0  0
 11 23  1  6  0  0  0
 11 12  1  0  0  0  0
 12 22  1  6  0  0  0
 12 13  1  1  0  0  0
 13 14  1  0  0  0  0
 14 21  1  1  0  0  0
 14 15  1  6  0  0  0
 15 16  2  0  0  0  0
 16 12  1  0  0  0  0
 14 17  1  0  0  0  0
 17 20  1  6  0  0  0
 17 11  1  0  0  0  0
 17 18  1  1  0  0  0
 18  8  1  0  0  0  0
 18 19  2  0  0  0  0
M  END
>  <EXTREG>  (ZINC00150219)
ZINC00150219

>  <LOGBIO>
2.5000

$$$$
ZINC00151007
  -MTS-   02131516472D 0   0.00000     0.00000     0

 18 19  0  0  0  0  0  0  0  0999 V2000
    9.4778   -2.2854    0.0000 C   0  0  0  0  0  0  0  0  0  0  0  0
    8.4799   -2.3912    0.0000 C   0  0  0  0  0  0  0  0  0  0  0  0
    7.8953   -1.5863    0.0000 O   0  0  0  0  0  0  0  0  0  0  0  0
    6.8974   -1.6921    0.0000 C   0  0  0  0  0  0  0  0  0  0  0  0
    6.4911   -2.6058    0.0000 O   0  0  0  0  0  0  0  0  0  0  0  0
    6.3128   -0.8872    0.0000 C   0  0  0  0  0  0  0  0  0  0  0  0
    5.3150   -0.9930    0.0000 S   0  0  0  0  0  0  0  0  0  0  0  0
    4.7265   -0.1845    0.0000 C   0  0  0  0  0  0  0  0  0  0  0  0
    5.0365    0.7755    0.0000 S   0  0  0  0  0  0  0  0  0  0  0  0
    4.2265    1.3555    0.0000 C   0  0  0  0  0  0  0  0  0  0  0  0
    3.4165    0.7755    0.0000 C   0  0  0  0  0  0  0  0  0  0  0  0
    3.7265   -0.1845    0.0000 N   0  0  0  0  0  0  0  0  0  0  0  0
    2.4668    1.0887    0.0000 C   0  0  0  0  0  0  0  0  0  0  0  0
    2.2614    2.0709    0.0000 C   0  0  0  0  0  0  0  0  0  0  0  0
    1.3161    2.3805    0.0000 C   0  0  0  0  0  0  0  0  0  0  0  0
    0.5693    1.7153    0.0000 C   0  0  0  0  0  0  0  0  0  0  0  0
    0.7680    0.7406    0.0000 C   0  0  0  0  0  0  0  0  0  0  0  0
    1.7201    0.4235    0.0000 C   0  0  0  0  0  0  0  0  0  0  0  0
  1  2  1  0  0  0  0
  2  3  1  0  0  0  0
  3  4  1  0  0  0  0
  4  5  2  0  0  0  0
  4  6  1  0  0  0  0
  6  7  1  0  0  0  0
  7  8  1  0  0  0  0
  8  9  1  0  0  0  0
  9 10  1  0  0  0  0
 10 11  2  0  0  0  0
 11 12  1  0  0  0  0
 12  8  2  0  0  0  0
 11 13  1  0  0  0  0
 13 14  2  0  0  0  0
 14 15  1  0  0  0  0
 15 16  2  0  0  0  0
 16 17  1  0  0  0  0
 17 18  2  0  0  0  0
 18 13  1  0  0  0  0
M  END
>  <EXTREG>  (ZINC00151007)
ZINC00151007

>  <LOGBIO>
2.5000

$$$$
ZINC00151339
  -MTS-   02131516472D 0   0.00000     0.00000     0

 24 26  0  0  0  0  0  0  0  0999 V2000
    7.4528    1.6347    0.0000 C   0  0  0  0  0  0  0  0  0  0  0  0
    6.5831    2.1351    0.0000 N   0  0  0  0  0  0  0  0  0  0  0  0
    6.5826    3.1299    0.0000 C   0  0  0  0  0  0  0  0  0  0  0  0
    5.7176    1.6342    0.0000 C   0  0  0  0  0  0  0  0  0  0  0  0
    4.8476    2.1342    0.0000 C   0  0  0  0  0  0  0  0  0  0  0  0
    3.9876    1.6342    0.0000 C   0  0  0  0  0  0  0  0  0  0  0  0
    3.9876    0.6342    0.0000 C   0  0  0  0  0  0  0  0  0  0  0  0
    3.1208    0.1356    0.0000 N   0  0  0  0  0  0  0  0  0  0  0  0
    3.1193   -0.8644    0.0000 C   0  0  0  0  0  0  0  0  0  0  0  0
    3.9870   -1.3683    0.0000 N   0  0  0  0  0  0  0  0  0  0  0  0
    3.9835   -2.3631    0.0000 C   0  0  0  0  0  0  0  0  0  0  0  0
    3.1172   -2.8627    0.0000 N   0  0  0  0  0  0  0  0  0  0  0  0
    2.2544   -2.3674    0.0000 C   0  0  0  0  0  0  0  0  0  0  0  0
    1.3856   -2.8652    0.0000 C   0  0  0  0  0  0  0  0  0  0  0  0
    0.5204   -2.3638    0.0000 C   0  0  0  0  0  0  0  0  0  0  0  0
    0.5239   -1.3604    0.0000 C   0  0  0  0  0  0  0  0  0  0  0  0
    1.3877   -0.8670    0.0000 C   0  0  0  0  0  0  0  0  0  0  0  0
    2.2530   -1.3640    0.0000 C   0  0  0  0  0  0  0  0  0  0  0  0
    4.8485   -2.8649    0.0000 C   0  0  0  0  0  0  0  0  0  0  0  0
    4.3467   -3.7299    0.0000 F   0  0  0  0  0  0  0  0  0  0  0  0
    5.3502   -1.9999    0.0000 F   0  0  0  0  0  0  0  0  0  0  0  0
    5.7135   -3.3666    0.0000 F   0  0  0  0  0  0  0  0  0  0  0  0
    4.8476    0.1342    0.0000 C   0  0  0  0  0  0  0  0  0  0  0  0
    5.7176    0.6342    0.0000 C   0  0  0  0  0  0  0  0  0  0  0  0
  1  2  1  0  0  0  0
  2  3  1  0  0  0  0
  2  4  1  0  0  0  0
  4  5  2  0  0  0  0
  5  6  1  0  0  0  0
  6  7  2  0  0  0  0
  7  8  1  0  0  0  0
  8  9  1  0  0  0  0
  9 10  2  0  0  0  0
 10 11  1  0  0  0  0
 11 12  2  0  0  0  0
 12 13  1  0  0  0  0
 13 14  1  0  0  0  0
 14 15  2  0  0  0  0
 15 16  1  0  0  0  0
 16 17  2  0  0  0  0
 17 18  1  0  0  0  0
 18  9  1  0  0  0  0
 18 13  2  0  0  0  0
 11 19  1  0  0  0  0
 19 20  1  0  0  0  0
 19 21  1  0  0  0  0
 19 22  1  0  0  0  0
  7 23  1  0  0  0  0
 23 24  2  0  0  0  0
 24  4  1  0  0  0  0
M  END
>  <EXTREG>  (ZINC00151339)
ZINC00151339

>  <LOGBIO>
2.5000

$$$$
ZINC00152699
  -MTS-   02131516472D 0   0.00000     0.00000     0

 11 11  0  0  0  0  0  0  0  0999 V2000
    0.3013   -0.0011    0.0000 N   0  0  0  0  0  0  0  0  0  0  0  0
    1.3013    0.0014    0.0000 C   0  0  0  0  0  0  0  0  0  0  0  0
    1.8061   -0.8659    0.0000 C   0  0  0  0  0  0  0  0  0  0  0  0
    1.3095   -1.7339    0.0000 Cl  0  0  0  0  0  0  0  0  0  0  0  0
    2.8008   -0.8614    0.0000 C   0  0  0  0  0  0  0  0  0  0  0  0
    3.2995    0.0054    0.0000 C   0  0  0  0  0  0  0  0  0  0  0  0
    2.8034    0.8677    0.0000 C   0  0  0  0  0  0  0  0  0  0  0  0
    1.8000    0.8681    0.0000 C   0  0  0  0  0  0  0  0  0  0  0  0
    1.2995    1.7339    0.0000 Cl  0  0  0  0  0  0  0  0  0  0  0  0
    4.2995    0.0054    0.0000 C   0  0  0  0  0  0  0  0  0  0  0  0
    5.2995    0.0054    0.0000 N   0  0  0  0  0  0  0  0  0  0  0  0
  1  2  1  0  0  0  0
  2  3  2  0  0  0  0
  3  4  1  0  0  0  0
  3  5  1  0  0  0  0
  5  6  2  0  0  0  0
  6  7  1  0  0  0  0
  7  8  2  0  0  0  0
  8  2  1  0  0  0  0
  8  9  1  0  0  0  0
  6 10  1  0  0  0  0
 10 11  3  0  0  0  0
M  END
>  <EXTREG>  (ZINC00152699)
ZINC00152699

>  <LOGBIO>
2.5000

$$$$
ZINC00152899
  -MTS-   02131516472D 0   0.00000     0.00000     0

 21 23  0  0  0  0  0  0  0  0999 V2000
    6.2831   -3.0957    0.0000 F   0  0  0  0  0  0  0  0  0  0  0  0
    5.6945   -2.2872    0.0000 C   0  0  0  0  0  0  0  0  0  0  0  0
    4.8861   -2.8757    0.0000 F   0  0  0  0  0  0  0  0  0  0  0  0
    6.5030   -1.6987    0.0000 F   0  0  0  0  0  0  0  0  0  0  0  0
    5.1060   -1.4787    0.0000 C   0  0  0  0  0  0  0  0  0  0  0  0
    5.4160   -0.5187    0.0000 C   0  0  0  0  0  0  0  0  0  0  0  0
    4.6060    0.0613    0.0000 C   0  0  0  0  0  0  0  0  0  0  0  0
    3.7960   -0.5187    0.0000 N   0  0  0  0  0  0  0  0  0  0  0  0
    4.1060   -1.4787    0.0000 N   0  0  0  0  0  0  0  0  0  0  0  0
    2.8463   -0.2055    0.0000 C   0  0  0  0  0  0  0  0  0  0  0  0
    2.6410    0.7767    0.0000 C   0  0  0  0  0  0  0  0  0  0  0  0
    1.6956    1.0863    0.0000 C   0  0  0  0  0  0  0  0  0  0  0  0
    0.9489    0.4211    0.0000 C   0  0  0  0  0  0  0  0  0  0  0  0
    0.0000    0.7367    0.0000 Cl  0  0  0  0  0  0  0  0  0  0  0  0
    1.1476   -0.5536    0.0000 N   0  0  0  0  0  0  0  0  0  0  0  0
    2.0996   -0.8707    0.0000 N   0  0  0  0  0  0  0  0  0  0  0  0
    4.6060    1.0613    0.0000 C   0  0  0  0  0  0  0  0  0  0  0  0
    5.4216    1.6550    0.0000 S   0  0  0  0  0  0  0  0  0  0  0  0
    5.1081    2.6006    0.0000 C   0  0  0  0  0  0  0  0  0  0  0  0
    4.1119    2.6084    0.0000 C   0  0  0  0  0  0  0  0  0  0  0  0
    3.7975    1.6498    0.0000 C   0  0  0  0  0  0  0  0  0  0  0  0
  1  2  1  0  0  0  0
  2  3  1  0  0  0  0
  2  4  1  0  0  0  0
  2  5  1  0  0  0  0
  5  6  1  0  0  0  0
  6  7  2  0  0  0  0
  7  8  1  0  0  0  0
  8  9  1  0  0  0  0
  9  5  2  0  0  0  0
  8 10  1  0  0  0  0
 10 11  2  0  0  0  0
 11 12  1  0  0  0  0
 12 13  2  0  0  0  0
 13 14  1  0  0  0  0
 13 15  1  0  0  0  0
 15 16  2  0  0  0  0
 16 10  1  0  0  0  0
  7 17  1  0  0  0  0
 17 18  1  0  0  0  0
 18 19  1  0  0  0  0
 19 20  2  0  0  0  0
 20 21  1  0  0  0  0
 21 17  2  0  0  0  0
M  END
>  <EXTREG>  (ZINC00152899)
ZINC00152899

>  <LOGBIO>
2.5000

$$$$
ZINC00153516
  -MTS-   02131516472D 0   0.00000     0.00000     0

 12 13  0  0  0  0  0  0  0  0999 V2000
    4.2381   -2.1098    0.0000 N   0  0  0  0  0  0  0  0  0  0  0  0
    3.6476   -1.3028    0.0000 C   0  0  0  0  0  0  0  0  0  0  0  0
    4.0517   -0.3844    0.0000 C   0  0  0  0  0  0  0  0  0  0  0  0
    3.4626    0.4172    0.0000 C   0  0  0  0  0  0  0  0  0  0  0  0
    2.4683    0.3103    0.0000 C   0  0  0  0  0  0  0  0  0  0  0  0
    2.0632   -0.5982    0.0000 C   0  0  0  0  0  0  0  0  0  0  0  0
    2.6533   -1.4098    0.0000 C   0  0  0  0  0  0  0  0  0  0  0  0
    1.8798    1.1188    0.0000 N   0  0  0  0  0  0  0  0  0  0  0  0
    2.1898    2.0788    0.0000 C   0  0  0  0  0  0  0  0  0  0  0  0
    1.3798    2.6588    0.0000 N   0  0  0  0  0  0  0  0  0  0  0  0
    0.5698    2.0788    0.0000 C   0  0  0  0  0  0  0  0  0  0  0  0
    0.8798    1.1188    0.0000 N   0  0  0  0  0  0  0  0  0  0  0  0
  1  2  1  0  0  0  0
  2  3  2  0  0  0  0
  3  4  1  0  0  0  0
  4  5  2  0  0  0  0
  5  6  1  0  0  0  0
  6  7  2  0  0  0  0
  7  2  1  0  0  0  0
  5  8  1  0  0  0  0
  8  9  1  0  0  0  0
  9 10  2  0  0  0  0
 10 11  1  0  0  0  0
 11 12  2  0  0  0  0
 12  8  1  0  0  0  0
M  END
>  <EXTREG>  (ZINC00153516)
ZINC00153516

>  <LOGBIO>
2.5000

$$$$
ZINC00154127
  -MTS-   02131516472D 0   0.00000     0.00000     0

 14 14  0  0  0  0  0  0  0  0999 V2000
    4.3278    1.7436    0.0000 C   0  0  0  0  0  0  0  0  0  0  0  0
    3.4623    1.2428    0.0000 S   0  0  0  0  0  0  0  0  0  0  0  0
    3.9632    0.3773    0.0000 O   0  0  0  0  0  0  0  0  0  0  0  0
    2.9615    2.1083    0.0000 O   0  0  0  0  0  0  0  0  0  0  0  0
    2.5968    0.7419    0.0000 C   0  0  0  0  0  0  0  0  0  0  0  0
    1.7268    1.2419    0.0000 C   0  0  0  0  0  0  0  0  0  0  0  0
    0.8668    0.7419    0.0000 C   0  0  0  0  0  0  0  0  0  0  0  0
    0.8668   -0.2581    0.0000 C   0  0  0  0  0  0  0  0  0  0  0  0
    0.0000   -0.7568    0.0000 F   0  0  0  0  0  0  0  0  0  0  0  0
    1.7268   -0.7581    0.0000 C   0  0  0  0  0  0  0  0  0  0  0  0
    2.5968   -0.2581    0.0000 C   0  0  0  0  0  0  0  0  0  0  0  0
    3.8085   -0.9593    0.0000 C   0  0  0  0  0  0  0  0  0  0  0  0
    3.8081   -1.9627    0.0000 O   0  0  0  0  0  0  0  0  0  0  0  0
    4.6708   -0.4632    0.0000 O   0  0  0  0  0  0  0  0  0  0  0  0
  1  2  1  0  0  0  0
  2  3  2  0  0  0  0
  2  4  2  0  0  0  0
  2  5  1  0  0  0  0
  5  6  2  0  0  0  0
  6  7  1  0  0  0  0
  7  8  2  0  0  0  0
  8  9  1  0  0  0  0
  8 10  1  0  0  0  0
 10 11  2  0  0  0  0
 11  5  1  0  0  0  0
 11 12  1  0  0  0  0
 12 13  1  0  0  0  0
 12 14  2  0  0  0  0
M  END
>  <EXTREG>  (ZINC00154127)
ZINC00154127

>  <LOGBIO>
2.5000

$$$$
ZINC00154321
  -MTS-   02131516472D 0   0.00000     0.00000     0

 13 13  0  0  0  0  0  0  0  0999 V2000
    4.3219    2.6028    0.0000 O   0  0  0  0  0  0  0  0  0  0  0  0
    4.3229    1.5994    0.0000 C   0  0  0  0  0  0  0  0  0  0  0  0
    5.1891    1.0998    0.0000 O   0  0  0  0  0  0  0  0  0  0  0  0
    3.4613    1.1020    0.0000 C   0  0  0  0  0  0  0  0  0  0  0  0
    3.4623    0.0986    0.0000 S   0  0  0  0  0  0  0  0  0  0  0  0
    2.5968   -0.4023    0.0000 C   0  0  0  0  0  0  0  0  0  0  0  0
    1.7268    0.0977    0.0000 C   0  0  0  0  0  0  0  0  0  0  0  0
    0.8668   -0.4023    0.0000 C   0  0  0  0  0  0  0  0  0  0  0  0
    0.0000    0.0964    0.0000 Cl  0  0  0  0  0  0  0  0  0  0  0  0
    0.8668   -1.4023    0.0000 N   0  0  0  0  0  0  0  0  0  0  0  0
    1.7268   -1.9023    0.0000 C   0  0  0  0  0  0  0  0  0  0  0  0
    1.7243   -2.9023    0.0000 Cl  0  0  0  0  0  0  0  0  0  0  0  0
    2.5968   -1.4023    0.0000 C   0  0  0  0  0  0  0  0  0  0  0  0
  1  2  1  0  0  0  0
  2  3  2  0  0  0  0
  2  4  1  0  0  0  0
  4  5  1  0  0  0  0
  5  6  1  0  0  0  0
  6  7  2  0  0  0  0
  7  8  1  0  0  0  0
  8  9  1  0  0  0  0
  8 10  2  0  0  0  0
 10 11  1  0  0  0  0
 11 12  1  0  0  0  0
 11 13  2  0  0  0  0
 13  6  1  0  0  0  0
M  END
>  <EXTREG>  (ZINC00154321)
ZINC00154321

>  <LOGBIO>
2.5000

$$$$
ZINC00154407
  -MTS-   02131516472D 0   0.00000     0.00000     0

 12 12  0  0  0  0  0  0  0  0999 V2000
    0.0000   -0.0038    0.0000 F   0  0  0  0  0  0  0  0  0  0  0  0
    1.0000   -0.0013    0.0000 C   0  0  0  0  0  0  0  0  0  0  0  0
    0.9975    0.9987    0.0000 F   0  0  0  0  0  0  0  0  0  0  0  0
    1.0025   -1.0013    0.0000 F   0  0  0  0  0  0  0  0  0  0  0  0
    2.0000    0.0012    0.0000 C   0  0  0  0  0  0  0  0  0  0  0  0
    2.5047   -0.8660    0.0000 C   0  0  0  0  0  0  0  0  0  0  0  0
    3.4995   -0.8615    0.0000 C   0  0  0  0  0  0  0  0  0  0  0  0
    3.9982    0.0053    0.0000 C   0  0  0  0  0  0  0  0  0  0  0  0
    3.5021    0.8675    0.0000 C   0  0  0  0  0  0  0  0  0  0  0  0
    2.4987    0.8680    0.0000 N   0  0  0  0  0  0  0  0  0  0  0  0
    4.9982    0.0053    0.0000 C   0  0  0  0  0  0  0  0  0  0  0  0
    5.9982    0.0053    0.0000 N   0  0  0  0  0  0  0  0  0  0  0  0
  1  2  1  0  0  0  0
  2  3  1  0  0  0  0
  2  4  1  0  0  0  0
  2  5  1  0  0  0  0
  5  6  2  0  0  0  0
  6  7  1  0  0  0  0
  7  8  2  0  0  0  0
  8  9  1  0  0  0  0
  9 10  2  0  0  0  0
 10  5  1  0  0  0  0
  8 11  1  0  0  0  0
 11 12  3  0  0  0  0
M  END
>  <EXTREG>  (ZINC00154407)
ZINC00154407

>  <LOGBIO>
2.5000

$$$$
ZINC00154519
  -MTS-   02131516472D 0   0.00000     0.00000     0

 17 18  0  0  1  0  0  0  0  0999 V2000
    1.7702   -2.9864    0.0000 C   0  0  0  0  0  0  0  0  0  0  0  0
    2.1770   -2.0691    0.0000 C   0  0  0  0  0  0  0  0  0  0  0  0
    3.1663   -1.9647    0.0000 O   0  0  0  0  0  0  0  0  0  0  0  0
    1.5885   -1.2606    0.0000 N   0  0  0  0  0  0  0  0  0  0  0  0
    1.8985   -0.3006    0.0000 C   0  0  2  0  0  0  0  0  0  0  0  0
    1.0885    0.2794    0.0000 C   0  0  0  0  0  0  0  0  0  0  0  0
    0.2785   -0.3006    0.0000 O   0  0  0  0  0  0  0  0  0  0  0  0
    0.5885   -1.2606    0.0000 C   0  0  0  0  0  0  0  0  0  0  0  0
    0.0000   -2.0691    0.0000 O   0  0  0  0  0  0  0  0  0  0  0  0
    2.8482    0.0125    0.0000 C   0  0  0  0  0  0  0  0  0  0  0  0
    3.0519    0.9916    0.0000 C   0  0  0  0  0  0  0  0  0  0  0  0
    4.0045    1.3068    0.0000 C   0  0  0  0  0  0  0  0  0  0  0  0
    4.2051    2.2811    0.0000 C   0  0  0  0  0  0  0  0  0  0  0  0
    3.4597    2.9477    0.0000 C   0  0  0  0  0  0  0  0  0  0  0  0
    2.5137    2.6400    0.0000 C   0  0  0  0  0  0  0  0  0  0  0  0
    2.3065    1.6582    0.0000 C   0  0  0  0  0  0  0  0  0  0  0  0
    2.3241   -0.7236    0.0000 H   0  0  0  0  0  0  0  0  0  0  0  0
  1  2  1  0  0  0  0
  2  3  2  0  0  0  0
  2  4  1  0  0  0  0
  4  5  1  0  0  0  0
  5 17  1  1  0  0  0
  5  6  1  0  0  0  0
  6  7  1  0  0  0  0
  7  8  1  0  0  0  0
  8  4  1  0  0  0  0
  8  9  2  0  0  0  0
  5 10  1  6  0  0  0
 10 11  1  0  0  0  0
 11 12  2  0  0  0  0
 12 13  1  0  0  0  0
 13 14  2  0  0  0  0
 14 15  1  0  0  0  0
 15 16  2  0  0  0  0
 16 11  1  0  0  0  0
M  END
>  <EXTREG>  (ZINC00154519)
ZINC00154519

>  <LOGBIO>
2.5000

$$$$
ZINC00154952
  -MTS-   02131516472D 0   0.00000     0.00000     0

 22 23  0  0  0  0  0  0  0  0999 V2000
    3.0329   -0.3136    0.0000 C   0  0  0  0  0  0  0  0  0  0  0  0
    2.4443    0.4949    0.0000 N   0  0  0  0  0  0  0  0  0  0  0  0
    2.7543    1.4549    0.0000 N   0  0  0  0  0  0  0  0  0  0  0  0
    1.9443    2.0349    0.0000 C   0  0  0  0  0  0  0  0  0  0  0  0
    1.1343    1.4549    0.0000 C   0  0  0  0  0  0  0  0  0  0  0  0
    1.4443    0.4949    0.0000 C   0  0  0  0  0  0  0  0  0  0  0  0
    0.8558   -0.3136    0.0000 N   0  0  0  0  0  0  0  0  0  0  0  0
    1.2631   -1.2307    0.0000 C   0  0  0  0  0  0  0  0  0  0  0  0
    2.2575   -1.3366    0.0000 O   0  0  0  0  0  0  0  0  0  0  0  0
    0.6768   -2.0343    0.0000 C   0  0  0  0  0  0  0  0  0  0  0  0
    1.0841   -2.9514    0.0000 S   0  0  0  0  0  0  0  0  0  0  0  0
    0.4978   -3.7550    0.0000 C   0  0  0  0  0  0  0  0  0  0  0  0
    0.9051   -4.6721    0.0000 C   0  0  0  0  0  0  0  0  0  0  0  0
    0.3178   -5.4857    0.0000 O   0  0  0  0  0  0  0  0  0  0  0  0
    1.8998   -4.7756    0.0000 O   0  0  0  0  0  0  0  0  0  0  0  0
    1.9443    3.0349    0.0000 C   0  0  0  0  0  0  0  0  0  0  0  0
    2.8128    3.5375    0.0000 C   0  0  0  0  0  0  0  0  0  0  0  0
    2.8108    4.5322    0.0000 C   0  0  0  0  0  0  0  0  0  0  0  0
    1.9453    5.0331    0.0000 C   0  0  0  0  0  0  0  0  0  0  0  0
    1.9478    6.0331    0.0000 Cl  0  0  0  0  0  0  0  0  0  0  0  0
    1.0818    4.5392    0.0000 C   0  0  0  0  0  0  0  0  0  0  0  0
    1.0788    3.5357    0.0000 C   0  0  0  0  0  0  0  0  0  0  0  0
  1  2  1  0  0  0  0
  2  3  1  0  0  0  0
  3  4  2  0  0  0  0
  4  5  1  0  0  0  0
  5  6  2  0  0  0  0
  6  2  1  0  0  0  0
  6  7  1  0  0  0  0
  7  8  1  0  0  0  0
  8  9  2  0  0  0  0
  8 10  1  0  0  0  0
 10 11  1  0  0  0  0
 11 12  1  0  0  0  0
 12 13  1  0  0  0  0
 13 14  1  0  0  0  0
 13 15  2  0  0  0  0
  4 16  1  0  0  0  0
 16 17  2  0  0  0  0
 17 18  1  0  0  0  0
 18 19  2  0  0  0  0
 19 20  1  0  0  0  0
 19 21  1  0  0  0  0
 21 22  2  0  0  0  0
 22 16  1  0  0  0  0
M  END
>  <EXTREG>  (ZINC00154952)
ZINC00154952

>  <LOGBIO>
2.5000

$$$$
ZINC00155729
  -MTS-   02131516472D 0   0.00000     0.00000     0

 13 14  0  0  0  0  0  0  0  0999 V2000
    4.2173   -2.6077    0.0000 Br  0  0  0  0  0  0  0  0  0  0  0  0
    3.6268   -1.8007    0.0000 C   0  0  0  0  0  0  0  0  0  0  0  0
    4.0309   -0.8822    0.0000 C   0  0  0  0  0  0  0  0  0  0  0  0
    3.4418   -0.0806    0.0000 C   0  0  0  0  0  0  0  0  0  0  0  0
    2.4475   -0.1876    0.0000 C   0  0  0  0  0  0  0  0  0  0  0  0
    2.0423   -1.0961    0.0000 C   0  0  0  0  0  0  0  0  0  0  0  0
    2.6325   -1.9077    0.0000 C   0  0  0  0  0  0  0  0  0  0  0  0
    1.8590    0.6209    0.0000 N   0  0  0  0  0  0  0  0  0  0  0  0
    2.1690    1.5809    0.0000 C   0  0  0  0  0  0  0  0  0  0  0  0
    1.3590    2.1609    0.0000 C   0  0  0  0  0  0  0  0  0  0  0  0
    0.5490    1.5809    0.0000 C   0  0  0  0  0  0  0  0  0  0  0  0
    0.8590    0.6209    0.0000 C   0  0  0  0  0  0  0  0  0  0  0  0
    0.2705   -0.1876    0.0000 O   0  0  0  0  0  0  0  0  0  0  0  0
  1  2  1  0  0  0  0
  2  3  2  0  0  0  0
  3  4  1  0  0  0  0
  4  5  2  0  0  0  0
  5  6  1  0  0  0  0
  6  7  2  0  0  0  0
  7  2  1  0  0  0  0
  5  8  1  0  0  0  0
  8  9  1  0  0  0  0
  9 10  1  0  0  0  0
 10 11  1  0  0  0  0
 11 12  1  0  0  0  0
 12  8  1  0  0  0  0
 12 13  2  0  0  0  0
M  END
>  <EXTREG>  (ZINC00155729)
ZINC00155729

>  <LOGBIO>
2.5000

$$$$
ZINC00155760
  -MTS-   02131516472D 0   0.00000     0.00000     0

 23 24  0  0  0  0  0  0  0  0999 V2000
    4.9072   -2.7942    0.0000 C   0  0  0  0  0  0  0  0  0  0  0  0
    4.5004   -3.7115    0.0000 O   0  0  0  0  0  0  0  0  0  0  0  0
    3.5111   -3.8158    0.0000 C   0  0  0  0  0  0  0  0  0  0  0  0
    3.1043   -4.7331    0.0000 O   0  0  0  0  0  0  0  0  0  0  0  0
    2.9226   -3.0074    0.0000 C   0  0  0  0  0  0  0  0  0  0  0  0
    3.2326   -2.0474    0.0000 O   0  0  0  0  0  0  0  0  0  0  0  0
    2.4226   -1.4674    0.0000 C   0  0  0  0  0  0  0  0  0  0  0  0
    1.6126   -2.0474    0.0000 C   0  0  0  0  0  0  0  0  0  0  0  0
    1.9226   -3.0074    0.0000 C   0  0  0  0  0  0  0  0  0  0  0  0
    2.4226   -0.4674    0.0000 S   0  0  0  0  0  0  0  0  0  0  0  0
    1.4226   -0.4674    0.0000 O   0  0  0  0  0  0  0  0  0  0  0  0
    3.4226   -0.4674    0.0000 O   0  0  0  0  0  0  0  0  0  0  0  0
    2.4226    0.5326    0.0000 N   0  0  0  0  0  0  0  0  0  0  0  0
    3.4645    1.1349    0.0000 C   0  0  0  0  0  0  0  0  0  0  0  0
    3.4640    2.1349    0.0000 C   0  0  0  0  0  0  0  0  0  0  0  0
    2.5952    2.6370    0.0000 C   0  0  0  0  0  0  0  0  0  0  0  0
    2.5967    3.6318    0.0000 C   0  0  0  0  0  0  0  0  0  0  0  0
    3.4620    4.1331    0.0000 C   0  0  0  0  0  0  0  0  0  0  0  0
    4.3257    3.6397    0.0000 C   0  0  0  0  0  0  0  0  0  0  0  0
    4.3292    2.6362    0.0000 C   0  0  0  0  0  0  0  0  0  0  0  0
    1.3882    1.1306    0.0000 C   0  0  0  0  0  0  0  0  0  0  0  0
    0.5195    0.6284    0.0000 C   0  0  0  0  0  0  0  0  0  0  0  0
    1.3882    2.1306    0.0000 C   0  0  0  0  0  0  0  0  0  0  0  0
  1  2  1  0  0  0  0
  2  3  1  0  0  0  0
  3  4  2  0  0  0  0
  3  5  1  0  0  0  0
  5  6  1  0  0  0  0
  6  7  1  0  0  0  0
  7  8  2  0  0  0  0
  8  9  1  0  0  0  0
  9  5  2  0  0  0  0
  7 10  1  0  0  0  0
 10 11  2  0  0  0  0
 10 12  2  0  0  0  0
 10 13  1  0  0  0  0
 13 14  1  0  0  0  0
 14 15  1  0  0  0  0
 15 16  2  0  0  0  0
 16 17  1  0  0  0  0
 17 18  2  0  0  0  0
 18 19  1  0  0  0  0
 19 20  2  0  0  0  0
 20 15  1  0  0  0  0
 13 21  1  0  0  0  0
 21 22  1  0  0  0  0
 21 23  1  0  0  0  0
M  END
>  <EXTREG>  (ZINC00155760)
ZINC00155760

>  <LOGBIO>
2.5000

$$$$
ZINC00155913
  -MTS-   02131516472D 0   0.00000     0.00000     0

 13 15  0  0  0  0  0  0  0  0999 V2000
    5.1922   -0.9434    0.0000 C   0  0  0  0  0  0  0  0  0  0  0  0
    4.2107   -1.1519    0.0000 C   0  0  0  0  0  0  0  0  0  0  0  0
    3.5446   -0.4160    0.0000 C   0  0  0  0  0  0  0  0  0  0  0  0
    3.8546    0.5440    0.0000 C   0  0  0  0  0  0  0  0  0  0  0  0
    4.8253    0.7513    0.0000 C   0  0  0  0  0  0  0  0  0  0  0  0
    5.4995    0.0082    0.0000 N   0  0  0  0  0  0  0  0  0  0  0  0
    3.0446    1.1240    0.0000 N   0  0  0  0  0  0  0  0  0  0  0  0
    2.2346    0.5440    0.0000 C   0  0  0  0  0  0  0  0  0  0  0  0
    1.2554    0.7467    0.0000 C   0  0  0  0  0  0  0  0  0  0  0  0
    0.5872    0.0027    0.0000 C   0  0  0  0  0  0  0  0  0  0  0  0
    0.9003   -0.9506    0.0000 C   0  0  0  0  0  0  0  0  0  0  0  0
    1.8742   -1.1533    0.0000 C   0  0  0  0  0  0  0  0  0  0  0  0
    2.5446   -0.4160    0.0000 C   0  0  0  0  0  0  0  0  0  0  0  0
  1  2  1  0  0  0  0
  2  3  1  0  0  0  0
  3  4  2  0  0  0  0
  4  5  1  0  0  0  0
  5  6  1  0  0  0  0
  6  1  1  0  0  0  0
  4  7  1  0  0  0  0
  7  8  1  0  0  0  0
  8  9  2  0  0  0  0
  9 10  1  0  0  0  0
 10 11  2  0  0  0  0
 11 12  1  0  0  0  0
 12 13  2  0  0  0  0
 13  3  1  0  0  0  0
 13  8  1  0  0  0  0
M  END
>  <EXTREG>  (ZINC00155913)
ZINC00155913

>  <LOGBIO>
2.5000

$$$$
ZINC00156254
  -MTS-   02131516472D 0   0.00000     0.00000     0

 14 15  0  0  0  0  0  0  0  0999 V2000
    5.3496   -1.3887    0.0000 O   0  0  0  0  0  0  0  0  0  0  0  0
    5.7555   -0.4747    0.0000 C   0  0  0  0  0  0  0  0  0  0  0  0
    5.1669    0.3337    0.0000 C   0  0  0  0  0  0  0  0  0  0  0  0
    5.4769    1.2937    0.0000 C   0  0  0  0  0  0  0  0  0  0  0  0
    4.6669    1.8737    0.0000 N   0  0  0  0  0  0  0  0  0  0  0  0
    3.8569    1.2937    0.0000 C   0  0  0  0  0  0  0  0  0  0  0  0
    4.1669    0.3337    0.0000 N   0  0  0  0  0  0  0  0  0  0  0  0
    3.5784   -0.4747    0.0000 C   0  0  0  0  0  0  0  0  0  0  0  0
    2.5840   -0.3693    0.0000 C   0  0  0  0  0  0  0  0  0  0  0  0
    1.9927   -1.1800    0.0000 C   0  0  0  0  0  0  0  0  0  0  0  0
    1.0036   -1.0731    0.0000 C   0  0  0  0  0  0  0  0  0  0  0  0
    0.5968   -0.1596    0.0000 C   0  0  0  0  0  0  0  0  0  0  0  0
    1.1790    0.6470    0.0000 C   0  0  0  0  0  0  0  0  0  0  0  0
    2.1772    0.5442    0.0000 C   0  0  0  0  0  0  0  0  0  0  0  0
  1  2  1  0  0  0  0
  2  3  1  0  0  0  0
  3  4  2  0  0  0  0
  4  5  1  0  0  0  0
  5  6  2  0  0  0  0
  6  7  1  0  0  0  0
  7  3  1  0  0  0  0
  7  8  1  0  0  0  0
  8  9  1  0  0  0  0
  9 10  2  0  0  0  0
 10 11  1  0  0  0  0
 11 12  2  0  0  0  0
 12 13  1  0  0  0  0
 13 14  2  0  0  0  0
 14  9  1  0  0  0  0
M  END
>  <EXTREG>  (ZINC00156254)
ZINC00156254

>  <LOGBIO>
2.5000

$$$$
ZINC00156329
  -MTS-   02131516472D 0   0.00000     0.00000     0

 21 22  0  0  0  0  0  0  0  0999 V2000
    0.4900    3.2907    0.0000 O   0  0  0  0  0  0  0  0  0  0  0  0
    0.9926    2.4222    0.0000 C   0  0  0  0  0  0  0  0  0  0  0  0
    0.6926    1.9026    0.0000 O   0  0  0  0  0  0  0  0  0  0  0  0
    2.1926    2.4228    0.0000 C   0  0  0  0  0  0  0  0  0  0  0  0
    2.6948    3.2916    0.0000 C   0  0  0  0  0  0  0  0  0  0  0  0
    3.6895    3.2901    0.0000 C   0  0  0  0  0  0  0  0  0  0  0  0
    4.1909    2.4248    0.0000 C   0  0  0  0  0  0  0  0  0  0  0  0
    3.6974    1.5611    0.0000 C   0  0  0  0  0  0  0  0  0  0  0  0
    2.6939    1.5576    0.0000 C   0  0  0  0  0  0  0  0  0  0  0  0
    2.0966    0.5168    0.0000 C   0  0  0  0  0  0  0  0  0  0  0  0
    1.0931    0.5138    0.0000 O   0  0  0  0  0  0  0  0  0  0  0  0
    2.5956   -0.3437    0.0000 N   0  0  0  0  0  0  0  0  0  0  0  0
    2.0974   -1.2107    0.0000 C   0  0  0  0  0  0  0  0  0  0  0  0
    1.0939   -1.2137    0.0000 C   0  0  0  0  0  0  0  0  0  0  0  0
    0.6000   -2.0772    0.0000 C   0  0  0  0  0  0  0  0  0  0  0  0
    1.1009   -2.9427    0.0000 C   0  0  0  0  0  0  0  0  0  0  0  0
    2.0956   -2.9447    0.0000 C   0  0  0  0  0  0  0  0  0  0  0  0
    2.5943   -3.8115    0.0000 F   0  0  0  0  0  0  0  0  0  0  0  0
    2.5982   -2.0762    0.0000 C   0  0  0  0  0  0  0  0  0  0  0  0
    3.5982   -2.0762    0.0000 C   0  0  0  0  0  0  0  0  0  0  0  0
    4.5982   -2.0762    0.0000 N   0  0  0  0  0  0  0  0  0  0  0  0
  1  2  1  0  0  0  0
  2  3  2  0  0  0  0
  2  4  1  0  0  0  0
  4  5  2  0  0  0  0
  5  6  1  0  0  0  0
  6  7  2  0  0  0  0
  7  8  1  0  0  0  0
  8  9  2  0  0  0  0
  9  4  1  0  0  0  0
  9 10  1  0  0  0  0
 10 11  2  0  0  0  0
 10 12  1  0  0  0  0
 12 13  1  0  0  0  0
 13 14  2  0  0  0  0
 14 15  1  0  0  0  0
 15 16  2  0  0  0  0
 16 17  1  0  0  0  0
 17 18  1  0  0  0  0
 17 19  2  0  0  0  0
 19 13  1  0  0  0  0
 19 20  1  0  0  0  0
 20 21  3  0  0  0  0
M  END
>  <EXTREG>  (ZINC00156329)
ZINC00156329

>  <LOGBIO>
2.5000

$$$$
ZINC00156508
  -MTS-   02131516472D 0   0.00000     0.00000     0

 12 12  0  0  0  0  0  0  0  0999 V2000
    4.8512    0.6533    0.0000 N   0  0  0  0  0  0  0  0  0  0  0  0
    3.9815    1.1537    0.0000 C   0  0  0  0  0  0  0  0  0  0  0  0
    3.9810    2.1485    0.0000 O   0  0  0  0  0  0  0  0  0  0  0  0
    3.1159    0.6528    0.0000 C   0  0  0  0  0  0  0  0  0  0  0  0
    2.2459    1.1528    0.0000 C   0  0  0  0  0  0  0  0  0  0  0  0
    1.3859    0.6528    0.0000 C   0  0  0  0  0  0  0  0  0  0  0  0
    0.5192    1.1515    0.0000 O   0  0  0  0  0  0  0  0  0  0  0  0
    1.3859   -0.3472    0.0000 C   0  0  0  0  0  0  0  0  0  0  0  0
    0.5192   -0.8459    0.0000 O   0  0  0  0  0  0  0  0  0  0  0  0
    2.2459   -0.8472    0.0000 C   0  0  0  0  0  0  0  0  0  0  0  0
    2.2434   -1.8472    0.0000 O   0  0  0  0  0  0  0  0  0  0  0  0
    3.1159   -0.3472    0.0000 C   0  0  0  0  0  0  0  0  0  0  0  0
  1  2  1  0  0  0  0
  2  3  2  0  0  0  0
  2  4  1  0  0  0  0
  4  5  2  0  0  0  0
  5  6  1  0  0  0  0
  6  7  1  0  0  0  0
  6  8  2  0  0  0  0
  8  9  1  0  0  0  0
  8 10  1  0  0  0  0
 10 11  1  0  0  0  0
 10 12  2  0  0  0  0
 12  4  1  0  0  0  0
M  END
>  <EXTREG>  (ZINC00156508)
ZINC00156508

>  <LOGBIO>
2.5000

$$$$
ZINC00156695
  -MTS-   02131516472D 0   0.00000     0.00000     0

 16 17  0  0  0  0  0  0  0  0999 V2000
    0.0100    2.5112    0.0000 F   0  0  0  0  0  0  0  0  0  0  0  0
    0.8730    2.0061    0.0000 C   0  0  0  0  0  0  0  0  0  0  0  0
    1.7455    2.5017    0.0000 C   0  0  0  0  0  0  0  0  0  0  0  0
    2.6030    1.9974    0.0000 C   0  0  0  0  0  0  0  0  0  0  0  0
    2.5980    0.9974    0.0000 C   0  0  0  0  0  0  0  0  0  0  0  0
    1.7355    0.5017    0.0000 C   0  0  0  0  0  0  0  0  0  0  0  0
    0.8680    1.0061    0.0000 C   0  0  0  0  0  0  0  0  0  0  0  0
    0.0000    0.5096    0.0000 F   0  0  0  0  0  0  0  0  0  0  0  0
    1.7330   -0.4983    0.0000 C   0  0  0  0  0  0  0  0  0  0  0  0
    0.8657   -0.9961    0.0000 O   0  0  0  0  0  0  0  0  0  0  0  0
    2.5978   -1.0004    0.0000 C   0  0  0  0  0  0  0  0  0  0  0  0
    2.5963   -2.0039    0.0000 C   0  0  0  0  0  0  0  0  0  0  0  0
    3.4575   -2.5017    0.0000 C   0  0  0  0  0  0  0  0  0  0  0  0
    4.3253   -2.0047    0.0000 C   0  0  0  0  0  0  0  0  0  0  0  0
    4.3318   -1.0099    0.0000 C   0  0  0  0  0  0  0  0  0  0  0  0
    3.4655   -0.5035    0.0000 C   0  0  0  0  0  0  0  0  0  0  0  0
  1  2  1  0  0  0  0
  2  3  2  0  0  0  0
  3  4  1  0  0  0  0
  4  5  2  0  0  0  0
  5  6  1  0  0  0  0
  6  7  2  0  0  0  0
  7  2  1  0  0  0  0
  7  8  1  0  0  0  0
  6  9  1  0  0  0  0
  9 10  2  0  0  0  0
  9 11  1  0  0  0  0
 11 12  2  0  0  0  0
 12 13  1  0  0  0  0
 13 14  2  0  0  0  0
 14 15  1  0  0  0  0
 15 16  2  0  0  0  0
 16 11  1  0  0  0  0
M  END
>  <EXTREG>  (ZINC00156695)
ZINC00156695

>  <LOGBIO>
2.5000

$$$$
ZINC00157048
  -MTS-   02131516472D 0   0.00000     0.00000     0

 15 16  0  0  0  0  0  0  0  0999 V2000
    3.9983    3.2489    0.0000 I   0  0  0  0  0  0  0  0  0  0  0  0
    3.1327    2.7480    0.0000 C   0  0  0  0  0  0  0  0  0  0  0  0
    2.2627    3.2480    0.0000 C   0  0  0  0  0  0  0  0  0  0  0  0
    1.4027    2.7480    0.0000 C   0  0  0  0  0  0  0  0  0  0  0  0
    1.4027    1.7480    0.0000 C   0  0  0  0  0  0  0  0  0  0  0  0
    2.2627    1.2480    0.0000 C   0  0  0  0  0  0  0  0  0  0  0  0
    2.2602    0.2480    0.0000 O   0  0  0  0  0  0  0  0  0  0  0  0
    1.3929   -0.2498    0.0000 C   0  0  0  0  0  0  0  0  0  0  0  0
    1.3904   -1.2498    0.0000 C   0  0  0  0  0  0  0  0  0  0  0  0
    0.5207   -1.7502    0.0000 C   0  0  0  0  0  0  0  0  0  0  0  0
    0.5202   -2.7450    0.0000 C   0  0  0  0  0  0  0  0  0  0  0  0
    1.3845   -3.2480    0.0000 C   0  0  0  0  0  0  0  0  0  0  0  0
    2.2492   -2.7563    0.0000 C   0  0  0  0  0  0  0  0  0  0  0  0
    2.2547   -1.7528    0.0000 C   0  0  0  0  0  0  0  0  0  0  0  0
    3.1327    1.7480    0.0000 C   0  0  0  0  0  0  0  0  0  0  0  0
  1  2  1  0  0  0  0
  2  3  2  0  0  0  0
  3  4  1  0  0  0  0
  4  5  2  0  0  0  0
  5  6  1  0  0  0  0
  6  7  1  0  0  0  0
  7  8  1  0  0  0  0
  8  9  1  0  0  0  0
  9 10  2  0  0  0  0
 10 11  1  0  0  0  0
 11 12  2  0  0  0  0
 12 13  1  0  0  0  0
 13 14  2  0  0  0  0
 14  9  1  0  0  0  0
  6 15  2  0  0  0  0
 15  2  1  0  0  0  0
M  END
>  <EXTREG>  (ZINC00157048)
ZINC00157048

>  <LOGBIO>
2.5000

$$$$
ZINC00157098
  -MTS-   02131516472D 0   0.00000     0.00000     0

 12 12  0  0  0  0  0  0  0  0999 V2000
    2.2446    1.9898    0.0000 C   0  0  0  0  0  0  0  0  0  0  0  0
    3.1146    1.4899    0.0000 C   0  0  0  0  0  0  0  0  0  0  0  0
    3.1156    0.4951    0.0000 O   0  0  0  0  0  0  0  0  0  0  0  0
    2.2501   -0.0058    0.0000 C   0  0  0  0  0  0  0  0  0  0  0  0
    1.3801    0.4942    0.0000 C   0  0  0  0  0  0  0  0  0  0  0  0
    0.5201   -0.0058    0.0000 C   0  0  0  0  0  0  0  0  0  0  0  0
    0.5201   -1.0058    0.0000 C   0  0  0  0  0  0  0  0  0  0  0  0
    1.3801   -1.5058    0.0000 N   0  0  0  0  0  0  0  0  0  0  0  0
    2.2501   -1.0058    0.0000 C   0  0  0  0  0  0  0  0  0  0  0  0
    3.1156   -1.5066    0.0000 N   0  3  0  0  0  0  0  0  0  0  0  0
    3.1151   -2.5101    0.0000 O   0  5  0  0  0  0  0  0  0  0  0  0
    3.9779   -1.0105    0.0000 O   0  0  0  0  0  0  0  0  0  0  0  0
  1  2  1  0  0  0  0
  2  3  1  0  0  0  0
  3  4  1  0  0  0  0
  4  5  2  0  0  0  0
  5  6  1  0  0  0  0
  6  7  2  0  0  0  0
  7  8  1  0  0  0  0
  8  9  2  0  0  0  0
  9  4  1  0  0  0  0
  9 10  1  0  0  0  0
 10 11  1  0  0  0  0
 10 12  2  0  0  0  0
M  CHG  2  10   1  11  -1
M  END
>  <EXTREG>  (ZINC00157098)
ZINC00157098

>  <LOGBIO>
2.5000

$$$$
ZINC00157376
  -MTS-   02131516472D 0   0.00000     0.00000     0

 13 14  0  0  0  0  0  0  0  0999 V2000
    3.0549   -2.3597    0.0000 C   0  0  0  0  0  0  0  0  0  0  0  0
    3.4608   -1.4458    0.0000 C   0  0  0  0  0  0  0  0  0  0  0  0
    2.8723   -0.6373    0.0000 C   0  0  0  0  0  0  0  0  0  0  0  0
    3.1823    0.3227    0.0000 O   0  0  0  0  0  0  0  0  0  0  0  0
    2.3723    0.9027    0.0000 C   0  0  0  0  0  0  0  0  0  0  0  0
    2.2727    1.9009    0.0000 C   0  0  0  0  0  0  0  0  0  0  0  0
    3.0844    2.4849    0.0000 O   0  0  0  0  0  0  0  0  0  0  0  0
    3.9960    2.0741    0.0000 C   0  0  0  0  0  0  0  0  0  0  0  0
    1.3607    2.3111    0.0000 C   0  0  0  0  0  0  0  0  0  0  0  0
    0.5478    1.7229    0.0000 C   0  0  0  0  0  0  0  0  0  0  0  0
    0.6509    0.7334    0.0000 C   0  0  0  0  0  0  0  0  0  0  0  0
    1.5623    0.3227    0.0000 C   0  0  0  0  0  0  0  0  0  0  0  0
    1.8723   -0.6373    0.0000 C   0  0  0  0  0  0  0  0  0  0  0  0
  1  2  1  0  0  0  0
  2  3  1  0  0  0  0
  3  4  1  0  0  0  0
  4  5  1  0  0  0  0
  5  6  2  0  0  0  0
  6  7  1  0  0  0  0
  7  8  1  0  0  0  0
  6  9  1  0  0  0  0
  9 10  2  0  0  0  0
 10 11  1  0  0  0  0
 11 12  2  0  0  0  0
 12  5  1  0  0  0  0
 12 13  1  0  0  0  0
 13  3  2  0  0  0  0
M  END
>  <EXTREG>  (ZINC00157376)
ZINC00157376

>  <LOGBIO>
2.5000

$$$$
ZINC00158647
  -MTS-   02131516472D 0   0.00000     0.00000     0

 11 11  0  0  0  0  0  0  0  0999 V2000
    3.6230   -1.3832    0.0000 C   0  0  0  0  0  0  0  0  0  0  0  0
    3.0345   -0.5747    0.0000 N   0  0  0  0  0  0  0  0  0  0  0  0
    3.3445    0.3853    0.0000 C   0  0  0  0  0  0  0  0  0  0  0  0
    4.2942    0.6984    0.0000 C   0  0  0  0  0  0  0  0  0  0  0  0
    2.5345    0.9653    0.0000 C   0  0  0  0  0  0  0  0  0  0  0  0
    1.7245    0.3853    0.0000 C   0  0  0  0  0  0  0  0  0  0  0  0
    0.7748    0.6984    0.0000 C   0  0  0  0  0  0  0  0  0  0  0  0
    0.5699    1.6807    0.0000 O   0  0  0  0  0  0  0  0  0  0  0  0
    0.0323    0.0364    0.0000 O   0  0  0  0  0  0  0  0  0  0  0  0
    2.0345   -0.5747    0.0000 C   0  0  0  0  0  0  0  0  0  0  0  0
    1.4460   -1.3832    0.0000 C   0  0  0  0  0  0  0  0  0  0  0  0
  1  2  1  0  0  0  0
  2  3  1  0  0  0  0
  3  4  1  0  0  0  0
  3  5  2  0  0  0  0
  5  6  1  0  0  0  0
  6  7  1  0  0  0  0
  7  8  1  0  0  0  0
  7  9  2  0  0  0  0
  6 10  2  0  0  0  0
 10  2  1  0  0  0  0
 10 11  1  0  0  0  0
M  END
>  <EXTREG>  (ZINC00158647)
ZINC00158647

>  <LOGBIO>
2.5000

$$$$
ZINC00159391
  -MTS-   02131516472D 0   0.00000     0.00000     0

 18 19  0  0  0  0  0  0  0  0999 V2000
    4.5563   -2.9312    0.0000 C   0  0  0  0  0  0  0  0  0  0  0  0
    3.9678   -2.1228    0.0000 C   0  0  0  0  0  0  0  0  0  0  0  0
    4.2778   -1.1628    0.0000 N   0  0  0  0  0  0  0  0  0  0  0  0
    3.4678   -0.5828    0.0000 N   0  0  0  0  0  0  0  0  0  0  0  0
    2.6578   -1.1628    0.0000 C   0  0  0  0  0  0  0  0  0  0  0  0
    1.7081   -0.8496    0.0000 C   0  0  0  0  0  0  0  0  0  0  0  0
    2.9678   -2.1228    0.0000 C   0  0  0  0  0  0  0  0  0  0  0  0
    2.3793   -2.9312    0.0000 Br  0  0  0  0  0  0  0  0  0  0  0  0
    3.4678    0.4172    0.0000 C   0  0  0  0  0  0  0  0  0  0  0  0
    4.3339    0.9172    0.0000 O   0  0  0  0  0  0  0  0  0  0  0  0
    2.6018    0.9172    0.0000 C   0  0  0  0  0  0  0  0  0  0  0  0
    2.6008    1.9207    0.0000 C   0  0  0  0  0  0  0  0  0  0  0  0
    1.7383    2.4163    0.0000 C   0  0  0  0  0  0  0  0  0  0  0  0
    1.7378    3.4163    0.0000 Cl  0  0  0  0  0  0  0  0  0  0  0  0
    0.8718    1.9172    0.0000 N   0  0  0  0  0  0  0  0  0  0  0  0
    0.8678    0.9224    0.0000 C   0  0  0  0  0  0  0  0  0  0  0  0
    0.0000    0.4254    0.0000 Cl  0  0  0  0  0  0  0  0  0  0  0  0
    1.7353    0.4181    0.0000 C   0  0  0  0  0  0  0  0  0  0  0  0
  1  2  1  0  0  0  0
  2  3  2  0  0  0  0
  3  4  1  0  0  0  0
  4  5  1  0  0  0  0
  5  6  1  0  0  0  0
  5  7  2  0  0  0  0
  7  2  1  0  0  0  0
  7  8  1  0  0  0  0
  4  9  1  0  0  0  0
  9 10  2  0  0  0  0
  9 11  1  0  0  0  0
 11 12  2  0  0  0  0
 12 13  1  0  0  0  0
 13 14  1  0  0  0  0
 13 15  2  0  0  0  0
 15 16  1  0  0  0  0
 16 17  1  0  0  0  0
 16 18  2  0  0  0  0
 18 11  1  0  0  0  0
M  END
>  <EXTREG>  (ZINC00159391)
ZINC00159391

>  <LOGBIO>
2.5000

$$$$
ZINC00159534
  -MTS-   02131516472D 0   0.00000     0.00000     0

 16 17  0  0  0  0  0  0  0  0999 V2000
    3.9854    1.8022    0.0000 O   0  5  0  0  0  0  0  0  0  0  0  0
    3.1156    2.3026    0.0000 N   0  3  0  0  0  0  0  0  0  0  0  0
    3.1151    3.2974    0.0000 O   0  0  0  0  0  0  0  0  0  0  0  0
    2.2501    1.8017    0.0000 C   0  0  0  0  0  0  0  0  0  0  0  0
    1.3801    2.3017    0.0000 C   0  0  0  0  0  0  0  0  0  0  0  0
    0.5201    1.8017    0.0000 C   0  0  0  0  0  0  0  0  0  0  0  0
    0.5201    0.8017    0.0000 C   0  0  0  0  0  0  0  0  0  0  0  0
    1.3801    0.3017    0.0000 C   0  0  0  0  0  0  0  0  0  0  0  0
    2.2501    0.8017    0.0000 C   0  0  0  0  0  0  0  0  0  0  0  0
    3.1156    0.3009    0.0000 O   0  0  0  0  0  0  0  0  0  0  0  0
    3.1146   -0.6991    0.0000 C   0  0  0  0  0  0  0  0  0  0  0  0
    3.9826   -1.2026    0.0000 C   0  0  0  0  0  0  0  0  0  0  0  0
    3.9796   -2.1974    0.0000 C   0  0  0  0  0  0  0  0  0  0  0  0
    3.1136   -2.6974    0.0000 C   0  0  0  0  0  0  0  0  0  0  0  0
    2.2506   -2.2026    0.0000 C   0  0  0  0  0  0  0  0  0  0  0  0
    2.2486   -1.1991    0.0000 C   0  0  0  0  0  0  0  0  0  0  0  0
  1  2  1  0  0  0  0
  2  3  2  0  0  0  0
  2  4  1  0  0  0  0
  4  5  2  0  0  0  0
  5  6  1  0  0  0  0
  6  7  2  0  0  0  0
  7  8  1  0  0  0  0
  8  9  2  0  0  0  0
  9  4  1  0  0  0  0
  9 10  1  0  0  0  0
 10 11  1  0  0  0  0
 11 12  2  0  0  0  0
 12 13  1  0  0  0  0
 13 14  2  0  0  0  0
 14 15  1  0  0  0  0
 15 16  2  0  0  0  0
 16 11  1  0  0  0  0
M  CHG  2   1  -1   2   1
M  END
>  <EXTREG>  (ZINC00159534)
ZINC00159534

>  <LOGBIO>
2.5000

$$$$
ZINC00159913
  -MTS-   02131516472D 0   0.00000     0.00000     0

 26 29  0  0  0  0  0  0  0  0999 V2000
    8.0819    3.4298    0.0000 C   0  0  0  0  0  0  0  0  0  0  0  0
    7.0819    3.4253    0.0000 O   0  0  0  0  0  0  0  0  0  0  0  0
    6.5858    2.5570    0.0000 C   0  0  0  0  0  0  0  0  0  0  0  0
    5.5823    2.5515    0.0000 C   0  0  0  0  0  0  0  0  0  0  0  0
    5.0906    1.6868    0.0000 C   0  0  0  0  0  0  0  0  0  0  0  0
    5.5936    0.8225    0.0000 C   0  0  0  0  0  0  0  0  0  0  0  0
    6.5884    0.8230    0.0000 C   0  0  0  0  0  0  0  0  0  0  0  0
    7.0888    1.6927    0.0000 C   0  0  0  0  0  0  0  0  0  0  0  0
    5.0953   -0.0445    0.0000 C   0  0  0  0  0  0  0  0  0  0  0  0
    4.0919   -0.0475    0.0000 C   0  0  0  0  0  0  0  0  0  0  0  0
    3.5858    0.8190    0.0000 C   0  0  0  0  0  0  0  0  0  0  0  0
    2.5858    0.8119    0.0000 C   0  0  0  0  0  0  0  0  0  0  0  0
    2.0919   -0.0616    0.0000 C   0  0  0  0  0  0  0  0  0  0  0  0
    1.0885   -0.0727    0.0000 C   0  0  0  0  0  0  0  0  0  0  0  0
    0.5999   -0.9452    0.0000 C   0  0  0  0  0  0  0  0  0  0  0  0
    1.1147   -1.8066    0.0000 C   0  0  0  0  0  0  0  0  0  0  0  0
    2.1094   -1.7905    0.0000 C   0  0  0  0  0  0  0  0  0  0  0  0
    2.5980   -0.9180    0.0000 C   0  0  0  0  0  0  0  0  0  0  0  0
    3.5980   -0.9110    0.0000 C   0  0  0  0  0  0  0  0  0  0  0  0
    4.0988   -1.7765    0.0000 N   0  0  0  0  0  0  0  0  0  0  0  0
    5.0936   -1.7785    0.0000 C   0  0  0  0  0  0  0  0  0  0  0  0
    5.5923   -2.6453    0.0000 O   0  0  0  0  0  0  0  0  0  0  0  0
    5.0910   -3.5106    0.0000 C   0  0  0  0  0  0  0  0  0  0  0  0
    5.5962   -0.9100    0.0000 C   0  0  0  0  0  0  0  0  0  0  0  0
    6.5962   -0.9100    0.0000 C   0  0  0  0  0  0  0  0  0  0  0  0
    7.5962   -0.9100    0.0000 N   0  0  0  0  0  0  0  0  0  0  0  0
  1  2  1  0  0  0  0
  2  3  1  0  0  0  0
  3  4  2  0  0  0  0
  4  5  1  0  0  0  0
  5  6  2  0  0  0  0
  6  7  1  0  0  0  0
  7  8  2  0  0  0  0
  8  3  1  0  0  0  0
  6  9  1  0  0  0  0
  9 10  1  0  0  0  0
 10 11  1  0  0  0  0
 11 12  1  0  0  0  0
 12 13  1  0  0  0  0
 13 14  1  0  0  0  0
 14 15  2  0  0  0  0
 15 16  1  0  0  0  0
 16 17  2  0  0  0  0
 17 18  1  0  0  0  0
 18 13  2  0  0  0  0
 18 19  1  0  0  0  0
 19 10  2  0  0  0  0
 19 20  1  0  0  0  0
 20 21  2  0  0  0  0
 21 22  1  0  0  0  0
 22 23  1  0  0  0  0
 21 24  1  0  0  0  0
 24  9  2  0  0  0  0
 24 25  1  0  0  0  0
 25 26  3  0  0  0  0
M  END
>  <EXTREG>  (ZINC00159913)
ZINC00159913

>  <LOGBIO>
2.5000

$$$$
ZINC00161029
  -MTS-   02131516472D 0   0.00000     0.00000     0

 18 18  0  0  0  0  0  0  0  0999 V2000
    6.3844   -0.7038    0.0000 C   0  0  0  0  0  0  0  0  0  0  0  0
    5.9776   -1.6211    0.0000 O   0  0  0  0  0  0  0  0  0  0  0  0
    4.9883   -1.7254    0.0000 C   0  0  0  0  0  0  0  0  0  0  0  0
    4.5814   -2.6427    0.0000 O   0  0  0  0  0  0  0  0  0  0  0  0
    4.3998   -0.9169    0.0000 C   0  0  0  0  0  0  0  0  0  0  0  0
    4.7098    0.0431    0.0000 S   0  0  0  0  0  0  0  0  0  0  0  0
    3.8998    0.6231    0.0000 C   0  0  0  0  0  0  0  0  0  0  0  0
    3.8998    1.6231    0.0000 S   0  0  0  0  0  0  0  0  0  0  0  0
    4.7658    2.1231    0.0000 C   0  0  0  0  0  0  0  0  0  0  0  0
    3.0898    0.0431    0.0000 C   0  0  0  0  0  0  0  0  0  0  0  0
    3.3998   -0.9169    0.0000 C   0  0  0  0  0  0  0  0  0  0  0  0
    2.8112   -1.7254    0.0000 Cl  0  0  0  0  0  0  0  0  0  0  0  0
    2.1401    0.3562    0.0000 S   0  0  0  0  0  0  0  0  0  0  0  0
    1.8269   -0.5935    0.0000 O   0  0  0  0  0  0  0  0  0  0  0  0
    2.4532    1.3059    0.0000 O   0  0  0  0  0  0  0  0  0  0  0  0
    1.1904    0.6694    0.0000 C   0  0  0  0  0  0  0  0  0  0  0  0
    0.9855    1.6517    0.0000 C   0  0  0  0  0  0  0  0  0  0  0  0
    0.4478    0.0074    0.0000 C   0  0  0  0  0  0  0  0  0  0  0  0
  1  2  1  0  0  0  0
  2  3  1  0  0  0  0
  3  4  2  0  0  0  0
  3  5  1  0  0  0  0
  5  6  1  0  0  0  0
  6  7  1  0  0  0  0
  7  8  1  0  0  0  0
  8  9  1  0  0  0  0
  7 10  2  0  0  0  0
 10 11  1  0  0  0  0
 11  5  2  0  0  0  0
 11 12  1  0  0  0  0
 10 13  1  0  0  0  0
 13 14  2  0  0  0  0
 13 15  2  0  0  0  0
 13 16  1  0  0  0  0
 16 17  1  0  0  0  0
 16 18  1  0  0  0  0
M  END
>  <EXTREG>  (ZINC00161029)
ZINC00161029

>  <LOGBIO>
2.5000

$$$$
ZINC00161374
  -MTS-   02131516472D 0   0.00000     0.00000     0

 14 16  0  0  0  0  0  0  0  0999 V2000
    4.8655    1.2412    0.0000 C   0  0  0  0  0  0  0  0  0  0  0  0
    3.9955    1.7412    0.0000 C   0  0  0  0  0  0  0  0  0  0  0  0
    3.1355    1.2412    0.0000 C   0  0  0  0  0  0  0  0  0  0  0  0
    3.1355    0.2412    0.0000 C   0  0  0  0  0  0  0  0  0  0  0  0
    3.9955   -0.2588    0.0000 C   0  0  0  0  0  0  0  0  0  0  0  0
    4.8655    0.2412    0.0000 C   0  0  0  0  0  0  0  0  0  0  0  0
    3.9914   -1.2623    0.0000 N   0  0  0  0  0  0  0  0  0  0  0  0
    3.1224   -1.7570    0.0000 N   0  0  0  0  0  0  0  0  0  0  0  0
    2.2575   -1.2483    0.0000 C   0  0  0  0  0  0  0  0  0  0  0  0
    1.3834   -1.7412    0.0000 C   0  0  0  0  0  0  0  0  0  0  0  0
    0.5235   -1.2308    0.0000 C   0  0  0  0  0  0  0  0  0  0  0  0
    0.5376   -0.2274    0.0000 C   0  0  0  0  0  0  0  0  0  0  0  0
    1.4066    0.2569    0.0000 C   0  0  0  0  0  0  0  0  0  0  0  0
    2.2665   -0.2536    0.0000 C   0  0  0  0  0  0  0  0  0  0  0  0
  1  2  2  0  0  0  0
  2  3  1  0  0  0  0
  3  4  2  0  0  0  0
  4  5  1  0  0  0  0
  5  6  2  0  0  0  0
  6  1  1  0  0  0  0
  5  7  1  0  0  0  0
  7  8  2  0  0  0  0
  8  9  1  0  0  0  0
  9 10  1  0  0  0  0
 10 11  2  0  0  0  0
 11 12  1  0  0  0  0
 12 13  2  0  0  0  0
 13 14  1  0  0  0  0
 14  4  1  0  0  0  0
 14  9  2  0  0  0  0
M  END
>  <EXTREG>  (ZINC00161374)
ZINC00161374

>  <LOGBIO>
2.5000

$$$$
ZINC00161669
  -MTS-   02131516472D 0   0.00000     0.00000     0

 23 26  0  0  0  0  0  0  0  0999 V2000
    0.5965   -0.9973    0.0000 C   0  0  0  0  0  0  0  0  0  0  0  0
    1.5907   -0.8899    0.0000 C   0  0  0  0  0  0  0  0  0  0  0  0
    2.1837   -1.6994    0.0000 C   0  0  0  0  0  0  0  0  0  0  0  0
    1.7810   -2.6186    0.0000 C   0  0  0  0  0  0  0  0  0  0  0  0
    2.3752   -3.4229    0.0000 C   0  0  0  0  0  0  0  0  0  0  0  0
    3.3721   -3.3081    0.0000 C   0  0  0  0  0  0  0  0  0  0  0  0
    3.7667   -2.3949    0.0000 C   0  0  0  0  0  0  0  0  0  0  0  0
    3.1725   -1.5906    0.0000 C   0  0  0  0  0  0  0  0  0  0  0  0
    3.5775   -0.6763    0.0000 N   0  0  0  0  0  0  0  0  0  0  0  0
    2.9937    0.1292    0.0000 C   0  0  0  0  0  0  0  0  0  0  0  0
    1.9957    0.0244    0.0000 C   0  0  0  0  0  0  0  0  0  0  0  0
    1.4072    0.8329    0.0000 C   0  0  0  0  0  0  0  0  0  0  0  0
    0.3984    0.8329    0.0000 N   0  0  0  0  0  0  0  0  0  0  0  0
    0.0954    1.7819    0.0000 N   0  0  0  0  0  0  0  0  0  0  0  0
    0.8962    2.3745    0.0000 N   0  0  0  0  0  0  0  0  0  0  0  0
    1.7145    1.7845    0.0000 N   0  0  0  0  0  0  0  0  0  0  0  0
    2.6647    2.0961    0.0000 C   0  0  0  0  0  0  0  0  0  0  0  0
    2.8717    3.0780    0.0000 C   0  0  0  0  0  0  0  0  0  0  0  0
    3.8176    3.3860    0.0000 C   0  0  0  0  0  0  0  0  0  0  0  0
    4.5632    2.7196    0.0000 C   0  0  0  0  0  0  0  0  0  0  0  0
    5.5126    3.0336    0.0000 Cl  0  0  0  0  0  0  0  0  0  0  0  0
    4.3629    1.7452    0.0000 C   0  0  0  0  0  0  0  0  0  0  0  0
    3.4104    1.4297    0.0000 C   0  0  0  0  0  0  0  0  0  0  0  0
  1  2  1  0  0  0  0
  2  3  1  0  0  0  0
  3  4  1  0  0  0  0
  4  5  2  0  0  0  0
  5  6  1  0  0  0  0
  6  7  2  0  0  0  0
  7  8  1  0  0  0  0
  8  3  2  0  0  0  0
  8  9  1  0  0  0  0
  9 10  2  0  0  0  0
 10 11  1  0  0  0  0
 11  2  2  0  0  0  0
 11 12  1  0  0  0  0
 12 13  2  0  0  0  0
 13 14  1  0  0  0  0
 14 15  2  0  0  0  0
 15 16  1  0  0  0  0
 16 12  1  0  0  0  0
 16 17  1  0  0  0  0
 17 18  2  0  0  0  0
 18 19  1  0  0  0  0
 19 20  2  0  0  0  0
 20 21  1  0  0  0  0
 20 22  1  0  0  0  0
 22 23  2  0  0  0  0
 23 17  1  0  0  0  0
M  END
>  <EXTREG>  (ZINC00161669)
ZINC00161669

>  <LOGBIO>
2.5000

$$$$
ZINC00162002
  -MTS-   02131516472D 0   0.00000     0.00000     0

 14 15  0  0  0  0  0  0  0  0999 V2000
    6.4436   -0.4223    0.0000 F   0  0  0  0  0  0  0  0  0  0  0  0
    5.4494   -0.5302    0.0000 C   0  0  0  0  0  0  0  0  0  0  0  0
    4.8560    0.2790    0.0000 C   0  0  0  0  0  0  0  0  0  0  0  0
    3.8673    0.1696    0.0000 C   0  0  0  0  0  0  0  0  0  0  0  0
    3.4628   -0.7449    0.0000 C   0  0  0  0  0  0  0  0  0  0  0  0
    4.0470   -1.5501    0.0000 C   0  0  0  0  0  0  0  0  0  0  0  0
    5.0449   -1.4447    0.0000 C   0  0  0  0  0  0  0  0  0  0  0  0
    2.4683   -0.8503    0.0000 C   0  0  0  0  0  0  0  0  0  0  0  0
    2.0624   -1.7642    0.0000 O   0  0  0  0  0  0  0  0  0  0  0  0
    1.8798   -0.0418    0.0000 C   0  0  0  0  0  0  0  0  0  0  0  0
    2.1898    0.9182    0.0000 S   0  0  0  0  0  0  0  0  0  0  0  0
    1.3798    1.4982    0.0000 C   0  0  0  0  0  0  0  0  0  0  0  0
    0.5698    0.9182    0.0000 C   0  0  0  0  0  0  0  0  0  0  0  0
    0.8798   -0.0418    0.0000 C   0  0  0  0  0  0  0  0  0  0  0  0
  1  2  1  0  0  0  0
  2  3  2  0  0  0  0
  3  4  1  0  0  0  0
  4  5  2  0  0  0  0
  5  6  1  0  0  0  0
  6  7  2  0  0  0  0
  7  2  1  0  0  0  0
  5  8  1  0  0  0  0
  8  9  2  0  0  0  0
  8 10  1  0  0  0  0
 10 11  1  0  0  0  0
 11 12  1  0  0  0  0
 12 13  2  0  0  0  0
 13 14  1  0  0  0  0
 14 10  2  0  0  0  0
M  END
>  <EXTREG>  (ZINC00162002)
ZINC00162002

>  <LOGBIO>
2.5000

$$$$
ZINC00162433
  -MTS-   02131516472D 0   0.00000     0.00000     0

 27 29  0  0  1  0  0  0  0  0999 V2000
    3.6660   -3.4310    0.0000 C   0  0  0  0  0  0  0  0  0  0  0  0
    3.1603   -2.5642    0.0000 C   0  0  0  0  0  0  0  0  0  0  0  0
    2.1603   -2.5683    0.0000 C   0  0  0  0  0  0  0  0  0  0  0  0
    3.6547   -1.7010    0.0000 C   0  0  0  0  0  0  0  0  0  0  0  0
    3.1490   -0.8343    0.0000 O   0  0  0  0  0  0  0  0  0  0  0  0
    4.6547   -1.6970    0.0000 N   0  0  0  0  0  0  0  0  0  0  0  0
    5.1512   -0.8290    0.0000 C   0  0  0  0  0  0  0  0  0  0  0  0
    6.1546   -0.8239    0.0000 N   0  0  0  0  0  0  0  0  0  0  0  0
    6.6468    0.0406    0.0000 C   0  0  0  0  0  0  0  0  0  0  0  0
    7.6468    0.0440    0.0000 O   0  0  0  0  0  0  0  0  0  0  0  0
    6.1468    0.9051    0.0000 C   0  0  0  0  0  0  0  0  0  0  0  0
    6.4568    1.8651    0.0000 N   0  0  0  0  0  0  0  0  0  0  0  0
    5.6468    2.4451    0.0000 C   0  0  0  0  0  0  0  0  0  0  0  0
    4.8368    1.8651    0.0000 N   0  0  0  0  0  0  0  0  0  0  0  0
    3.8871    2.1782    0.0000 C   0  0  2  0  0  0  0  0  0  0  0  0
    3.5787    3.1387    0.0000 C   0  0  0  0  0  0  0  0  0  0  0  0
    2.5824    3.1371    0.0000 C   0  0  2  0  0  0  0  0  0  0  0  0
    1.9989    3.9492    0.0000 O   0  0  0  0  0  0  0  0  0  0  0  0
    2.2630    2.1934    0.0000 C   0  0  2  0  0  0  0  0  0  0  0  0
    1.3091    1.8936    0.0000 C   0  0  0  0  0  0  0  0  0  0  0  0
    0.5724    2.5698    0.0000 O   0  0  0  0  0  0  0  0  0  0  0  0
    3.0750    1.5947    0.0000 O   0  0  0  0  0  0  0  0  0  0  0  0
    5.1468    0.9051    0.0000 C   0  0  0  0  0  0  0  0  0  0  0  0
    4.6486    0.0355    0.0000 N   0  0  0  0  0  0  0  0  0  0  0  0
    1.8434    2.6223    0.0000 H   0  0  0  0  0  0  0  0  0  0  0  0
    2.8558    3.6712    0.0000 H   0  0  0  0  0  0  0  0  0  0  0  0
    4.3130    2.6008    0.0000 H   0  0  0  0  0  0  0  0  0  0  0  0
  1  2  1  0  0  0  0
  2  3  1  0  0  0  0
  2  4  1  0  0  0  0
  4  5  2  0  0  0  0
  4  6  1  0  0  0  0
  6  7  1  0  0  0  0
  7  8  1  0  0  0  0
  8  9  1  0  0  0  0
  9 10  2  0  0  0  0
  9 11  1  0  0  0  0
 11 12  1  0  0  0  0
 12 13  2  0  0  0  0
 13 14  1  0  0  0  0
 15 14  1  1  0  0  0
 15 27  1  6  0  0  0
 15 16  1  0  0  0  0
 16 17  1  0  0  0  0
 17 26  1  6  0  0  0
 17 18  1  1  0  0  0
 17 19  1  0  0  0  0
 19 25  1  6  0  0  0
 19 20  1  1  0  0  0
 20 21  1  0  0  0  0
 19 22  1  0  0  0  0
 22 15  1  0  0  0  0
 14 23  1  0  0  0  0
 23 11  2  0  0  0  0
 23 24  1  0  0  0  0
 24  7  2  0  0  0  0
M  END
>  <EXTREG>  (ZINC00162433)
ZINC00162433

>  <LOGBIO>
2.5000

$$$$
ZINC00162594
  -MTS-   02131516472D 0   0.00000     0.00000     0

 14 15  0  0  0  0  0  0  0  0999 V2000
    4.3555   -0.3377    0.0000 C   0  0  0  0  0  0  0  0  0  0  0  0
    3.7670    0.4708    0.0000 C   0  0  0  0  0  0  0  0  0  0  0  0
    4.0770    1.4308    0.0000 C   0  0  0  0  0  0  0  0  0  0  0  0
    3.2670    2.0108    0.0000 C   0  0  0  0  0  0  0  0  0  0  0  0
    2.4570    1.4308    0.0000 C   0  0  0  0  0  0  0  0  0  0  0  0
    1.5073    1.7439    0.0000 C   0  0  0  0  0  0  0  0  0  0  0  0
    2.7670    0.4708    0.0000 N   0  0  0  0  0  0  0  0  0  0  0  0
    2.1785   -0.3377    0.0000 C   0  0  0  0  0  0  0  0  0  0  0  0
    1.1805   -0.2329    0.0000 C   0  0  0  0  0  0  0  0  0  0  0  0
    0.5967   -1.0384    0.0000 C   0  0  0  0  0  0  0  0  0  0  0  0
    1.0017   -1.9527    0.0000 C   0  0  0  0  0  0  0  0  0  0  0  0
    1.9905   -2.0616    0.0000 C   0  0  0  0  0  0  0  0  0  0  0  0
    2.5835   -1.2520    0.0000 C   0  0  0  0  0  0  0  0  0  0  0  0
    3.5777   -1.3594    0.0000 S   0  0  0  0  0  0  0  0  0  0  0  0
  1  2  1  0  0  0  0
  2  3  2  0  0  0  0
  3  4  1  0  0  0  0
  4  5  2  0  0  0  0
  5  6  1  0  0  0  0
  5  7  1  0  0  0  0
  7  2  1  0  0  0  0
  7  8  1  0  0  0  0
  8  9  2  0  0  0  0
  9 10  1  0  0  0  0
 10 11  2  0  0  0  0
 11 12  1  0  0  0  0
 12 13  2  0  0  0  0
 13  8  1  0  0  0  0
 13 14  1  0  0  0  0
M  END
>  <EXTREG>  (ZINC00162594)
ZINC00162594

>  <LOGBIO>
2.5000

$$$$
ZINC00162697
  -MTS-   02131516472D 0   0.00000     0.00000     0

 20 22  0  0  1  0  0  0  0  0999 V2000
    3.6747   -1.9434    0.0000 C   0  0  0  0  0  0  0  0  0  0  0  0
    3.0900   -1.1322    0.0000 C   0  0  2  0  0  0  0  0  0  0  0  0
    3.4000   -0.1722    0.0000 O   0  0  0  0  0  0  0  0  0  0  0  0
    2.5900    0.4078    0.0000 C   0  0  1  0  0  0  0  0  0  0  0  0
    1.9226    1.1525    0.0000 O   0  0  0  0  0  0  0  0  0  0  0  0
    1.7800   -0.1722    0.0000 C   0  0  0  0  0  0  0  0  0  0  0  0
    2.0900   -1.1229    0.0000 N   0  3  0  0  0  0  0  0  0  0  0  0
    2.4870   -2.0445    0.0000 C   0  0  0  0  0  0  0  0  0  0  0  0
    1.8879   -2.8451    0.0000 C   0  0  0  0  0  0  0  0  0  0  0  0
    0.8918   -2.7242    0.0000 C   0  0  0  0  0  0  0  0  0  0  0  0
    0.5028   -1.8086    0.0000 C   0  0  0  0  0  0  0  0  0  0  0  0
    1.1019   -1.0080    0.0000 C   0  0  0  0  0  0  0  0  0  0  0  0
    3.2574    1.1525    0.0000 C   0  0  0  0  0  0  0  0  0  0  0  0
    4.2396    0.9471    0.0000 C   0  0  0  0  0  0  0  0  0  0  0  0
    4.9020    1.6893    0.0000 C   0  0  0  0  0  0  0  0  0  0  0  0
    4.5918    2.6399    0.0000 C   0  0  0  0  0  0  0  0  0  0  0  0
    5.2610    3.3829    0.0000 Cl  0  0  0  0  0  0  0  0  0  0  0  0
    3.6191    2.8484    0.0000 C   0  0  0  0  0  0  0  0  0  0  0  0
    2.9471    2.1032    0.0000 C   0  0  0  0  0  0  0  0  0  0  0  0
    3.6827   -1.0389    0.0000 H   0  0  0  0  0  0  0  0  0  0  0  0
  2  1  1  1  0  0  0
  2 20  1  6  0  0  0
  2  3  1  0  0  0  0
  3  4  1  0  0  0  0
  4  5  1  6  0  0  0
  4  6  1  0  0  0  0
  6  7  1  0  0  0  0
  7  2  1  0  0  0  0
  7  8  1  0  0  0  0
  8  9  1  0  0  0  0
  9 10  1  0  0  0  0
 10 11  1  0  0  0  0
 11 12  1  0  0  0  0
 12  7  1  0  0  0  0
  4 13  1  0  0  0  0
 13 14  2  0  0  0  0
 14 15  1  0  0  0  0
 15 16  2  0  0  0  0
 16 17  1  0  0  0  0
 16 18  1  0  0  0  0
 18 19  2  0  0  0  0
 19 13  1  0  0  0  0
M  CHG  1   7   1
M  END
>  <EXTREG>  (ZINC00162697)
ZINC00162697

>  <LOGBIO>
2.5000

$$$$
ZINC00162852
  -MTS-   02131516472D 0   0.00000     0.00000     0

 24 26  0  0  0  0  0  0  0  0999 V2000
    2.2446   -1.1824    0.0000 O   0  0  0  0  0  0  0  0  0  0  0  0
    3.1146   -1.6823    0.0000 C   0  0  0  0  0  0  0  0  0  0  0  0
    3.1156   -2.6771    0.0000 C   0  0  0  0  0  0  0  0  0  0  0  0
    2.2501   -3.1780    0.0000 C   0  0  0  0  0  0  0  0  0  0  0  0
    1.3801   -2.6780    0.0000 C   0  0  0  0  0  0  0  0  0  0  0  0
    0.5201   -3.1780    0.0000 C   0  0  0  0  0  0  0  0  0  0  0  0
    0.5201   -4.1780    0.0000 C   0  0  0  0  0  0  0  0  0  0  0  0
    1.3801   -4.6780    0.0000 C   0  0  0  0  0  0  0  0  0  0  0  0
    2.2501   -4.1780    0.0000 C   0  0  0  0  0  0  0  0  0  0  0  0
    3.9799   -1.1810    0.0000 N   0  0  0  0  0  0  0  0  0  0  0  0
    3.9784   -0.1810    0.0000 C   0  0  0  0  0  0  0  0  0  0  0  0
    4.8461    0.3229    0.0000 C   0  0  0  0  0  0  0  0  0  0  0  0
    4.8426    1.3176    0.0000 C   0  0  0  0  0  0  0  0  0  0  0  0
    3.9763    1.8172    0.0000 N   0  0  0  0  0  0  0  0  0  0  0  0
    3.1135    1.3220    0.0000 C   0  0  0  0  0  0  0  0  0  0  0  0
[truncated: 4,527,330 more chars]
