# Supplementary material for: Template CoMFA Generates Single 3D-QSAR Models that, for Twelve of Twelve Biological Targets, Predict All ChEMBL-Tabulated Affinities
Source: PLoS One. 2015 Jun 12;10(6):e0129307. doi: 10.1371/journal.pone.0129307 (PMC4466312; doi:10.1371/journal.pone.0129307)
Supplement: S13 Text — The zip file contains, for each target, the template, training set, and prediction set, as “2D” structures, in. sdf format. (ZIP) [file pone.0129307.s014.zip › ptp1b_tmpl33.sdf]

ZINC00039207
  -MTS-   02131517073D 0   0.00000     0.00000     0

 33 35  0  0  1  0  0  0  0  0999 V2000
    5.8090   -3.2890    1.1870 Cl  0  0  0  0  0  0  0  0  0  0  0  0
    4.7010   -2.3720    0.1810 C   0  0  0  0  0  0  0  0  0  0  0  0
    3.6370   -1.6750    0.7660 C   0  0  0  0  0  0  0  0  0  0  0  0
    2.7390   -0.9630   -0.0360 C   0  0  0  0  0  0  0  0  0  0  0  0
    2.9460   -0.8700   -1.4220 C   0  0  0  0  0  0  0  0  0  0  0  0
    3.9920   -1.6010   -2.0050 C   0  0  0  0  0  0  0  0  0  0  0  0
    4.8780   -2.3330   -1.2040 C   0  0  0  0  0  0  0  0  0  0  0  0
    2.0550    0.0410   -2.2930 C   0  0  2  0  0  0  0  0  0  0  0  0
    0.7020   -0.6140   -2.6880 C   0  0  0  0  0  0  0  0  0  0  0  0
   -0.4250   -0.1750   -1.7860 C   0  0  0  0  0  0  0  0  0  0  0  0
   -0.2800    0.7780   -0.9570 N   0  0  0  0  0  0  0  0  0  0  0  0
    0.9170    1.5650   -0.8500 C   0  0  0  0  0  0  0  0  0  0  0  0
    0.9590    2.5050   -0.0850 O   0  0  0  0  0  0  0  0  0  0  0  0
    1.9880    1.2870   -1.5710 N   0  0  0  0  0  0  0  0  0  0  0  0
   -1.7810   -0.8430   -1.8990 C   0  0  0  0  0  0  0  0  0  0  0  0
   -2.4830   -0.7990   -3.1090 C   0  0  0  0  0  0  0  0  0  0  0  0
   -3.7430   -1.3990   -3.2220 C   0  0  0  0  0  0  0  0  0  0  0  0
   -4.2850   -2.0960   -2.1390 C   0  0  0  0  0  0  0  0  0  0  0  0
   -5.8160   -2.9310   -2.3040 Cl  0  0  0  0  0  0  0  0  0  0  0  0
   -3.5980   -2.1230   -0.9220 C   0  0  0  0  0  0  0  0  0  0  0  0
   -2.3500   -1.4990   -0.8010 C   0  0  0  0  0  0  0  0  0  0  0  0
    3.5260   -1.6930    1.8490 H   0  0  0  0  0  0  0  0  0  0  0  0
    1.8860   -0.4800    0.4370 H   0  0  0  0  0  0  0  0  0  0  0  0
    4.1360   -1.6100   -3.0830 H   0  0  0  0  0  0  0  0  0  0  0  0
    5.7120   -2.8680   -1.6520 H   0  0  0  0  0  0  0  0  0  0  0  0
    2.6070    0.2450   -3.2270 H   0  0  0  0  0  0  0  0  0  0  0  0
    0.7940   -1.7100   -2.6470 H   0  0  0  0  0  0  0  0  0  0  0  0
    0.4440   -0.3350   -3.7240 H   0  0  0  0  0  0  0  0  0  0  0  0
    2.7800    1.8810   -1.4670 H   0  0  0  0  0  0  0  0  0  0  0  0
   -2.0580   -0.2900   -3.9700 H   0  0  0  0  0  0  0  0  0  0  0  0
   -4.3130   -1.3250   -4.1430 H   0  0  0  0  0  0  0  0  0  0  0  0
   -4.0470   -2.6320   -0.0740 H   0  0  0  0  0  0  0  0  0  0  0  0
   -1.8160   -1.5230    0.1470 H   0  0  0  0  0  0  0  0  0  0  0  0
  1  2  1  0  0  0  0
  2  3  2  0  0  0  0
  3 22  1  0  0  0  0
  3  4  1  0  0  0  0
  4 23  1  0  0  0  0
  4  5  2  0  0  0  0
  5  6  1  0  0  0  0
  6 24  1  0  0  0  0
  6  7  2  0  0  0  0
  7  2  1  0  0  0  0
  7 25  1  0  0  0  0
  5  8  1  0  0  0  0
  8 26  1  0  0  0  0
  8  9  1  0  0  0  0
  9 27  1  0  0  0  0
  9 28  1  0  0  0  0
  9 10  1  0  0  0  0
 10 11  2  0  0  0  0
 11 12  1  0  0  0  0
 12 13  2  0  0  0  0
 12 14  1  0  0  0  0
 14  8  1  0  0  0  0
 14 29  1  0  0  0  0
 10 15  1  0  0  0  0
 15 16  2  0  0  0  0
 16 30  1  0  0  0  0
 16 17  1  0  0  0  0
 17 31  1  0  0  0  0
 17 18  2  0  0  0  0
 18 19  1  0  0  0  0
 18 20  1  0  0  0  0
 20 32  1  0  0  0  0
 20 21  2  0  0  0  0
 21 15  1  0  0  0  0
 21 33  1  0  0  0  0
M  END
$$$$
ZINC00049936
  -MTS-   02131517073D 0   0.00000     0.00000     0

 23 24  0  0  0  0  0  0  0  0999 V2000
   -1.4390   -1.3000   -2.0550 C   0  0  0  0  0  0  0  0  0  0  0  0
   -1.0060   -0.4070   -0.9860 N   0  0  0  0  0  0  0  0  0  0  0  0
   -1.8030    0.4320   -0.2440 C   0  0  0  0  0  0  0  0  0  0  0  0
   -3.3320    0.4610   -0.3120 C   0  0  0  0  0  0  0  0  0  0  0  0
   -0.9970    1.2360    0.5760 C   0  0  0  0  0  0  0  0  0  0  0  0
   -1.4250    2.2560    1.5000 C   0  0  0  0  0  0  0  0  0  0  0  0
   -1.7640    3.0780    2.2430 N   0  0  0  0  0  0  0  0  0  0  0  0
    0.3330    0.8720    0.3410 C   0  0  0  0  0  0  0  0  0  0  0  0
    1.5280    1.3500    0.8790 C   0  0  0  0  0  0  0  0  0  0  0  0
    2.7200    0.7660    0.4310 C   0  0  0  0  0  0  0  0  0  0  0  0
    2.7070   -0.2690   -0.5170 C   0  0  0  0  0  0  0  0  0  0  0  0
    1.5020   -0.7480   -1.0490 C   0  0  0  0  0  0  0  0  0  0  0  0
    0.3240   -0.1430   -0.6070 C   0  0  0  0  0  0  0  0  0  0  0  0
   -1.6170   -2.3000   -1.6350 H   0  0  0  0  0  0  0  0  0  0  0  0
   -0.6760   -1.3690   -2.8440 H   0  0  0  0  0  0  0  0  0  0  0  0
   -2.3680   -0.9350   -2.5190 H   0  0  0  0  0  0  0  0  0  0  0  0
   -3.6460    1.0080   -1.2120 H   0  0  0  0  0  0  0  0  0  0  0  0
   -3.7450    0.9620    0.5770 H   0  0  0  0  0  0  0  0  0  0  0  0
   -3.7220   -0.5670   -0.3510 H   0  0  0  0  0  0  0  0  0  0  0  0
    1.5300    2.1450    1.6180 H   0  0  0  0  0  0  0  0  0  0  0  0
    3.6690    1.1210    0.8240 H   0  0  0  0  0  0  0  0  0  0  0  0
    3.6460   -0.7070   -0.8440 H   0  0  0  0  0  0  0  0  0  0  0  0
    1.4910   -1.5570   -1.7690 H   0  0  0  0  0  0  0  0  0  0  0  0
  1 14  1  0  0  0  0
  1 15  1  0  0  0  0
  1 16  1  0  0  0  0
  1  2  1  0  0  0  0
  2  3  1  0  0  0  0
  3  4  1  0  0  0  0
  4 17  1  0  0  0  0
  4 18  1  0  0  0  0
  4 19  1  0  0  0  0
  3  5  2  0  0  0  0
  5  6  1  0  0  0  0
  6  7  3  0  0  0  0
  5  8  1  0  0  0  0
  8  9  2  0  0  0  0
  9 20  1  0  0  0  0
  9 10  1  0  0  0  0
 10 21  1  0  0  0  0
 10 11  2  0  0  0  0
 11 22  1  0  0  0  0
 11 12  1  0  0  0  0
 12 23  1  0  0  0  0
 12 13  2  0  0  0  0
 13  2  1  0  0  0  0
 13  8  1  0  0  0  0
M  END
$$$$
ZINC00066137
  -MTS-   02131517073D 0   0.00000     0.00000     0

 21 22  0  0  0  0  0  0  0  0999 V2000
   -3.5980    0.5940    0.5650 O   0  0  0  0  0  0  0  0  0  0  0  0
   -2.6140    1.2480    1.1870 C   0  0  0  0  0  0  0  0  0  0  0  0
   -2.9530    2.0980    1.9970 O   0  0  0  0  0  0  0  0  0  0  0  0
   -1.1360    0.9780    0.9310 C   0  0  0  0  0  0  0  0  0  0  0  0
   -0.1660    1.7100    1.6270 C   0  0  0  0  0  0  0  0  0  0  0  0
    1.1940    1.4750    1.4040 C   0  0  0  0  0  0  0  0  0  0  0  0
    1.5720    0.5000    0.4750 C   0  0  0  0  0  0  0  0  0  0  0  0
    2.9240    0.2380    0.2260 C   0  0  0  0  0  0  0  0  0  0  0  0
    3.2850   -0.7400   -0.7040 C   0  0  0  0  0  0  0  0  0  0  0  0
    2.2960   -1.4550   -1.3850 C   0  0  0  0  0  0  0  0  0  0  0  0
    0.9400   -1.2000   -1.1420 C   0  0  0  0  0  0  0  0  0  0  0  0
   -0.0500   -1.9210   -1.8290 O   0  0  0  0  0  0  0  0  0  0  0  0
    0.5780   -0.2170   -0.2060 C   0  0  0  0  0  0  0  0  0  0  0  0
   -0.7270    0.0430    0.0410 N   0  0  0  0  0  0  0  0  0  0  0  0
   -4.4290    0.9260    0.8810 H   0  0  0  0  0  0  0  0  0  0  0  0
   -0.4750    2.4640    2.3450 H   0  0  0  0  0  0  0  0  0  0  0  0
    1.9410    2.0470    1.9480 H   0  0  0  0  0  0  0  0  0  0  0  0
    3.6990    0.7890    0.7510 H   0  0  0  0  0  0  0  0  0  0  0  0
    4.3360   -0.9440   -0.8980 H   0  0  0  0  0  0  0  0  0  0  0  0
    2.5940   -2.2110   -2.1040 H   0  0  0  0  0  0  0  0  0  0  0  0
    0.2690   -2.5680   -2.4450 H   0  0  0  0  0  0  0  0  0  0  0  0
  1 15  1  0  0  0  0
  1  2  1  0  0  0  0
  2  3  2  0  0  0  0
  2  4  1  0  0  0  0
  4  5  2  0  0  0  0
  5 16  1  0  0  0  0
  5  6  1  0  0  0  0
  6 17  1  0  0  0  0
  6  7  2  0  0  0  0
  7  8  1  0  0  0  0
  8 18  1  0  0  0  0
  8  9  2  0  0  0  0
  9 19  1  0  0  0  0
  9 10  1  0  0  0  0
 10 20  1  0  0  0  0
 10 11  2  0  0  0  0
 11 12  1  0  0  0  0
 12 21  1  0  0  0  0
 11 13  1  0  0  0  0
 13  7  1  0  0  0  0
 13 14  2  0  0  0  0
 14  4  1  0  0  0  0
M  END
$$$$
ZINC00074670
  -MTS-   02131517073D 0   0.00000     0.00000     0

 35 36  0  0  1  0  0  0  0  0999 V2000
    2.8390    1.2370    0.3100 O   0  0  0  0  0  0  0  0  0  0  0  0
    2.8670   -0.1670   -0.0140 C   0  0  2  0  0  0  0  0  0  0  0  0
    4.2730   -0.7000    0.3600 C   0  0  0  0  0  0  0  0  0  0  0  0
    4.5220   -0.5340    1.8820 C   0  0  0  0  0  0  0  0  0  0  0  0
    3.4300   -1.2810    2.6900 C   0  0  0  0  0  0  0  0  0  0  0  0
    2.0120   -0.7860    2.2980 C   0  0  0  0  0  0  0  0  0  0  0  0
    1.7830   -0.9460    0.7730 C   0  0  1  0  0  0  0  0  0  0  0  0
    0.2550   -0.2120    0.1690 S   0  0  0  0  0  0  0  0  0  0  0  0
   -0.0050   -0.8080   -1.1280 O   0  0  0  0  0  0  0  0  0  0  0  0
    0.4400    1.2360    0.2350 O   0  0  0  0  0  0  0  0  0  0  0  0
   -1.0370   -0.7230    1.3280 C   0  0  0  0  0  0  0  0  0  0  0  0
   -2.4010   -0.1940    0.8630 C   0  0  0  0  0  0  0  0  0  0  0  0
   -3.0510   -0.8060   -0.2140 C   0  0  0  0  0  0  0  0  0  0  0  0
   -4.3110   -0.3600   -0.6240 C   0  0  0  0  0  0  0  0  0  0  0  0
   -4.9190    0.7170    0.0290 C   0  0  0  0  0  0  0  0  0  0  0  0
   -4.2590    1.3510    1.0860 C   0  0  0  0  0  0  0  0  0  0  0  0
   -3.0020    0.8990    1.4990 C   0  0  0  0  0  0  0  0  0  0  0  0
    1.9780    1.6520    0.1540 H   0  0  0  0  0  0  0  0  0  0  0  0
    2.7110   -0.2950   -1.1000 H   0  0  0  0  0  0  0  0  0  0  0  0
    4.3570   -1.7630    0.0810 H   0  0  0  0  0  0  0  0  0  0  0  0
    5.0380   -0.1360   -0.2010 H   0  0  0  0  0  0  0  0  0  0  0  0
    4.5110    0.5350    2.1510 H   0  0  0  0  0  0  0  0  0  0  0  0
    5.5150   -0.9390    2.1400 H   0  0  0  0  0  0  0  0  0  0  0  0
    3.5080   -2.3630    2.4910 H   0  0  0  0  0  0  0  0  0  0  0  0
    3.5940   -1.1210    3.7690 H   0  0  0  0  0  0  0  0  0  0  0  0
    1.8900    0.2710    2.5840 H   0  0  0  0  0  0  0  0  0  0  0  0
    1.2730   -1.3850    2.8530 H   0  0  0  0  0  0  0  0  0  0  0  0
    1.7920   -2.0170    0.5080 H   0  0  0  0  0  0  0  0  0  0  0  0
   -0.8080   -0.3330    2.3300 H   0  0  0  0  0  0  0  0  0  0  0  0
   -1.0600   -1.8220    1.3770 H   0  0  0  0  0  0  0  0  0  0  0  0
   -2.5770   -1.6300   -0.7430 H   0  0  0  0  0  0  0  0  0  0  0  0
   -4.8180   -0.8490   -1.4510 H   0  0  0  0  0  0  0  0  0  0  0  0
   -5.9000    1.0610   -0.2860 H   0  0  0  0  0  0  0  0  0  0  0  0
   -4.7240    2.1960    1.5860 H   0  0  0  0  0  0  0  0  0  0  0  0
   -2.4980    1.4100    2.3140 H   0  0  0  0  0  0  0  0  0  0  0  0
  1 18  1  0  0  0  0
  1  2  1  0  0  0  0
  2 19  1  0  0  0  0
  2  3  1  0  0  0  0
  3 20  1  0  0  0  0
  3 21  1  0  0  0  0
  3  4  1  0  0  0  0
  4 22  1  0  0  0  0
  4 23  1  0  0  0  0
  4  5  1  0  0  0  0
  5 24  1  0  0  0  0
  5 25  1  0  0  0  0
  5  6  1  0  0  0  0
  6 26  1  0  0  0  0
  6 27  1  0  0  0  0
  6  7  1  0  0  0  0
  7  2  1  0  0  0  0
  7 28  1  0  0  0  0
  7  8  1  0  0  0  0
  8  9  2  0  0  0  0
  8 10  2  0  0  0  0
  8 11  1  0  0  0  0
 11 29  1  0  0  0  0
 11 30  1  0  0  0  0
 11 12  1  0  0  0  0
 12 13  2  0  0  0  0
 13 31  1  0  0  0  0
 13 14  1  0  0  0  0
 14 32  1  0  0  0  0
 14 15  2  0  0  0  0
 15 33  1  0  0  0  0
 15 16  1  0  0  0  0
 16 34  1  0  0  0  0
 16 17  2  0  0  0  0
 17 12  1  0  0  0  0
 17 35  1  0  0  0  0
M  END
$$$$
ZINC00102599
  -MTS-   02131517073D 0   0.00000     0.00000     0

 26 27  0  0  0  0  0  0  0  0999 V2000
   -0.6340   -1.0930    1.5780 C   0  0  0  0  0  0  0  0  0  0  0  0
   -1.1110   -0.0860    0.5240 C   0  0  0  0  0  0  0  0  0  0  0  0
   -2.4760    0.1610    0.3330 C   0  0  0  0  0  0  0  0  0  0  0  0
   -2.8910    1.0540   -0.6600 C   0  0  0  0  0  0  0  0  0  0  0  0
   -1.9500    1.7020   -1.4620 C   0  0  0  0  0  0  0  0  0  0  0  0
   -2.3510    2.5460   -2.4080 F   0  0  0  0  0  0  0  0  0  0  0  0
   -0.5890    1.4630   -1.2680 C   0  0  0  0  0  0  0  0  0  0  0  0
   -0.1710    0.5900   -0.2620 C   0  0  0  0  0  0  0  0  0  0  0  0
    1.2130    0.3860   -0.0390 N   0  0  0  0  0  0  0  0  0  0  0  0
    1.8670   -0.4320   -0.8930 C   0  0  0  0  0  0  0  0  0  0  0  0
    1.2770   -0.9210   -1.8420 O   0  0  0  0  0  0  0  0  0  0  0  0
    3.3350   -0.7700   -0.7440 C   0  0  0  0  0  0  0  0  0  0  0  0
    3.8280   -0.8110    1.0060 S   0  0  0  0  0  0  0  0  0  0  0  0
    3.2370    0.8690    1.3790 C   0  0  0  0  0  0  0  0  0  0  0  0
    1.7760    1.0190    1.0150 C   0  0  0  0  0  0  0  0  0  0  0  0
    1.1030    1.7640    1.7090 O   0  0  0  0  0  0  0  0  0  0  0  0
   -0.1690   -0.5560    2.4170 H   0  0  0  0  0  0  0  0  0  0  0  0
    0.1050   -1.7740    1.1310 H   0  0  0  0  0  0  0  0  0  0  0  0
   -1.4680   -1.6960    1.9650 H   0  0  0  0  0  0  0  0  0  0  0  0
   -3.2170   -0.3380    0.9510 H   0  0  0  0  0  0  0  0  0  0  0  0
   -3.9460    1.2540   -0.8180 H   0  0  0  0  0  0  0  0  0  0  0  0
    0.1380    1.9580   -1.8990 H   0  0  0  0  0  0  0  0  0  0  0  0
    3.9390   -0.0180   -1.2730 H   0  0  0  0  0  0  0  0  0  0  0  0
    3.5460   -1.7610   -1.1730 H   0  0  0  0  0  0  0  0  0  0  0  0
    3.8340    1.5990    0.8110 H   0  0  0  0  0  0  0  0  0  0  0  0
    3.3870    1.0500    2.4550 H   0  0  0  0  0  0  0  0  0  0  0  0
  1 17  1  0  0  0  0
  1 18  1  0  0  0  0
  1 19  1  0  0  0  0
  1  2  1  0  0  0  0
  2  3  2  0  0  0  0
  3 20  1  0  0  0  0
  3  4  1  0  0  0  0
  4 21  1  0  0  0  0
  4  5  2  0  0  0  0
  5  6  1  0  0  0  0
  5  7  1  0  0  0  0
  7 22  1  0  0  0  0
  7  8  2  0  0  0  0
  8  2  1  0  0  0  0
  8  9  1  0  0  0  0
  9 10  1  0  0  0  0
 10 11  2  0  0  0  0
 10 12  1  0  0  0  0
 12 23  1  0  0  0  0
 12 24  1  0  0  0  0
 12 13  1  0  0  0  0
 13 14  1  0  0  0  0
 14 25  1  0  0  0  0
 14 26  1  0  0  0  0
 14 15  1  0  0  0  0
 15  9  1  0  0  0  0
 15 16  2  0  0  0  0
M  END
$$$$
ZINC00124986
  -MTS-   02131517073D 0   0.00000     0.00000     0

 29 29  0  0  0  0  0  0  0  0999 V2000
   -3.6030   -1.3800    1.2480 C   0  0  0  0  0  0  0  0  0  0  0  0
   -2.1890   -1.3000    0.6090 C   0  0  0  0  0  0  0  0  0  0  0  0
   -1.4320   -2.6370    0.8370 C   0  0  0  0  0  0  0  0  0  0  0  0
   -2.3190   -1.0160   -0.9130 C   0  0  0  0  0  0  0  0  0  0  0  0
   -1.3170    0.0640    1.4370 S   0  0  0  0  0  0  0  0  0  0  0  0
   -1.9690    1.3220    1.0760 O   0  0  0  0  0  0  0  0  0  0  0  0
   -1.1360   -0.2760    2.8330 O   0  0  0  0  0  0  0  0  0  0  0  0
    0.2510    0.0780    0.7120 C   0  0  0  0  0  0  0  0  0  0  0  0
    1.3210   -0.6920    1.1580 C   0  0  0  0  0  0  0  0  0  0  0  0
    2.4460   -0.6950    0.4180 N   0  0  0  0  0  0  0  0  0  0  0  0
    2.5330    0.0480   -0.6950 C   0  0  0  0  0  0  0  0  0  0  0  0
    3.6590    0.0010   -1.3980 N   0  0  0  0  0  0  0  0  0  0  0  0
    1.5440    0.8320   -1.1300 N   0  0  0  0  0  0  0  0  0  0  0  0
    0.4250    0.8800   -0.4050 C   0  0  0  0  0  0  0  0  0  0  0  0
   -0.5090    1.7450   -0.8240 N   0  0  0  0  0  0  0  0  0  0  0  0
   -4.1970   -2.1830    0.7860 H   0  0  0  0  0  0  0  0  0  0  0  0
   -4.1370   -0.4270    1.1120 H   0  0  0  0  0  0  0  0  0  0  0  0
   -3.5230   -1.5810    2.3270 H   0  0  0  0  0  0  0  0  0  0  0  0
   -2.0010   -3.4780    0.4120 H   0  0  0  0  0  0  0  0  0  0  0  0
   -0.4450   -2.6140    0.3530 H   0  0  0  0  0  0  0  0  0  0  0  0
   -1.2900   -2.8180    1.9130 H   0  0  0  0  0  0  0  0  0  0  0  0
   -2.8950   -1.8150   -1.4050 H   0  0  0  0  0  0  0  0  0  0  0  0
   -1.3280   -0.9660   -1.3870 H   0  0  0  0  0  0  0  0  0  0  0  0
   -2.8370   -0.0600   -1.0830 H   0  0  0  0  0  0  0  0  0  0  0  0
    1.2590   -1.2760    2.0740 H   0  0  0  0  0  0  0  0  0  0  0  0
    4.4210   -0.5940   -1.0690 H   0  0  0  0  0  0  0  0  0  0  0  0
    3.7350    0.5650   -2.2450 H   0  0  0  0  0  0  0  0  0  0  0  0
   -0.3510    2.2420   -1.7070 H   0  0  0  0  0  0  0  0  0  0  0  0
   -1.3310    1.9880   -0.2190 H   0  0  0  0  0  0  0  0  0  0  0  0
  1 16  1  0  0  0  0
  1 17  1  0  0  0  0
  1 18  1  0  0  0  0
  1  2  1  0  0  0  0
  2  3  1  0  0  0  0
  3 19  1  0  0  0  0
  3 20  1  0  0  0  0
  3 21  1  0  0  0  0
  2  4  1  0  0  0  0
  4 22  1  0  0  0  0
  4 23  1  0  0  0  0
  4 24  1  0  0  0  0
  2  5  1  0  0  0  0
  5  6  2  0  0  0  0
  5  7  2  0  0  0  0
  5  8  1  0  0  0  0
  8  9  2  0  0  0  0
  9 25  1  0  0  0  0
  9 10  1  0  0  0  0
 10 11  2  0  0  0  0
 11 12  1  0  0  0  0
 12 26  1  0  0  0  0
 12 27  1  0  0  0  0
 11 13  1  0  0  0  0
 13 14  2  0  0  0  0
 14  8  1  0  0  0  0
 14 15  1  0  0  0  0
 15 28  1  0  0  0  0
 15 29  1  0  0  0  0
M  END
$$$$
ZINC00141247
  -MTS-   02131517073D 0   0.00000     0.00000     0

 30 31  0  0  0  0  0  0  0  0999 V2000
    4.1760    1.5090    0.3490 C   0  0  0  0  0  0  0  0  0  0  0  0
    3.8340   -0.1860   -0.2200 S   0  0  0  0  0  0  0  0  0  0  0  0
    2.0880    0.0360   -0.1910 C   0  0  0  0  0  0  0  0  0  0  0  0
    1.3680    0.5380    0.8210 N   0  0  0  0  0  0  0  0  0  0  0  0
    0.1020    0.6620    0.4090 C   0  0  0  0  0  0  0  0  0  0  0  0
   -0.8630    1.1810    1.1390 N   0  0  0  0  0  0  0  0  0  0  0  0
   -1.8330    2.2920    0.3080 S   0  0  0  0  0  0  0  0  0  0  0  0
   -0.9190    3.3340   -0.0890 O   0  0  0  0  0  0  0  0  0  0  0  0
   -2.8920    2.6100    1.2320 O   0  0  0  0  0  0  0  0  0  0  0  0
   -2.4770    1.5050   -1.1400 C   0  0  0  0  0  0  0  0  0  0  0  0
   -1.9410    1.7120   -2.4190 C   0  0  0  0  0  0  0  0  0  0  0  0
   -2.5760    1.1520   -3.5300 C   0  0  0  0  0  0  0  0  0  0  0  0
   -3.7350    0.3870   -3.3630 C   0  0  0  0  0  0  0  0  0  0  0  0
   -4.3880   -0.0700   -4.4240 F   0  0  0  0  0  0  0  0  0  0  0  0
   -4.2020    0.0990   -2.0790 C   0  0  0  0  0  0  0  0  0  0  0  0
   -3.5520    0.6360   -0.9680 C   0  0  0  0  0  0  0  0  0  0  0  0
   -3.9600    0.3170    0.2540 F   0  0  0  0  0  0  0  0  0  0  0  0
   -0.1390    0.2260   -0.8340 N   0  0  0  0  0  0  0  0  0  0  0  0
    1.1930   -0.2480   -1.1770 N   0  0  0  0  0  0  0  0  0  0  0  0
    1.5140   -1.0390   -2.3550 C   0  0  0  0  0  0  0  0  0  0  0  0
    5.2580    1.6980    0.3050 H   0  0  0  0  0  0  0  0  0  0  0  0
    3.6580    2.2380   -0.2930 H   0  0  0  0  0  0  0  0  0  0  0  0
    3.8290    1.6250    1.3870 H   0  0  0  0  0  0  0  0  0  0  0  0
   -0.8100    1.2020    2.1430 H   0  0  0  0  0  0  0  0  0  0  0  0
   -1.0370    2.3010   -2.5390 H   0  0  0  0  0  0  0  0  0  0  0  0
   -2.1840    1.3030   -4.5310 H   0  0  0  0  0  0  0  0  0  0  0  0
   -5.0700   -0.5360   -1.9470 H   0  0  0  0  0  0  0  0  0  0  0  0
    2.1410   -1.8990   -2.0690 H   0  0  0  0  0  0  0  0  0  0  0  0
    2.0600   -0.4220   -3.0820 H   0  0  0  0  0  0  0  0  0  0  0  0
    0.5820   -1.4130   -2.8130 H   0  0  0  0  0  0  0  0  0  0  0  0
  1 21  1  0  0  0  0
  1 22  1  0  0  0  0
  1 23  1  0  0  0  0
  1  2  1  0  0  0  0
  2  3  1  0  0  0  0
  3  4  2  0  0  0  0
  4  5  1  0  0  0  0
  5  6  1  0  0  0  0
  6 24  1  0  0  0  0
  6  7  1  0  0  0  0
  7  8  2  0  0  0  0
  7  9  2  0  0  0  0
  7 10  1  0  0  0  0
 10 11  2  0  0  0  0
 11 25  1  0  0  0  0
 11 12  1  0  0  0  0
 12 26  1  0  0  0  0
 12 13  2  0  0  0  0
 13 14  1  0  0  0  0
 13 15  1  0  0  0  0
 15 27  1  0  0  0  0
 15 16  2  0  0  0  0
 16 10  1  0  0  0  0
 16 17  1  0  0  0  0
  5 18  2  0  0  0  0
 18 19  1  0  0  0  0
 19  3  1  0  0  0  0
 19 20  1  0  0  0  0
 20 28  1  0  0  0  0
 20 29  1  0  0  0  0
 20 30  1  0  0  0  0
M  END
$$$$
ZINC00211787
  -MTS-   02131517073D 0   0.00000     0.00000     0

 36 38  0  0  1  0  0  0  0  0999 V2000
   -2.1740    2.0090   -3.7690 C   0  0  0  0  0  0  0  0  0  0  0  0
   -1.0800    1.3420   -3.0660 N   0  0  0  0  0  0  0  0  0  0  0  0
   -1.2930    0.1270   -2.2850 C   0  0  2  0  0  0  0  0  0  0  0  0
   -0.1070   -0.5210   -1.5040 C   0  0  2  0  0  0  0  0  0  0  0  0
    0.0030   -1.9800   -1.8730 C   0  0  0  0  0  0  0  0  0  0  0  0
    0.3250   -2.8350   -0.9100 O   0  0  0  0  0  0  0  0  0  0  0  0
   -0.1920   -2.4020   -3.0000 O   0  0  0  0  0  0  0  0  0  0  0  0
    1.2520    0.1570   -1.7110 C   0  0  0  0  0  0  0  0  0  0  0  0
    2.3860   -0.3670   -1.0780 C   0  0  0  0  0  0  0  0  0  0  0  0
    3.6340    0.2340   -1.2590 C   0  0  0  0  0  0  0  0  0  0  0  0
    3.7530    1.3650   -2.0690 C   0  0  0  0  0  0  0  0  0  0  0  0
    2.6200    1.8910   -2.6950 C   0  0  0  0  0  0  0  0  0  0  0  0
    1.3650    1.2950   -2.5140 C   0  0  0  0  0  0  0  0  0  0  0  0
    0.1440    1.8910   -3.1810 C   0  0  0  0  0  0  0  0  0  0  0  0
    0.2770    2.9060   -3.8440 O   0  0  0  0  0  0  0  0  0  0  0  0
   -2.3960    0.4970   -1.2740 C   0  0  0  0  0  0  0  0  0  0  0  0
   -3.5750   -0.2530   -1.1620 C   0  0  0  0  0  0  0  0  0  0  0  0
   -4.5610    0.1080   -0.2390 C   0  0  0  0  0  0  0  0  0  0  0  0
   -4.3630    1.2060    0.6010 C   0  0  0  0  0  0  0  0  0  0  0  0
   -3.1900    1.9570    0.4990 C   0  0  0  0  0  0  0  0  0  0  0  0
   -2.9380    3.3290    1.5560 Cl  0  0  0  0  0  0  0  0  0  0  0  0
   -2.2200    1.6120   -0.4440 C   0  0  0  0  0  0  0  0  0  0  0  0
   -2.3210    3.0230   -3.3660 H   0  0  0  0  0  0  0  0  0  0  0  0
   -3.1210    1.4590   -3.6560 H   0  0  0  0  0  0  0  0  0  0  0  0
   -1.9570    2.0780   -4.8470 H   0  0  0  0  0  0  0  0  0  0  0  0
   -1.7250   -0.5830   -3.0070 H   0  0  0  0  0  0  0  0  0  0  0  0
   -0.2850   -0.4590   -0.4170 H   0  0  0  0  0  0  0  0  0  0  0  0
    0.3530   -3.7030   -1.2990 H   0  0  0  0  0  0  0  0  0  0  0  0
    2.3080   -1.2430   -0.4380 H   0  0  0  0  0  0  0  0  0  0  0  0
    4.5130   -0.1760   -0.7680 H   0  0  0  0  0  0  0  0  0  0  0  0
    4.7220    1.8370   -2.2120 H   0  0  0  0  0  0  0  0  0  0  0  0
    2.7090    2.7700   -3.3270 H   0  0  0  0  0  0  0  0  0  0  0  0
   -3.7400   -1.1220   -1.7940 H   0  0  0  0  0  0  0  0  0  0  0  0
   -5.4830   -0.4660   -0.1740 H   0  0  0  0  0  0  0  0  0  0  0  0
   -5.1120    1.4840    1.3340 H   0  0  0  0  0  0  0  0  0  0  0  0
   -1.3270    2.2240   -0.5270 H   0  0  0  0  0  0  0  0  0  0  0  0
  1 23  1  0  0  0  0
  1 24  1  0  0  0  0
  1 25  1  0  0  0  0
  1  2  1  0  0  0  0
  2  3  1  0  0  0  0
  3 26  1  0  0  0  0
  3  4  1  0  0  0  0
  4 27  1  0  0  0  0
  4  5  1  0  0  0  0
  5  6  1  0  0  0  0
  6 28  1  0  0  0  0
  5  7  2  0  0  0  0
  4  8  1  0  0  0  0
  8  9  1  0  0  0  0
  9 29  1  0  0  0  0
  9 10  2  0  0  0  0
 10 30  1  0  0  0  0
 10 11  1  0  0  0  0
 11 31  1  0  0  0  0
 11 12  2  0  0  0  0
 12 32  1  0  0  0  0
 12 13  1  0  0  0  0
 13  8  2  0  0  0  0
 13 14  1  0  0  0  0
 14  2  1  0  0  0  0
 14 15  2  0  0  0  0
  3 16  1  0  0  0  0
 16 17  2  0  0  0  0
 17 33  1  0  0  0  0
 17 18  1  0  0  0  0
 18 34  1  0  0  0  0
 18 19  2  0  0  0  0
 19 35  1  0  0  0  0
 19 20  1  0  0  0  0
 20 21  1  0  0  0  0
 20 22  2  0  0  0  0
 22 16  1  0  0  0  0
 22 36  1  0  0  0  0
M  END
$$$$
ZINC00259944
  -MTS-   02131517073D 0   0.00000     0.00000     0

 31 33  0  0  0  0  0  0  0  0999 V2000
   -0.8040   -2.7780    2.1210 O   0  0  0  0  0  0  0  0  0  0  0  0
   -1.6640   -1.7690    2.0300 C   0  0  0  0  0  0  0  0  0  0  0  0
   -2.3900   -1.5750    2.9900 O   0  0  0  0  0  0  0  0  0  0  0  0
   -1.6900   -0.9140    0.7740 C   0  0  0  0  0  0  0  0  0  0  0  0
   -0.6340   -1.0770   -0.1320 C   0  0  0  0  0  0  0  0  0  0  0  0
   -0.5370   -0.2600   -1.2560 C   0  0  0  0  0  0  0  0  0  0  0  0
    0.7400   -0.5210   -2.4420 S   0  0  0  0  0  0  0  0  0  0  0  0
    1.8870    0.6530   -1.7850 C   0  0  0  0  0  0  0  0  0  0  0  0
    1.8620    1.9760   -2.2360 C   0  0  0  0  0  0  0  0  0  0  0  0
    2.8060    2.8900   -1.7550 C   0  0  0  0  0  0  0  0  0  0  0  0
    3.7560    2.4870   -0.8130 C   0  0  0  0  0  0  0  0  0  0  0  0
    4.6630    3.3520   -0.3720 F   0  0  0  0  0  0  0  0  0  0  0  0
    3.7520    1.1770   -0.3320 C   0  0  0  0  0  0  0  0  0  0  0  0
    2.8080    0.2640   -0.8080 C   0  0  0  0  0  0  0  0  0  0  0  0
    2.7930   -0.9770   -0.3260 F   0  0  0  0  0  0  0  0  0  0  0  0
   -1.4130    0.7420   -1.4320 N   0  0  0  0  0  0  0  0  0  0  0  0
   -2.4930    0.8600   -0.6360 C   0  0  0  0  0  0  0  0  0  0  0  0
   -3.4090    1.8590   -0.9670 C   0  0  0  0  0  0  0  0  0  0  0  0
   -4.5750    2.0200   -0.2160 C   0  0  0  0  0  0  0  0  0  0  0  0
   -4.8130    1.1630    0.8610 C   0  0  0  0  0  0  0  0  0  0  0  0
   -3.8910    0.1620    1.1900 C   0  0  0  0  0  0  0  0  0  0  0  0
   -2.6950    0.0200    0.4690 C   0  0  0  0  0  0  0  0  0  0  0  0
   -0.9230   -3.1920    2.9680 H   0  0  0  0  0  0  0  0  0  0  0  0
    0.1270   -1.8340    0.0260 H   0  0  0  0  0  0  0  0  0  0  0  0
    1.1090    2.2820   -2.9570 H   0  0  0  0  0  0  0  0  0  0  0  0
    2.8130    3.9170   -2.1070 H   0  0  0  0  0  0  0  0  0  0  0  0
    4.4800    0.8690    0.4090 H   0  0  0  0  0  0  0  0  0  0  0  0
   -3.1960    2.4980   -1.8160 H   0  0  0  0  0  0  0  0  0  0  0  0
   -5.2890    2.8010   -0.4670 H   0  0  0  0  0  0  0  0  0  0  0  0
   -5.7220    1.2740    1.4470 H   0  0  0  0  0  0  0  0  0  0  0  0
   -4.1440   -0.4980    2.0120 H   0  0  0  0  0  0  0  0  0  0  0  0
  1 23  1  0  0  0  0
  1  2  1  0  0  0  0
  2  3  2  0  0  0  0
  2  4  1  0  0  0  0
  4  5  2  0  0  0  0
  5 24  1  0  0  0  0
  5  6  1  0  0  0  0
  6  7  1  0  0  0  0
  7  8  1  0  0  0  0
  8  9  2  0  0  0  0
  9 25  1  0  0  0  0
  9 10  1  0  0  0  0
 10 26  1  0  0  0  0
 10 11  2  0  0  0  0
 11 12  1  0  0  0  0
 11 13  1  0  0  0  0
 13 27  1  0  0  0  0
 13 14  2  0  0  0  0
 14  8  1  0  0  0  0
 14 15  1  0  0  0  0
  6 16  2  0  0  0  0
 16 17  1  0  0  0  0
 17 18  1  0  0  0  0
 18 28  1  0  0  0  0
 18 19  2  0  0  0  0
 19 29  1  0  0  0  0
 19 20  1  0  0  0  0
 20 30  1  0  0  0  0
 20 21  2  0  0  0  0
 21 31  1  0  0  0  0
 21 22  1  0  0  0  0
 22  4  1  0  0  0  0
 22 17  2  0  0  0  0
M  END
$$$$
ZINC00822937
  -MTS-   02131517073D 0   0.00000     0.00000     0

 46 48  0  0  0  0  0  0  0  0999 V2000
   -7.2260    1.5690   -1.2510 C   0  0  0  0  0  0  0  0  0  0  0  0
   -5.7980    1.0300   -0.9860 C   0  0  0  0  0  0  0  0  0  0  0  0
   -4.8540    1.9810   -1.5140 O   0  0  0  0  0  0  0  0  0  0  0  0
   -3.5800    1.6010   -1.3420 C   0  0  0  0  0  0  0  0  0  0  0  0
   -3.2880    0.5490   -0.7920 O   0  0  0  0  0  0  0  0  0  0  0  0
   -2.5280    2.5510   -1.8820 C   0  0  0  0  0  0  0  0  0  0  0  0
   -1.1610    2.0730   -1.6500 N   0  0  0  0  0  0  0  0  0  0  0  0
   -0.5480    2.3840   -0.4920 C   0  0  0  0  0  0  0  0  0  0  0  0
   -1.1330    3.0840    0.3120 O   0  0  0  0  0  0  0  0  0  0  0  0
    0.6870    1.9430   -0.2030 N   0  0  0  0  0  0  0  0  0  0  0  0
    1.3230    2.3120    1.0510 C   0  0  0  0  0  0  0  0  0  0  0  0
    1.3530    1.1110   -1.1140 C   0  0  0  0  0  0  0  0  0  0  0  0
    2.5670    0.5500   -1.0150 N   0  0  0  0  0  0  0  0  0  0  0  0
    2.7730   -0.1580   -2.1420 C   0  0  0  0  0  0  0  0  0  0  0  0
    3.8810   -0.8700   -2.4150 N   0  0  0  0  0  0  0  0  0  0  0  0
    4.9370   -0.3140   -3.2570 C   0  0  0  0  0  0  0  0  0  0  0  0
    5.5920   -1.4010   -4.1620 C   0  0  0  0  0  0  0  0  0  0  0  0
    5.9290   -2.6060   -3.4340 O   0  0  0  0  0  0  0  0  0  0  0  0
    4.7630   -3.1730   -2.7910 C   0  0  0  0  0  0  0  0  0  0  0  0
    4.0830   -2.1790   -1.8010 C   0  0  0  0  0  0  0  0  0  0  0  0
    1.6750   -0.0390   -2.9580 N   0  0  0  0  0  0  0  0  0  0  0  0
    1.4730   -0.7410   -4.2130 C   0  0  0  0  0  0  0  0  0  0  0  0
    0.7800    0.7480   -2.3070 C   0  0  0  0  0  0  0  0  0  0  0  0
   -0.5980    1.2740   -2.5680 C   0  0  0  0  0  0  0  0  0  0  0  0
   -1.1630    0.9640   -3.6010 O   0  0  0  0  0  0  0  0  0  0  0  0
   -7.9820    0.8670   -0.8630 H   0  0  0  0  0  0  0  0  0  0  0  0
   -7.3590    2.5440   -0.7570 H   0  0  0  0  0  0  0  0  0  0  0  0
   -7.3830    1.6980   -2.3340 H   0  0  0  0  0  0  0  0  0  0  0  0
   -5.6960    0.0490   -1.4830 H   0  0  0  0  0  0  0  0  0  0  0  0
   -5.6650    0.9030    0.1030 H   0  0  0  0  0  0  0  0  0  0  0  0
   -2.7280    2.6840   -2.9570 H   0  0  0  0  0  0  0  0  0  0  0  0
   -2.6950    3.5440   -1.4340 H   0  0  0  0  0  0  0  0  0  0  0  0
    1.3700    3.4070    1.1430 H   0  0  0  0  0  0  0  0  0  0  0  0
    2.3500    1.9250    1.1240 H   0  0  0  0  0  0  0  0  0  0  0  0
    0.7470    1.9080    1.8960 H   0  0  0  0  0  0  0  0  0  0  0  0
    5.7000    0.0940   -2.5760 H   0  0  0  0  0  0  0  0  0  0  0  0
    4.5570    0.5100   -3.8830 H   0  0  0  0  0  0  0  0  0  0  0  0
    4.9020   -1.6540   -4.9830 H   0  0  0  0  0  0  0  0  0  0  0  0
    6.5170   -1.0020   -4.6080 H   0  0  0  0  0  0  0  0  0  0  0  0
    4.0350   -3.4780   -3.5590 H   0  0  0  0  0  0  0  0  0  0  0  0
    5.0800   -4.0790   -2.2490 H   0  0  0  0  0  0  0  0  0  0  0  0
    4.7390   -2.0330   -0.9280 H   0  0  0  0  0  0  0  0  0  0  0  0
    3.1300   -2.6070   -1.4490 H   0  0  0  0  0  0  0  0  0  0  0  0
    1.7060   -0.0610   -5.0460 H   0  0  0  0  0  0  0  0  0  0  0  0
    0.4300   -1.0770   -4.3020 H   0  0  0  0  0  0  0  0  0  0  0  0
    2.1290   -1.6210   -4.2760 H   0  0  0  0  0  0  0  0  0  0  0  0
  1 26  1  0  0  0  0
  1 27  1  0  0  0  0
  1 28  1  0  0  0  0
  1  2  1  0  0  0  0
  2 29  1  0  0  0  0
  2 30  1  0  0  0  0
  2  3  1  0  0  0  0
  3  4  1  0  0  0  0
  4  5  2  0  0  0  0
  4  6  1  0  0  0  0
  6 31  1  0  0  0  0
  6 32  1  0  0  0  0
  6  7  1  0  0  0  0
  7  8  1  0  0  0  0
  8  9  2  0  0  0  0
  8 10  1  0  0  0  0
 10 11  1  0  0  0  0
 11 33  1  0  0  0  0
 11 34  1  0  0  0  0
 11 35  1  0  0  0  0
 10 12  1  0  0  0  0
 12 13  1  0  0  0  0
 13 14  2  0  0  0  0
 14 15  1  0  0  0  0
 15 16  1  0  0  0  0
 16 36  1  0  0  0  0
 16 37  1  0  0  0  0
 16 17  1  0  0  0  0
 17 38  1  0  0  0  0
 17 39  1  0  0  0  0
 17 18  1  0  0  0  0
 18 19  1  0  0  0  0
 19 40  1  0  0  0  0
 19 41  1  0  0  0  0
 19 20  1  0  0  0  0
 20 15  1  0  0  0  0
 20 42  1  0  0  0  0
 20 43  1  0  0  0  0
 14 21  1  0  0  0  0
 21 22  1  0  0  0  0
 22 44  1  0  0  0  0
 22 45  1  0  0  0  0
 22 46  1  0  0  0  0
 21 23  1  0  0  0  0
 23 12  2  0  0  0  0
 23 24  1  0  0  0  0
 24  7  1  0  0  0  0
 24 25  2  0  0  0  0
M  END
$$$$
ZINC00827046
  -MTS-   02131517073D 0   0.00000     0.00000     0

 33 35  0  0  0  0  0  0  0  0999 V2000
   -6.3700   -1.0090   -1.6780 C   0  0  0  0  0  0  0  0  0  0  0  0
   -5.6560   -0.0350   -0.7100 C   0  0  0  0  0  0  0  0  0  0  0  0
   -4.2380   -0.2280   -0.8520 O   0  0  0  0  0  0  0  0  0  0  0  0
   -3.5010    0.5610   -0.0500 C   0  0  0  0  0  0  0  0  0  0  0  0
   -4.0780    1.3500    0.6890 O   0  0  0  0  0  0  0  0  0  0  0  0
   -1.9780    0.4910   -0.0410 C   0  0  0  0  0  0  0  0  0  0  0  0
   -1.1990   -0.3230   -0.8120 N   0  0  0  0  0  0  0  0  0  0  0  0
    0.0440   -0.0300   -0.4520 N   0  0  0  0  0  0  0  0  0  0  0  0
    1.1000   -0.6250   -1.0040 C   0  0  0  0  0  0  0  0  0  0  0  0
    2.3650   -0.2160   -0.5480 C   0  0  0  0  0  0  0  0  0  0  0  0
    2.4620    0.7740    0.4430 C   0  0  0  0  0  0  0  0  0  0  0  0
    1.3490    1.3250    0.9770 N   0  0  0  0  0  0  0  0  0  0  0  0
    0.1570    0.9110    0.4970 C   0  0  0  0  0  0  0  0  0  0  0  0
   -1.1550    1.2710    0.7800 C   0  0  0  0  0  0  0  0  0  0  0  0
   -1.6800    2.5470    2.0160 Br  0  0  0  0  0  0  0  0  0  0  0  0
    3.7770    1.2470    0.9430 C   0  0  0  0  0  0  0  0  0  0  0  0
    5.2710    1.0050    0.0390 S   0  0  0  0  0  0  0  0  0  0  0  0
    6.1200    1.8330    1.3410 C   0  0  0  0  0  0  0  0  0  0  0  0
    5.2920    2.2510    2.3870 C   0  0  0  0  0  0  0  0  0  0  0  0
    3.9510    1.9210    2.1550 C   0  0  0  0  0  0  0  0  0  0  0  0
    0.7850   -1.6770   -2.0680 C   0  0  0  0  0  0  0  0  0  0  0  0
    0.2180   -1.1680   -3.2000 F   0  0  0  0  0  0  0  0  0  0  0  0
    0.0760   -2.7520   -1.6120 F   0  0  0  0  0  0  0  0  0  0  0  0
    1.9950   -2.1780   -2.4580 F   0  0  0  0  0  0  0  0  0  0  0  0
   -7.4630   -0.9060   -1.5950 H   0  0  0  0  0  0  0  0  0  0  0  0
   -6.0720   -0.7950   -2.7160 H   0  0  0  0  0  0  0  0  0  0  0  0
   -6.0930   -2.0470   -1.4390 H   0  0  0  0  0  0  0  0  0  0  0  0
   -5.9860   -0.2610    0.3190 H   0  0  0  0  0  0  0  0  0  0  0  0
   -5.9470    0.9970   -0.9710 H   0  0  0  0  0  0  0  0  0  0  0  0
    3.2650   -0.6620   -0.9550 H   0  0  0  0  0  0  0  0  0  0  0  0
    7.1920    1.9980    1.3250 H   0  0  0  0  0  0  0  0  0  0  0  0
    5.6440    2.7710    3.2730 H   0  0  0  0  0  0  0  0  0  0  0  0
    3.1310    2.1560    2.8280 H   0  0  0  0  0  0  0  0  0  0  0  0
  1 25  1  0  0  0  0
  1 26  1  0  0  0  0
  1 27  1  0  0  0  0
  1  2  1  0  0  0  0
  2 28  1  0  0  0  0
  2 29  1  0  0  0  0
  2  3  1  0  0  0  0
  3  4  1  0  0  0  0
  4  5  2  0  0  0  0
  4  6  1  0  0  0  0
  6  7  2  0  0  0  0
  7  8  1  0  0  0  0
  8  9  1  0  0  0  0
  9 10  2  0  0  0  0
 10 30  1  0  0  0  0
 10 11  1  0  0  0  0
 11 12  2  0  0  0  0
 12 13  1  0  0  0  0
 13  8  1  0  0  0  0
 13 14  2  0  0  0  0
 14  6  1  0  0  0  0
 14 15  1  0  0  0  0
 11 16  1  0  0  0  0
 16 17  1  0  0  0  0
 17 18  1  0  0  0  0
 18 31  1  0  0  0  0
 18 19  2  0  0  0  0
 19 32  1  0  0  0  0
 19 20  1  0  0  0  0
 20 16  2  0  0  0  0
 20 33  1  0  0  0  0
  9 21  1  0  0  0  0
 21 22  1  0  0  0  0
 21 23  1  0  0  0  0
 21 24  1  0  0  0  0
M  END
$$$$
ZINC00838150
  -MTS-   02131517073D 0   0.00000     0.00000     0

 52 55  0  0  0  0  0  0  0  0999 V2000
    5.3540    1.2120   -1.4030 C   0  0  0  0  0  0  0  0  0  0  0  0
    3.9880    1.9350   -1.2490 C   0  0  0  0  0  0  0  0  0  0  0  0
    2.9080    1.2650   -2.1430 C   0  0  0  0  0  0  0  0  0  0  0  0
    1.5200    1.9260   -1.9270 C   0  0  0  0  0  0  0  0  0  0  0  0
    1.2160    2.0000   -0.5030 N   0  0  0  0  0  0  0  0  0  0  0  0
    2.1750    2.6430    0.3870 C   0  0  0  0  0  0  0  0  0  0  0  0
    3.5330    1.9180    0.2360 C   0  0  0  0  0  0  0  0  0  0  0  0
    0.0240    1.6380    0.0120 C   0  0  0  0  0  0  0  0  0  0  0  0
   -0.6350    2.4000    0.9070 N   0  0  0  0  0  0  0  0  0  0  0  0
   -1.7690    1.7640    1.2280 C   0  0  0  0  0  0  0  0  0  0  0  0
   -2.7620    2.1480    2.1380 N   0  0  0  0  0  0  0  0  0  0  0  0
   -2.6410    3.4080    2.8550 C   0  0  0  0  0  0  0  0  0  0  0  0
   -3.8340    1.3590    2.3190 C   0  0  0  0  0  0  0  0  0  0  0  0
   -4.6820    1.6950    3.1230 O   0  0  0  0  0  0  0  0  0  0  0  0
   -3.9940    0.2110    1.6310 N   0  0  0  0  0  0  0  0  0  0  0  0
   -5.1730   -0.6060    1.9010 C   0  0  0  0  0  0  0  0  0  0  0  0
   -3.0900   -0.2240    0.7390 C   0  0  0  0  0  0  0  0  0  0  0  0
   -3.2350   -1.2460    0.0990 O   0  0  0  0  0  0  0  0  0  0  0  0
   -1.8510    0.5930    0.5160 C   0  0  0  0  0  0  0  0  0  0  0  0
   -0.7140    0.4960   -0.2300 N   0  0  0  0  0  0  0  0  0  0  0  0
   -0.2470   -0.6810   -0.9450 C   0  0  0  0  0  0  0  0  0  0  0  0
   -0.5660   -2.0010   -0.2350 C   0  0  0  0  0  0  0  0  0  0  0  0
   -1.1440   -3.0840   -0.9080 C   0  0  0  0  0  0  0  0  0  0  0  0
   -1.3890   -4.2820   -0.2280 C   0  0  0  0  0  0  0  0  0  0  0  0
   -1.0750   -4.3980    1.1290 C   0  0  0  0  0  0  0  0  0  0  0  0
   -0.5180   -3.3090    1.8050 C   0  0  0  0  0  0  0  0  0  0  0  0
   -0.2640   -2.1170    1.1230 C   0  0  0  0  0  0  0  0  0  0  0  0
    0.2740   -1.0890    1.7720 F   0  0  0  0  0  0  0  0  0  0  0  0
    5.2740    0.1620   -1.0790 H   0  0  0  0  0  0  0  0  0  0  0  0
    5.6820    1.2300   -2.4540 H   0  0  0  0  0  0  0  0  0  0  0  0
    6.1220    1.7080   -0.7900 H   0  0  0  0  0  0  0  0  0  0  0  0
    4.1110    2.9840   -1.5690 H   0  0  0  0  0  0  0  0  0  0  0  0
    2.8540    0.1960   -1.8900 H   0  0  0  0  0  0  0  0  0  0  0  0
    3.1920    1.3470   -3.2050 H   0  0  0  0  0  0  0  0  0  0  0  0
    1.5540    2.9590   -2.3080 H   0  0  0  0  0  0  0  0  0  0  0  0
    0.7440    1.3920   -2.4980 H   0  0  0  0  0  0  0  0  0  0  0  0
    2.2740    3.7020    0.0970 H   0  0  0  0  0  0  0  0  0  0  0  0
    1.8670    2.6070    1.4460 H   0  0  0  0  0  0  0  0  0  0  0  0
    3.4180    0.8760    0.5790 H   0  0  0  0  0  0  0  0  0  0  0  0
    4.2870    2.4120    0.8710 H   0  0  0  0  0  0  0  0  0  0  0  0
   -3.3040    4.1530    2.3890 H   0  0  0  0  0  0  0  0  0  0  0  0
   -1.6110    3.7950    2.8240 H   0  0  0  0  0  0  0  0  0  0  0  0
   -2.9190    3.2950    3.9140 H   0  0  0  0  0  0  0  0  0  0  0  0
   -4.9860   -1.2120    2.8010 H   0  0  0  0  0  0  0  0  0  0  0  0
   -5.4250   -1.2890    1.0750 H   0  0  0  0  0  0  0  0  0  0  0  0
   -6.0690    0.0100    2.0740 H   0  0  0  0  0  0  0  0  0  0  0  0
    0.8470   -0.6670   -1.0270 H   0  0  0  0  0  0  0  0  0  0  0  0
   -0.6790   -0.6580   -1.9560 H   0  0  0  0  0  0  0  0  0  0  0  0
   -1.4110   -3.0050   -1.9580 H   0  0  0  0  0  0  0  0  0  0  0  0
   -1.8280   -5.1240   -0.7560 H   0  0  0  0  0  0  0  0  0  0  0  0
   -1.2650   -5.3300    1.6550 H   0  0  0  0  0  0  0  0  0  0  0  0
   -0.2770   -3.3760    2.8600 H   0  0  0  0  0  0  0  0  0  0  0  0
  1 29  1  0  0  0  0
  1 30  1  0  0  0  0
  1 31  1  0  0  0  0
  1  2  1  0  0  0  0
  2 32  1  0  0  0  0
  2  3  1  0  0  0  0
  3 33  1  0  0  0  0
  3 34  1  0  0  0  0
  3  4  1  0  0  0  0
  4 35  1  0  0  0  0
  4 36  1  0  0  0  0
  4  5  1  0  0  0  0
  5  6  1  0  0  0  0
  6 37  1  0  0  0  0
  6 38  1  0  0  0  0
  6  7  1  0  0  0  0
  7  2  1  0  0  0  0
  7 39  1  0  0  0  0
  7 40  1  0  0  0  0
  5  8  1  0  0  0  0
  8  9  2  0  0  0  0
  9 10  1  0  0  0  0
 10 11  1  0  0  0  0
 11 12  1  0  0  0  0
 12 41  1  0  0  0  0
 12 42  1  0  0  0  0
 12 43  1  0  0  0  0
 11 13  1  0  0  0  0
 13 14  2  0  0  0  0
 13 15  1  0  0  0  0
 15 16  1  0  0  0  0
 16 44  1  0  0  0  0
 16 45  1  0  0  0  0
 16 46  1  0  0  0  0
 15 17  1  0  0  0  0
 17 18  2  0  0  0  0
 17 19  1  0  0  0  0
 19 10  2  0  0  0  0
 19 20  1  0  0  0  0
 20  8  1  0  0  0  0
 20 21  1  0  0  0  0
 21 47  1  0  0  0  0
 21 48  1  0  0  0  0
 21 22  1  0  0  0  0
 22 23  2  0  0  0  0
 23 49  1  0  0  0  0
 23 24  1  0  0  0  0
 24 50  1  0  0  0  0
 24 25  2  0  0  0  0
 25 51  1  0  0  0  0
 25 26  1  0  0  0  0
 26 52  1  0  0  0  0
 26 27  2  0  0  0  0
 27 22  1  0  0  0  0
 27 28  1  0  0  0  0
M  END
$$$$
ZINC00850384
  -MTS-   02131517073D 0   0.00000     0.00000     0

 50 53  0  0  0  0  0  0  0  0999 V2000
    3.6060   -1.3440    2.5760 O   0  0  0  0  0  0  0  0  0  0  0  0
    3.0330   -1.1610    1.5150 C   0  0  0  0  0  0  0  0  0  0  0  0
    1.5200   -1.0510    1.5120 C   0  0  0  0  0  0  0  0  0  0  0  0
    0.7170   -2.2800    2.6070 S   0  0  0  0  0  0  0  0  0  0  0  0
   -0.9310   -1.6980    2.3340 C   0  0  0  0  0  0  0  0  0  0  0  0
   -1.2380   -0.7830    1.4010 N   0  0  0  0  0  0  0  0  0  0  0  0
   -2.5590   -0.5140    1.4080 C   0  0  0  0  0  0  0  0  0  0  0  0
   -3.2010   -1.2410    2.3460 N   0  0  0  0  0  0  0  0  0  0  0  0
   -2.1160   -2.0140    2.9330 N   0  0  0  0  0  0  0  0  0  0  0  0
   -2.2730   -2.8840    3.8920 C   0  0  0  0  0  0  0  0  0  0  0  0
   -1.3680   -3.5410    4.3860 O   0  0  0  0  0  0  0  0  0  0  0  0
   -3.6790   -3.0770    4.4150 C   0  0  0  0  0  0  0  0  0  0  0  0
   -4.5120   -4.0520    3.8540 C   0  0  0  0  0  0  0  0  0  0  0  0
   -5.8180   -4.2180    4.3240 C   0  0  0  0  0  0  0  0  0  0  0  0
   -6.2920   -3.4130    5.3650 C   0  0  0  0  0  0  0  0  0  0  0  0
   -5.4620   -2.4450    5.9350 C   0  0  0  0  0  0  0  0  0  0  0  0
   -4.1560   -2.2780    5.4610 C   0  0  0  0  0  0  0  0  0  0  0  0
   -3.2310    0.4540    0.5070 C   0  0  0  0  0  0  0  0  0  0  0  0
   -3.3850    1.7880    0.9010 C   0  0  0  0  0  0  0  0  0  0  0  0
   -4.1140    2.6730    0.1030 C   0  0  0  0  0  0  0  0  0  0  0  0
   -4.6700    2.2300   -1.1010 C   0  0  0  0  0  0  0  0  0  0  0  0
   -4.4520    0.9180   -1.5330 C   0  0  0  0  0  0  0  0  0  0  0  0
   -3.7210    0.0350   -0.7340 C   0  0  0  0  0  0  0  0  0  0  0  0
    3.7450   -1.0490    0.3690 N   0  0  0  0  0  0  0  0  0  0  0  0
    5.1540   -1.1980    0.3780 C   0  0  0  0  0  0  0  0  0  0  0  0
    5.7710   -2.0150   -0.5710 C   0  0  0  0  0  0  0  0  0  0  0  0
    7.1320   -2.3130   -0.4520 C   0  0  0  0  0  0  0  0  0  0  0  0
    7.8760   -1.7490    0.5890 C   0  0  0  0  0  0  0  0  0  0  0  0
    7.2960   -0.8180    1.4640 C   0  0  0  0  0  0  0  0  0  0  0  0
    5.9280   -0.5420    1.3370 C   0  0  0  0  0  0  0  0  0  0  0  0
    8.0510   -0.2020    2.4100 N   0  3  0  0  0  0  0  0  0  0  0  0
    9.3680   -0.6250    2.6580 O   0  5  0  0  0  0  0  0  0  0  0  0
    7.6190    0.7340    3.0330 O   0  0  0  0  0  0  0  0  0  0  0  0
    1.2540   -0.0350    1.8430 H   0  0  0  0  0  0  0  0  0  0  0  0
    1.1330   -1.2110    0.4950 H   0  0  0  0  0  0  0  0  0  0  0  0
   -4.1450   -4.6810    3.0490 H   0  0  0  0  0  0  0  0  0  0  0  0
   -6.4660   -4.9720    3.8840 H   0  0  0  0  0  0  0  0  0  0  0  0
   -7.3080   -3.5410    5.7300 H   0  0  0  0  0  0  0  0  0  0  0  0
   -5.8310   -1.8220    6.7460 H   0  0  0  0  0  0  0  0  0  0  0  0
   -3.5140   -1.5260    5.9070 H   0  0  0  0  0  0  0  0  0  0  0  0
   -2.9390    2.1290    1.8310 H   0  0  0  0  0  0  0  0  0  0  0  0
   -4.2520    3.7040    0.4200 H   0  0  0  0  0  0  0  0  0  0  0  0
   -5.2720    2.9060   -1.7020 H   0  0  0  0  0  0  0  0  0  0  0  0
   -4.8540    0.5850   -2.4860 H   0  0  0  0  0  0  0  0  0  0  0  0
   -3.5350   -0.9810   -1.0700 H   0  0  0  0  0  0  0  0  0  0  0  0
    3.2820   -0.9120   -0.5030 H   0  0  0  0  0  0  0  0  0  0  0  0
    5.1910   -2.4260   -1.3890 H   0  0  0  0  0  0  0  0  0  0  0  0
    7.6070   -2.9850   -1.1630 H   0  0  0  0  0  0  0  0  0  0  0  0
    8.9170   -2.0410    0.7110 H   0  0  0  0  0  0  0  0  0  0  0  0
    5.4480    0.1840    1.9860 H   0  0  0  0  0  0  0  0  0  0  0  0
  1  2  2  0  0  0  0
  2  3  1  0  0  0  0
  3 34  1  0  0  0  0
  3 35  1  0  0  0  0
  3  4  1  0  0  0  0
  4  5  1  0  0  0  0
  5  6  2  0  0  0  0
  6  7  1  0  0  0  0
  7  8  2  0  0  0  0
  8  9  1  0  0  0  0
  9  5  1  0  0  0  0
  9 10  1  0  0  0  0
 10 11  2  0  0  0  0
 10 12  1  0  0  0  0
 12 13  2  0  0  0  0
 13 36  1  0  0  0  0
 13 14  1  0  0  0  0
 14 37  1  0  0  0  0
 14 15  2  0  0  0  0
 15 38  1  0  0  0  0
 15 16  1  0  0  0  0
 16 39  1  0  0  0  0
 16 17  2  0  0  0  0
 17 12  1  0  0  0  0
 17 40  1  0  0  0  0
  7 18  1  0  0  0  0
 18 19  2  0  0  0  0
 19 41  1  0  0  0  0
 19 20  1  0  0  0  0
 20 42  1  0  0  0  0
 20 21  2  0  0  0  0
 21 43  1  0  0  0  0
 21 22  1  0  0  0  0
 22 44  1  0  0  0  0
 22 23  2  0  0  0  0
 23 18  1  0  0  0  0
 23 45  1  0  0  0  0
  2 24  1  0  0  0  0
 24 46  1  0  0  0  0
 24 25  1  0  0  0  0
 25 26  2  0  0  0  0
 26 47  1  0  0  0  0
 26 27  1  0  0  0  0
 27 48  1  0  0  0  0
 27 28  2  0  0  0  0
 28 49  1  0  0  0  0
 28 29  1  0  0  0  0
 29 30  2  0  0  0  0
 30 25  1  0  0  0  0
 30 50  1  0  0  0  0
 29 31  1  0  0  0  0
 31 32  1  0  0  0  0
 31 33  2  0  0  0  0
M  CHG  2  31   1  32  -1
M  END
$$$$
ZINC00895508
  -MTS-   02131517073D 0   0.00000     0.00000     0

 30 30  0  0  1  0  0  0  0  0999 V2000
   -4.2540    1.1530   -1.4770 C   0  0  0  0  0  0  0  0  0  0  0  0
   -3.0490    0.2930   -1.1710 C   0  0  0  0  0  0  0  0  0  0  0  0
   -3.1120   -0.9160   -1.3170 O   0  0  0  0  0  0  0  0  0  0  0  0
   -1.9150    0.8820   -0.7380 N   0  0  0  0  0  0  0  0  0  0  0  0
   -0.6780    0.0960   -0.5060 C   0  0  2  0  0  0  0  0  0  0  0  0
    0.6050    0.8600   -0.9660 C   0  0  2  0  0  0  0  0  0  0  0  0
    0.7660    2.1360   -0.3410 O   0  0  0  0  0  0  0  0  0  0  0  0
    1.8270    0.1550   -0.7240 O   0  0  0  0  0  0  0  0  0  0  0  0
    2.0130   -0.1960    0.6700 C   0  0  1  0  0  0  0  0  0  0  0  0
    3.4050   -0.8790    0.8420 C   0  0  0  0  0  0  0  0  0  0  0  0
    4.4800    0.0790    0.6920 O   0  0  0  0  0  0  0  0  0  0  0  0
    0.8450   -1.1110    1.1520 C   0  0  1  0  0  0  0  0  0  0  0  0
    0.7190   -2.3580    0.4230 O   0  0  0  0  0  0  0  0  0  0  0  0
   -0.4700   -0.3010    0.9890 C   0  0  1  0  0  0  0  0  0  0  0  0
   -0.4220    0.8240    1.8980 O   0  0  0  0  0  0  0  0  0  0  0  0
   -4.9640    0.6280   -2.1400 H   0  0  0  0  0  0  0  0  0  0  0  0
   -4.7690    1.4140   -0.5380 H   0  0  0  0  0  0  0  0  0  0  0  0
   -3.9330    2.0800   -1.9820 H   0  0  0  0  0  0  0  0  0  0  0  0
   -1.8730    1.8720   -0.5810 H   0  0  0  0  0  0  0  0  0  0  0  0
   -0.6940   -0.8300   -1.1060 H   0  0  0  0  0  0  0  0  0  0  0  0
    0.5400    1.0260   -2.0550 H   0  0  0  0  0  0  0  0  0  0  0  0
    1.6110    2.4970   -0.5940 H   0  0  0  0  0  0  0  0  0  0  0  0
    2.0590    0.7030    1.3090 H   0  0  0  0  0  0  0  0  0  0  0  0
    3.5130   -1.6780    0.0880 H   0  0  0  0  0  0  0  0  0  0  0  0
    3.4830   -1.3220    1.8490 H   0  0  0  0  0  0  0  0  0  0  0  0
    5.3460   -0.3140    0.7440 H   0  0  0  0  0  0  0  0  0  0  0  0
    0.9700   -1.3370    2.2310 H   0  0  0  0  0  0  0  0  0  0  0  0
    1.4150   -2.9920    0.5730 H   0  0  0  0  0  0  0  0  0  0  0  0
   -1.3190   -0.9430    1.2880 H   0  0  0  0  0  0  0  0  0  0  0  0
   -1.2020    1.3730    1.8470 H   0  0  0  0  0  0  0  0  0  0  0  0
  1 16  1  0  0  0  0
  1 17  1  0  0  0  0
  1 18  1  0  0  0  0
  1  2  1  0  0  0  0
  2  3  2  0  0  0  0
  2  4  1  0  0  0  0
  4 19  1  0  0  0  0
  4  5  1  0  0  0  0
  5 20  1  0  0  0  0
  5  6  1  0  0  0  0
  6 21  1  0  0  0  0
  6  7  1  0  0  0  0
  7 22  1  0  0  0  0
  6  8  1  0  0  0  0
  8  9  1  0  0  0  0
  9 23  1  0  0  0  0
  9 10  1  0  0  0  0
 10 24  1  0  0  0  0
 10 25  1  0  0  0  0
 10 11  1  0  0  0  0
 11 26  1  0  0  0  0
  9 12  1  0  0  0  0
 12 27  1  0  0  0  0
 12 13  1  0  0  0  0
 13 28  1  0  0  0  0
 12 14  1  0  0  0  0
 14  5  1  0  0  0  0
 14 29  1  0  0  0  0
 14 15  1  0  0  0  0
 15 30  1  0  0  0  0
M  END
$$$$
ZINC01077620
  -MTS-   02131517073D 0   0.00000     0.00000     0

 35 36  0  0  1  0  0  0  0  0999 V2000
   -1.6010   -0.8200   -1.2370 O   0  0  0  0  0  0  0  0  0  0  0  0
   -2.7350   -0.3000   -0.7960 C   0  0  0  0  0  0  0  0  0  0  0  0
   -3.5860   -1.0030   -0.2850 O   0  0  0  0  0  0  0  0  0  0  0  0
   -2.8650    1.1920   -0.9760 C   0  0  2  0  0  0  0  0  0  0  0  0
   -4.3160    1.6990   -0.7530 C   0  0  0  0  0  0  0  0  0  0  0  0
   -4.7510    1.6360    0.7410 C   0  0  0  0  0  0  0  0  0  0  0  0
   -3.7460    2.3810    1.6530 C   0  0  0  0  0  0  0  0  0  0  0  0
   -2.3470    1.7600    1.4520 C   0  0  0  0  0  0  0  0  0  0  0  0
   -1.8840    1.9230   -0.0190 C   0  0  1  0  0  0  0  0  0  0  0  0
   -0.4720    1.3830   -0.1300 C   0  0  0  0  0  0  0  0  0  0  0  0
   -0.1080    0.5450    0.6750 O   0  0  0  0  0  0  0  0  0  0  0  0
    0.3440    1.8280   -1.1110 N   0  0  0  0  0  0  0  0  0  0  0  0
    1.6850    1.3580   -1.1860 C   0  0  0  0  0  0  0  0  0  0  0  0
    2.1740    0.8450   -2.3910 C   0  0  0  0  0  0  0  0  0  0  0  0
    3.4780    0.3420   -2.4720 C   0  0  0  0  0  0  0  0  0  0  0  0
    4.3080    0.3610   -1.3450 C   0  0  0  0  0  0  0  0  0  0  0  0
    5.9350   -0.2810   -1.4390 Cl  0  0  0  0  0  0  0  0  0  0  0  0
    3.8300    0.8890   -0.1460 C   0  0  0  0  0  0  0  0  0  0  0  0
    2.5300    1.3940   -0.0650 C   0  0  0  0  0  0  0  0  0  0  0  0
    2.1170    1.9300    1.0850 F   0  0  0  0  0  0  0  0  0  0  0  0
   -1.5850   -1.7270   -0.9600 H   0  0  0  0  0  0  0  0  0  0  0  0
   -2.5730    1.4130   -2.0180 H   0  0  0  0  0  0  0  0  0  0  0  0
   -4.3760    2.7490   -1.0850 H   0  0  0  0  0  0  0  0  0  0  0  0
   -5.0080    1.1070   -1.3790 H   0  0  0  0  0  0  0  0  0  0  0  0
   -4.8190    0.5950    1.0910 H   0  0  0  0  0  0  0  0  0  0  0  0
   -5.7520    2.0880    0.8470 H   0  0  0  0  0  0  0  0  0  0  0  0
   -3.7260    3.4530    1.3950 H   0  0  0  0  0  0  0  0  0  0  0  0
   -4.0400    2.2900    2.7150 H   0  0  0  0  0  0  0  0  0  0  0  0
   -2.3770    0.6930    1.7260 H   0  0  0  0  0  0  0  0  0  0  0  0
   -1.6230    2.2650    2.1090 H   0  0  0  0  0  0  0  0  0  0  0  0
   -1.8760    3.0000   -0.2670 H   0  0  0  0  0  0  0  0  0  0  0  0
    0.0010    2.4730   -1.7940 H   0  0  0  0  0  0  0  0  0  0  0  0
    1.5360    0.8280   -3.2690 H   0  0  0  0  0  0  0  0  0  0  0  0
    3.8580   -0.0700   -3.4000 H   0  0  0  0  0  0  0  0  0  0  0  0
    4.4740    0.9050    0.7300 H   0  0  0  0  0  0  0  0  0  0  0  0
  1 21  1  0  0  0  0
  1  2  1  0  0  0  0
  2  3  2  0  0  0  0
  2  4  1  0  0  0  0
  4 22  1  0  0  0  0
  4  5  1  0  0  0  0
  5 23  1  0  0  0  0
  5 24  1  0  0  0  0
  5  6  1  0  0  0  0
  6 25  1  0  0  0  0
  6 26  1  0  0  0  0
  6  7  1  0  0  0  0
  7 27  1  0  0  0  0
  7 28  1  0  0  0  0
  7  8  1  0  0  0  0
  8 29  1  0  0  0  0
  8 30  1  0  0  0  0
  8  9  1  0  0  0  0
  9  4  1  0  0  0  0
  9 31  1  0  0  0  0
  9 10  1  0  0  0  0
 10 11  2  0  0  0  0
 10 12  1  0  0  0  0
 12 32  1  0  0  0  0
 12 13  1  0  0  0  0
 13 14  2  0  0  0  0
 14 33  1  0  0  0  0
 14 15  1  0  0  0  0
 15 34  1  0  0  0  0
 15 16  2  0  0  0  0
 16 17  1  0  0  0  0
 16 18  1  0  0  0  0
 18 35  1  0  0  0  0
 18 19  2  0  0  0  0
 19 13  1  0  0  0  0
 19 20  1  0  0  0  0
M  END
$$$$
ZINC01141616
  -MTS-   02131517073D 0   0.00000     0.00000     0

 33 34  0  0  0  0  0  0  0  0999 V2000
    2.9930    1.1530    0.4480 C   0  0  0  0  0  0  0  0  0  0  0  0
    3.4020    0.1180   -0.6090 C   0  0  0  0  0  0  0  0  0  0  0  0
    4.7480   -0.2270   -0.7810 C   0  0  0  0  0  0  0  0  0  0  0  0
    5.1300   -1.1080   -1.7980 C   0  0  0  0  0  0  0  0  0  0  0  0
    7.1070   -1.5810   -2.0630 I   0  0  0  0  0  0  0  0  0  0  0  0
    4.1610   -1.6680   -2.6370 C   0  0  0  0  0  0  0  0  0  0  0  0
    2.8100   -1.3760   -2.4260 C   0  0  0  0  0  0  0  0  0  0  0  0
    2.4320   -0.4850   -1.4190 C   0  0  0  0  0  0  0  0  0  0  0  0
    1.0590   -0.1950   -1.2300 N   0  0  0  0  0  0  0  0  0  0  0  0
    0.4230   -0.6090   -0.1110 C   0  0  0  0  0  0  0  0  0  0  0  0
    1.0310   -1.2390    0.7360 O   0  0  0  0  0  0  0  0  0  0  0  0
   -1.0450   -0.2800    0.0950 C   0  0  0  0  0  0  0  0  0  0  0  0
   -1.9050   -1.4460    1.2090 S   0  0  0  0  0  0  0  0  0  0  0  0
   -3.4880   -0.6670    1.1320 C   0  0  0  0  0  0  0  0  0  0  0  0
   -4.4380   -1.1160    0.2110 C   0  0  0  0  0  0  0  0  0  0  0  0
   -5.6700   -0.4620    0.1090 C   0  0  0  0  0  0  0  0  0  0  0  0
   -5.9520    0.6310    0.9320 C   0  0  0  0  0  0  0  0  0  0  0  0
   -7.1210    1.2580    0.8270 F   0  0  0  0  0  0  0  0  0  0  0  0
   -5.0070    1.0650    1.8660 C   0  0  0  0  0  0  0  0  0  0  0  0
   -3.7750    0.4110    1.9730 C   0  0  0  0  0  0  0  0  0  0  0  0
    2.6700    0.6440    1.3670 H   0  0  0  0  0  0  0  0  0  0  0  0
    2.1690    1.7800    0.0740 H   0  0  0  0  0  0  0  0  0  0  0  0
    3.8360    1.8150    0.6950 H   0  0  0  0  0  0  0  0  0  0  0  0
    5.5080    0.1830   -0.1230 H   0  0  0  0  0  0  0  0  0  0  0  0
    4.4600   -2.3290   -3.4430 H   0  0  0  0  0  0  0  0  0  0  0  0
    2.0470   -1.8410   -3.0380 H   0  0  0  0  0  0  0  0  0  0  0  0
    0.5780    0.3020   -1.9470 H   0  0  0  0  0  0  0  0  0  0  0  0
   -1.1170    0.7340    0.5140 H   0  0  0  0  0  0  0  0  0  0  0  0
   -1.5740   -0.2990   -0.8710 H   0  0  0  0  0  0  0  0  0  0  0  0
   -4.2050   -1.9710   -0.4130 H   0  0  0  0  0  0  0  0  0  0  0  0
   -6.4160   -0.7940   -0.6050 H   0  0  0  0  0  0  0  0  0  0  0  0
   -5.2430    1.9120    2.5030 H   0  0  0  0  0  0  0  0  0  0  0  0
   -3.0370    0.7270    2.7020 H   0  0  0  0  0  0  0  0  0  0  0  0
  1 21  1  0  0  0  0
  1 22  1  0  0  0  0
  1 23  1  0  0  0  0
  1  2  1  0  0  0  0
  2  3  2  0  0  0  0
  3 24  1  0  0  0  0
  3  4  1  0  0  0  0
  4  5  1  0  0  0  0
  4  6  2  0  0  0  0
  6 25  1  0  0  0  0
  6  7  1  0  0  0  0
  7 26  1  0  0  0  0
  7  8  2  0  0  0  0
  8  2  1  0  0  0  0
  8  9  1  0  0  0  0
  9 27  1  0  0  0  0
  9 10  1  0  0  0  0
 10 11  2  0  0  0  0
 10 12  1  0  0  0  0
 12 28  1  0  0  0  0
 12 29  1  0  0  0  0
 12 13  1  0  0  0  0
 13 14  1  0  0  0  0
 14 15  2  0  0  0  0
 15 30  1  0  0  0  0
 15 16  1  0  0  0  0
 16 31  1  0  0  0  0
 16 17  2  0  0  0  0
 17 18  1  0  0  0  0
 17 19  1  0  0  0  0
 19 32  1  0  0  0  0
 19 20  2  0  0  0  0
 20 14  1  0  0  0  0
 20 33  1  0  0  0  0
M  END
$$$$
ZINC01445853
  -MTS-   02131517073D 0   0.00000     0.00000     0

 30 31  0  0  0  0  0  0  0  0999 V2000
    4.1150    0.0390   -3.5800 F   0  0  0  0  0  0  0  0  0  0  0  0
    4.2780   -0.9460   -2.6580 C   0  0  0  0  0  0  0  0  0  0  0  0
    3.6230   -2.0580   -3.0860 F   0  0  0  0  0  0  0  0  0  0  0  0
    5.5980   -1.2560   -2.5530 F   0  0  0  0  0  0  0  0  0  0  0  0
    3.7210   -0.4840   -1.3090 C   0  0  0  0  0  0  0  0  0  0  0  0
    2.5350   -1.0040   -0.7690 C   0  0  0  0  0  0  0  0  0  0  0  0
    2.0670   -0.5700    0.4740 C   0  0  0  0  0  0  0  0  0  0  0  0
    0.8580   -1.0810    1.0150 N   0  0  0  0  0  0  0  0  0  0  0  0
   -0.2370   -1.2700    0.2470 C   0  0  0  0  0  0  0  0  0  0  0  0
   -0.2550   -0.9820   -0.9370 O   0  0  0  0  0  0  0  0  0  0  0  0
   -1.5020   -1.8570    0.8040 C   0  0  0  0  0  0  0  0  0  0  0  0
   -2.5660   -1.0010    0.3220 N   0  0  0  0  0  0  0  0  0  0  0  0
   -3.1370   -1.0550   -0.9100 C   0  0  0  0  0  0  0  0  0  0  0  0
   -4.1520   -0.1720   -0.8620 N   0  0  0  0  0  0  0  0  0  0  0  0
   -4.2480    0.4540    0.3410 C   0  0  0  0  0  0  0  0  0  0  0  0
   -3.2750   -0.0510    1.1500 N   0  0  0  0  0  0  0  0  0  0  0  0
   -5.1660    1.4170    0.6620 N   0  3  0  0  0  0  0  0  0  0  0  0
   -6.1400    1.8510   -0.2630 O   0  5  0  0  0  0  0  0  0  0  0  0
   -5.1820    1.9370    1.7590 O   0  0  0  0  0  0  0  0  0  0  0  0
    2.8060    0.3660    1.1990 C   0  0  0  0  0  0  0  0  0  0  0  0
    3.9880    0.8900    0.6660 C   0  0  0  0  0  0  0  0  0  0  0  0
    4.4300    0.4890   -0.5980 C   0  0  0  0  0  0  0  0  0  0  0  0
    5.8700    1.2230   -1.2750 Cl  0  0  0  0  0  0  0  0  0  0  0  0
    1.9720   -1.7550   -1.3140 H   0  0  0  0  0  0  0  0  0  0  0  0
    0.8220   -1.2720    1.9920 H   0  0  0  0  0  0  0  0  0  0  0  0
   -1.5100   -1.8600    1.9050 H   0  0  0  0  0  0  0  0  0  0  0  0
   -1.6270   -2.8890    0.4440 H   0  0  0  0  0  0  0  0  0  0  0  0
   -2.8440   -1.6720   -1.7520 H   0  0  0  0  0  0  0  0  0  0  0  0
    2.4530    0.6910    2.1740 H   0  0  0  0  0  0  0  0  0  0  0  0
    4.5710    1.6130    1.2300 H   0  0  0  0  0  0  0  0  0  0  0  0
  1  2  1  0  0  0  0
  2  3  1  0  0  0  0
  2  4  1  0  0  0  0
  2  5  1  0  0  0  0
  5  6  2  0  0  0  0
  6 24  1  0  0  0  0
  6  7  1  0  0  0  0
  7  8  1  0  0  0  0
  8 25  1  0  0  0  0
  8  9  1  0  0  0  0
  9 10  2  0  0  0  0
  9 11  1  0  0  0  0
 11 26  1  0  0  0  0
 11 27  1  0  0  0  0
 11 12  1  0  0  0  0
 12 13  1  0  0  0  0
 13 28  1  0  0  0  0
 13 14  2  0  0  0  0
 14 15  1  0  0  0  0
 15 16  2  0  0  0  0
 16 12  1  0  0  0  0
 15 17  1  0  0  0  0
 17 18  1  0  0  0  0
 17 19  2  0  0  0  0
  7 20  2  0  0  0  0
 20 29  1  0  0  0  0
 20 21  1  0  0  0  0
 21 30  1  0  0  0  0
 21 22  2  0  0  0  0
 22  5  1  0  0  0  0
 22 23  1  0  0  0  0
M  CHG  2  17   1  18  -1
M  END
$$$$
ZINC01565951
  -MTS-   02131517073D 0   0.00000     0.00000     0

 34 35  0  0  1  0  0  0  0  0999 V2000
    3.6120   -0.8880    0.8870 C   0  0  0  0  0  0  0  0  0  0  0  0
    2.7070    0.1740    0.2160 C   0  0  0  0  0  0  0  0  0  0  0  0
    3.5430    1.0710   -0.7360 C   0  0  0  0  0  0  0  0  0  0  0  0
    2.0920    1.0020    1.2050 O   0  0  0  0  0  0  0  0  0  0  0  0
    0.8650    1.2600    0.7750 C   0  0  0  0  0  0  0  0  0  0  0  0
    0.1900    2.1690    1.2270 O   0  0  0  0  0  0  0  0  0  0  0  0
    0.4400    0.3250   -0.3150 C   0  0  1  0  0  0  0  0  0  0  0  0
    0.0610    1.0450   -1.6400 C   0  0  0  0  0  0  0  0  0  0  0  0
    1.6290   -0.4860   -0.4770 O   0  0  0  0  0  0  0  0  0  0  0  0
   -0.7010   -0.5740    0.2680 C   0  0  1  0  0  0  0  0  0  0  0  0
   -0.1800   -1.3480    1.3640 O   0  0  0  0  0  0  0  0  0  0  0  0
   -1.9170    0.2260    0.8270 C   0  0  0  0  0  0  0  0  0  0  0  0
   -3.1560   -0.6890    0.9750 C   0  0  0  0  0  0  0  0  0  0  0  0
   -3.5760   -1.2070   -0.4210 C   0  0  0  0  0  0  0  0  0  0  0  0
   -2.4010   -1.8520   -1.1110 C   0  0  0  0  0  0  0  0  0  0  0  0
   -1.1290   -1.5780   -0.7860 C   0  0  0  0  0  0  0  0  0  0  0  0
    3.0160   -1.5090    1.5710 H   0  0  0  0  0  0  0  0  0  0  0  0
    4.4130   -0.4050    1.4680 H   0  0  0  0  0  0  0  0  0  0  0  0
    4.0650   -1.5370    0.1230 H   0  0  0  0  0  0  0  0  0  0  0  0
    2.9750    1.9510   -1.0640 H   0  0  0  0  0  0  0  0  0  0  0  0
    4.4420    1.4370   -0.2190 H   0  0  0  0  0  0  0  0  0  0  0  0
    3.8540    0.4940   -1.6190 H   0  0  0  0  0  0  0  0  0  0  0  0
    0.9150    1.6020   -2.0420 H   0  0  0  0  0  0  0  0  0  0  0  0
   -0.2410    0.3120   -2.4030 H   0  0  0  0  0  0  0  0  0  0  0  0
   -0.7610    1.7610   -1.5000 H   0  0  0  0  0  0  0  0  0  0  0  0
    0.5440   -1.8980    1.0760 H   0  0  0  0  0  0  0  0  0  0  0  0
   -2.1980    1.0600    0.1680 H   0  0  0  0  0  0  0  0  0  0  0  0
   -1.6710    0.6380    1.8190 H   0  0  0  0  0  0  0  0  0  0  0  0
   -2.9090   -1.5390    1.6320 H   0  0  0  0  0  0  0  0  0  0  0  0
   -3.9900   -0.1290    1.4310 H   0  0  0  0  0  0  0  0  0  0  0  0
   -3.9420   -0.3790   -1.0500 H   0  0  0  0  0  0  0  0  0  0  0  0
   -4.3920   -1.9390   -0.3030 H   0  0  0  0  0  0  0  0  0  0  0  0
   -2.6170   -2.5710   -1.9060 H   0  0  0  0  0  0  0  0  0  0  0  0
   -0.3280   -2.1070   -1.3090 H   0  0  0  0  0  0  0  0  0  0  0  0
  1 17  1  0  0  0  0
  1 18  1  0  0  0  0
  1 19  1  0  0  0  0
  1  2  1  0  0  0  0
  2  3  1  0  0  0  0
  3 20  1  0  0  0  0
  3 21  1  0  0  0  0
  3 22  1  0  0  0  0
  2  4  1  0  0  0  0
  4  5  1  0  0  0  0
  5  6  2  0  0  0  0
  5  7  1  0  0  0  0
  7  8  1  0  0  0  0
  8 23  1  0  0  0  0
  8 24  1  0  0  0  0
  8 25  1  0  0  0  0
  7  9  1  0  0  0  0
  9  2  1  0  0  0  0
  7 10  1  0  0  0  0
 10 11  1  0  0  0  0
 11 26  1  0  0  0  0
 10 12  1  0  0  0  0
 12 27  1  0  0  0  0
 12 28  1  0  0  0  0
 12 13  1  0  0  0  0
 13 29  1  0  0  0  0
 13 30  1  0  0  0  0
 13 14  1  0  0  0  0
 14 31  1  0  0  0  0
 14 32  1  0  0  0  0
 14 15  1  0  0  0  0
 15 33  1  0  0  0  0
 15 16  2  0  0  0  0
 16 10  1  0  0  0  0
 16 34  1  0  0  0  0
M  END
$$$$
ZINC01573093
  -MTS-   02131517073D 0   0.00000     0.00000     0

 33 34  0  0  0  0  0  0  0  0999 V2000
    5.1830   -0.5260    0.8680 O   0  0  0  0  0  0  0  0  0  0  0  0
    4.3020    0.2640    0.5960 C   0  0  0  0  0  0  0  0  0  0  0  0
    4.5850    1.2930   -0.2080 N   0  0  0  0  0  0  0  0  0  0  0  0
    3.7170    2.2290   -0.6060 C   0  0  0  0  0  0  0  0  0  0  0  0
    4.1210    3.1240   -1.3220 O   0  0  0  0  0  0  0  0  0  0  0  0
    2.2770    2.1700   -0.1730 C   0  0  0  0  0  0  0  0  0  0  0  0
    1.5300    2.6820   -1.3100 C   0  0  0  0  0  0  0  0  0  0  0  0
    0.9170    3.0730   -2.2090 N   0  0  0  0  0  0  0  0  0  0  0  0
    1.8650    0.7060    0.1660 C   0  0  0  0  0  0  0  0  0  0  0  0
    0.4330    0.5910    0.7760 C   0  0  0  0  0  0  0  0  0  0  0  0
   -0.7180    1.0490   -0.1630 C   0  0  0  0  0  0  0  0  0  0  0  0
   -2.0610    0.5340    0.3800 C   0  0  0  0  0  0  0  0  0  0  0  0
   -2.8780    1.3470    1.1730 C   0  0  0  0  0  0  0  0  0  0  0  0
   -4.0970    0.8650    1.6580 C   0  0  0  0  0  0  0  0  0  0  0  0
   -4.5050   -0.4380    1.3580 C   0  0  0  0  0  0  0  0  0  0  0  0
   -3.6930   -1.2550    0.5670 C   0  0  0  0  0  0  0  0  0  0  0  0
   -2.4760   -0.7690    0.0800 C   0  0  0  0  0  0  0  0  0  0  0  0
    2.9130    0.1090    1.1520 C   0  0  0  0  0  0  0  0  0  0  0  0
    2.7050   -1.3200    1.3440 C   0  0  0  0  0  0  0  0  0  0  0  0
    2.5190   -2.4520    1.4900 N   0  0  0  0  0  0  0  0  0  0  0  0
    5.5240    1.3680   -0.5380 H   0  0  0  0  0  0  0  0  0  0  0  0
    2.1300    2.8310    0.6940 H   0  0  0  0  0  0  0  0  0  0  0  0
    1.9050    0.1150   -0.7660 H   0  0  0  0  0  0  0  0  0  0  0  0
    0.3760    1.1630    1.7170 H   0  0  0  0  0  0  0  0  0  0  0  0
    0.2540   -0.4690    1.0180 H   0  0  0  0  0  0  0  0  0  0  0  0
   -0.5650    0.6480   -1.1770 H   0  0  0  0  0  0  0  0  0  0  0  0
   -0.7530    2.1470   -0.2300 H   0  0  0  0  0  0  0  0  0  0  0  0
   -2.5690    2.3600    1.4170 H   0  0  0  0  0  0  0  0  0  0  0  0
   -4.7300    1.5020    2.2700 H   0  0  0  0  0  0  0  0  0  0  0  0
   -5.4500   -0.8160    1.7380 H   0  0  0  0  0  0  0  0  0  0  0  0
   -4.0070   -2.2680    0.3300 H   0  0  0  0  0  0  0  0  0  0  0  0
   -1.8500   -1.4120   -0.5330 H   0  0  0  0  0  0  0  0  0  0  0  0
    2.8650    0.6150    2.1280 H   0  0  0  0  0  0  0  0  0  0  0  0
  1  2  2  0  0  0  0
  2  3  1  0  0  0  0
  3 21  1  0  0  0  0
  3  4  1  0  0  0  0
  4  5  2  0  0  0  0
  4  6  1  0  0  0  0
  6 22  1  0  0  0  0
  6  7  1  0  0  0  0
  7  8  3  0  0  0  0
  6  9  1  0  0  0  0
  9 23  1  0  0  0  0
  9 10  1  0  0  0  0
 10 24  1  0  0  0  0
 10 25  1  0  0  0  0
 10 11  1  0  0  0  0
 11 26  1  0  0  0  0
 11 27  1  0  0  0  0
 11 12  1  0  0  0  0
 12 13  2  0  0  0  0
 13 28  1  0  0  0  0
 13 14  1  0  0  0  0
 14 29  1  0  0  0  0
 14 15  2  0  0  0  0
 15 30  1  0  0  0  0
 15 16  1  0  0  0  0
 16 31  1  0  0  0  0
 16 17  2  0  0  0  0
 17 12  1  0  0  0  0
 17 32  1  0  0  0  0
  9 18  1  0  0  0  0
 18  2  1  0  0  0  0
 18 33  1  0  0  0  0
 18 19  1  0  0  0  0
 19 20  3  0  0  0  0
M  END
$$$$
ZINC01608594
  -MTS-   02131517073D 0   0.00000     0.00000     0

 20 20  0  0  0  0  0  0  0  0999 V2000
   -3.7000    1.7120    1.6300 C   0  0  0  0  0  0  0  0  0  0  0  0
   -2.9220    0.7430    0.7070 C   0  0  0  0  0  0  0  0  0  0  0  0
   -1.1370    1.0120    0.9630 S   0  0  0  0  0  0  0  0  0  0  0  0
   -0.5970   -0.2180   -0.2080 C   0  0  0  0  0  0  0  0  0  0  0  0
   -1.3900   -0.8910   -0.8480 O   0  0  0  0  0  0  0  0  0  0  0  0
    0.8880   -0.4420   -0.4200 C   0  0  0  0  0  0  0  0  0  0  0  0
    1.8750    0.2840    0.2700 O   0  0  0  0  0  0  0  0  0  0  0  0
    3.0320   -0.3000   -0.2860 C   0  0  0  0  0  0  0  0  0  0  0  0
    2.7720   -1.2950   -1.2330 C   0  0  0  0  0  0  0  0  0  0  0  0
    1.3870   -1.3860   -1.3190 C   0  0  0  0  0  0  0  0  0  0  0  0
    4.2920    0.0620    0.0590 N   0  3  0  0  0  0  0  0  0  0  0  0
    4.5170    1.0680    1.0170 O   0  5  0  0  0  0  0  0  0  0  0  0
    5.2430   -0.4750   -0.4520 O   0  0  0  0  0  0  0  0  0  0  0  0
   -4.7850    1.5730    1.4970 H   0  0  0  0  0  0  0  0  0  0  0  0
   -3.4460    1.5210    2.6840 H   0  0  0  0  0  0  0  0  0  0  0  0
   -3.4460    2.7560    1.3870 H   0  0  0  0  0  0  0  0  0  0  0  0
   -3.1820    0.9420   -0.3450 H   0  0  0  0  0  0  0  0  0  0  0  0
   -3.1820   -0.2980    0.9580 H   0  0  0  0  0  0  0  0  0  0  0  0
    3.4990   -1.8800   -1.7900 H   0  0  0  0  0  0  0  0  0  0  0  0
    0.8080   -2.0520   -1.9530 H   0  0  0  0  0  0  0  0  0  0  0  0
  1 14  1  0  0  0  0
  1 15  1  0  0  0  0
  1 16  1  0  0  0  0
  1  2  1  0  0  0  0
  2 17  1  0  0  0  0
  2 18  1  0  0  0  0
  2  3  1  0  0  0  0
  3  4  1  0  0  0  0
  4  5  2  0  0  0  0
  4  6  1  0  0  0  0
  6  7  1  0  0  0  0
  7  8  1  0  0  0  0
  8  9  2  0  0  0  0
  9 19  1  0  0  0  0
  9 10  1  0  0  0  0
 10  6  2  0  0  0  0
 10 20  1  0  0  0  0
  8 11  1  0  0  0  0
 11 12  1  0  0  0  0
 11 13  2  0  0  0  0
M  CHG  2  11   1  12  -1
M  END
$$$$
ZINC01690758
  -MTS-   02131517073D 0   0.00000     0.00000     0

 37 37  0  0  0  0  0  0  0  0999 V2000
    2.9720   -1.7570   -0.0670 C   0  0  0  0  0  0  0  0  0  0  0  0
    3.0770   -0.3490   -0.6870 C   0  0  0  0  0  0  0  0  0  0  0  0
    4.2960    0.3300   -0.5610 C   0  0  0  0  0  0  0  0  0  0  0  0
    4.5250    1.5290   -1.2390 C   0  0  0  0  0  0  0  0  0  0  0  0
    3.5320    2.0480   -2.0700 C   0  0  0  0  0  0  0  0  0  0  0  0
    2.2980    1.4000   -2.1570 C   0  0  0  0  0  0  0  0  0  0  0  0
    2.0170    0.2630   -1.3810 C   0  0  0  0  0  0  0  0  0  0  0  0
    0.5670   -0.2700   -1.3460 C   0  0  0  0  0  0  0  0  0  0  0  0
   -0.3490    0.3940   -0.3550 N   0  3  0  0  0  0  0  0  0  0  0  0
   -0.3940    1.8630   -0.6230 C   0  0  0  0  0  0  0  0  0  0  0  0
    0.1850    0.2020    1.0270 C   0  0  0  0  0  0  0  0  0  0  0  0
   -1.7100   -0.2290   -0.4990 C   0  0  0  0  0  0  0  0  0  0  0  0
   -2.8490    0.2540    0.4440 C   0  0  0  0  0  0  0  0  0  0  0  0
   -4.1410   -0.5710    0.2240 C   0  0  0  0  0  0  0  0  0  0  0  0
   -5.1410   -0.0440    1.1080 O   0  0  0  0  0  0  0  0  0  0  0  0
    2.9110   -2.4920   -0.8840 H   0  0  0  0  0  0  0  0  0  0  0  0
    2.0910   -1.8660    0.5740 H   0  0  0  0  0  0  0  0  0  0  0  0
    3.8490   -2.0080    0.5490 H   0  0  0  0  0  0  0  0  0  0  0  0
    5.0920   -0.0700    0.0590 H   0  0  0  0  0  0  0  0  0  0  0  0
    5.4710    2.0540   -1.1250 H   0  0  0  0  0  0  0  0  0  0  0  0
    3.7240    2.9500   -2.6490 H   0  0  0  0  0  0  0  0  0  0  0  0
    1.5600    1.8050   -2.8440 H   0  0  0  0  0  0  0  0  0  0  0  0
    0.5940   -1.3570   -1.1870 H   0  0  0  0  0  0  0  0  0  0  0  0
    0.1690   -0.1400   -2.3650 H   0  0  0  0  0  0  0  0  0  0  0  0
   -1.0710    2.3900    0.0630 H   0  0  0  0  0  0  0  0  0  0  0  0
    0.5870    2.3400   -0.4860 H   0  0  0  0  0  0  0  0  0  0  0  0
   -0.7390    2.0710   -1.6470 H   0  0  0  0  0  0  0  0  0  0  0  0
   -0.3530    0.8110    1.7690 H   0  0  0  0  0  0  0  0  0  0  0  0
    1.2420    0.4960    1.1110 H   0  0  0  0  0  0  0  0  0  0  0  0
    0.0940   -0.8470    1.3470 H   0  0  0  0  0  0  0  0  0  0  0  0
   -1.6270   -1.3180   -0.3440 H   0  0  0  0  0  0  0  0  0  0  0  0
   -2.0750   -0.0790   -1.5290 H   0  0  0  0  0  0  0  0  0  0  0  0
   -3.0980    1.3100    0.2570 H   0  0  0  0  0  0  0  0  0  0  0  0
   -2.5650    0.1410    1.5020 H   0  0  0  0  0  0  0  0  0  0  0  0
   -3.9600   -1.6350    0.4540 H   0  0  0  0  0  0  0  0  0  0  0  0
   -4.4770   -0.4820   -0.8230 H   0  0  0  0  0  0  0  0  0  0  0  0
   -5.9770   -0.4960    1.0400 H   0  0  0  0  0  0  0  0  0  0  0  0
  1 16  1  0  0  0  0
  1 17  1  0  0  0  0
  1 18  1  0  0  0  0
  1  2  1  0  0  0  0
  2  3  2  0  0  0  0
  3 19  1  0  0  0  0
  3  4  1  0  0  0  0
  4 20  1  0  0  0  0
  4  5  2  0  0  0  0
  5 21  1  0  0  0  0
  5  6  1  0  0  0  0
  6 22  1  0  0  0  0
  6  7  2  0  0  0  0
  7  2  1  0  0  0  0
  7  8  1  0  0  0  0
  8 23  1  0  0  0  0
  8 24  1  0  0  0  0
  8  9  1  0  0  0  0
  9 10  1  0  0  0  0
 10 25  1  0  0  0  0
 10 26  1  0  0  0  0
 10 27  1  0  0  0  0
  9 11  1  0  0  0  0
 11 28  1  0  0  0  0
 11 29  1  0  0  0  0
 11 30  1  0  0  0  0
  9 12  1  0  0  0  0
 12 31  1  0  0  0  0
 12 32  1  0  0  0  0
 12 13  1  0  0  0  0
 13 33  1  0  0  0  0
 13 34  1  0  0  0  0
 13 14  1  0  0  0  0
 14 35  1  0  0  0  0
 14 36  1  0  0  0  0
 14 15  1  0  0  0  0
 15 37  1  0  0  0  0
M  CHG  1   9   1
M  END
$$$$
ZINC01701103
  -MTS-   02131517073D 0   0.00000     0.00000     0

 31 32  0  0  0  0  0  0  0  0999 V2000
   -5.2470    0.1830    0.0550 C   0  0  0  0  0  0  0  0  0  0  0  0
   -3.9490    0.3340    0.7590 N   0  0  0  0  0  0  0  0  0  0  0  0
   -3.9310   -0.3590    2.0740 C   0  0  0  0  0  0  0  0  0  0  0  0
   -2.7880    0.0380   -0.1220 C   0  0  0  0  0  0  0  0  0  0  0  0
   -1.4470    0.5220    0.4830 C   0  0  0  0  0  0  0  0  0  0  0  0
   -0.3130    0.1780   -0.4410 C   0  0  0  0  0  0  0  0  0  0  0  0
   -0.5580   -0.2840   -1.5430 O   0  0  0  0  0  0  0  0  0  0  0  0
    1.1200    0.3880    0.0000 C   0  0  0  0  0  0  0  0  0  0  0  0
    1.5140    1.3020    0.9890 C   0  0  0  0  0  0  0  0  0  0  0  0
    3.2480    1.3350    1.3070 S   0  0  0  0  0  0  0  0  0  0  0  0
    3.4150    0.0830    0.0850 C   0  0  0  0  0  0  0  0  0  0  0  0
    4.6430   -0.4830   -0.2590 C   0  0  0  0  0  0  0  0  0  0  0  0
    4.6570   -1.4840   -1.2370 C   0  0  0  0  0  0  0  0  0  0  0  0
    3.4650   -1.8870   -1.8520 C   0  0  0  0  0  0  0  0  0  0  0  0
    2.2400   -1.3070   -1.4990 C   0  0  0  0  0  0  0  0  0  0  0  0
    2.2220   -0.3110   -0.5170 C   0  0  0  0  0  0  0  0  0  0  0  0
   -6.0790    0.5240    0.6900 H   0  0  0  0  0  0  0  0  0  0  0  0
   -5.2720    0.7900   -0.8630 H   0  0  0  0  0  0  0  0  0  0  0  0
   -5.4170   -0.8720   -0.2140 H   0  0  0  0  0  0  0  0  0  0  0  0
   -4.8900   -0.2570    2.6040 H   0  0  0  0  0  0  0  0  0  0  0  0
   -3.1650    0.0840    2.7250 H   0  0  0  0  0  0  0  0  0  0  0  0
   -3.7200   -1.4330    1.9490 H   0  0  0  0  0  0  0  0  0  0  0  0
   -2.9180    0.5650   -1.0820 H   0  0  0  0  0  0  0  0  0  0  0  0
   -2.7460   -1.0450   -0.3250 H   0  0  0  0  0  0  0  0  0  0  0  0
   -1.2350    0.0170    1.4370 H   0  0  0  0  0  0  0  0  0  0  0  0
   -1.4900    1.6090    0.6510 H   0  0  0  0  0  0  0  0  0  0  0  0
    0.8310    1.9500    1.5280 H   0  0  0  0  0  0  0  0  0  0  0  0
    5.5550   -0.1520    0.2260 H   0  0  0  0  0  0  0  0  0  0  0  0
    5.5960   -1.9500   -1.5200 H   0  0  0  0  0  0  0  0  0  0  0  0
    3.4890   -2.6630   -2.6140 H   0  0  0  0  0  0  0  0  0  0  0  0
    1.3280   -1.6350   -1.9840 H   0  0  0  0  0  0  0  0  0  0  0  0
  1 17  1  0  0  0  0
  1 18  1  0  0  0  0
  1 19  1  0  0  0  0
  1  2  1  0  0  0  0
  2  3  1  0  0  0  0
  3 20  1  0  0  0  0
  3 21  1  0  0  0  0
  3 22  1  0  0  0  0
  2  4  1  0  0  0  0
  4 23  1  0  0  0  0
  4 24  1  0  0  0  0
  4  5  1  0  0  0  0
  5 25  1  0  0  0  0
  5 26  1  0  0  0  0
  5  6  1  0  0  0  0
  6  7  2  0  0  0  0
  6  8  1  0  0  0  0
  8  9  2  0  0  0  0
  9 27  1  0  0  0  0
  9 10  1  0  0  0  0
 10 11  1  0  0  0  0
 11 12  2  0  0  0  0
 12 28  1  0  0  0  0
 12 13  1  0  0  0  0
 13 29  1  0  0  0  0
 13 14  2  0  0  0  0
 14 30  1  0  0  0  0
 14 15  1  0  0  0  0
 15 31  1  0  0  0  0
 15 16  2  0  0  0  0
 16  8  1  0  0  0  0
 16 11  1  0  0  0  0
M  END
$$$$
ZINC02248070
  -MTS-   02131517073D 0   0.00000     0.00000     0

 41 42  0  0  1  0  0  0  0  0999 V2000
    0.3530    3.3340    2.7760 O   0  0  0  0  0  0  0  0  0  0  0  0
    0.4400    2.4040    1.8360 C   0  0  0  0  0  0  0  0  0  0  0  0
   -0.4130    2.3210    0.9700 O   0  0  0  0  0  0  0  0  0  0  0  0
    1.6300    1.4910    1.8790 C   0  0  0  0  0  0  0  0  0  0  0  0
    1.4740    0.3950    0.7920 C   0  0  2  0  0  0  0  0  0  0  0  0
    2.6920   -0.4850    0.8120 N   0  0  0  0  0  0  0  0  0  0  0  0
    2.4580   -1.8900    0.3710 C   0  0  0  0  0  0  0  0  0  0  0  0
    3.7250   -2.7850    0.5190 C   0  0  0  0  0  0  0  0  0  0  0  0
    4.8660   -2.2230   -0.1610 O   0  0  0  0  0  0  0  0  0  0  0  0
    5.1380   -0.8860    0.3110 C   0  0  0  0  0  0  0  0  0  0  0  0
    3.9020    0.0420    0.1160 C   0  0  0  0  0  0  0  0  0  0  0  0
    0.1320   -0.2980    1.0350 C   0  0  0  0  0  0  0  0  0  0  0  0
   -0.3510   -0.3980    2.1550 O   0  0  0  0  0  0  0  0  0  0  0  0
   -0.4940   -0.7950   -0.0430 O   0  0  0  0  0  0  0  0  0  0  0  0
   -1.7470   -1.4270    0.2900 C   0  0  0  0  0  0  0  0  0  0  0  0
   -2.4750   -1.8680   -1.0040 C   0  0  2  0  0  0  0  0  0  0  0  0
   -1.6800   -2.8840   -1.8480 C   0  0  0  0  0  0  0  0  0  0  0  0
   -2.7770   -3.3970   -2.8100 C   0  0  0  0  0  0  0  0  0  0  0  0
   -4.0840   -3.2200   -1.9900 C   0  0  0  0  0  0  0  0  0  0  0  0
   -3.6690   -2.6270   -0.7480 O   0  0  0  0  0  0  0  0  0  0  0  0
   -0.4520    3.8090    2.6080 H   0  0  0  0  0  0  0  0  0  0  0  0
    2.5190    2.1150    1.7110 H   0  0  0  0  0  0  0  0  0  0  0  0
    1.7120    1.0280    2.8740 H   0  0  0  0  0  0  0  0  0  0  0  0
    1.4120    0.8790   -0.1980 H   0  0  0  0  0  0  0  0  0  0  0  0
    2.1400   -1.8810   -0.6840 H   0  0  0  0  0  0  0  0  0  0  0  0
    1.6600   -2.3600    0.9690 H   0  0  0  0  0  0  0  0  0  0  0  0
    3.9560   -2.9180    1.5890 H   0  0  0  0  0  0  0  0  0  0  0  0
    3.5310   -3.7800    0.0880 H   0  0  0  0  0  0  0  0  0  0  0  0
    5.4190   -0.9100    1.3760 H   0  0  0  0  0  0  0  0  0  0  0  0
    5.9960   -0.4960   -0.2600 H   0  0  0  0  0  0  0  0  0  0  0  0
    3.6960    0.1230   -0.9630 H   0  0  0  0  0  0  0  0  0  0  0  0
    4.1710    1.0440    0.4810 H   0  0  0  0  0  0  0  0  0  0  0  0
   -2.4200   -0.7290    0.8140 H   0  0  0  0  0  0  0  0  0  0  0  0
   -1.5750   -2.3120    0.9250 H   0  0  0  0  0  0  0  0  0  0  0  0
   -2.7150   -0.9780   -1.6100 H   0  0  0  0  0  0  0  0  0  0  0  0
   -1.3410   -3.7110   -1.2030 H   0  0  0  0  0  0  0  0  0  0  0  0
   -0.8100   -2.4420   -2.3600 H   0  0  0  0  0  0  0  0  0  0  0  0
   -2.8060   -2.7550   -3.7070 H   0  0  0  0  0  0  0  0  0  0  0  0
   -2.5980   -4.4350   -3.1320 H   0  0  0  0  0  0  0  0  0  0  0  0
   -4.7820   -2.5350   -2.4970 H   0  0  0  0  0  0  0  0  0  0  0  0
   -4.5980   -4.1710   -1.7870 H   0  0  0  0  0  0  0  0  0  0  0  0
  1 21  1  0  0  0  0
  1  2  1  0  0  0  0
  2  3  2  0  0  0  0
  2  4  1  0  0  0  0
  4 22  1  0  0  0  0
  4 23  1  0  0  0  0
  4  5  1  0  0  0  0
  5 24  1  0  0  0  0
  5  6  1  0  0  0  0
  6  7  1  0  0  0  0
  7 25  1  0  0  0  0
  7 26  1  0  0  0  0
  7  8  1  0  0  0  0
  8 27  1  0  0  0  0
  8 28  1  0  0  0  0
  8  9  1  0  0  0  0
  9 10  1  0  0  0  0
 10 29  1  0  0  0  0
 10 30  1  0  0  0  0
 10 11  1  0  0  0  0
 11  6  1  0  0  0  0
 11 31  1  0  0  0  0
 11 32  1  0  0  0  0
  5 12  1  0  0  0  0
 12 13  2  0  0  0  0
 12 14  1  0  0  0  0
 14 15  1  0  0  0  0
 15 33  1  0  0  0  0
 15 34  1  0  0  0  0
 15 16  1  0  0  0  0
 16 35  1  0  0  0  0
 16 17  1  0  0  0  0
 17 36  1  0  0  0  0
 17 37  1  0  0  0  0
 17 18  1  0  0  0  0
 18 38  1  0  0  0  0
 18 39  1  0  0  0  0
 18 19  1  0  0  0  0
 19 40  1  0  0  0  0
 19 41  1  0  0  0  0
 19 20  1  0  0  0  0
 20 16  1  0  0  0  0
M  END
$$$$
ZINC02496765
  -MTS-   02131517073D 0   0.00000     0.00000     0

 31 32  0  0  1  0  0  0  0  0999 V2000
   -6.5650   -0.6120   -0.7890 C   0  0  0  0  0  0  0  0  0  0  0  0
   -5.1800   -0.6040   -1.4870 C   0  0  0  0  0  0  0  0  0  0  0  0
   -4.0230   -0.6520   -0.4520 C   0  0  0  0  0  0  0  0  0  0  0  0
   -2.6410   -0.6190   -1.1530 C   0  0  0  0  0  0  0  0  0  0  0  0
   -1.3330   -0.6380    0.1170 S   0  0  0  0  0  0  0  0  0  0  0  0
    0.1510   -0.4720   -0.9310 C   0  0  0  0  0  0  0  0  0  0  0  0
    1.4130   -0.2860   -0.0490 C   0  0  2  0  0  0  0  0  0  0  0  0
    2.7340   -0.3310   -0.8880 C   0  0  0  0  0  0  0  0  0  0  0  0
    3.4560    0.5630   -0.0280 N   0  0  0  0  0  0  0  0  0  0  0  0
    4.8640    0.8030    0.1730 N   0  0  0  0  0  0  0  0  0  0  0  0
    4.8470    1.7070    1.2000 C   0  0  0  0  0  0  0  0  0  0  0  0
    3.5570    1.9370    1.5810 N   0  0  0  0  0  0  0  0  0  0  0  0
    2.7140    1.2120    0.8350 C   0  0  0  0  0  0  0  0  0  0  0  0
    1.3610    0.9520    0.7220 O   0  0  0  0  0  0  0  0  0  0  0  0
    5.9400    2.3010    1.7720 N   0  3  0  0  0  0  0  0  0  0  0  0
    5.8030    3.2170    2.8370 O   0  5  0  0  0  0  0  0  0  0  0  0
    7.0670    2.0700    1.3880 O   0  0  0  0  0  0  0  0  0  0  0  0
   -7.3680   -0.5700   -1.5410 H   0  0  0  0  0  0  0  0  0  0  0  0
   -6.6640    0.2590   -0.1220 H   0  0  0  0  0  0  0  0  0  0  0  0
   -6.6890   -1.5290   -0.1930 H   0  0  0  0  0  0  0  0  0  0  0  0
   -5.1080   -1.4740   -2.1600 H   0  0  0  0  0  0  0  0  0  0  0  0
   -5.0910    0.3120   -2.0950 H   0  0  0  0  0  0  0  0  0  0  0  0
   -4.1030    0.2130    0.2260 H   0  0  0  0  0  0  0  0  0  0  0  0
   -4.1030   -1.5730    0.1490 H   0  0  0  0  0  0  0  0  0  0  0  0
   -2.5160   -1.4940   -1.8110 H   0  0  0  0  0  0  0  0  0  0  0  0
   -2.5420    0.2990   -1.7540 H   0  0  0  0  0  0  0  0  0  0  0  0
    0.0390    0.4020   -1.5900 H   0  0  0  0  0  0  0  0  0  0  0  0
    0.2480   -1.3800   -1.5470 H   0  0  0  0  0  0  0  0  0  0  0  0
    1.4610   -1.1120    0.6830 H   0  0  0  0  0  0  0  0  0  0  0  0
    2.6230    0.1350   -1.8780 H   0  0  0  0  0  0  0  0  0  0  0  0
    3.1890   -1.3300   -0.9720 H   0  0  0  0  0  0  0  0  0  0  0  0
  1 18  1  0  0  0  0
  1 19  1  0  0  0  0
  1 20  1  0  0  0  0
  1  2  1  0  0  0  0
  2 21  1  0  0  0  0
  2 22  1  0  0  0  0
  2  3  1  0  0  0  0
  3 23  1  0  0  0  0
  3 24  1  0  0  0  0
  3  4  1  0  0  0  0
  4 25  1  0  0  0  0
  4 26  1  0  0  0  0
  4  5  1  0  0  0  0
  5  6  1  0  0  0  0
  6 27  1  0  0  0  0
  6 28  1  0  0  0  0
  6  7  1  0  0  0  0
  7 29  1  0  0  0  0
  7  8  1  0  0  0  0
  8 30  1  0  0  0  0
  8 31  1  0  0  0  0
  8  9  1  0  0  0  0
  9 10  1  0  0  0  0
 10 11  2  0  0  0  0
 11 12  1  0  0  0  0
 12 13  2  0  0  0  0
 13  9  1  0  0  0  0
 13 14  1  0  0  0  0
 14  7  1  0  0  0  0
 11 15  1  0  0  0  0
 15 16  1  0  0  0  0
 15 17  2  0  0  0  0
M  CHG  2  15   1  16  -1
M  END
$$$$
ZINC02526213
  -MTS-   02131517073D 0   0.00000     0.00000     0

 14 14  0  0  0  0  0  0  0  0999 V2000
    2.8000   -0.4050   -2.0190 F   0  0  0  0  0  0  0  0  0  0  0  0
    2.5020    0.3600   -0.9350 C   0  0  0  0  0  0  0  0  0  0  0  0
    3.4010    0.0980    0.0540 F   0  0  0  0  0  0  0  0  0  0  0  0
    2.5940    1.6740   -1.2790 F   0  0  0  0  0  0  0  0  0  0  0  0
    1.0710    0.0310   -0.4590 C   0  0  0  0  0  0  0  0  0  0  0  0
    0.8320   -0.9760    0.4870 C   0  0  0  0  0  0  0  0  0  0  0  0
   -0.4720   -1.2540    0.9090 C   0  0  0  0  0  0  0  0  0  0  0  0
   -1.5110   -0.5570    0.4080 N   0  0  0  0  0  0  0  0  0  0  0  0
   -1.3270    0.4170   -0.5040 C   0  0  0  0  0  0  0  0  0  0  0  0
   -2.7940    1.3380   -1.1550 Br  0  0  0  0  0  0  0  0  0  0  0  0
   -0.0410    0.7280   -0.9530 C   0  0  0  0  0  0  0  0  0  0  0  0
    1.6540   -1.5520    0.9030 H   0  0  0  0  0  0  0  0  0  0  0  0
   -0.6610   -2.0340    1.6430 H   0  0  0  0  0  0  0  0  0  0  0  0
    0.0770    1.5170   -1.6900 H   0  0  0  0  0  0  0  0  0  0  0  0
  1  2  1  0  0  0  0
  2  3  1  0  0  0  0
  2  4  1  0  0  0  0
  2  5  1  0  0  0  0
  5  6  2  0  0  0  0
  6 12  1  0  0  0  0
  6  7  1  0  0  0  0
  7 13  1  0  0  0  0
  7  8  2  0  0  0  0
  8  9  1  0  0  0  0
  9 10  1  0  0  0  0
  9 11  2  0  0  0  0
 11  5  1  0  0  0  0
 11 14  1  0  0  0  0
M  END
$$$$
ZINC02566263
  -MTS-   02131517073D 0   0.00000     0.00000     0

 16 16  0  0  0  0  0  0  0  0999 V2000
   -2.1140    1.4550    1.3600 O   0  0  0  0  0  0  0  0  0  0  0  0
   -1.1800    0.6300    0.7230 C   0  0  0  0  0  0  0  0  0  0  0  0
    0.1700    0.7950    1.0400 C   0  0  0  0  0  0  0  0  0  0  0  0
    1.1650    0.0070    0.4430 C   0  0  0  0  0  0  0  0  0  0  0  0
    0.7810   -0.9670   -0.4890 C   0  0  0  0  0  0  0  0  0  0  0  0
   -0.5680   -1.1390   -0.8140 C   0  0  0  0  0  0  0  0  0  0  0  0
   -1.5510   -0.3470   -0.2140 C   0  0  0  0  0  0  0  0  0  0  0  0
   -3.2290   -0.6060   -0.6590 Cl  0  0  0  0  0  0  0  0  0  0  0  0
    2.6520    0.2100    0.8040 C   0  0  0  0  0  0  0  0  0  0  0  0
    2.9720   -0.5940    1.8530 F   0  0  0  0  0  0  0  0  0  0  0  0
    2.8880    1.5050    1.1510 F   0  0  0  0  0  0  0  0  0  0  0  0
    3.4460   -0.1100   -0.2550 F   0  0  0  0  0  0  0  0  0  0  0  0
   -3.0200    1.3090    1.1130 H   0  0  0  0  0  0  0  0  0  0  0  0
    0.4250    1.5590    1.7700 H   0  0  0  0  0  0  0  0  0  0  0  0
    1.5270   -1.5980   -0.9680 H   0  0  0  0  0  0  0  0  0  0  0  0
   -0.8650   -1.8920   -1.5370 H   0  0  0  0  0  0  0  0  0  0  0  0
  1 13  1  0  0  0  0
  1  2  1  0  0  0  0
  2  3  2  0  0  0  0
  3 14  1  0  0  0  0
  3  4  1  0  0  0  0
  4  5  2  0  0  0  0
  5 15  1  0  0  0  0
  5  6  1  0  0  0  0
  6 16  1  0  0  0  0
  6  7  2  0  0  0  0
  7  2  1  0  0  0  0
  7  8  1  0  0  0  0
  4  9  1  0  0  0  0
  9 10  1  0  0  0  0
  9 11  1  0  0  0  0
  9 12  1  0  0  0  0
M  END
$$$$
ZINC02925014
  -MTS-   02131517073D 0   0.00000     0.00000     0

 41 44  0  0  0  0  0  0  0  0999 V2000
    6.5870    0.6500    1.2100 Cl  0  0  0  0  0  0  0  0  0  0  0  0
    6.7250    0.3070   -0.5020 C   0  0  0  0  0  0  0  0  0  0  0  0
    7.8780   -0.3130   -0.9910 C   0  0  0  0  0  0  0  0  0  0  0  0
    8.0030   -0.5890   -2.3560 C   0  0  0  0  0  0  0  0  0  0  0  0
    6.9670   -0.2510   -3.2330 C   0  0  0  0  0  0  0  0  0  0  0  0
    5.8110    0.3670   -2.7450 C   0  0  0  0  0  0  0  0  0  0  0  0
    5.6930    0.6500   -1.3800 C   0  0  0  0  0  0  0  0  0  0  0  0
    4.4890    1.3170   -0.8370 C   0  0  0  0  0  0  0  0  0  0  0  0
    4.2640    2.6400   -0.9740 N   0  0  0  0  0  0  0  0  0  0  0  0
    2.9440    3.1760   -0.1650 S   0  0  0  0  0  0  0  0  0  0  0  0
    2.6110    1.5110    0.3270 C   0  0  0  0  0  0  0  0  0  0  0  0
    1.2340    1.0070    1.3090 S   0  0  0  0  0  0  0  0  0  0  0  0
    0.0640    0.7320   -0.0670 C   0  0  0  0  0  0  0  0  0  0  0  0
   -1.3150    0.3020    0.4040 C   0  0  0  0  0  0  0  0  0  0  0  0
   -1.5160    0.0730    1.5830 O   0  0  0  0  0  0  0  0  0  0  0  0
   -2.3260    0.1700   -0.4810 N   0  0  0  0  0  0  0  0  0  0  0  0
   -3.6030   -0.2370   -0.0280 C   0  0  0  0  0  0  0  0  0  0  0  0
   -3.9400   -1.5910   -0.0270 C   0  0  0  0  0  0  0  0  0  0  0  0
   -5.2000   -1.9940    0.4310 C   0  0  0  0  0  0  0  0  0  0  0  0
   -6.1120   -1.0460    0.9000 C   0  0  0  0  0  0  0  0  0  0  0  0
   -7.3540   -1.4800    1.3790 O   0  0  0  0  0  0  0  0  0  0  0  0
   -8.0280   -0.5150    2.2030 C   0  0  0  0  0  0  0  0  0  0  0  0
   -8.0310    0.8400    1.4580 C   0  0  0  0  0  0  0  0  0  0  0  0
   -6.6750    1.2930    1.3270 O   0  0  0  0  0  0  0  0  0  0  0  0
   -5.7760    0.3170    0.8820 C   0  0  0  0  0  0  0  0  0  0  0  0
   -4.5180    0.7140    0.4230 C   0  0  0  0  0  0  0  0  0  0  0  0
    3.5300    0.6660   -0.1570 N   0  0  0  0  0  0  0  0  0  0  0  0
    8.6740   -0.5760   -0.3000 H   0  0  0  0  0  0  0  0  0  0  0  0
    8.9040   -1.0640   -2.7350 H   0  0  0  0  0  0  0  0  0  0  0  0
    7.0610   -0.4700   -4.2940 H   0  0  0  0  0  0  0  0  0  0  0  0
    5.0030    0.6290   -3.4230 H   0  0  0  0  0  0  0  0  0  0  0  0
    0.4760   -0.0410   -0.7330 H   0  0  0  0  0  0  0  0  0  0  0  0
   -0.0280    1.6740   -0.6300 H   0  0  0  0  0  0  0  0  0  0  0  0
   -2.1970    0.3450   -1.4520 H   0  0  0  0  0  0  0  0  0  0  0  0
   -3.2160   -2.3180   -0.3770 H   0  0  0  0  0  0  0  0  0  0  0  0
   -5.4820   -3.0410    0.4300 H   0  0  0  0  0  0  0  0  0  0  0  0
   -7.5040   -0.4130    3.1670 H   0  0  0  0  0  0  0  0  0  0  0  0
   -9.0550   -0.8670    2.3920 H   0  0  0  0  0  0  0  0  0  0  0  0
   -8.4800    0.7120    0.4600 H   0  0  0  0  0  0  0  0  0  0  0  0
   -8.6050    1.5980    2.0130 H   0  0  0  0  0  0  0  0  0  0  0  0
   -4.2530    1.7640    0.4220 H   0  0  0  0  0  0  0  0  0  0  0  0
  1  2  1  0  0  0  0
  2  3  2  0  0  0  0
  3 28  1  0  0  0  0
  3  4  1  0  0  0  0
  4 29  1  0  0  0  0
  4  5  2  0  0  0  0
  5 30  1  0  0  0  0
  5  6  1  0  0  0  0
  6 31  1  0  0  0  0
  6  7  2  0  0  0  0
  7  2  1  0  0  0  0
  7  8  1  0  0  0  0
  8  9  2  0  0  0  0
  9 10  1  0  0  0  0
 10 11  1  0  0  0  0
 11 12  1  0  0  0  0
 12 13  1  0  0  0  0
 13 32  1  0  0  0  0
 13 33  1  0  0  0  0
 13 14  1  0  0  0  0
 14 15  2  0  0  0  0
 14 16  1  0  0  0  0
 16 34  1  0  0  0  0
 16 17  1  0  0  0  0
 17 18  1  0  0  0  0
 18 35  1  0  0  0  0
 18 19  2  0  0  0  0
 19 36  1  0  0  0  0
 19 20  1  0  0  0  0
 20 21  1  0  0  0  0
 21 22  1  0  0  0  0
 22 37  1  0  0  0  0
 22 38  1  0  0  0  0
 22 23  1  0  0  0  0
 23 39  1  0  0  0  0
 23 40  1  0  0  0  0
 23 24  1  0  0  0  0
 24 25  1  0  0  0  0
 25 20  2  0  0  0  0
 25 26  1  0  0  0  0
 26 17  2  0  0  0  0
 26 41  1  0  0  0  0
 11 27  2  0  0  0  0
 27  8  1  0  0  0  0
M  END
$$$$
ZINC03025601
  -MTS-   02131517073D 0   0.00000     0.00000     0

 40 41  0  0  0  0  0  0  0  0999 V2000
    4.2260   -2.2000   -0.7090 C   0  0  0  0  0  0  0  0  0  0  0  0
    3.1960   -1.2910   -0.0860 C   0  0  0  0  0  0  0  0  0  0  0  0
    2.6300   -1.6310    0.9370 O   0  0  0  0  0  0  0  0  0  0  0  0
    2.9310   -0.1070   -0.6690 N   0  0  0  0  0  0  0  0  0  0  0  0
    2.0050    0.7850   -0.0830 C   0  0  0  0  0  0  0  0  0  0  0  0
    0.6420    0.6430   -0.3390 C   0  0  0  0  0  0  0  0  0  0  0  0
   -0.2670    1.5470    0.2200 C   0  0  0  0  0  0  0  0  0  0  0  0
    0.1840    2.5580    1.0800 C   0  0  0  0  0  0  0  0  0  0  0  0
    1.5570    2.7020    1.3230 C   0  0  0  0  0  0  0  0  0  0  0  0
    2.4640    1.8080    0.7470 C   0  0  0  0  0  0  0  0  0  0  0  0
   -1.0040    3.6130    1.9020 S   0  0  0  0  0  0  0  0  0  0  0  0
   -2.1050    3.9370    1.0250 O   0  0  0  0  0  0  0  0  0  0  0  0
   -0.3390    4.6200    2.6960 O   0  0  0  0  0  0  0  0  0  0  0  0
   -1.5700    2.4680    3.0520 N   0  0  0  0  0  0  0  0  0  0  0  0
   -2.1780    1.3420    2.6410 C   0  0  0  0  0  0  0  0  0  0  0  0
   -3.4170    1.4110    2.0040 C   0  0  0  0  0  0  0  0  0  0  0  0
   -4.0850    0.2360    1.6450 C   0  0  0  0  0  0  0  0  0  0  0  0
   -3.5150   -1.0100    1.9340 C   0  0  0  0  0  0  0  0  0  0  0  0
   -4.3100   -2.3000    1.6620 C   0  0  0  0  0  0  0  0  0  0  0  0
   -4.2990   -2.7010    0.2050 C   0  0  0  0  0  0  0  0  0  0  0  0
   -4.9340   -3.8270   -0.1030 O   0  0  0  0  0  0  0  0  0  0  0  0
   -3.7530   -2.0640   -0.6800 O   0  0  0  0  0  0  0  0  0  0  0  0
   -2.2250   -1.0710    2.4760 C   0  0  0  0  0  0  0  0  0  0  0  0
   -1.5630    0.1060    2.8400 C   0  0  0  0  0  0  0  0  0  0  0  0
    4.2580   -3.1730   -0.1950 H   0  0  0  0  0  0  0  0  0  0  0  0
    3.9860   -2.3710   -1.7690 H   0  0  0  0  0  0  0  0  0  0  0  0
    5.2180   -1.7290   -0.6360 H   0  0  0  0  0  0  0  0  0  0  0  0
    3.4020    0.1640   -1.5030 H   0  0  0  0  0  0  0  0  0  0  0  0
    0.2990   -0.1710   -0.9690 H   0  0  0  0  0  0  0  0  0  0  0  0
   -1.3260    1.4560   -0.0110 H   0  0  0  0  0  0  0  0  0  0  0  0
    1.9190    3.5040    1.9620 H   0  0  0  0  0  0  0  0  0  0  0  0
    3.5270    1.8940    0.9390 H   0  0  0  0  0  0  0  0  0  0  0  0
   -1.3250    2.6260    4.0280 H   0  0  0  0  0  0  0  0  0  0  0  0
   -3.8550    2.3800    1.7970 H   0  0  0  0  0  0  0  0  0  0  0  0
   -5.0470    0.2980    1.1440 H   0  0  0  0  0  0  0  0  0  0  0  0
   -5.3530   -2.1470    1.9790 H   0  0  0  0  0  0  0  0  0  0  0  0
   -3.8980   -3.1300    2.2560 H   0  0  0  0  0  0  0  0  0  0  0  0
   -4.8410   -3.9540   -1.0400 H   0  0  0  0  0  0  0  0  0  0  0  0
   -1.7300   -2.0280    2.6160 H   0  0  0  0  0  0  0  0  0  0  0  0
   -0.5670    0.0690    3.2660 H   0  0  0  0  0  0  0  0  0  0  0  0
  1 25  1  0  0  0  0
  1 26  1  0  0  0  0
  1 27  1  0  0  0  0
  1  2  1  0  0  0  0
  2  3  2  0  0  0  0
  2  4  1  0  0  0  0
  4 28  1  0  0  0  0
  4  5  1  0  0  0  0
  5  6  2  0  0  0  0
  6 29  1  0  0  0  0
  6  7  1  0  0  0  0
  7 30  1  0  0  0  0
  7  8  2  0  0  0  0
  8  9  1  0  0  0  0
  9 31  1  0  0  0  0
  9 10  2  0  0  0  0
 10  5  1  0  0  0  0
 10 32  1  0  0  0  0
  8 11  1  0  0  0  0
 11 12  2  0  0  0  0
 11 13  2  0  0  0  0
 11 14  1  0  0  0  0
 14 33  1  0  0  0  0
 14 15  1  0  0  0  0
 15 16  2  0  0  0  0
 16 34  1  0  0  0  0
 16 17  1  0  0  0  0
 17 35  1  0  0  0  0
 17 18  2  0  0  0  0
 18 19  1  0  0  0  0
 19 36  1  0  0  0  0
 19 37  1  0  0  0  0
 19 20  1  0  0  0  0
 20 21  1  0  0  0  0
 21 38  1  0  0  0  0
 20 22  2  0  0  0  0
 18 23  1  0  0  0  0
 23 39  1  0  0  0  0
 23 24  2  0  0  0  0
 24 15  1  0  0  0  0
 24 40  1  0  0  0  0
M  END
$$$$
ZINC03500938
  -MTS-   02131517073D 0   0.00000     0.00000     0

 46 48  0  0  0  0  0  0  0  0999 V2000
   -6.2600   -1.1950   -3.6260 C   0  0  0  0  0  0  0  0  0  0  0  0
   -5.5850   -2.2210   -2.6810 C   0  0  0  0  0  0  0  0  0  0  0  0
   -4.1410   -1.9820   -2.6100 N   0  0  0  0  0  0  0  0  0  0  0  0
   -3.1970   -2.7940   -3.3800 C   0  0  0  0  0  0  0  0  0  0  0  0
   -2.8500   -4.0890   -2.6030 C   0  0  0  0  0  0  0  0  0  0  0  0
   -3.7150   -0.9750   -1.8020 C   0  0  0  0  0  0  0  0  0  0  0  0
   -4.5590   -0.3200   -1.2140 O   0  0  0  0  0  0  0  0  0  0  0  0
   -2.2530   -0.6030   -1.5960 C   0  0  0  0  0  0  0  0  0  0  0  0
   -2.0080    0.4700   -0.1350 S   0  0  0  0  0  0  0  0  0  0  0  0
   -0.2650    0.7840   -0.2460 C   0  0  0  0  0  0  0  0  0  0  0  0
    0.4860    0.0540   -1.0960 N   0  0  0  0  0  0  0  0  0  0  0  0
    1.8080    0.2110   -1.1740 N   0  0  0  0  0  0  0  0  0  0  0  0
    2.4640    1.1060   -0.4060 C   0  0  0  0  0  0  0  0  0  0  0  0
    3.9420    1.2070   -0.4970 C   0  0  0  0  0  0  0  0  0  0  0  0
    4.7470    0.4270    0.3420 C   0  0  0  0  0  0  0  0  0  0  0  0
    6.1380    0.5710    0.3100 C   0  0  0  0  0  0  0  0  0  0  0  0
    6.7270    1.4800   -0.5710 C   0  0  0  0  0  0  0  0  0  0  0  0
    8.0490    1.6290   -0.5880 F   0  0  0  0  0  0  0  0  0  0  0  0
    5.9280    2.2340   -1.4330 C   0  0  0  0  0  0  0  0  0  0  0  0
    4.5360    2.0910   -1.4040 C   0  0  0  0  0  0  0  0  0  0  0  0
    1.7360    1.9240    0.4690 C   0  0  0  0  0  0  0  0  0  0  0  0
    2.3750    2.8850    1.2650 C   0  0  0  0  0  0  0  0  0  0  0  0
    1.6330    3.6960    2.1260 C   0  0  0  0  0  0  0  0  0  0  0  0
    0.2470    3.5510    2.1950 C   0  0  0  0  0  0  0  0  0  0  0  0
   -0.3950    2.5930    1.4060 C   0  0  0  0  0  0  0  0  0  0  0  0
    0.3450    1.7680    0.5450 C   0  0  0  0  0  0  0  0  0  0  0  0
   -7.3400   -1.3960   -3.6990 H   0  0  0  0  0  0  0  0  0  0  0  0
   -6.1200   -0.1690   -3.2560 H   0  0  0  0  0  0  0  0  0  0  0  0
   -5.8180   -1.2670   -4.6320 H   0  0  0  0  0  0  0  0  0  0  0  0
   -5.7830   -3.2310   -3.0770 H   0  0  0  0  0  0  0  0  0  0  0  0
   -6.0530   -2.1870   -1.6830 H   0  0  0  0  0  0  0  0  0  0  0  0
   -3.6620   -3.0730   -4.3400 H   0  0  0  0  0  0  0  0  0  0  0  0
   -2.2770   -2.2470   -3.6360 H   0  0  0  0  0  0  0  0  0  0  0  0
   -2.1500   -4.7060   -3.1880 H   0  0  0  0  0  0  0  0  0  0  0  0
   -2.3830   -3.8470   -1.6370 H   0  0  0  0  0  0  0  0  0  0  0  0
   -3.7590   -4.6790   -2.4110 H   0  0  0  0  0  0  0  0  0  0  0  0
   -1.6420   -1.5010   -1.4290 H   0  0  0  0  0  0  0  0  0  0  0  0
   -1.8880   -0.0680   -2.4850 H   0  0  0  0  0  0  0  0  0  0  0  0
    4.2890   -0.2880    1.0210 H   0  0  0  0  0  0  0  0  0  0  0  0
    6.7730   -0.0160    0.9650 H   0  0  0  0  0  0  0  0  0  0  0  0
    6.4020    2.9260   -2.1210 H   0  0  0  0  0  0  0  0  0  0  0  0
    3.9150    2.6700   -2.0830 H   0  0  0  0  0  0  0  0  0  0  0  0
    3.4520    3.0190    1.2270 H   0  0  0  0  0  0  0  0  0  0  0  0
    2.1330    4.4380    2.7430 H   0  0  0  0  0  0  0  0  0  0  0  0
   -0.3330    4.1850    2.8610 H   0  0  0  0  0  0  0  0  0  0  0  0
   -1.4750    2.5080    1.4780 H   0  0  0  0  0  0  0  0  0  0  0  0
  1 27  1  0  0  0  0
  1 28  1  0  0  0  0
  1 29  1  0  0  0  0
  1  2  1  0  0  0  0
  2 30  1  0  0  0  0
  2 31  1  0  0  0  0
  2  3  1  0  0  0  0
  3  4  1  0  0  0  0
  4 32  1  0  0  0  0
  4 33  1  0  0  0  0
  4  5  1  0  0  0  0
  5 34  1  0  0  0  0
  5 35  1  0  0  0  0
  5 36  1  0  0  0  0
  3  6  1  0  0  0  0
  6  7  2  0  0  0  0
  6  8  1  0  0  0  0
  8 37  1  0  0  0  0
  8 38  1  0  0  0  0
  8  9  1  0  0  0  0
  9 10  1  0  0  0  0
 10 11  2  0  0  0  0
 11 12  1  0  0  0  0
 12 13  2  0  0  0  0
 13 14  1  0  0  0  0
 14 15  2  0  0  0  0
 15 39  1  0  0  0  0
 15 16  1  0  0  0  0
 16 40  1  0  0  0  0
 16 17  2  0  0  0  0
 17 18  1  0  0  0  0
 17 19  1  0  0  0  0
 19 41  1  0  0  0  0
 19 20  2  0  0  0  0
 20 14  1  0  0  0  0
 20 42  1  0  0  0  0
 13 21  1  0  0  0  0
 21 22  1  0  0  0  0
 22 43  1  0  0  0  0
 22 23  2  0  0  0  0
 23 44  1  0  0  0  0
 23 24  1  0  0  0  0
 24 45  1  0  0  0  0
 24 25  2  0  0  0  0
 25 46  1  0  0  0  0
 25 26  1  0  0  0  0
 26 10  1  0  0  0  0
 26 21  2  0  0  0  0
M  END
$$$$
ZINC03575794
  -MTS-   02131517073D 0   0.00000     0.00000     0

 43 46  0  0  0  0  0  0  0  0999 V2000
   -2.2450   -2.2180   -1.4170 C   0  0  0  0  0  0  0  0  0  0  0  0
   -1.6510   -1.5660   -0.2840 O   0  0  0  0  0  0  0  0  0  0  0  0
   -2.0940   -0.3190    0.1720 C   0  0  0  0  0  0  0  0  0  0  0  0
   -3.2960    0.2510   -0.2630 C   0  0  0  0  0  0  0  0  0  0  0  0
   -3.7360    1.4700    0.2650 C   0  0  0  0  0  0  0  0  0  0  0  0
   -2.9740    2.1480    1.2250 C   0  0  0  0  0  0  0  0  0  0  0  0
   -1.7380    1.6080    1.5990 C   0  0  0  0  0  0  0  0  0  0  0  0
   -1.3060    0.3740    1.0960 C   0  0  0  0  0  0  0  0  0  0  0  0
    0.0260   -0.2370    1.5490 C   0  0  0  0  0  0  0  0  0  0  0  0
    1.1350    0.2810    0.7810 N   0  0  0  0  0  0  0  0  0  0  0  0
    2.4280   -0.0730    0.9240 C   0  0  0  0  0  0  0  0  0  0  0  0
    2.9500   -0.9920    1.8360 C   0  0  0  0  0  0  0  0  0  0  0  0
    4.3330   -1.2280    1.8310 C   0  0  0  0  0  0  0  0  0  0  0  0
    5.1810   -0.5580    0.9360 C   0  0  0  0  0  0  0  0  0  0  0  0
    4.6570    0.3650    0.0230 C   0  0  0  0  0  0  0  0  0  0  0  0
    5.4030    1.0930   -0.9120 C   0  0  0  0  0  0  0  0  0  0  0  0
    4.7660    1.9930   -1.7800 C   0  0  0  0  0  0  0  0  0  0  0  0
    3.3770    2.1880   -1.7360 C   0  0  0  0  0  0  0  0  0  0  0  0
    2.6320    1.4630   -0.8010 C   0  0  0  0  0  0  0  0  0  0  0  0
    3.2830    0.5790    0.0480 C   0  0  0  0  0  0  0  0  0  0  0  0
    0.8790    1.4600   -0.4680 S   0  0  0  0  0  0  0  0  0  0  0  0
    0.4800    2.7050    0.1480 O   0  0  0  0  0  0  0  0  0  0  0  0
    0.1550    0.8520   -1.5610 O   0  0  0  0  0  0  0  0  0  0  0  0
   -3.4490    3.4380    1.8690 C   0  0  0  0  0  0  0  0  0  0  0  0
   -4.7360    4.1080    1.4580 C   0  0  0  0  0  0  0  0  0  0  0  0
   -2.7810    3.9520    2.7540 O   0  0  0  0  0  0  0  0  0  0  0  0
   -1.6620   -3.1270   -1.6240 H   0  0  0  0  0  0  0  0  0  0  0  0
   -3.2820   -2.5170   -1.2020 H   0  0  0  0  0  0  0  0  0  0  0  0
   -2.2110   -1.5700   -2.3060 H   0  0  0  0  0  0  0  0  0  0  0  0
   -3.9070   -0.2380   -1.0110 H   0  0  0  0  0  0  0  0  0  0  0  0
   -4.6780    1.8770   -0.0850 H   0  0  0  0  0  0  0  0  0  0  0  0
   -1.1060    2.1640    2.2860 H   0  0  0  0  0  0  0  0  0  0  0  0
    0.0090   -1.3340    1.4740 H   0  0  0  0  0  0  0  0  0  0  0  0
    0.1880    0.0230    2.6070 H   0  0  0  0  0  0  0  0  0  0  0  0
    2.3040   -1.5130    2.5310 H   0  0  0  0  0  0  0  0  0  0  0  0
    4.7560   -1.9420    2.5340 H   0  0  0  0  0  0  0  0  0  0  0  0
    6.2490   -0.7560    0.9490 H   0  0  0  0  0  0  0  0  0  0  0  0
    6.4790    0.9580   -0.9660 H   0  0  0  0  0  0  0  0  0  0  0  0
    5.3590    2.5510   -2.5000 H   0  0  0  0  0  0  0  0  0  0  0  0
    2.8880    2.8850   -2.4100 H   0  0  0  0  0  0  0  0  0  0  0  0
   -4.8860    5.0470    2.0130 H   0  0  0  0  0  0  0  0  0  0  0  0
   -4.7130    4.3410    0.3830 H   0  0  0  0  0  0  0  0  0  0  0  0
   -5.5860    3.4410    1.6690 H   0  0  0  0  0  0  0  0  0  0  0  0
  1 27  1  0  0  0  0
  1 28  1  0  0  0  0
  1 29  1  0  0  0  0
  1  2  1  0  0  0  0
  2  3  1  0  0  0  0
  3  4  2  0  0  0  0
  4 30  1  0  0  0  0
  4  5  1  0  0  0  0
  5 31  1  0  0  0  0
  5  6  2  0  0  0  0
  6  7  1  0  0  0  0
  7 32  1  0  0  0  0
  7  8  2  0  0  0  0
  8  3  1  0  0  0  0
  8  9  1  0  0  0  0
  9 33  1  0  0  0  0
  9 34  1  0  0  0  0
  9 10  1  0  0  0  0
 10 11  1  0  0  0  0
 11 12  2  0  0  0  0
 12 35  1  0  0  0  0
 12 13  1  0  0  0  0
 13 36  1  0  0  0  0
 13 14  2  0  0  0  0
 14 37  1  0  0  0  0
 14 15  1  0  0  0  0
 15 16  1  0  0  0  0
 16 38  1  0  0  0  0
 16 17  2  0  0  0  0
 17 39  1  0  0  0  0
 17 18  1  0  0  0  0
 18 40  1  0  0  0  0
 18 19  2  0  0  0  0
 19 20  1  0  0  0  0
 20 11  1  0  0  0  0
 20 15  2  0  0  0  0
 19 21  1  0  0  0  0
 21 10  1  0  0  0  0
 21 22  2  0  0  0  0
 21 23  2  0  0  0  0
  6 24  1  0  0  0  0
 24 25  1  0  0  0  0
 25 41  1  0  0  0  0
 25 42  1  0  0  0  0
 25 43  1  0  0  0  0
 24 26  2  0  0  0  0
M  END
$$$$
1LQD
  -MTS-   02131517073D 0   0.00000     0.00000     0

 60 63  0  0  0  0  0  0  0  0999 V2000
    5.1660    1.7070   -3.5230 C   0  0  0  0  0  0  0  0  0  0  0  0
    4.5310    1.0350   -2.4710 C   0  0  0  0  0  0  0  0  0  0  0  0
    3.6120    1.7130   -1.6610 C   0  0  0  0  0  0  0  0  0  0  0  0
    3.3280    3.0620   -1.9020 C   0  0  0  0  0  0  0  0  0  0  0  0
    3.9630    3.7340   -2.9540 C   0  0  0  0  0  0  0  0  0  0  0  0
    4.8820    3.0560   -3.7640 C   0  0  0  0  0  0  0  0  0  0  0  0
    3.6570    5.1900   -3.2140 C   0  0  0  0  0  0  0  0  0  0  0  0
    2.3340    3.4510   -0.8770 C   0  0  0  0  0  0  0  0  0  0  0  0
    2.0890    2.3740   -0.1190 C   0  0  0  0  0  0  0  0  0  0  0  0
    2.8330    1.3080   -0.5520 N   0  0  0  0  0  0  0  0  0  0  0  0
    2.8220   -0.0370    0.0400 C   0  0  0  0  0  0  0  0  0  0  0  0
    1.7980   -0.8910   -0.6680 C   0  0  0  0  0  0  0  0  0  0  0  0
    0.4780   -0.9320   -0.2040 C   0  0  0  0  0  0  0  0  0  0  0  0
   -0.4710   -1.7230   -0.8610 C   0  0  0  0  0  0  0  0  0  0  0  0
   -0.1000   -2.4750   -1.9830 C   0  0  0  0  0  0  0  0  0  0  0  0
    1.2200   -2.4340   -2.4470 C   0  0  0  0  0  0  0  0  0  0  0  0
    2.1690   -1.6420   -1.7900 C   0  0  0  0  0  0  0  0  0  0  0  0
    1.6110   -3.2280   -3.6330 C   0  0  0  0  0  0  0  0  0  0  0  0
    2.7610   -3.8780   -3.6420 N   0  0  0  0  0  0  0  0  0  0  0  0
    0.7810   -3.2900   -4.7210 N   0  0  0  0  0  0  0  0  0  0  0  0
    1.1490    2.3410    1.0240 C   0  0  0  0  0  0  0  0  0  0  0  0
   -0.1520    2.1620    0.8100 N   0  0  0  0  0  0  0  0  0  0  0  0
   -1.0860    2.1290    1.9440 C   0  0  0  0  0  0  0  0  0  0  0  0
   -2.3890    1.5060    1.5060 C   0  0  0  0  0  0  0  0  0  0  0  0
   -2.8810    0.3730    2.1650 C   0  0  0  0  0  0  0  0  0  0  0  0
   -4.0890   -0.2050    1.7590 C   0  0  0  0  0  0  0  0  0  0  0  0
   -4.8060    0.3490    0.6920 C   0  0  0  0  0  0  0  0  0  0  0  0
   -4.3150    1.4820    0.0320 C   0  0  0  0  0  0  0  0  0  0  0  0
   -3.1070    2.0600    0.4390 C   0  0  0  0  0  0  0  0  0  0  0  0
   -5.0880    2.0810   -1.1180 C   0  0  0  0  0  0  0  0  0  0  0  0
   -4.6190   -1.4270    2.4700 C   0  0  0  0  0  0  0  0  0  0  0  0
    1.5700    2.4790    2.1710 O   0  0  0  0  0  0  0  0  0  0  0  0
    5.8750    1.1840   -4.1480 H   0  0  0  0  0  0  0  0  0  0  0  0
    4.7500   -0.0060   -2.2850 H   0  0  0  0  0  0  0  0  0  0  0  0
    5.3720    3.5750   -4.5750 H   0  0  0  0  0  0  0  0  0  0  0  0
    4.3430    5.8120   -2.6430 H   0  0  0  0  0  0  0  0  0  0  0  0
    2.6350    5.4050   -2.9110 H   0  0  0  0  0  0  0  0  0  0  0  0
    3.7730    5.4010   -4.2750 H   0  0  0  0  0  0  0  0  0  0  0  0
    1.8870    4.4280   -0.7610 H   0  0  0  0  0  0  0  0  0  0  0  0
    2.5680    0.0330    1.0960 H   0  0  0  0  0  0  0  0  0  0  0  0
    3.8070   -0.4880   -0.0670 H   0  0  0  0  0  0  0  0  0  0  0  0
    0.1930   -0.3520    0.6610 H   0  0  0  0  0  0  0  0  0  0  0  0
   -1.4890   -1.7550   -0.5020 H   0  0  0  0  0  0  0  0  0  0  0  0
   -0.8330   -3.0860   -2.4900 H   0  0  0  0  0  0  0  0  0  0  0  0
    3.1870   -1.6110   -2.1480 H   0  0  0  0  0  0  0  0  0  0  0  0
    3.0230   -4.4090   -4.4350 H   0  0  0  0  0  0  0  0  0  0  0  0
    1.0490   -3.8310   -5.5310 H   0  0  0  0  0  0  0  0  0  0  0  0
   -0.0980   -2.7930   -4.7140 H   0  0  0  0  0  0  0  0  0  0  0  0
   -0.4980    2.0490   -0.1330 H   0  0  0  0  0  0  0  0  0  0  0  0
   -1.2680    3.1430    2.2930 H   0  0  0  0  0  0  0  0  0  0  0  0
   -0.6550    1.5400    2.7510 H   0  0  0  0  0  0  0  0  0  0  0  0
   -2.3270   -0.0550    2.9880 H   0  0  0  0  0  0  0  0  0  0  0  0
   -5.7390   -0.0960    0.3780 H   0  0  0  0  0  0  0  0  0  0  0  0
   -2.7270    2.9340   -0.0700 H   0  0  0  0  0  0  0  0  0  0  0  0
   -5.7830    2.8270   -0.7390 H   0  0  0  0  0  0  0  0  0  0  0  0
   -5.6430    1.2960   -1.6300 H   0  0  0  0  0  0  0  0  0  0  0  0
   -4.3970    2.5500   -1.8150 H   0  0  0  0  0  0  0  0  0  0  0  0
   -5.2550   -1.1180    3.2970 H   0  0  0  0  0  0  0  0  0  0  0  0
   -3.7860   -2.0130    2.8530 H   0  0  0  0  0  0  0  0  0  0  0  0
   -5.1970   -2.0300    1.7740 H   0  0  0  0  0  0  0  0  0  0  0  0
  1 33  1  0  0  0  0
  1  2  2  0  0  0  0
  2 34  1  0  0  0  0
  2  3  1  0  0  0  0
  3  4  2  0  0  0  0
  4  5  1  0  0  0  0
  5  6  2  0  0  0  0
  6  1  1  0  0  0  0
  6 35  1  0  0  0  0
  5  7  1  0  0  0  0
  7 36  1  0  0  0  0
  7 37  1  0  0  0  0
  7 38  1  0  0  0  0
  4  8  1  0  0  0  0
  8 39  1  0  0  0  0
  8  9  2  0  0  0  0
  9 10  1  0  0  0  0
 10  3  1  0  0  0  0
 10 11  1  0  0  0  0
 11 40  1  0  0  0  0
 11 41  1  0  0  0  0
 11 12  1  0  0  0  0
 12 13  2  0  0  0  0
 13 42  1  0  0  0  0
 13 14  1  0  0  0  0
 14 43  1  0  0  0  0
 14 15  2  0  0  0  0
 15 44  1  0  0  0  0
 15 16  1  0  0  0  0
 16 17  2  0  0  0  0
 17 12  1  0  0  0  0
 17 45  1  0  0  0  0
 16 18  1  0  0  0  0
 18 19  2  0  0  0  0
 19 46  1  0  0  0  0
 18 20  1  0  0  0  0
 20 47  1  0  0  0  0
 20 48  1  0  0  0  0
  9 21  1  0  0  0  0
 21 22  1  0  0  0  0
 22 49  1  0  0  0  0
 22 23  1  0  0  0  0
 23 50  1  0  0  0  0
 23 51  1  0  0  0  0
 23 24  1  0  0  0  0
 24 25  2  0  0  0  0
 25 52  1  0  0  0  0
 25 26  1  0  0  0  0
 26 27  2  0  0  0  0
 27 53  1  0  0  0  0
 27 28  1  0  0  0  0
 28 29  2  0  0  0  0
 29 24  1  0  0  0  0
 29 54  1  0  0  0  0
 28 30  1  0  0  0  0
 30 55  1  0  0  0  0
 30 56  1  0  0  0  0
 30 57  1  0  0  0  0
 26 31  1  0  0  0  0
 31 58  1  0  0  0  0
 31 59  1  0  0  0  0
 31 60  1  0  0  0  0
 21 32  2  0  0  0  0
M  END
$$$$
1MQ6
  -MTS-   02131517073D 0   0.00000     0.00000     0

 56 59  0  0  0  0  0  0  0  0999 V2000
   -0.1730   -2.1260   -2.2660 C   0  0  0  0  0  0  0  0  0  0  0  0
   -0.5670   -3.1630   -3.0180 N   0  0  0  0  0  0  0  0  0  0  0  0
    0.2840   -3.8290   -3.8090 C   0  0  0  0  0  0  0  0  0  0  0  0
    1.6330   -3.4590   -3.8770 C   0  0  0  0  0  0  0  0  0  0  0  0
    2.7380   -4.3250   -4.9050 Cl  0  0  0  0  0  0  0  0  0  0  0  0
    2.0750   -2.3800   -3.1030 C   0  0  0  0  0  0  0  0  0  0  0  0
    1.1620   -1.7030   -2.2850 C   0  0  0  0  0  0  0  0  0  0  0  0
   -1.1110   -1.4550   -1.4460 N   0  0  0  0  0  0  0  0  0  0  0  0
   -1.0660   -1.6030   -0.1250 C   0  0  0  0  0  0  0  0  0  0  0  0
   -0.1840   -2.2900    0.3870 O   0  0  0  0  0  0  0  0  0  0  0  0
   -2.0780   -0.9420    0.7280 C   0  0  0  0  0  0  0  0  0  0  0  0
   -2.0480    0.4470    0.9020 C   0  0  0  0  0  0  0  0  0  0  0  0
   -3.0050    1.0720    1.7100 C   0  0  0  0  0  0  0  0  0  0  0  0
   -3.9940    0.3090    2.3430 C   0  0  0  0  0  0  0  0  0  0  0  0
   -4.0240   -1.0800    2.1690 C   0  0  0  0  0  0  0  0  0  0  0  0
   -5.2520   -2.0280    2.9550 Cl  0  0  0  0  0  0  0  0  0  0  0  0
   -3.0670   -1.7050    1.3610 C   0  0  0  0  0  0  0  0  0  0  0  0
   -2.9750    2.4310    1.8810 O   0  0  0  0  0  0  0  0  0  0  0  0
   -3.7520    3.2370    0.9900 C   0  0  0  0  0  0  0  0  0  0  0  0
   -1.0490    1.2180    0.2630 N   0  0  0  0  0  0  0  0  0  0  0  0
    0.0030    1.6490    0.9530 C   0  0  0  0  0  0  0  0  0  0  0  0
    0.0750    1.4340    2.1620 O   0  0  0  0  0  0  0  0  0  0  0  0
    1.0860    2.3890    0.2680 C   0  0  0  0  0  0  0  0  0  0  0  0
    2.5520    3.0600    0.9970 S   0  0  0  0  0  0  0  0  0  0  0  0
    3.2380    3.7370   -0.4880 C   0  0  0  0  0  0  0  0  0  0  0  0
    2.3640    3.4430   -1.4600 C   0  0  0  0  0  0  0  0  0  0  0  0
    1.1630    2.6900   -1.0360 C   0  0  0  0  0  0  0  0  0  0  0  0
   -0.0630    2.2290   -2.1510 Cl  0  0  0  0  0  0  0  0  0  0  0  0
    2.5900    3.8540   -2.8960 C   0  0  0  0  0  0  0  0  0  0  0  0
    4.0320    3.8660   -3.1800 N   0  0  0  0  0  0  0  0  0  0  0  0
    4.7540    5.1440   -3.2620 C   0  0  0  0  0  0  0  0  0  0  0  0
    4.7030    2.6870   -3.3700 C   0  0  0  0  0  0  0  0  0  0  0  0
    6.0090    2.6080   -3.5450 N   0  0  0  0  0  0  0  0  0  0  0  0
    6.3790    1.1960   -3.7160 C   0  0  0  0  0  0  0  0  0  0  0  0
    5.1030    0.4580   -3.2710 C   0  0  0  0  0  0  0  0  0  0  0  0
    4.0910    1.4610   -3.3980 O   0  0  0  0  0  0  0  0  0  0  0  0
   -0.0730   -4.6590   -4.4000 H   0  0  0  0  0  0  0  0  0  0  0  0
    3.1100   -2.0730   -3.1350 H   0  0  0  0  0  0  0  0  0  0  0  0
    1.4820   -0.8680   -1.6800 H   0  0  0  0  0  0  0  0  0  0  0  0
   -1.8150   -0.8630   -1.8650 H   0  0  0  0  0  0  0  0  0  0  0  0
   -4.7320    0.7920    2.9660 H   0  0  0  0  0  0  0  0  0  0  0  0
   -3.0900   -2.7760    1.2270 H   0  0  0  0  0  0  0  0  0  0  0  0
   -3.7290    4.2720    1.3240 H   0  0  0  0  0  0  0  0  0  0  0  0
   -3.3370    3.1710   -0.0140 H   0  0  0  0  0  0  0  0  0  0  0  0
   -4.7800    2.8810    0.9820 H   0  0  0  0  0  0  0  0  0  0  0  0
   -1.1350    1.4420   -0.7180 H   0  0  0  0  0  0  0  0  0  0  0  0
    4.1690    4.2760   -0.5890 H   0  0  0  0  0  0  0  0  0  0  0  0
    2.1800    4.8490   -3.0570 H   0  0  0  0  0  0  0  0  0  0  0  0
    2.0950    3.1460   -3.5580 H   0  0  0  0  0  0  0  0  0  0  0  0
    4.2910    5.8660   -2.5920 H   0  0  0  0  0  0  0  0  0  0  0  0
    5.7920    4.9940   -2.9710 H   0  0  0  0  0  0  0  0  0  0  0  0
    4.7150    5.5190   -4.2820 H   0  0  0  0  0  0  0  0  0  0  0  0
    6.6300    0.9710   -4.7510 H   0  0  0  0  0  0  0  0  0  0  0  0
    7.2320    0.9290   -3.0950 H   0  0  0  0  0  0  0  0  0  0  0  0
    5.1850    0.1030   -2.2460 H   0  0  0  0  0  0  0  0  0  0  0  0
    4.8950   -0.3980   -3.9100 H   0  0  0  0  0  0  0  0  0  0  0  0
  1  2  1  0  0  0  0
  2  3  2  0  0  0  0
  3 37  1  0  0  0  0
  3  4  1  0  0  0  0
  4  5  1  0  0  0  0
  4  6  2  0  0  0  0
  6 38  1  0  0  0  0
  6  7  1  0  0  0  0
  7  1  2  0  0  0  0
  7 39  1  0  0  0  0
  1  8  1  0  0  0  0
  8 40  1  0  0  0  0
  8  9  1  0  0  0  0
  9 10  2  0  0  0  0
  9 11  1  0  0  0  0
 11 12  2  0  0  0  0
 12 13  1  0  0  0  0
 13 14  2  0  0  0  0
 14 41  1  0  0  0  0
 14 15  1  0  0  0  0
 15 16  1  0  0  0  0
 15 17  2  0  0  0  0
 17 11  1  0  0  0  0
 17 42  1  0  0  0  0
 13 18  1  0  0  0  0
 18 19  1  0  0  0  0
 19 43  1  0  0  0  0
 19 44  1  0  0  0  0
 19 45  1  0  0  0  0
 12 20  1  0  0  0  0
 20 46  1  0  0  0  0
 20 21  1  0  0  0  0
 21 22  2  0  0  0  0
 21 23  1  0  0  0  0
 23 24  1  0  0  0  0
 24 25  1  0  0  0  0
 25 47  1  0  0  0  0
 25 26  2  0  0  0  0
 26 27  1  0  0  0  0
 27 23  2  0  0  0  0
 27 28  1  0  0  0  0
 26 29  1  0  0  0  0
 29 48  1  0  0  0  0
 29 49  1  0  0  0  0
 29 30  1  0  0  0  0
 30 31  1  0  0  0  0
 31 50  1  0  0  0  0
 31 51  1  0  0  0  0
 31 52  1  0  0  0  0
 30 32  1  0  0  0  0
 32 33  2  0  0  0  0
 33 34  1  0  0  0  0
 34 53  1  0  0  0  0
 34 54  1  0  0  0  0
 34 35  1  0  0  0  0
 35 55  1  0  0  0  0
 35 56  1  0  0  0  0
 35 36  1  0  0  0  0
 36 32  1  0  0  0  0
M  END
$$$$
1NFW
  -MTS-   02131517073D 0   0.00000     0.00000     0

 45 48  0  0  0  0  0  0  0  0999 V2000
   -4.1320    1.5990    1.5350 N   0  0  0  0  0  0  0  0  0  0  0  0
   -4.2050    0.2000    1.7320 C   0  0  0  0  0  0  0  0  0  0  0  0
   -3.3060   -0.3930    0.8380 C   0  0  0  0  0  0  0  0  0  0  0  0
   -3.1840   -1.7880    0.8290 C   0  0  0  0  0  0  0  0  0  0  0  0
   -3.9150   -2.5420    1.6620 N   0  0  0  0  0  0  0  0  0  0  0  0
   -4.7850   -2.0080    2.5300 C   0  0  0  0  0  0  0  0  0  0  0  0
   -4.9530   -0.6190    2.5880 C   0  0  0  0  0  0  0  0  0  0  0  0
   -2.6850    0.7230    0.0890 C   0  0  0  0  0  0  0  0  0  0  0  0
   -3.2170    1.8630    0.5500 C   0  0  0  0  0  0  0  0  0  0  0  0
   -2.8580    3.2430    0.0550 C   0  0  0  0  0  0  0  0  0  0  0  0
   -1.3950    3.3900    0.0290 N   0  0  0  0  0  0  0  0  0  0  0  0
   -0.7470    3.4670    1.1880 C   0  0  0  0  0  0  0  0  0  0  0  0
   -1.3870    3.4140    2.2360 O   0  0  0  0  0  0  0  0  0  0  0  0
    0.7540    3.6180    1.2510 C   0  0  0  0  0  0  0  0  0  0  0  0
    1.4420    3.4250   -0.0340 N   0  0  0  0  0  0  0  0  0  0  0  0
    0.7230    3.9750   -1.1910 C   0  0  0  0  0  0  0  0  0  0  0  0
   -0.7200    3.4430   -1.2760 C   0  0  0  0  0  0  0  0  0  0  0  0
    2.9850    2.6100   -0.1730 S   0  0  0  0  0  0  0  0  0  0  0  0
    3.3510    2.0630    1.0960 O   0  0  0  0  0  0  0  0  0  0  0  0
    3.9810    3.5440   -0.5950 O   0  0  0  0  0  0  0  0  0  0  0  0
    2.8520    1.2540   -1.4100 C   0  0  0  0  0  0  0  0  0  0  0  0
    1.8500    0.3680   -1.3290 C   0  0  0  0  0  0  0  0  0  0  0  0
    1.7440   -0.7220   -2.3240 C   0  0  0  0  0  0  0  0  0  0  0  0
    0.8570   -0.8240   -3.3230 C   0  0  0  0  0  0  0  0  0  0  0  0
    0.9740   -2.0270   -4.1780 C   0  0  0  0  0  0  0  0  0  0  0  0
    1.9570   -2.8770   -3.8520 C   0  0  0  0  0  0  0  0  0  0  0  0
    2.3560   -4.3540   -4.6380 Cl  0  0  0  0  0  0  0  0  0  0  0  0
    2.7610   -2.1660   -2.4430 S   0  0  0  0  0  0  0  0  0  0  0  0
   -4.6680    2.2920    2.0390 H   0  0  0  0  0  0  0  0  0  0  0  0
   -2.4950   -2.2600    0.1450 H   0  0  0  0  0  0  0  0  0  0  0  0
   -5.3560   -2.6490    3.1850 H   0  0  0  0  0  0  0  0  0  0  0  0
   -5.6520   -0.1840    3.2860 H   0  0  0  0  0  0  0  0  0  0  0  0
   -1.9400    0.6340   -0.6870 H   0  0  0  0  0  0  0  0  0  0  0  0
   -3.2850    3.9900    0.7200 H   0  0  0  0  0  0  0  0  0  0  0  0
   -3.2540    3.3820   -0.9490 H   0  0  0  0  0  0  0  0  0  0  0  0
    0.9950    4.6070    1.6350 H   0  0  0  0  0  0  0  0  0  0  0  0
    1.1510    2.9100    1.9750 H   0  0  0  0  0  0  0  0  0  0  0  0
    0.7030    5.0610   -1.1230 H   0  0  0  0  0  0  0  0  0  0  0  0
    1.2550    3.7200   -2.1050 H   0  0  0  0  0  0  0  0  0  0  0  0
   -0.7120    2.4490   -1.7180 H   0  0  0  0  0  0  0  0  0  0  0  0
   -1.2960    4.0700   -1.9530 H   0  0  0  0  0  0  0  0  0  0  0  0
    3.5820    1.1720   -2.2020 H   0  0  0  0  0  0  0  0  0  0  0  0
    1.1200    0.4500   -0.5370 H   0  0  0  0  0  0  0  0  0  0  0  0
    0.1010   -0.0720   -3.4950 H   0  0  0  0  0  0  0  0  0  0  0  0
    0.3110   -2.2070   -5.0110 H   0  0  0  0  0  0  0  0  0  0  0  0
  1 29  1  0  0  0  0
  1  2  1  0  0  0  0
  2  3  2  0  0  0  0
  3  4  1  0  0  0  0
  4 30  1  0  0  0  0
  4  5  2  0  0  0  0
  5  6  1  0  0  0  0
  6 31  1  0  0  0  0
  6  7  2  0  0  0  0
  7  2  1  0  0  0  0
  7 32  1  0  0  0  0
  3  8  1  0  0  0  0
  8 33  1  0  0  0  0
  8  9  2  0  0  0  0
  9  1  1  0  0  0  0
  9 10  1  0  0  0  0
 10 34  1  0  0  0  0
 10 35  1  0  0  0  0
 10 11  1  0  0  0  0
 11 12  1  0  0  0  0
 12 13  2  0  0  0  0
 12 14  1  0  0  0  0
 14 36  1  0  0  0  0
 14 37  1  0  0  0  0
 14 15  1  0  0  0  0
 15 16  1  0  0  0  0
 16 38  1  0  0  0  0
 16 39  1  0  0  0  0
 16 17  1  0  0  0  0
 17 11  1  0  0  0  0
 17 40  1  0  0  0  0
 17 41  1  0  0  0  0
 15 18  1  0  0  0  0
 18 19  2  0  0  0  0
 18 20  2  0  0  0  0
 18 21  1  0  0  0  0
 21 42  1  0  0  0  0
 21 22  2  0  0  0  0
 22 43  1  0  0  0  0
 22 23  1  0  0  0  0
 23 24  2  0  0  0  0
 24 44  1  0  0  0  0
 24 25  1  0  0  0  0
 25 45  1  0  0  0  0
 25 26  2  0  0  0  0
 26 27  1  0  0  0  0
 26 28  1  0  0  0  0
 28 23  1  0  0  0  0
M  END
$$$$
